# Supplementary material for: Genetic Heritage of the Balto-Slavic Speaking Populations: A Synthesis of Autosomal, Mitochondrial and Y-Chromosomal Data
Source: PLoS One. 2015 Sep 2;10(9):e0135820. doi: 10.1371/journal.pone.0135820 (PMC4558026; doi:10.1371/journal.pone.0135820)
Supplement: S1 Dataset — (zip-archive). bslav.dbf, bslav.var, bslav.inf, lexical dataset in STARLING format (multistate matrix with synonyms allowed). This dataset exported in MS EXCEL format is available as Table A in S3 File.bslav.nex, the same dataset as a binary matrix in NEXUS format.*.tre, some of the discussed trees in NEWICK format;NEXUS files for NeighborNet networks. (ZIP) [file pone.0135820.s001.zip]

Archive with 16 entries (14 files):
- Linguistic dataset/
- Linguistic dataset/Networks/
- Linguistic dataset/Networks/Balto-Slavic (with Slovenian) + Demotic Greek.nex
- Linguistic dataset/Networks/Balto-Slavic (with Slovenian) + German + Demotic Greek.nex
- Linguistic dataset/Networks/Balto-Slavic (with Slovenian) + German.nex
- Linguistic dataset/Networks/Balto-Slavic (without Slovenian) + Demotic Greek.nex
- Linguistic dataset/Networks/Balto-Slavic (without Slovenian) + German + Demotic Greek.nex
- Linguistic dataset/Networks/Balto-Slavic (without Slovenian) + German.nex
- Linguistic dataset/bslav.dbf
- Linguistic dataset/bslav.inf
- Linguistic dataset/bslav.nex
- Linguistic dataset/bslav.var
- Linguistic dataset/bslav_MCMC.tre
- Linguistic dataset/bslav_MP_w_lengths_bootstrap.tre
- Linguistic dataset/bslav_NJ_from_ST_w_bootstrap.nex.tre
- Linguistic dataset/bslav_UPGMA_from_ST_w_bootstrap.nex.tre
