# Supplementary material for: Genetic Heritage of the Balto-Slavic Speaking Populations: A Synthesis of Autosomal, Mitochondrial and Y-Chromosomal Data
Source: PLoS One. 2015 Sep 2;10(9):e0135820. doi: 10.1371/journal.pone.0135820 (PMC4558026; doi:10.1371/journal.pone.0135820)
Supplement: S1 Dataset — (zip-archive). bslav.dbf, bslav.var, bslav.inf, lexical dataset in STARLING format (multistate matrix with synonyms allowed). This dataset exported in MS EXCEL format is available as Table A in S3 File.bslav.nex, the same dataset as a binary matrix in NEXUS format.*.tre, some of the discussed trees in NEWICK format;NEXUS files for NeighborNet networks. (ZIP) [file pone.0135820.s001.zip › Linguistic dataset/Networks/Balto-Slavic (with Slovenian) + Demotic Greek.nex]

#nexus

BEGIN Taxa;
DIMENSIONS ntax=22;
TAXLABELS
[1] 'Outgroup_Demotic_Greek'
[2] 'Russian_Literary'
[3] 'Russian_Bolshoe_Davydovskoe'
[4] 'Russian_Smekhnovo'
[5] 'Russian_Arkhangelsk'
[6] 'Ukrainian_Literary'
[7] 'Ukrainian_Tisiv'
[8] 'Ukrainian_Bogdan'
[9] 'Belarusian_Literary'
[10] 'Bulgarian_Literary'
[11] 'Macedonian_Literary'
[12] 'Macedonian_Western'
[13] 'Serbo_Croatian_Literary'
[14] 'Slovenian_Ljubljana'
[15] 'Polish_Literary'
[16] 'Kashubian_Literary'
[17] 'Czech_Literary'
[18] 'Slovak_Literary'
[19] 'Upper_Sorbian_Literary'
[20] 'Lower_Sorbian_Literary'
[21] 'Lithuanian_Literary'
[22] 'Latvian_Literary'
;
END; [Taxa]

BEGIN Characters;
DIMENSIONS nchar=392;
FORMAT
	datatype=STANDARD missing=? gap=- symbols="01" labels=left transpose=no interleave=yes;
MATRIX
'Outgroup_Demotic_Greek'      010010001000000010000001010001000100100100001000111000000000
'Russian_Literary'            10100010000000100100000010100010000100100100001001??????0100
'Russian_Bolshoe_Davydovskoe' 10100010010000000100000010100010000100100100001001??????0100
'Russian_Smekhnovo'           10100010000000100100000010100010000100100100001001??????0101
'Russian_Arkhangelsk'         101000100100000001000000101000100001001001000010010000100101
'Ukrainian_Literary'          101100100010001000100000101000100001001001000001010100000100
'Ukrainian_Tisiv'             100100100010000000100000101000100001001001000001010100000001
'Ukrainian_Bogdan'            ?????010001000000010000010100010000100100????001010100000001
'Belarusian_Literary'        10010010000000100010000010100010000100100100000101??????0100
'Bulgarian_Literary'          100100100????????0010000100100100001001001000101010001000001
'Macedonian_Literary'         100100100001000000010000101000100001001001000101010001000001
'Macedonian_Western'          10010????001000000010000??1000100001001001000100010001000001
'Serbo_Croatian_Literary'     100100100000010000100000100010100001001001000001010001000100
'Slovenian_Ljubljana'         100100100000010000100000100010100001001000010010010001000100
'Polish_Literary'             100100100100000000101000101000100001001000010001010001001000
'Kashubian_Literary'          100100100100000000100000101000100001000010010001010000011000
'Czech_Literary'              100100100100000000100000101000100001001000010001010001000001
'Slovak_Literary'             100100100100000000100000100010100001001001000001010001000001
'Upper_Sorbian_Literary'      100100100100000000100000101000100001001001000001010000101000
'Lower_Sorbian_Literary'      100100100100000000100000101000100001001001000001010000101000
'Lithuanian_Literary'         100101000000000100000100101000001001010000100010011000000100
'Latvian_Literary'            100100010000100000000010101000010010010000100010010010000110

'Outgroup_Demotic_Greek'      100001101001010110010010010010000001100001001000100010110000
'Russian_Literary'            011000010???011011000100011001000000100010010001010001010000
'Russian_Bolshoe_Davydovskoe' 011000010???011011000100011001000000100010010001010001010000
'Russian_Smekhnovo'           011000010???011011000100011001000000100010010001010001010000
'Russian_Arkhangelsk'         011000010010011011000100011001010000100010010001010001010011
'Ukrainian_Literary'          011000010???011011000100010101000000100010010001010001010010
'Ukrainian_Tisiv'             01100001001001101100010001010???????10001001000101000101????
'Ukrainian_Bogdan'            0110000100100110110001000101000001001000??010001010001011010
'Belarusian_Literary'        011000010???01101100010001010???????100010010001010001010010
'Bulgarian_Literary'          010000010???011011000100010100001010100010010001001001010010
'Macedonian_Literary'         011000010???011011000100010100001000100010010001010001010010
'Macedonian_Western'          010000010???011011000100010100001000000110010001010001010010
'Serbo_Croatian_Literary'     0100100100100110110001000101000010001000??010001010001010010
'Slovenian_Ljubljana'         011000010010011011000100010100001000100010010001010001010010
'Polish_Literary'             011000010010011011000100010100000010100010010001010001010010
'Kashubian_Literary'          01100001001001101100010001010000001010001001000101000??10010
'Czech_Literary'              011000010010011011100100010100100000100010010001010001010010
'Slovak_Literary'             011000010010011010100100010100100000100010010001010001010010
'Upper_Sorbian_Literary'      01100001001001101???0100010100100000100010010001010001010010
'Lower_Sorbian_Literary'      011000010010011011000100010100100000100010010001010001010010
'Lithuanian_Literary'         010000010100101011001000100100100000001010100010000101010100
'Latvian_Literary'            000100010100101011000101000100100000010010100100000101010000

'Outgroup_Demotic_Greek'      001010000101010001010110000010100100100100000100100100010000
'Russian_Literary'            010100100010100100011010010001001010001000001000011010000100
'Russian_Bolshoe_Davydovskoe' 010100100010100100011010010001001010001000001000011010000100
'Russian_Smekhnovo'           010100100010100100011010010001001010001000001000011010000100
'Russian_Arkhangelsk'         000100100010101000011010010001011010001000001010001010000100
'Ukrainian_Literary'          000100100010101000011010010001001010001000001010001001000000
'Ukrainian_Tisiv'             ???100100010101000011010010001001010001000001010001001000100
'Ukrainian_Bogdan'            0001001000101010000110100100010010100010??????10001001000100
'Belarusian_Literary'        000100100010101000011010010001001010001000001010001010000???
'Bulgarian_Literary'          000101000010101000011010010001001010001000010010001010000100
'Macedonian_Literary'         0001010000101001000110100100010010100010??????10001010000100
'Macedonian_Western'          0001010000101001000110100100010010100010??????10001010000100
'Serbo_Croatian_Literary'     000101000010101000011010010001001010001010000010001010000000
'Slovenian_Ljubljana'         000100100010100100011010010001010010001010000010001010000010
'Polish_Literary'             000100100010100100011010010001010010001001000010001010000010
'Kashubian_Literary'          000100100010101000011010010001010010001001000010001000001010
'Czech_Literary'              000100100010100100011010010001010010001010000010001010000101
'Slovak_Literary'             000100100010101000011010010001010010001000001010001010000010
'Upper_Sorbian_Literary'      000100100010100100101010000101010001001010000010001010000010
'Lower_Sorbian_Literary'      000100100010100100101010000101010001001010000010001010000010
'Lithuanian_Literary'         000100001010100010011011001001001001010000001010001000100000
'Latvian_Literary'            100100010010100010011010100001001001010000100001001000100000

'Outgroup_Demotic_Greek'      000100100100000100000110000010110010110001000100000100001001
'Russian_Literary'            000010001001000000001010000100111001010010010000100000010010
'Russian_Bolshoe_Davydovskoe' 000010011001000000001010000100111001010010010000100000010010
'Russian_Smekhnovo'           000010010001000000001010000100111001010010010000100000010010
'Russian_Arkhangelsk'         010010001001000000001010000100111001010010010001000001010010
'Ukrainian_Literary'          0010100100010000000010100001001110010101000100??????00010010
'Ukrainian_Tisiv'             0010100100010000000010100001001110010100100100??????00010010
'Ukrainian_Bogdan'            0010100100010000000010100001001110010100100100??????00010010
'Belarusian_Literary'        ????100100010000000010100001001110010100100100??????00010010
'Bulgarian_Literary'          000010001000001000010010001100111001010010010010000001000010
'Macedonian_Literary'         000010010000001000010010001000111001010010010010000001000010
'Macedonian_Western'          000010010000001000010010001100111001010010010010000001000010
'Serbo_Croatian_Literary'     010010010000001000010010001000111001010010100010000001000010
'Slovenian_Ljubljana'         000010001001000000010010001000111001010010010000010000100010
'Polish_Literary'             100010000011000000010010000100111001010010010010000000010010
'Kashubian_Literary'          000010010001000001000010000100111001010010010010000000010010
'Czech_Literary'              000010010001000000010010010000111001010010010010000000100010
'Slovak_Literary'             000010010000010000010010010000111001010010010010000000100010
'Upper_Sorbian_Literary'      000010010001000001000010000100111001010010010010000000010010
'Lower_Sorbian_Literary'      000010010001000001000010000100111001010010010010000000010010
'Lithuanian_Literary'         1000???10000100010000001100000111001011000001000010010000100
'Latvian_Literary'            10000101000010000010000110000101010101????001000001010000100

'Outgroup_Demotic_Greek'      000010001000000110000100101000100010010001100101100100000000
'Russian_Literary'            100000010010000001000001010100000101000010101010101000100000
'Russian_Bolshoe_Davydovskoe' 100000010010000001000001010100000101000010101010101000100000
'Russian_Smekhnovo'           100000010010000001000001010100000101000010101010101000100000
'Russian_Arkhangelsk'         100000010010000001000001010100000101000010101010101000100000
'Ukrainian_Literary'          10000001001000000??????1010010000101000010110010101000100000
'Ukrainian_Tisiv'             100000010010000001000001010010000101000010110010101000100000
'Ukrainian_Bogdan'            100000010010000001000001010010000101000010110010101000100000
'Belarusian_Literary'        10000001001000000??????1010????00101000010110010101000100000
'Bulgarian_Literary'          100000010010000001000001010100000101000010101010101000000000
'Macedonian_Literary'         101000010010010000100001010100000101000100101010101000000000
'Macedonian_Western'          001000010010010000100011010100000101000100101010100010000000
'Serbo_Croatian_Literary'     100000010000010001000001010100000101000010101010101000000100
'Slovenian_Ljubljana'         100000010000010001000001010100000101000010101010101000000100
'Polish_Literary'             100000010100000001000001010010000101000010101010101000000001
'Kashubian_Literary'          100000010100000001000001010010000101000010101010101000000001
'Czech_Literary'              100001010000010001000001010100000101001000101010101000000010
'Slovak_Literary'             100000010100000001000001010100000101000010101010101000100000
'Upper_Sorbian_Literary'      000001010100000001000001010100000101001010101010101000001000
'Lower_Sorbian_Literary'      000001010001000001000001010100000101001010101010101000000001
'Lithuanian_Literary'         010100100000001000001001010001001000100010101010101000010000
'Latvian_Literary'            010000100000101000010001010001010000100010101010110001000000

'Outgroup_Demotic_Greek'      010010000110011010001000010010110101010100000010010001000001
'Russian_Literary'            001000010011000110001100000101011110100100000101000010001000
'Russian_Bolshoe_Davydovskoe' 001000010011000110001100000101011?10??0100000101000010001000
'Russian_Smekhnovo'           001000010011000110001100000101011110100000010101000010001000
'Russian_Arkhangelsk'         001000010011000110001100000101011110100100000101000010001000
'Ukrainian_Literary'          001000100011000110001100000101011110100100000101000000101000
'Ukrainian_Tisiv'             001000010011000110001?????010101111010010000010100?????01000
'Ukrainian_Bogdan'            001000010011000110001?????010101111010010000010100?????01000
'Belarusian_Literary'        0010000100110001????1100000101011110100100000101000010001000
'Bulgarian_Literary'          100100010011000110001001000101010110100100000101000010001000
'Macedonian_Literary'         101000001011000110001000100101010110100100000101000010001000
'Macedonian_Western'          101100001011000110001000100101011110100100000101000010001000
'Serbo_Croatian_Literary'     001100001011000110001100000101011110100100000101000010001000
'Slovenian_Ljubljana'         001000010011000110001010000101011110100100001001000010001000
'Polish_Literary'             001000010011000110001100000101011110100010000101000010001000
'Kashubian_Literary'          000001010011000110001100000101011110101000000101000010000100
'Czech_Literary'              001000010011000100011100000101011110100100000101000010001000
'Slovak_Literary'             001000010011000100011100000101011110100100000101000010001000
'Upper_Sorbian_Literary'      001100010011000100011100000101011110100100000101000010001000
'Lower_Sorbian_Literary'      0011000100110001????1100000101011110100100000101000010001000
'Lithuanian_Literary'         001000100011001000101100001001001110100000100100101000010000
'Latvian_Literary'            001000100010100101001100001001001110100001000100100100000010

'Outgroup_Demotic_Greek'      10000010000001000010100001000001
'Russian_Literary'            10000101000000001001010000001000
'Russian_Bolshoe_Davydovskoe' 100001010000000010010??????01000
'Russian_Smekhnovo'           100001011000000010010??????01000
'Russian_Arkhangelsk'         10000101000000001001010000001000
'Ukrainian_Literary'          10000101000000001001010000000010
'Ukrainian_Tisiv'             10?????0100000?????10??????00010
'Ukrainian_Bogdan'            10000100100000?????10??????01000
'Belarusian_Literary'        10000101010000001001010000000010
'Bulgarian_Literary'          10010001000000001001010000001000
'Macedonian_Literary'         10010001000000101001010010001000
'Macedonian_Western'          10010001000000001001000010001000
'Serbo_Croatian_Literary'     10000101000000001001010000001000
'Slovenian_Ljubljana'         10000100000100001001010000010000
'Polish_Literary'             10000100010000001001000000100010
'Kashubian_Literary'          10000101000000001001000000100010
'Czech_Literary'              10000100100000001001010000000010
'Slovak_Literary'             10000100100000001001010000000010
'Upper_Sorbian_Literary'      10000100100000001001010100010000
'Lower_Sorbian_Literary'      10000100010000001001010000010000
'Lithuanian_Literary'         01100000001000010101011000000100
'Latvian_Literary'            100010000000100010010010000?????
;
END; [Characters]

BEGIN Distances;
DIMENSIONS ntax=22;
FORMAT labels=left diagonal triangle=both;
MATRIX
[1] 'Outgroup_Demotic_Greek'        0.0 0.46475196 0.46791443 0.4774536 0.47959185 0.47214854 0.48265895 0.47126436 0.48424068 0.46981627 0.47519583 0.47480106 0.46410257 0.4642857 0.4744898 0.46666667 0.47704083 0.46938777 0.4807198 0.47938144 0.49871466 0.5065274
[2] 'Russian_Literary'              0.46475196 0.0 0.00802139 0.01591512 0.041775458 0.08625337 0.086053416 0.088495575 0.06017192 0.12533334 0.132626 0.14824797 0.12860893 0.11488251 0.12532637 0.14173229 0.12793733 0.12532637 0.13421053 0.12664908 0.3105263 0.3262032
[3] 'Russian_Bolshoe_Davydovskoe'   0.46791443 0.00802139 0.0 0.018716577 0.040106952 0.09116022 0.08383234 0.08630952 0.064705886 0.13114753 0.13043478 0.1436464 0.12903225 0.12032086 0.12032086 0.13172042 0.122994654 0.12032086 0.12668464 0.12162162 0.31266847 0.3260274
[4] 'Russian_Smekhnovo'             0.4774536 0.01591512 0.018716577 0.0 0.0530504 0.09315068 0.08011869 0.08259587 0.0670554 0.13821138 0.13207547 0.14520548 0.136 0.132626 0.12732096 0.13866666 0.124668434 0.122015916 0.13368984 0.13404825 0.31283423 0.32608697
[5] 'Russian_Arkhangelsk'           0.47959185 0.041775458 0.040106952 0.0530504 0.0 0.09549072 0.08381503 0.0862069 0.06017192 0.11811024 0.13577023 0.15119363 0.12051282 0.12244898 0.12755102 0.13333334 0.125 0.1122449 0.1311054 0.12371134 0.32390746 0.34464753
[6] 'Ukrainian_Literary'            0.47214854 0.08625337 0.09116022 0.09315068 0.09549072 0.0 0.03264095 0.044247787 0.031518623 0.14634146 0.14555256 0.16438356 0.12533334 0.14323607 0.122015916 0.11733333 0.13527851 0.11671088 0.14171124 0.13404825 0.29946524 0.3206522
[7] 'Ukrainian_Tisiv'               0.48265895 0.086053416 0.08383234 0.08011869 0.08381503 0.03264095 0.0 0.0060790274 0.028481012 0.11641791 0.12166172 0.1450151 0.12790698 0.1300578 0.10115607 0.10174418 0.10404624 0.08959538 0.11953353 0.11988304 0.31195337 0.34124628
[8] 'Ukrainian_Bogdan'              0.47126436 0.088495575 0.08630952 0.08259587 0.0862069 0.044247787 0.0060790274 0.0 0.03858521 0.12166172 0.12753624 0.15044248 0.123563215 0.12643678 0.10344828 0.10404624 0.10632184 0.10344828 0.12173913 0.12209302 0.32463768 0.3480826
[9] 'Belarusian_Literary'          0.48424068 0.06017192 0.064705886 0.0670554 0.06017192 0.031518623 0.028481012 0.03858521 0.0 0.1085044 0.113702625 0.13353115 0.09221902 0.106017195 0.08022922 0.08933718 0.08882522 0.071633235 0.098265894 0.08882522 0.29768786 0.32058823
[10] 'Bulgarian_Literary'            0.46981627 0.12533334 0.13114753 0.13821138 0.11811024 0.14634146 0.11641791 0.12166172 0.1085044 0.0 0.06666667 0.08130081 0.08443272 0.12860893 0.13910761 0.15039578 0.13648294 0.12335958 0.15873016 0.15119363 0.33597884 0.35215053
[11] 'Macedonian_Literary'           0.47519583 0.132626 0.13043478 0.13207547 0.13577023 0.14555256 0.12166172 0.12753624 0.113702625 0.06666667 0.0 0.03448276 0.08661418 0.1305483 0.1462141 0.167979 0.11749347 0.1305483 0.16052632 0.1530343 0.33157894 0.34759358
[12] 'Macedonian_Western'            0.47480106 0.14824797 0.1436464 0.14520548 0.15119363 0.16438356 0.1450151 0.15044248 0.13353115 0.08130081 0.03448276 0.0 0.101333335 0.15119363 0.16180371 0.184 0.14323607 0.15649867 0.171123 0.16353887 0.3342246 0.3396739
[13] 'Serbo_Croatian_Literary'       0.46410257 0.12860893 0.12903225 0.136 0.12051282 0.12533334 0.12790698 0.123563215 0.09221902 0.08443272 0.08661418 0.101333335 0.0 0.08974359 0.13076924 0.14175257 0.11282051 0.1 0.13436693 0.126943 0.3126615 0.328084
[14] 'Slovenian_Ljubljana'           0.4642857 0.11488251 0.12032086 0.132626 0.12244898 0.14323607 0.1300578 0.12643678 0.106017195 0.12860893 0.1305483 0.15119363 0.08974359 0.0 0.10204082 0.13333334 0.08928572 0.096938774 0.12082262 0.11340206 0.31876606 0.3394256
[15] 'Polish_Literary'               0.4744898 0.12532637 0.12032086 0.12732096 0.12755102 0.122015916 0.10115607 0.10344828 0.08022922 0.13910761 0.1462141 0.16180371 0.13076924 0.10204082 0.0 0.056410257 0.08928572 0.091836736 0.10025707 0.087628864 0.32390746 0.33420366
[16] 'Kashubian_Literary'            0.46666667 0.14173229 0.13172042 0.13866666 0.13333334 0.11733333 0.10174418 0.10404624 0.08933718 0.15039578 0.167979 0.184 0.14175257 0.13333334 0.056410257 0.0 0.115384616 0.10769231 0.11111111 0.103626944 0.3255814 0.335958
[17] 'Czech_Literary'                0.47704083 0.12793733 0.122994654 0.124668434 0.125 0.13527851 0.10404624 0.10632184 0.08882522 0.13648294 0.11749347 0.14323607 0.11282051 0.08928572 0.08928572 0.115384616 0.0 0.05357143 0.079691514 0.085051544 0.32133675 0.3368146
[18] 'Slovak_Literary'               0.46938777 0.12532637 0.12032086 0.122015916 0.1122449 0.11671088 0.08959538 0.10344828 0.071633235 0.12335958 0.1305483 0.15649867 0.1 0.096938774 0.091836736 0.10769231 0.05357143 0.0 0.08483291 0.09793814 0.31362468 0.33420366
[19] 'Upper_Sorbian_Literary'        0.4807198 0.13421053 0.12668464 0.13368984 0.1311054 0.14171124 0.11953353 0.12173913 0.098265894 0.15873016 0.16052632 0.171123 0.13436693 0.12082262 0.10025707 0.11111111 0.079691514 0.08483291 0.0 0.018181818 0.31865284 0.33421052
[20] 'Lower_Sorbian_Literary'        0.47938144 0.12664908 0.12162162 0.13404825 0.12371134 0.13404825 0.11988304 0.12209302 0.08882522 0.15119363 0.1530343 0.16353887 0.126943 0.11340206 0.087628864 0.103626944 0.085051544 0.09793814 0.018181818 0.0 0.3116883 0.32717678
[21] 'Lithuanian_Literary'           0.49871466 0.3105263 0.31266847 0.31283423 0.32390746 0.29946524 0.31195337 0.32463768 0.29768786 0.33597884 0.33157894 0.3342246 0.3126615 0.31876606 0.32390746 0.3255814 0.32133675 0.31362468 0.31865284 0.3116883 0.0 0.19473684
[22] 'Latvian_Literary'              0.5065274 0.3262032 0.3260274 0.32608697 0.34464753 0.3206522 0.34124628 0.3480826 0.32058823 0.35215053 0.34759358 0.3396739 0.328084 0.3394256 0.33420366 0.335958 0.3368146 0.33420366 0.33421052 0.32717678 0.19473684 0.0
;
END; [Distances]

BEGIN Splits;
DIMENSIONS ntax=22 nsplits=62;
FORMAT labels=no weights=yes confidences=yes intervals=no;
PROPERTIES fit=97.06987156885617 cyclic;
CYCLE 1 12 11 10 13 5 3 2 4 8 7 6 9 16 15 20 19 17 18 14 21 22;
MATRIX
[1, size=1] 	 0.0103928875 	 0.9737 	  1 2 3 4 5 6 7 8 9 10 12 13 14 15 16 17 18 19 20 21 22,
[2, size=2] 	 0.019897876 	 0.9937 	  1 2 3 4 5 6 7 8 9 10 13 14 15 16 17 18 19 20 21 22,
[3, size=3] 	 0.012154828 	 0.9344 	  1 2 3 4 5 6 7 8 9 13 14 15 16 17 18 19 20 21 22,
[4, size=4] 	 0.020886553 	 0.9563 	  1 2 3 4 5 6 7 8 9 14 15 16 17 18 19 20 21 22,
[5, size=10] 	 0.004177715 	 0.1945 	  1 14 15 16 17 18 19 20 21 22,
[6, size=3] 	 0.07872071 	 1.0 	  1 21 22,
[7, size=2] 	 0.0023421461 	 0.5795 	  1 22,
[8, size=1] 	 0.31795403 	 1.0 	  1,
[9, size=1] 	 0.025087677 	 0.9998 	  1 2 3 4 5 6 7 8 9 10 11 13 14 15 16 17 18 19 20 21 22,
[10, size=1] 	 0.029560491 	 1.0 	  1 2 3 4 5 6 7 8 9 11 12 13 14 15 16 17 18 19 20 21 22,
[11, size=3] 	 0.0017233692 	 0.0254 	  1 2 3 4 6 7 8 9 11 12 14 15 16 17 18 19 20 21 22,
[12, size=5] 	 0.0015294508 	 0.1585 	  1 11 12 21 22,
[13, size=4] 	 0.0025750552 	 0.0745 	  1 11 12 22,
[14, size=1] 	 0.033725824 	 1.0 	  1 2 3 4 5 6 7 8 9 10 11 12 14 15 16 17 18 19 20 21 22,
[15, size=4] 	 0.005455284 	 0.3078 	  1 10 11 12,
[16, size=1] 	 0.019068537 	 0.9998 	  1 2 3 4 6 7 8 9 10 11 12 13 14 15 16 17 18 19 20 21 22,
[17, size=2] 	 7.1538764E-4 	 0.4916 	  1 2 4 6 7 8 9 10 11 12 13 14 15 16 17 18 19 20 21 22,
[18, size=3] 	 0.0033898987 	 0.6877 	  1 4 6 7 8 9 10 11 12 13 14 15 16 17 18 19 20 21 22,
[19, size=4] 	 0.017517231 	 0.9909 	  1 6 7 8 9 10 11 12 13 14 15 16 17 18 19 20 21 22,
[20, size=8] 	 0.015553982 	 0.9466 	  1 10 11 12 13 14 15 16 17 18 19 20 21 22,
[21, size=10] 	 5.2228116E-4 	 0.1787 	  1 10 11 12 13 14 17 18 19 20 21 22,
[22, size=10] 	 0.0016153132 	 0.1994 	  1 10 11 12 13 14 17 18 21 22,
[23, size=8] 	 0.0013357819 	 0.2063 	  1 10 11 12 13 14 21 22,
[24, size=1] 	 0.0025839591 	 0.773 	  1 2 4 5 6 7 8 9 10 11 12 13 14 15 16 17 18 19 20 21 22,
[25, size=3] 	 0.015651898 	 0.9856 	  1 5 6 7 8 9 10 11 12 13 14 15 16 17 18 19 20 21 22,
[26, size=1] 	 0.0022037113 	 0.6336 	  1 3 4 5 6 7 8 9 10 11 12 13 14 15 16 17 18 19 20 21 22,
[27, size=2] 	 0.0015581376 	 0.6233 	  1 3 5 6 7 8 9 10 11 12 13 14 15 16 17 18 19 20 21 22,
[28, size=6] 	 0.0012460046 	 0.2386 	  1 3 5 10 11 12 13 14 15 16 17 18 19 20 21 22,
[29, size=1] 	 0.007169165 	 0.9736 	  1 2 3 5 6 7 8 9 10 11 12 13 14 15 16 17 18 19 20 21 22,
[30, size=2] 	 7.2789984E-4 	 0.0987 	  1 2 3 5 6 7 9 10 11 12 13 14 15 16 17 18 19 20 21 22,
[31, size=3] 	 9.92405E-4 	 0.1654 	  1 2 3 5 6 9 10 11 12 13 14 15 16 17 18 19 20 21 22,
[32, size=11] 	 3.7864436E-4 	 0.075 	  1 2 3 5 10 11 12 13 14 21 22,
[33, size=1] 	 0.005696363 	 0.8739 	  1 2 3 4 5 6 7 9 10 11 12 13 14 15 16 17 18 19 20 21 22,
[34, size=2] 	 0.010377924 	 0.9529 	  1 2 3 4 5 6 9 10 11 12 13 14 15 16 17 18 19 20 21 22,
[35, size=3] 	 0.011431375 	 0.9533 	  1 2 3 4 5 9 10 11 12 13 14 15 16 17 18 19 20 21 22,
[36, size=6] 	 0.0067157787 	 0.4085 	  1 2 3 4 5 10 11 12 13 14 17 18 19 20 21 22,
[37, size=10] 	 0.0056098714 	 0.4562 	  1 2 3 4 5 10 11 12 13 14 21 22,
[38, size=3] 	 0.0037838093 	 0.4718 	  1 2 3 4 5 8 10 11 12 13 14 15 16 17 18 19 20 21 22,
[39, size=1] 	 0.018670505 	 0.9997 	  1 2 3 4 5 7 8 9 10 11 12 13 14 15 16 17 18 19 20 21 22,
[40, size=2] 	 0.0038019486 	 0.4674 	  1 2 3 4 5 7 8 10 11 12 13 14 15 16 17 18 19 20 21 22,
[41, size=7] 	 7.319679E-4 	 0.1393 	  1 2 3 4 5 6 7 8 10 11 12 13 14 21 22,
[42, size=8] 	 0.0030162612 	 0.1381 	  1 2 3 4 5 6 7 8 10 11 12 13 21 22,
[43, size=1] 	 0.023446407 	 0.9996 	  1 2 3 4 5 6 7 8 9 10 11 12 13 14 16 17 18 19 20 21 22,
[44, size=2] 	 0.013446351 	 0.9931 	  1 2 3 4 5 6 7 8 9 10 11 12 13 14 17 18 19 20 21 22,
[45, size=3] 	 0.0023904778 	 0.4698 	  1 2 3 4 5 6 7 8 9 10 11 12 13 14 17 18 19 21 22,
[46, size=4] 	 0.0037536165 	 0.4855 	  1 2 3 4 5 6 7 8 9 10 11 12 13 14 17 18 21 22,
[47, size=5] 	 0.0014897579 	 0.1796 	  1 2 3 4 5 6 7 8 9 10 11 12 13 14 18 21 22,
[48, size=7] 	 0.0031047284 	 0.451 	  1 2 3 4 5 6 7 8 9 10 11 12 13 21 22,
[49, size=1] 	 0.034047723 	 1.0 	  1 2 3 4 5 6 7 8 9 10 11 12 13 14 15 17 18 19 20 21 22,
[50, size=1] 	 0.0039240657 	 0.8133 	  1 2 3 4 5 6 7 8 9 10 11 12 13 14 15 16 17 18 19 21 22,
[51, size=2] 	 0.03626401 	 1.0 	  1 2 3 4 5 6 7 8 9 10 11 12 13 14 15 16 17 18 21 22,
[52, size=3] 	 0.0055712108 	 0.4758 	  1 2 3 4 5 6 7 8 9 10 11 12 13 14 15 16 18 21 22,
[53, size=1] 	 0.004099945 	 0.8879 	  1 2 3 4 5 6 7 8 9 10 11 12 13 14 15 16 17 18 20 21 22,
[54, size=3] 	 0.007849059 	 0.7308 	  1 2 3 4 5 6 7 8 9 10 11 12 13 14 15 16 20 21 22,
[55, size=1] 	 0.022869285 	 1.0 	  1 2 3 4 5 6 7 8 9 10 11 12 13 14 15 16 18 19 20 21 22,
[56, size=2] 	 0.0032003787 	 0.7572 	  1 2 3 4 5 6 7 8 9 10 11 12 13 14 15 16 19 20 21 22,
[57, size=3] 	 0.0051658363 	 0.2332 	  1 2 3 4 5 6 7 8 9 10 11 12 13 15 16 19 20 21 22,
[58, size=1] 	 0.024747223 	 1.0 	  1 2 3 4 5 6 7 8 9 10 11 12 13 14 15 16 17 19 20 21 22,
[59, size=1] 	 0.04703903 	 1.0 	  1 2 3 4 5 6 7 8 9 10 11 12 13 15 16 17 18 19 20 21 22,
[60, size=1] 	 0.08858435 	 1.0 	  1 2 3 4 5 6 7 8 9 10 11 12 13 14 15 16 17 18 19 20 22,
[61, size=2] 	 0.08196533 	 1.0 	  1 2 3 4 5 6 7 8 9 10 11 12 13 14 15 16 17 18 19 20,
[62, size=1] 	 0.10108417 	 1.0 	  1 2 3 4 5 6 7 8 9 10 11 12 13 14 15 16 17 18 19 20 21,
;
END; [Splits]

BEGIN Network;
DIMENSIONS ntax=22 nvertices=181 nedges=298;
DRAW to_scale;
TRANSLATE
2 'Outgroup_Demotic_Greek',
3 'Macedonian_Western',
4 'Macedonian_Literary',
5 'Bulgarian_Literary',
6 'Serbo_Croatian_Literary',
7 'Russian_Arkhangelsk',
8 'Russian_Bolshoe_Davydovskoe',
9 'Russian_Literary',
10 'Russian_Smekhnovo',
11 'Ukrainian_Bogdan',
12 'Ukrainian_Literary',
13 'Kashubian_Literary',
14 'Polish_Literary',
15 'Lower_Sorbian_Literary',
16 'Upper_Sorbian_Literary',
17 'Czech_Literary',
18 'Slovak_Literary',
19 'Slovenian_Ljubljana',
20 'Lithuanian_Literary',
21 'Latvian_Literary',
167 'Ukrainian_Tisiv',
171 'Belarusian_Literary',
;
VERTICES
1 -0.31795403 0.0 s=n,
2 0.0 0.0 s=n,
3 -0.3287998 0.06210307 s=n,
4 -0.34412822 0.060653873 s=n,
5 -0.3549754 0.07031067 s=n,
6 -0.37551078 0.06981083 s=n,
7 -0.4231609 0.07565028 s=n,
8 -0.43346033 0.07200333 s=n,
9 -0.43598387 0.072563246 s=n,
10 -0.44098428 0.073429875 s=n,
11 -0.46009746 0.04163785 s=n,
12 -0.47069788 0.032692734 s=n,
13 -0.46406084 -0.024864154 s=n,
14 -0.45077223 -0.024176177 s=n,
15 -0.43077326 -0.04079131 s=n,
16 -0.42704415 -0.04724263 s=n,
17 -0.40631342 -0.035867754 s=n,
18 -0.39787596 -0.028872475 s=n,
19 -0.37318656 -0.02633711 s=n,
20 -0.17870331 -0.08424129 s=n,
21 -0.1513685 -0.06479454 s=n,
22 -0.32027233 3.3332215E-4 s=n,
23 -0.39580432 0.02251151 s=n,
24 -0.39835316 0.02214504 s=n,
25 -0.32282117 -3.314642E-5 s=n,
26 -0.40331545 0.019878834 s=n,
27 -0.3277835 -0.0022993532 s=n,
28 -0.32523465 -0.0019328847 s=n,
29 -0.32291633 -0.0022662068 s=n,
30 -0.3998826 0.02214504 s=n,
31 -0.4048449 0.019878834 s=n,
32 -0.4061671 0.019688733 s=n,
33 -0.3969813 0.026519997 s=n,
34 -0.39953014 0.026153529 s=n,
35 -0.4010596 0.026153529 s=n,
36 -0.4060219 0.023887323 s=n,
37 -0.4073441 0.023697222 s=n,
38 -0.40894297 0.023927104 s=n,
39 -0.40776595 0.019918615 s=n,
40 -0.4092615 0.023722393 s=n,
41 -0.4080845 0.019713905 s=n,
42 -0.40648562 0.019484023 s=n,
43 -0.40941805 0.024144066 s=n,
44 -0.40973657 0.023939356 s=n,
45 -0.4085596 0.019930867 s=n,
46 -0.41397625 0.020265672 s=n,
47 -0.41279924 0.016257184 s=n,
48 -0.41232416 0.01604022 s=n,
49 -0.4107253 0.015810337 s=n,
50 -0.42117295 0.03432976 s=n,
51 -0.4214915 0.03412505 s=n,
52 -0.42573115 0.030451365 s=n,
53 -0.42658094 0.027557284 s=n,
54 -0.414826 0.017371591 s=n,
55 -0.41364902 0.013363102 s=n,
56 -0.41317394 0.013146139 s=n,
57 -0.41157505 0.012916256 s=n,
58 -0.4073354 0.01658994 s=n,
59 -0.40701687 0.016794652 s=n,
60 -0.4056947 0.016984753 s=n,
61 -0.426885 0.02689146 s=n,
62 -0.41513008 0.01670577 s=n,
63 -0.4139531 0.012697281 s=n,
64 -0.41347802 0.012480318 s=n,
65 -0.41187912 0.012250435 s=n,
66 -0.41439494 0.009624154 s=n,
67 -0.41391987 0.009407191 s=n,
68 -0.41232097 0.009177308 s=n,
69 -0.4120169 0.009843129 s=n,
70 -0.40777725 0.0135168135 s=n,
71 -0.40745872 0.013721524 s=n,
72 -0.40613654 0.013911626 s=n,
73 -0.42230636 0.034847368 s=n,
74 -0.42262492 0.03464266 s=n,
75 -0.42686456 0.030968973 s=n,
76 -0.42771435 0.028074892 s=n,
77 -0.42801842 0.027409071 s=n,
78 -0.43351197 0.030013219 s=n,
79 -0.43436176 0.027119137 s=n,
80 -0.43466583 0.026453316 s=n,
81 -0.43353242 0.025935706 s=n,
82 -0.42177752 0.015750015 s=n,
83 -0.4206005 0.011741526 s=n,
84 -0.42104235 0.008668399 s=n,
85 -0.42166123 0.007313268 s=n,
86 -0.41501382 0.008269023 s=n,
87 -0.4145387 0.008052059 s=n,
88 -0.41293985 0.007822176 s=n,
89 -0.3811963 0.040197782 s=n,
90 -0.38374513 0.039831314 s=n,
91 -0.3852746 0.039831314 s=n,
92 -0.3902369 0.037565105 s=n,
93 -0.42610812 0.05113742 s=n,
94 -0.42724153 0.051655028 s=n,
95 -0.4275601 0.05145032 s=n,
96 -0.4236906 0.0041555245 s=n,
97 -0.41704318 0.0051112794 s=n,
98 -0.41656807 0.004894316 s=n,
99 -0.37097102 0.046769176 s=n,
100 -0.37351987 0.046402708 s=n,
101 -0.3750493 0.046402708 s=n,
102 -0.37433338 0.04797034 s=n,
103 -0.38455868 0.041398946 s=n,
104 -0.38952097 0.039132737 s=n,
105 -0.40530598 0.025454953 s=n,
106 -0.40662816 0.025264852 s=n,
107 -0.40822706 0.025494736 s=n,
108 -0.40870214 0.025711698 s=n,
109 -0.42045704 0.035897393 s=n,
110 -0.4253922 0.052705053 s=n,
111 -0.42587465 0.056060445 s=n,
112 -0.42659056 0.054492813 s=n,
113 -0.42772397 0.055010423 s=n,
114 -0.4330926 0.06873028 s=n,
115 -0.434226 0.069247894 s=n,
116 -0.43374357 0.065892495 s=n,
117 -0.43406212 0.06568778 s=n,
118 -0.43489698 0.06622432 s=n,
119 -0.42839494 0.051986855 s=n,
120 -0.42345977 0.035179194 s=n,
121 -0.42769942 0.031505506 s=n,
122 -0.43434685 0.030549753 s=n,
123 -0.44531518 0.033770345 s=n,
124 -0.4444803 0.03323381 s=n,
125 -0.44909897 0.033770345 s=n,
126 -0.44826412 0.03323381 s=n,
127 -0.4372958 0.030013219 s=n,
128 -0.43814558 0.027119137 s=n,
129 -0.43844965 0.026453316 s=n,
130 -0.425256 0.0023489222 s=n,
131 -0.4186086 0.003304677 s=n,
132 -0.4181335 0.0030877136 s=n,
133 -0.4189264 -0.0024267903 s=n,
134 -0.41736096 -6.2018767E-4 s=n,
135 -0.4153316 0.0025375555 s=n,
136 -0.4137327 0.0023076725 s=n,
137 -0.4162439 -0.008389355 s=n,
138 -0.41421455 -0.0052316114 s=n,
139 -0.4126157 -0.0054614944 s=n,
140 -0.41182283 5.300933E-5 s=n,
141 -0.41120395 0.0014081408 s=n,
142 -0.4104697 -0.010160505 s=n,
143 -0.40967685 -0.0046460005 s=n,
144 -0.40905797 -0.0032908693 s=n,
145 -0.41017503 0.0044782977 s=n,
146 -0.40987095 0.0051441193 s=n,
147 -0.4056313 0.008817804 s=n,
148 -0.40531275 0.009022514 s=n,
149 -0.40399057 0.009212616 s=n,
150 -0.35287127 0.055035055 s=n,
151 -0.42587465 0.056775834 s=n,
152 -0.42659056 0.055208202 s=n,
153 -0.4330926 0.06944567 s=n,
154 -0.4350684 0.07055868 s=n,
155 -0.43458596 0.06720328 s=n,
156 -0.43490452 0.06699857 s=n,
157 -0.43573937 0.06753511 s=n,
158 -0.4362895 0.06801178 s=n,
159 -0.4354471 0.066700995 s=n,
160 -0.42894506 0.052463524 s=n,
161 -0.4240099 0.035655864 s=n,
162 -0.42824954 0.03198218 s=n,
163 -0.43489695 0.031026427 s=n,
164 -0.44586527 0.034247015 s=n,
165 -0.45530537 0.038558163 s=n,
166 -0.45475525 0.03808149 s=n,
167 -0.45853907 0.03808149 s=n,
168 -0.45202735 0.032692734 s=n,
169 -0.44105905 0.029472144 s=n,
170 -0.4419088 0.026578063 s=n,
171 -0.44221288 0.025912242 s=n,
172 -0.4354181 -0.006456565 s=n,
173 -0.42914313 -0.037221853 s=n,
174 -0.4275777 -0.03541525 s=n,
175 -0.42646065 -0.04318442 s=n,
176 -0.40956807 -0.013231246 s=n,
177 -0.4087752 -0.0077167414 s=n,
178 -0.40815634 -0.0063616103 s=n,
179 -0.2532252 -0.03634898 s=n,
180 -0.25067636 -0.035982512 s=n,
181 -0.24835806 -0.036315836 s=n,
;
VLABELS
2 'Outgroup_Demotic_Greek' x=15 y=0 a=1.7484555E-7 f='Dialog-PLAIN-14' lc=0 0 153,
3 'Macedonian_Western' x=14 y=4 a=0.2855993 lc=0 0 153,
4 'Macedonian_Literary' x=13 y=8 a=0.5711989 lc=0 0 153,
5 'Bulgarian_Literary' x=10 y=11 a=0.85679865 lc=0 0 153,
6 'Serbo_Croatian_Literary' x=6 y=14 a=1.142398 lc=0 0 153,
7 'Russian_Arkhangelsk' x=2 y=15 a=1.4279964 lc=0 0 153,
8 'Russian_Bolshoe_Davydovskoe' x=-2 y=15 a=1.7135942 lc=0 0 153,
9 'Russian_Literary' x=-6 y=14 a=1.9992012 lc=0 0 153,
10 'Russian_Smekhnovo' x=-10 y=11 a=2.2847931 lc=0 0 153,
11 'Ukrainian_Bogdan' x=-13 y=8 a=2.5703948 lc=0 0 153,
12 'Ukrainian_Literary' x=-15 y=0 a=3.1415927 lc=0 0 153,
13 'Kashubian_Literary' x=-13 y=-8 a=3.7127917 lc=0 0 153,
14 'Polish_Literary' x=-10 y=-11 a=3.9983907 lc=0 0 153,
15 'Lower_Sorbian_Literary' x=-6 y=-14 a=4.2839875 lc=0 0 153,
16 'Upper_Sorbian_Literary' x=-2 y=-15 a=4.5695853 lc=0 0 153,
17 'Czech_Literary' x=2 y=-15 a=4.8551893 lc=0 0 153,
18 'Slovak_Literary' x=6 y=-14 a=5.140788 lc=0 0 153,
19 'Slovenian_Ljubljana' x=10 y=-11 a=5.4263873 lc=0 0 153,
20 'Lithuanian_Literary' x=13 y=-8 a=5.7119865 lc=0 0 153,
21 'Latvian_Literary' x=14 y=-4 a=5.997586 lc=0 0 153,
167 'Ukrainian_Tisiv' l=9 x=-99 y=5 lc=0 0 153,
171 'Belarusian_Literary' l=9 x=-134 y=1 lc=0 0 153,
;
EDGES
1 1 2 s=8 w=0.31795403,
2 22 1 s=7 w=0.0023421461,
3 23 22 s=6 w=0.07872071,
4 24 23 s=13 w=0.0025750552,
5 25 22 s=13 w=0.0025750552,
6 25 24 s=6 w=0.07872071,
7 26 24 s=15 w=0.005455284,
8 27 25 s=15 w=0.005455284,
9 27 26 s=6 w=0.07872071,
10 28 22 s=15 w=0.005455284,
11 28 27 s=13 w=0.0025750552,
12 29 1 s=15 w=0.005455284,
13 29 28 s=7 w=0.0023421461,
14 30 24 s=12 w=0.0015294508,
15 31 26 s=12 w=0.0015294508,
16 31 30 s=15 w=0.005455284,
17 32 31 s=23 w=0.0013357819,
18 33 23 s=5 w=0.004177715,
19 34 24 s=5 w=0.004177715,
20 34 33 s=13 w=0.0025750552,
21 35 30 s=5 w=0.004177715,
22 35 34 s=12 w=0.0015294508,
23 36 31 s=5 w=0.004177715,
24 36 35 s=15 w=0.005455284,
25 37 32 s=5 w=0.004177715,
26 37 36 s=23 w=0.0013357819,
27 38 37 s=22 w=0.0016153132,
28 39 32 s=22 w=0.0016153132,
29 39 38 s=5 w=0.004177715,
30 40 38 s=32 w=3.7864436E-4,
31 41 39 s=32 w=3.7864436E-4,
32 41 40 s=5 w=0.004177715,
33 42 32 s=32 w=3.7864436E-4,
34 42 41 s=22 w=0.0016153132,
35 43 38 s=21 w=5.2228116E-4,
36 44 40 s=21 w=5.2228116E-4,
37 44 43 s=32 w=3.7864436E-4,
38 45 41 s=21 w=5.2228116E-4,
39 45 44 s=5 w=0.004177715,
40 46 44 s=37 w=0.0056098714,
41 47 45 s=37 w=0.0056098714,
42 47 46 s=5 w=0.004177715,
43 48 41 s=37 w=0.0056098714,
44 48 47 s=21 w=5.2228116E-4,
45 49 42 s=37 w=0.0056098714,
46 49 48 s=22 w=0.0016153132,
47 50 43 s=20 w=0.015553982,
48 51 44 s=20 w=0.015553982,
49 51 50 s=32 w=3.7864436E-4,
50 52 46 s=20 w=0.015553982,
51 52 51 s=37 w=0.0056098714,
52 53 52 s=42 w=0.0030162612,
53 54 46 s=42 w=0.0030162612,
54 54 53 s=20 w=0.015553982,
55 55 47 s=42 w=0.0030162612,
56 55 54 s=5 w=0.004177715,
57 56 48 s=42 w=0.0030162612,
58 56 55 s=21 w=5.2228116E-4,
59 57 49 s=42 w=0.0030162612,
60 57 56 s=22 w=0.0016153132,
61 58 42 s=42 w=0.0030162612,
62 58 57 s=37 w=0.0056098714,
63 59 32 s=42 w=0.0030162612,
64 59 58 s=32 w=3.7864436E-4,
65 60 31 s=42 w=0.0030162612,
66 60 59 s=23 w=0.0013357819,
67 61 53 s=41 w=7.319679E-4,
68 62 54 s=41 w=7.319679E-4,
69 62 61 s=20 w=0.015553982,
70 63 55 s=41 w=7.319679E-4,
71 63 62 s=5 w=0.004177715,
72 64 56 s=41 w=7.319679E-4,
73 64 63 s=21 w=5.2228116E-4,
74 65 57 s=41 w=7.319679E-4,
75 65 64 s=22 w=0.0016153132,
76 66 63 s=48 w=0.0031047284,
77 67 64 s=48 w=0.0031047284,
78 67 66 s=21 w=5.2228116E-4,
79 68 65 s=48 w=0.0031047284,
80 68 67 s=22 w=0.0016153132,
81 69 57 s=48 w=0.0031047284,
82 69 68 s=41 w=7.319679E-4,
83 70 58 s=48 w=0.0031047284,
84 70 69 s=37 w=0.0056098714,
85 71 59 s=48 w=0.0031047284,
86 71 70 s=32 w=3.7864436E-4,
87 72 60 s=48 w=0.0031047284,
88 72 71 s=23 w=0.0013357819,
89 73 50 s=28 w=0.0012460046,
90 74 51 s=28 w=0.0012460046,
91 74 73 s=32 w=3.7864436E-4,
92 75 52 s=28 w=0.0012460046,
93 75 74 s=37 w=0.0056098714,
94 76 53 s=28 w=0.0012460046,
95 76 75 s=42 w=0.0030162612,
96 77 61 s=28 w=0.0012460046,
97 77 76 s=41 w=7.319679E-4,
98 78 75 s=36 w=0.0067157787,
99 79 76 s=36 w=0.0067157787,
100 79 78 s=42 w=0.0030162612,
101 80 77 s=36 w=0.0067157787,
102 80 79 s=41 w=7.319679E-4,
103 81 61 s=36 w=0.0067157787,
104 81 80 s=28 w=0.0012460046,
105 82 62 s=36 w=0.0067157787,
106 82 81 s=20 w=0.015553982,
107 83 63 s=36 w=0.0067157787,
108 83 82 s=5 w=0.004177715,
109 84 66 s=36 w=0.0067157787,
110 84 83 s=48 w=0.0031047284,
111 85 84 s=47 w=0.0014897579,
112 86 66 s=47 w=0.0014897579,
113 86 85 s=36 w=0.0067157787,
114 87 67 s=47 w=0.0014897579,
115 87 86 s=21 w=5.2228116E-4,
116 88 68 s=47 w=0.0014897579,
117 88 87 s=22 w=0.0016153132,
118 89 33 s=4 w=0.020886553,
119 90 34 s=4 w=0.020886553,
120 90 89 s=13 w=0.0025750552,
121 91 35 s=4 w=0.020886553,
122 91 90 s=12 w=0.0015294508,
123 92 36 s=4 w=0.020886553,
124 92 91 s=15 w=0.005455284,
125 93 50 s=19 w=0.017517231,
126 94 73 s=19 w=0.017517231,
127 94 93 s=28 w=0.0012460046,
128 95 74 s=19 w=0.017517231,
129 95 94 s=32 w=3.7864436E-4,
130 96 85 s=46 w=0.0037536165,
131 97 86 s=46 w=0.0037536165,
132 97 96 s=36 w=0.0067157787,
133 98 87 s=46 w=0.0037536165,
134 98 97 s=21 w=5.2228116E-4,
135 99 89 s=3 w=0.012154828,
136 100 90 s=3 w=0.012154828,
137 100 99 s=13 w=0.0025750552,
138 101 91 s=3 w=0.012154828,
139 101 100 s=12 w=0.0015294508,
140 102 101 s=11 w=0.0017233692,
141 102 5 s=10 w=0.029560491,
142 103 91 s=11 w=0.0017233692,
143 103 102 s=3 w=0.012154828,
144 104 92 s=11 w=0.0017233692,
145 104 103 s=15 w=0.005455284,
146 104 6 s=14 w=0.033725824,
147 105 36 s=11 w=0.0017233692,
148 105 104 s=4 w=0.020886553,
149 106 37 s=11 w=0.0017233692,
150 106 105 s=23 w=0.0013357819,
151 107 38 s=11 w=0.0017233692,
152 107 106 s=22 w=0.0016153132,
153 108 43 s=11 w=0.0017233692,
154 108 107 s=21 w=5.2228116E-4,
155 109 50 s=11 w=0.0017233692,
156 109 108 s=20 w=0.015553982,
157 110 93 s=11 w=0.0017233692,
158 110 109 s=19 w=0.017517231,
159 111 110 s=18 w=0.0033898987,
160 112 93 s=18 w=0.0033898987,
161 112 111 s=11 w=0.0017233692,
162 113 94 s=18 w=0.0033898987,
163 113 112 s=28 w=0.0012460046,
164 114 112 s=25 w=0.015651898,
165 115 113 s=25 w=0.015651898,
166 115 114 s=28 w=0.0012460046,
167 116 94 s=25 w=0.015651898,
168 116 115 s=18 w=0.0033898987,
169 117 95 s=25 w=0.015651898,
170 117 116 s=32 w=3.7864436E-4,
171 118 117 s=31 w=9.92405E-4,
172 119 95 s=31 w=9.92405E-4,
173 119 118 s=25 w=0.015651898,
174 120 74 s=31 w=9.92405E-4,
175 120 119 s=19 w=0.017517231,
176 121 75 s=31 w=9.92405E-4,
177 121 120 s=37 w=0.0056098714,
178 122 78 s=31 w=9.92405E-4,
179 122 121 s=36 w=0.0067157787,
180 123 122 s=35 w=0.011431375,
181 124 78 s=35 w=0.011431375,
182 124 123 s=31 w=9.92405E-4,
183 125 123 s=38 w=0.0037838093,
184 126 124 s=38 w=0.0037838093,
185 126 125 s=31 w=9.92405E-4,
186 127 78 s=38 w=0.0037838093,
187 127 126 s=35 w=0.011431375,
188 128 79 s=38 w=0.0037838093,
189 128 127 s=42 w=0.0030162612,
190 129 80 s=38 w=0.0037838093,
191 129 128 s=41 w=7.319679E-4,
192 130 96 s=45 w=0.0023904778,
193 131 97 s=45 w=0.0023904778,
194 131 130 s=36 w=0.0067157787,
195 132 98 s=45 w=0.0023904778,
196 132 131 s=21 w=5.2228116E-4,
197 133 132 s=52 w=0.0055712108,
198 134 98 s=52 w=0.0055712108,
199 134 133 s=45 w=0.0023904778,
200 135 87 s=52 w=0.0055712108,
201 135 134 s=46 w=0.0037536165,
202 136 88 s=52 w=0.0055712108,
203 136 135 s=22 w=0.0016153132,
204 137 134 s=54 w=0.007849059,
205 138 135 s=54 w=0.007849059,
206 138 137 s=46 w=0.0037536165,
207 139 136 s=54 w=0.007849059,
208 139 138 s=22 w=0.0016153132,
209 140 88 s=54 w=0.007849059,
210 140 139 s=52 w=0.0055712108,
211 141 68 s=54 w=0.007849059,
212 141 140 s=47 w=0.0014897579,
213 142 139 s=57 w=0.0051658363,
214 143 140 s=57 w=0.0051658363,
215 143 142 s=52 w=0.0055712108,
216 144 141 s=57 w=0.0051658363,
217 144 143 s=47 w=0.0014897579,
218 145 68 s=57 w=0.0051658363,
219 145 144 s=54 w=0.007849059,
220 146 69 s=57 w=0.0051658363,
221 146 145 s=41 w=7.319679E-4,
222 147 70 s=57 w=0.0051658363,
223 147 146 s=37 w=0.0056098714,
224 148 71 s=57 w=0.0051658363,
225 148 147 s=32 w=3.7864436E-4,
226 149 72 s=57 w=0.0051658363,
227 149 148 s=23 w=0.0013357819,
228 149 19 s=59 w=0.04703903,
229 150 99 s=2 w=0.019897876,
230 150 3 s=9 w=0.025087677,
231 150 4 s=1 w=0.0103928875,
232 151 111 s=17 w=7.1538764E-4,
233 151 7 s=16 w=0.019068537,
234 152 112 s=17 w=7.1538764E-4,
235 152 151 s=11 w=0.0017233692,
236 153 114 s=17 w=7.1538764E-4,
237 153 152 s=25 w=0.015651898,
238 153 8 s=24 w=0.0025839591,
239 154 115 s=27 w=0.0015581376,
240 154 9 s=26 w=0.0022037113,
241 155 116 s=27 w=0.0015581376,
242 155 154 s=18 w=0.0033898987,
243 156 117 s=27 w=0.0015581376,
244 156 155 s=32 w=3.7864436E-4,
245 157 118 s=27 w=0.0015581376,
246 157 156 s=31 w=9.92405E-4,
247 158 157 s=30 w=7.2789984E-4,
248 158 10 s=29 w=0.007169165,
249 159 118 s=30 w=7.2789984E-4,
250 159 158 s=27 w=0.0015581376,
251 160 119 s=30 w=7.2789984E-4,
252 160 159 s=25 w=0.015651898,
253 161 120 s=30 w=7.2789984E-4,
254 161 160 s=19 w=0.017517231,
255 162 121 s=30 w=7.2789984E-4,
256 162 161 s=37 w=0.0056098714,
257 163 122 s=30 w=7.2789984E-4,
258 163 162 s=36 w=0.0067157787,
259 164 123 s=30 w=7.2789984E-4,
260 164 163 s=35 w=0.011431375,
261 165 164 s=34 w=0.010377924,
262 165 11 s=33 w=0.005696363,
263 166 123 s=34 w=0.010377924,
264 166 165 s=30 w=7.2789984E-4,
265 167 125 s=34 w=0.010377924,
266 167 166 s=38 w=0.0037838093,
267 168 126 s=40 w=0.0038019486,
268 168 12 s=39 w=0.018670505,
269 169 127 s=40 w=0.0038019486,
270 169 168 s=35 w=0.011431375,
271 170 128 s=40 w=0.0038019486,
272 170 169 s=42 w=0.0030162612,
273 171 129 s=40 w=0.0038019486,
274 171 170 s=41 w=7.319679E-4,
275 172 130 s=44 w=0.013446351,
276 172 13 s=49 w=0.034047723,
277 172 14 s=43 w=0.023446407,
278 173 133 s=51 w=0.03626401,
279 173 15 s=50 w=0.0039240657,
280 174 134 s=51 w=0.03626401,
281 174 173 s=45 w=0.0023904778,
282 175 137 s=51 w=0.03626401,
283 175 174 s=54 w=0.007849059,
284 175 16 s=53 w=0.004099945,
285 176 142 s=56 w=0.0032003787,
286 176 17 s=55 w=0.022869285,
287 177 143 s=56 w=0.0032003787,
288 177 176 s=52 w=0.0055712108,
289 178 144 s=56 w=0.0032003787,
290 178 177 s=47 w=0.0014897579,
291 178 18 s=58 w=0.024747223,
292 179 27 s=61 w=0.08196533,
293 179 20 s=60 w=0.08858435,
294 180 28 s=61 w=0.08196533,
295 180 179 s=13 w=0.0025750552,
296 181 29 s=61 w=0.08196533,
297 181 180 s=7 w=0.0023421461,
298 181 21 s=62 w=0.10108417,
;
ELABELS
1 '100' ll=11 f='Dialog-PLAIN-12' lc=255 0 0,
2 '57.9' ll=11 lc=255 0 0,
3 '100' ll=11 lc=255 0 0,
4 '7.4' ll=11 lc=255 0 0,
7 '30.7' ll=11 lc=255 0 0,
14 '15.8' ll=11 lc=255 0 0,
17 '20.6' ll=11 lc=255 0 0,
18 '19.4' ll=11 lc=255 0 0,
27 '19.9' ll=11 lc=255 0 0,
30 '7.5' ll=11 lc=255 0 0,
35 '17.8' ll=11 lc=255 0 0,
40 '45.6' ll=11 lc=255 0 0,
47 '94.6' ll=11 lc=255 0 0,
52 '13.8' ll=11 lc=255 0 0,
67 '13.9' ll=11 lc=255 0 0,
76 '45.1' ll=11 lc=255 0 0,
89 '23.8' ll=11 lc=255 0 0,
98 '40.8' ll=11 lc=255 0 0,
111 '17.9' ll=11 lc=255 0 0,
118 '95.6' ll=11 lc=255 0 0,
125 '99' ll=11 lc=255 0 0,
130 '48.5' ll=11 lc=255 0 0,
135 '93.4' ll=11 lc=255 0 0,
140 '2.5' ll=11 lc=255 0 0,
141 '100' ll=11 lc=255 0 0,
146 '100' ll=11 lc=255 0 0,
159 '68.7' ll=11 lc=255 0 0,
164 '98.5' ll=11 lc=255 0 0,
171 '16.5' ll=11 lc=255 0 0,
180 '95.3' ll=11 lc=255 0 0,
183 '47.1' ll=11 lc=255 0 0,
192 '46.9' ll=11 lc=255 0 0,
197 '47.5' ll=11 lc=255 0 0,
204 '73' ll=11 lc=255 0 0,
213 '23.3' ll=11 lc=255 0 0,
228 '100' ll=11 lc=255 0 0,
229 '99.3' ll=11 lc=255 0 0,
230 '99.9' ll=11 lc=255 0 0,
231 '97.3' ll=11 lc=255 0 0,
232 '49.1' ll=11 lc=255 0 0,
233 '99.9' ll=11 lc=255 0 0,
238 '77.3' ll=11 lc=255 0 0,
239 '62.3' ll=11 lc=255 0 0,
240 '63.3' ll=11 lc=255 0 0,
247 '9.8' ll=11 lc=255 0 0,
248 '97.3' ll=11 lc=255 0 0,
261 '95.2' ll=11 lc=255 0 0,
262 '87.3' ll=11 lc=255 0 0,
267 '46.7' ll=11 lc=255 0 0,
268 '99.9' ll=11 lc=255 0 0,
275 '99.3' ll=11 lc=255 0 0,
276 '100' ll=11 lc=255 0 0,
277 '99.9' ll=11 lc=255 0 0,
278 '100' ll=11 lc=255 0 0,
279 '81.3' ll=11 lc=255 0 0,
284 '88.7' ll=11 lc=255 0 0,
285 '75.7' ll=11 lc=255 0 0,
286 '100' ll=11 lc=255 0 0,
291 '100' ll=11 lc=255 0 0,
292 '100' ll=11 lc=255 0 0,
293 '100' ll=11 lc=255 0 0,
298 '100' ll=11 lc=255 0 0,
;
END; [Network]

BEGIN st_bootstrap;
DIMENSIONS ntax=22 nchar=392 nsplits=3292;
	FORMAT labels=no splits=yes all=yes;
	RUNS=10000;
	LENGTH=392;
	SEED=1;
MATRIX 
[1]	97.3	  1 2 3 4 5 6 7 8 9 10 12 13 14 15 16 17 18 19 20 21 22,
[2]	99.3	  1 2 3 4 5 6 7 8 9 10 13 14 15 16 17 18 19 20 21 22,
[3]	93.4	  1 2 3 4 5 6 7 8 9 13 14 15 16 17 18 19 20 21 22,
[4]	95.6	  1 2 3 4 5 6 7 8 9 14 15 16 17 18 19 20 21 22,
[5]	19.4	  1 14 15 16 17 18 19 20 21 22,
[6]	100.0	  1 21 22,
[7]	57.9	  1 22,
[8]	100.0	  1,
[9]	99.9	  1 2 3 4 5 6 7 8 9 10 11 13 14 15 16 17 18 19 20 21 22,
[10]	100.0	  1 2 3 4 5 6 7 8 9 11 12 13 14 15 16 17 18 19 20 21 22,
[11]	2.5	  1 2 3 4 6 7 8 9 11 12 14 15 16 17 18 19 20 21 22,
[12]	15.8	  1 11 12 21 22,
[13]	7.4	  1 11 12 22,
[14]	100.0	  1 2 3 4 5 6 7 8 9 10 11 12 14 15 16 17 18 19 20 21 22,
[15]	30.7	  1 10 11 12,
[16]	99.9	  1 2 3 4 6 7 8 9 10 11 12 13 14 15 16 17 18 19 20 21 22,
[17]	49.1	  1 2 4 6 7 8 9 10 11 12 13 14 15 16 17 18 19 20 21 22,
[18]	68.7	  1 4 6 7 8 9 10 11 12 13 14 15 16 17 18 19 20 21 22,
[19]	99.0	  1 6 7 8 9 10 11 12 13 14 15 16 17 18 19 20 21 22,
[20]	94.6	  1 10 11 12 13 14 15 16 17 18 19 20 21 22,
[21]	17.8	  1 10 11 12 13 14 17 18 19 20 21 22,
[22]	19.9	  1 10 11 12 13 14 17 18 21 22,
[23]	20.6	  1 10 11 12 13 14 21 22,
[24]	77.3	  1 2 4 5 6 7 8 9 10 11 12 13 14 15 16 17 18 19 20 21 22,
[25]	98.5	  1 5 6 7 8 9 10 11 12 13 14 15 16 17 18 19 20 21 22,
[26]	63.3	  1 3 4 5 6 7 8 9 10 11 12 13 14 15 16 17 18 19 20 21 22,
[27]	62.3	  1 3 5 6 7 8 9 10 11 12 13 14 15 16 17 18 19 20 21 22,
[28]	23.8	  1 3 5 10 11 12 13 14 15 16 17 18 19 20 21 22,
[29]	97.3	  1 2 3 5 6 7 8 9 10 11 12 13 14 15 16 17 18 19 20 21 22,
[30]	9.8	  1 2 3 5 6 7 9 10 11 12 13 14 15 16 17 18 19 20 21 22,
[31]	16.5	  1 2 3 5 6 9 10 11 12 13 14 15 16 17 18 19 20 21 22,
[32]	7.5	  1 2 3 5 10 11 12 13 14 21 22,
[33]	87.3	  1 2 3 4 5 6 7 9 10 11 12 13 14 15 16 17 18 19 20 21 22,
[34]	95.2	  1 2 3 4 5 6 9 10 11 12 13 14 15 16 17 18 19 20 21 22,
[35]	95.3	  1 2 3 4 5 9 10 11 12 13 14 15 16 17 18 19 20 21 22,
[36]	40.8	  1 2 3 4 5 10 11 12 13 14 17 18 19 20 21 22,
[37]	45.6	  1 2 3 4 5 10 11 12 13 14 21 22,
[38]	47.1	  1 2 3 4 5 8 10 11 12 13 14 15 16 17 18 19 20 21 22,
[39]	99.9	  1 2 3 4 5 7 8 9 10 11 12 13 14 15 16 17 18 19 20 21 22,
[40]	46.7	  1 2 3 4 5 7 8 10 11 12 13 14 15 16 17 18 19 20 21 22,
[41]	13.9	  1 2 3 4 5 6 7 8 10 11 12 13 14 21 22,
[42]	13.8	  1 2 3 4 5 6 7 8 10 11 12 13 21 22,
[43]	99.9	  1 2 3 4 5 6 7 8 9 10 11 12 13 14 16 17 18 19 20 21 22,
[44]	99.3	  1 2 3 4 5 6 7 8 9 10 11 12 13 14 17 18 19 20 21 22,
[45]	46.9	  1 2 3 4 5 6 7 8 9 10 11 12 13 14 17 18 19 21 22,
[46]	48.5	  1 2 3 4 5 6 7 8 9 10 11 12 13 14 17 18 21 22,
[47]	17.9	  1 2 3 4 5 6 7 8 9 10 11 12 13 14 18 21 22,
[48]	45.1	  1 2 3 4 5 6 7 8 9 10 11 12 13 21 22,
[49]	100.0	  1 2 3 4 5 6 7 8 9 10 11 12 13 14 15 17 18 19 20 21 22,
[50]	81.3	  1 2 3 4 5 6 7 8 9 10 11 12 13 14 15 16 17 18 19 21 22,
[51]	100.0	  1 2 3 4 5 6 7 8 9 10 11 12 13 14 15 16 17 18 21 22,
[52]	47.5	  1 2 3 4 5 6 7 8 9 10 11 12 13 14 15 16 18 21 22,
[53]	88.7	  1 2 3 4 5 6 7 8 9 10 11 12 13 14 15 16 17 18 20 21 22,
[54]	73.0	  1 2 3 4 5 6 7 8 9 10 11 12 13 14 15 16 20 21 22,
[55]	100.0	  1 2 3 4 5 6 7 8 9 10 11 12 13 14 15 16 18 19 20 21 22,
[56]	75.7	  1 2 3 4 5 6 7 8 9 10 11 12 13 14 15 16 19 20 21 22,
[57]	23.3	  1 2 3 4 5 6 7 8 9 10 11 12 13 15 16 19 20 21 22,
[58]	100.0	  1 2 3 4 5 6 7 8 9 10 11 12 13 14 15 16 17 19 20 21 22,
[59]	100.0	  1 2 3 4 5 6 7 8 9 10 11 12 13 15 16 17 18 19 20 21 22,
[60]	100.0	  1 2 3 4 5 6 7 8 9 10 11 12 13 14 15 16 17 18 19 20 22,
[61]	100.0	  1 2 3 4 5 6 7 8 9 10 11 12 13 14 15 16 17 18 19 20,
[62]	100.0	  1 2 3 4 5 6 7 8 9 10 11 12 13 14 15 16 17 18 19 20 21,
[--------------------------------------------------]
[63]	8.6	  1 2 3 4 5 21 22,
[64]	29.5	  1 21,
[65]	5.7	  1 2 3 4 5 6 7 8 9 11 12 15 16 17 19 20 21 22,
[66]	16.3	  1 2 3 4 5 6 7 8 9 10 11 12 15 16 19 20 21 22,
[67]	5.5	  1 2 3 4 5 6 7 8 9 10 11 12 15 16 20 21 22,
[68]	14.0	  1 2 3 4 5 6 7 8 9 10 11 12 15 16 21 22,
[69]	13.5	  1 2 3 4 5 6 7 8 9 10 11 12 21 22,
[70]	10.1	  1 2 3 4 5 6 7 8 10 11 12 21 22,
[71]	1.5	  1 2 3 4 5 6 7 8 9 10 11 12 14 15 16 17 19 20 21 22,
[72]	0.4	  1 2 3 4 5 10 11 12 14 21 22,
[73]	1.2	  1 10 11 12 13 14 21,
[74]	26.2	  1 10 11 12 13 14,
[75]	14.8	  1 10 11 12 13 14 17 18,
[76]	71.3	  1 2 3 4 5 10 11 12 13 14 15 16 17 18 19 20 21 22,
[77]	2.0	  1 2 5 10 11 12 13 14 15 16 17 18 19 20 21 22,
[78]	21.6	  1 2 5 6 7 8 9 10 11 12 13 14 15 16 17 18 19 20 21 22,
[79]	4.4	  1 6 7 8 9 10 11 12 13 14 15 16 17 18 19 20,
[80]	48.3	  1 4 5 6 7 8 9 10 11 12 13 14 15 16 17 18 19 20 21 22,
[81]	17.3	  1 3 4 6 7 8 9 10 11 12 13 14 15 16 17 18 19 20 21 22,
[82]	31.3	  1 2 3 4 5 6 7 8 9 12 13 14 15 16 17 18 19 20 21 22,
[83]	22.2	  1 2 3 4 5 6 7 8 9 15 16 19 20 21 22,
[84]	28.6	  1 2 3 4 5 6 7 8 9 10 14 15 16 17 18 19 20 21 22,
[85]	27.6	  1 10 11 12 13,
[86]	10.4	  1 2 3 4 5 6 7 8 9 10 11 12 13 14 16 21 22,
[87]	36.1	  1 2 3 4 5 6 7 8 9 10 11 12 13 14 21 22,
[88]	15.3	  1 2 3 4 5 6 7 8 9 10 11 12 13 14 16 18 21 22,
[89]	22.9	  1 2 3 4 5 6 7 8 9 10 11 12 13 14 16 17 18 19 21 22,
[90]	11.0	  1 2 3 4 5 6 7 9 10 11 12 13 14 17 18 19 20 21 22,
[91]	12.6	  1 2 3 4 5 6 9 10 11 12 13 14 17 18 19 20 21 22,
[92]	3.1	  1 2 3 4 5 6 7 9 10 11 12 13 14 15 17 18 19 20 21 22,
[93]	5.0	  1 2 3 4 5 6 9 10 11 12 13 14 15 17 18 19 20 21 22,
[94]	14.0	  1 2 3 4 5 9 10 11 12 13 14 15 17 18 19 20 21 22,
[95]	17.2	  1 5 10 11 12 13 14 15 16 17 18 19 20 21 22,
[96]	29.7	  1 2 3 4 5 8 9 10 11 12 13 14 15 16 17 18 19 20 21 22,
[97]	3.1	  1 3 5 8 10 11 12 13 14 15 16 17 18 19 20 21 22,
[98]	10.8	  1 7 8 10 11 12 13 14 15 16 17 18 19 20,
[99]	28.4	  1 2 3 4 5 6 7 8 10 11 12 13 14 15 16 17 18 19 20 21 22,
[100]	2.6	  1 2 3 4 6 7 8 9 15 16 17 18 19 20 21 22,
[101]	4.9	  1 15 16 17 18 19 20 21 22,
[102]	0.7	  1 17 18 19 20 21 22,
[103]	5.6	  1 10 12 21 22,
[104]	58.1	  1 2 3 4 5 6 7 8 9 10 11 12 15 16 17 18 19 20 21 22,
[105]	4.0	  1 4 6 7 8 9 10 11 12 13 15 16 17 18 19 20 21 22,
[106]	0.4	  1 10 11 12 13 17 18 21 22,
[107]	35.3	  1 10 11 12 13 21 22,
[108]	16.5	  1 10 11 12 13 22,
[109]	12.5	  1 10 11 12 13 14 15 17 18 19 20 21 22,
[110]	2.6	  1 5 10 11 12 13 14 17 18 19 20 21 22,
[111]	3.5	  1 2 3 4 5 6 7 8 9 10 11 12 13 14 15 16,
[112]	33.6	  1 2 3 4 5 6 7 8 9 10 11 12 13 16 21 22,
[113]	8.3	  1 2 3 4 5 6 7 8 9 10 11 12 16 21 22,
[114]	7.7	  1 16,
[115]	10.1	  1 2 3 4 5 6 7 8 9 10 11 12 13 14 15 16 18 20 21 22,
[116]	1.2	  1 15 16 20 21 22,
[117]	7.5	  1 2 3 4 5 6 7 8 9 10 12 15 16 19 20 21 22,
[118]	2.1	  1 2 3 4 6 7 8 9 15 16 19 20 21 22,
[119]	10.5	  1 15 16 19 20 21 22,
[120]	23.6	  1 2 3 4 5 6 7 8 9 15 16 17 18 19 20 21 22,
[121]	2.9	  1 4 6 7 8 9 15 16 17 18 19 20 21 22,
[122]	5.2	  1 6 7 8 9 15 16 17 18 19 20 21 22,
[123]	6.0	  1 2 3 4 5 6 7 8 9 10 12 14 15 16 17 18 19 20 21 22,
[124]	6.0	  1 14 15 16 17 18 19 20,
[125]	7.7	  1 6 9 13 14 15 16 17 18 19 20 21 22,
[126]	1.5	  1 13 14 15 16 17 18 19 20,
[127]	27.2	  1 2 3 4 5 6 7 8 9 11 13 14 15 16 17 18 19 20 21 22,
[128]	8.3	  1 2 3 4 6 7 8 9 11 12 13 14 15 16 17 18 19 20 21 22,
[129]	7.4	  1 11 12 13 14 15 16 17 18 19 20 21 22,
[130]	9.0	  1 2 3 5 9 10 11 12 13 14 15 16 17 18 19 20 21 22,
[131]	0.1	  1 2 3 4 5 7 8 10 11 12 13 14 15 16 17 18 19 20 21,
[132]	20.8	  1 2 3 4 5 6 7 8 9 11 14 15 16 17 18 19 20 21 22,
[133]	23.9	  1 2 3 4 5 6 7 8 9 11 12 14 15 16 17 18 19 20 21 22,
[134]	5.8	  1 11 12,
[135]	0.0	  1 3 4 5 6 7 8 9 10 11 12 13 15 16 17 18 19 20 21 22,
[136]	0.7	  1 5 6 7 8 9 10 11 12 13 15 16 17 18 19 20 21 22,
[137]	0.3	  1 2 10 11 12 13 14 21 22,
[138]	1.1	  1 2 3 4 10 11 12 13 14 17 19 20 21 22,
[139]	1.6	  1 2 3 4 5 10 11 12 13 14 20 21 22,
[140]	27.6	  1 2 3 4 5 10 11 12 13 14 15 17 18 19 20 21 22,
[141]	0.6	  1 2 3 4 5 10 11 12 13 14 15 17 19 20 21 22,
[142]	3.4	  1 2 3 4 5 8 10 11 12 13 14 15 16 17 19 20 21 22,
[143]	1.3	  1 2 3 4 5 6 7 8 10 11 12 13 14 15 16 21 22,
[144]	33.4	  1 2 3 4 5 6 7 8 9 10 11 12 13 14 15 16 21 22,
[145]	8.4	  1 2 3 4 5 6 7 8 9 10 11 12 13 14 15 16 17 18,
[146]	0.8	  1 10 13 14 15 16 17 18 19 20,
[147]	2.2	  1 15 16,
[148]	5.6	  1 10 12 13 14 15 16 17 18 19 20 21 22,
[149]	1.1	  1 15 16 17 19 20 21 22,
[150]	3.3	  1 15 16 21 22,
[151]	3.8	  1 2 3 4 8 10 11 12 13 14 15 16 17 18 19 20 21 22,
[152]	1.0	  1 4 8 10 11 12 13 14 15 16 17 18 19 20 21 22,
[153]	16.9	  1 8 10 11 12 13 14 15 16 17 18 19 20 21 22,
[154]	1.3	  1 8 13 14 15 16 17 18 19 20 21 22,
[155]	0.0	  1 8 15 16 17 19 20 21 22,
[156]	20.0	  1 7 8 10 11 12 13 14 15 16 17 18 19 20 21 22,
[157]	2.0	  1 6 7 8 15 16 21 22,
[158]	2.6	  1 2 3 4 5 6 7 8 9 15 16 21 22,
[159]	9.8	  1 2 3 4 5 6 7 8 9 11 12 15 16 17 18 19 20 21 22,
[160]	2.8	  1 2 3 4 5 10 11 12 13,
[161]	1.4	  1 2 3 5 10 11 12 13,
[162]	3.2	  1 2 3 4 5 10 11 12 13 22,
[163]	1.4	  1 2 3 4 5 6 7 8 9 10 11 12 13 17 18 21 22,
[164]	6.0	  1 2 3 4 5 6 7 9 10 11 12 13 21 22,
[165]	9.5	  1 2 3 4 5 10 11 12 13 21 22,
[166]	10.4	  1 2 3 4 5 6 7 8 9 10 11 12 13 16 17 18 19 20 21 22,
[167]	10.8	  1 16 21 22,
[168]	11.3	  1 2 3 4 5 6 7 8 9 10 11 12 13 14 15 16 17 20 21 22,
[169]	0.4	  1 2 3 5 10 11 12 13 14 15 16 19 20 21 22,
[170]	0.4	  1 10 11 12 13 14 15 16 19 20 21 22,
[171]	0.1	  1 10 12 13 14 15 16 19 20 21 22,
[172]	1.2	  1 13 14 15 16 19 20 21 22,
[173]	22.9	  1 13 14 15 16 17 18 19 20 21 22,
[174]	12.6	  1 2 3 4 5 6 8 9 10 11 12 13 14 15 16 17 18 19 20 21 22,
[175]	12.9	  1 3 5 7 8 10 11 12 13 14 15 16 17 18 19 20 21 22,
[176]	14.0	  1 6 7 8 10 11 12 13 14 15 16 17 18 19 20 21 22,
[177]	0.8	  1 6 7 8 13 14 15 16 17 18 19 20 21 22,
[178]	9.5	  1 6 7 8 9 13 14 15 16 17 18 19 20 21 22,
[179]	1.8	  1 2 3 4 6 7 8 9 13 14 15 16 17 18 19 20 21 22,
[180]	0.0	  1 2 3 4 5 6 7 9 15 16 21 22,
[181]	0.0	  1 2 3 4 5 6 7 9 15 16 19 20 21 22,
[182]	1.9	  1 2 3 4 5 6 9 13 14 15 16 17 18 19 20 21 22,
[183]	18.2	  1 2 3 4 10 11 12 13 14 15 16 17 18 19 20 21 22,
[184]	14.0	  1 2 3 4 6 7 8 10 11 12 13 14 15 16 17 18 19 20 21 22,
[185]	5.0	  1 4 6 7 8 10 11 12 13 14 15 16 17 18 19 20 21 22,
[186]	4.7	  1 5 6 7 8 9 10 11 12 13 14 15 16 17 18 19 20,
[187]	2.1	  1 3 5 6 7 8 9 10 11 12 13 14 15 16 17 18 19 20,
[188]	8.2	  1 2 3 5 6 7 8 9 10 11 12 13 14 15 16 17 18 19 20,
[189]	2.5	  1 2 3 4 5 11 12 21 22,
[190]	0.2	  1 2 3 4 5 7 8 10 11 12 21 22,
[191]	5.7	  1 2 3 4 5 6 7 8 9 10 11 12 13 18 21 22,
[192]	2.9	  1 2 3 4 5 8 10 11 12 13 14 21 22,
[193]	16.3	  1 2 3 4 5 6 7 8 9 10 11 12 13 14 15 17 18 21 22,
[194]	5.5	  1 2 3 4 5 10 11 12 13 14 15 16 17 19 20 21 22,
[195]	5.3	  1 10 11 12 13 14 15 16 17 19 20 21 22,
[196]	1.4	  1 6 7 8 9 10 11 12 13 14 15 16 17 18 19 20 21,
[197]	1.2	  1 2 6 7 8 9 10 11 12 13 14 15 16 17 18 19 20 21 22,
[198]	2.6	  1 2 3 6 7 8 9 10 11 12 13 14 15 16 17 18 19 20 21 22,
[199]	1.3	  1 6 9 14 15 16 17 18 19 20 21 22,
[200]	0.2	  1 12 14 15 16 17 18 19 20 21 22,
[201]	9.8	  1 12 21 22,
[202]	1.7	  1 3 6 7 8 9 10 11 12 13 14 15 16 17 18 19 20 21 22,
[203]	11.6	  1 6 7 9 10 11 12 13 14 15 16 17 18 19 20 21 22,
[204]	2.7	  1 5 6 7 9 10 11 12 13 14 15 16 17 18 19 20 21 22,
[205]	0.0	  1 2 4 5 10 11 12 13 14 17 18 19 20 21 22,
[206]	4.2	  1 2 3 4 5 8 10 11 12 13 14 17 18 19 20 21 22,
[207]	0.0	  1 2 3 4 5 8 10 11 12 13 21,
[208]	2.4	  1 2 3 4 5 8 10 11 12 13,
[209]	0.3	  1 2 3 4 5 6 7 8 9 10 11 12 13 16 17 18 21 22,
[210]	6.4	  1 19 20 21 22,
[211]	0.1	  1 11 12 19 20 21 22,
[212]	0.0	  1 2 4 6 7 8 9 10 11 12 13 15 16 17 18 19 20 21 22,
[213]	2.5	  1 6 7 8 9 10 11 12 13 15 16 17 18 19 20 21 22,
[214]	0.8	  1 10 11 12 13 21,
[215]	2.6	  1 3 5 9 10 11 12 13 14 15 16 17 18 19 20 21 22,
[216]	6.4	  1 2 3 5 10 11 12 13 14 17 18 19 20 21 22,
[217]	3.7	  1 2 3 4 5 10 11 12 13 14 19 20 21 22,
[218]	1.2	  1 2 3 4 5 8 10 11 12 13 14 17 19 20 21 22,
[219]	0.9	  1 2 3 4 5 8 10 11 12 13 14 19 20 21 22,
[220]	2.6	  1 2 3 4 5 8 10 11 12 13 14,
[221]	0.2	  1 2 3 4 5 6 7 8 10 11 12 13 14 21,
[222]	3.8	  1 2 3 4 5 6 7 8 9 10 11 12 13 14 16 19 20 21 22,
[223]	0.7	  1 2 3 4 5 6 7 8 9 10 11 12 13 14 16 20 21 22,
[224]	7.2	  1 2 3 4 11 12 21 22,
[225]	0.8	  1 2 4 10 11 12 21 22,
[226]	7.4	  1 10 11 12 22,
[227]	1.2	  1 2 3 4 5 10 11 12 13 14 17 18 19 21 22,
[228]	10.4	  1 2 3 4 10 11 12 13 14 15 17 18 19 20 21 22,
[229]	2.7	  1 2 3 4 7 8 10 11 12 13 14 15 16 17 18 19 20 21 22,
[230]	3.6	  1 12 13 14 15 16 17 18 19 20 21 22,
[231]	16.0	  1 2 3 5 10 11 12 13 14 15 16 17 18 19 20 21 22,
[232]	1.1	  1 2 3 4 5 6 9 11 12 13 14 15 16 17 18 19 20 21 22,
[233]	4.1	  1 2 3 4 5 6 7 8 9 10 15 16 17 18 19 20 21 22,
[234]	3.1	  1 2 3 4 5 6 7 8 9 10 15 16 19 20 21 22,
[235]	8.9	  1 2 3 4 5 6 7 8 9 10 11 12 13 15 16 21 22,
[236]	0.1	  1 2 3 4 5 6 7 8 9 10 11 12 13 14 15 18 21 22,
[237]	8.7	  1 2 3 4 5 6 7 8 9 10 11 12 15 16 17 19 20 21 22,
[238]	7.6	  1 2 3 4 5 6 7 8 9 12 14 15 16 17 18 19 20 21 22,
[239]	10.3	  1 2 3 4 6 7 8 9 14 15 16 17 18 19 20 21 22,
[240]	1.8	  1 6 7 8 9 10 13 14 15 16 17 18 19 20 21 22,
[241]	1.5	  1 6 7 8 9 10 11 13 14 15 16 17 18 19 20 21 22,
[242]	1.8	  1 7 10 11 12 13 14 15 16 17 18 19 20 21 22,
[243]	2.7	  1 10 11 12 13 14 17 18 19 21 22,
[244]	0.2	  1 5 10 11 12 13 14 17 18,
[245]	6.4	  1 2 3 4 5 6 7 8 9 10 11 12 13 14 16 17 18 21 22,
[246]	0.2	  1 15 16 19 20,
[247]	1.3	  1 6 7 8 9 10 11 12 13 14 15 16 17 18 19 20 22,
[248]	0.2	  1 11 12 14 15 16 17 18 19 20 21 22,
[249]	0.0	  1 4 11 12 14 15 16 17 18 19 20 21 22,
[250]	3.4	  1 2 3 4 6 9 10 11 12 13 14 15 16 17 18 19 20 21 22,
[251]	0.5	  1 2 3 4 11 12 14 15 16 17 18 19 20 21 22,
[252]	0.2	  1 2 3 4 19 20 21 22,
[253]	11.0	  1 2 3 4 21 22,
[254]	7.7	  1 2 3 4 5 6 7 8 9 15 16 18 19 20 21 22,
[255]	0.1	  1 2 3 4 5 6 7 8 9 10 13 15 16 18 19 20 21 22,
[256]	0.3	  1 2 3 4 5 6 7 8 9 10 12 13 15 16 18 19 20 21 22,
[257]	0.4	  1 2 3 4 5 6 7 8 9 10 11 12 13 14 15 17 19 20 21 22,
[258]	1.6	  1 2 3 4 5 6 7 8 9 10 11 12 13 14 17 19 20 21 22,
[259]	2.9	  1 16 19 20 21 22,
[260]	11.7	  1 10 11 12 21 22,
[261]	22.3	  1 2 3 4 5 6 7 8 9 10 11 12 13 15 16 18 19 20 21 22,
[262]	3.3	  1 10 11 12 13 14 17,
[263]	6.1	  1 9 10 11 12 13 14 15 16 17 18 19 20 21 22,
[264]	1.5	  1 10 11 12 13 14 17 18 22,
[265]	5.3	  1 5 9 10 11 12 13 14 15 16 17 18 19 20 21 22,
[266]	0.9	  1 2 5 10 11 12 13 14 17 18 19 20 21 22,
[267]	0.1	  1 2 3 5 10 11 12 13 14 17 18,
[268]	4.0	  1 2 3 4 5 10 11 12 13 14 17 18 21 22,
[269]	0.4	  1 2 3 4 5 6 7 8 9 10 11 12 13 14 15 16 17 18 20,
[270]	2.6	  1 14 15 16 17 19 20 21 22,
[271]	0.2	  1 5 13 14 15 16 17 18 19 20 21 22,
[272]	0.1	  1 2 3 4 5 19 20 21 22,
[273]	3.7	  1 2 3 4 5 6 7 8 9 16 19 20 21 22,
[274]	0.4	  1 2 3 4 5 6 7 8 9 10 12 16 19 20 21 22,
[275]	1.0	  1 2 3 4 5 6 7 8 9 10 11 12 16 19 20 21 22,
[276]	4.0	  1 2 3 4 5 6 7 8 9 10 11 12 13 16 18 19 20 21 22,
[277]	0.1	  1 2 3 5 10 11 12 13 14 17 18 19 20,
[278]	0.0	  1 3 5 10 11 12 13 14 17 18 19 20,
[279]	0.0	  1 5 10 11 12 13 14 17 18 19 20,
[280]	2.2	  1 6 7 9 13 14 15 16 17 18 19 20 21 22,
[281]	2.6	  1 6 7 9 14 15 16 17 18 19 20 21 22,
[282]	0.9	  1 6 7 9 15 16 17 18 19 20 21 22,
[283]	5.6	  1 2 3 4 5 6 7 8 9 10 11 12 13 15 16 20 21 22,
[284]	0.8	  1 2 3 5 6 7 8 9 13 14 15 16 17 18 19 20 21 22,
[285]	2.7	  1 11 12 13 14 17 18 19 20 21 22,
[286]	0.9	  1 11 12 13 14 17 18 21 22,
[287]	2.6	  1 11 12 13 14 21 22,
[288]	0.1	  1 11 12 13 14,
[289]	4.0	  1 2 4 10 11 12 13 14 21 22,
[290]	0.1	  1 11 12 14 21 22,
[291]	5.3	  1 10 11 12 13 14 17 21 22,
[292]	0.3	  1 4 10 11 12 13 21 22,
[293]	0.3	  1 2 4 10 11 12 13 14 17 21 22,
[294]	1.0	  1 2 4 10 11 12 13 21 22,
[295]	3.3	  1 2 3 4 10 11 12 13 14 15 16 17 19 20 21 22,
[296]	1.1	  1 2 3 4 10 11 12 13 14 17 21 22,
[297]	5.4	  1 2 3 4 10 11 12 13 14 21 22,
[298]	1.6	  1 2 3 4 5 6 7 8 9 10 11 12 13,
[299]	5.7	  1 12 22,
[300]	1.6	  1 2 3 4 6 7 8 9 11 12 15 16 17 18 19 20 21 22,
[301]	0.0	  1 11 12 17 18 21 22,
[302]	0.6	  1 2 3 4 6 7 8 9 10 11 12 13 15 16 17 18 19 20 21 22,
[303]	4.2	  1 2 3 4 5 6 7 8 9 12 15 16 19 20 21 22,
[304]	0.1	  1 2 3 4 5 6 7 8 9 12 15 16 17 19 20 21 22,
[305]	0.2	  1 2 3 4 5 6 8 9 13 14 15 16 17 18 19 20 21 22,
[306]	0.7	  1 9 13 14 15 16 17 18 19 20 21 22,
[307]	4.8	  1 2 3 4 5 7 9 10 11 12 13 14 15 16 17 18 19 20 21 22,
[308]	0.5	  1 5 7 8 9 10 11 12 13 14 15 16 17 18 19 20 21 22,
[309]	0.7	  1 7 8 9 10 11 12 13 14 15 16 17 18 19 20 21 22,
[310]	1.0	  1 2 3 4 5 6 7 8 10 11 12 13 14 17 18 19 20 21 22,
[311]	9.9	  1 2 3 4 5 10 11 12 21 22,
[312]	4.4	  1 2 3 4 10 11 12 21 22,
[313]	0.0	  1 2 10 11 12 21 22,
[314]	0.5	  1 2 3 4 5 7 8 10 11 12 13 14 17 18 19 20 21 22,
[315]	1.0	  1 2 3 4 5 7 8 10 11 12 13 14 15 17 18 19 20 21 22,
[316]	0.0	  1 2 3 4 5 6 14 15 16 17 18 19 20 21 22,
[317]	0.2	  1 2 3 4 6 7 8 9 10 11 12 13 15 16 21 22,
[318]	3.4	  1 2 3 4 6 7 8 9 10 11 12 13 21 22,
[319]	2.8	  1 2 3 4 5 6 7 8 9 10 11 12 13 15 16 17 19 20 21 22,
[320]	1.2	  1 2 3 4 5 6 7 8 9 10 11 12 13 14 17 18 21,
[321]	2.6	  1 2 3 4 5 6 7 8 9 10 11 12 13 14 17 18,
[322]	5.7	  1 11 12 13 21 22,
[323]	0.6	  1 11 12 13,
[324]	0.5	  1 10 11 12 13 14 17 18 21,
[325]	3.9	  1 2 3 4 5 6 7 8 10 11 12 13 14 17 18 19 21 22,
[326]	0.1	  1 2 3 4 5 6 7 9 14 15 16 17 18 19 20 21 22,
[327]	0.3	  1 2 3 4 5 6 9 14 15 16 17 18 19 20 21 22,
[328]	0.0	  1 2 3 4 12 14 15 16 17 18 19 20 21 22,
[329]	0.2	  1 8 10 11 12 13,
[330]	0.3	  1 2 3 4 5 6 7 8 9 10 11 12 13 14 15 17 18 19 20 21,
[331]	4.9	  1 6 7 8 9 14 15 16 17 18 19 20 21 22,
[332]	2.8	  1 6 7 8 14 15 16 17 18 19 20 21 22,
[333]	0.5	  1 2 3 4 10 11 12 13 14 15 17 19 20 21 22,
[334]	4.2	  1 2 3 4 5 10 11 12 13 14 17 19 20 21 22,
[335]	0.2	  1 2 3 4 5 6 7 8 9 10 11 12 13 18 21,
[336]	3.6	  1 2 3 4 5 6 7 8 9 10 11 12 13 16 18 21 22,
[337]	1.5	  1 2 3 4 5 6 7 8 9 10 11 12 13 14 15 16 17 18 21,
[338]	1.2	  1 2 3 4 5 6 7 8 9 10 11 12 13 15 16 17 18 21 22,
[339]	3.4	  1 10 12 13 21 22,
[340]	4.3	  1 2 3 4 5 6 7 8 9 10 11 12 13 14 17 21 22,
[341]	1.0	  1 10 12 13 14 21 22,
[342]	0.2	  1 13 14 19 20 21 22,
[343]	2.8	  1 2 3 4 5 6 9 10 11 12 13 14 15 16 19 20 21 22,
[344]	0.2	  1 14 15 16 19 20 22,
[345]	0.2	  1 2 3 4 5 6 9 10 11 12 13 14 15 16 18 19 20 21 22,
[346]	0.4	  1 13 14 15 16 18 19 20 21 22,
[347]	0.0	  1 14 15 16 18 19 20 22,
[348]	1.1	  1 14 15 16 17 18 19 20 22,
[349]	0.7	  1 2 3 4 5 6 7 8 9 10 11 12 14 15 16 17 18 19 20,
[350]	2.2	  1 15 16 22,
[351]	0.3	  1 11 12 13 14 15 16 17 19 20 21 22,
[352]	7.6	  1 4 7 8 10 11 12 13 14 15 16 17 18 19 20 21 22,
[353]	2.5	  1 2 3 4 5 6 7 8 9 10 12 15 16 17 18 19 20 21 22,
[354]	4.7	  1 2 3 4 5 6 7 8 9 10 11 14 15 16 17 18 19 20 21 22,
[355]	0.0	  1 4 6 7 8 9 10 11 12 15 16 17 18 19 20 21 22,
[356]	3.9	  1 5 7 8 10 11 12 13 14 15 16 17 18 19 20 21 22,
[357]	1.5	  1 2 3 4 5 6 10 11 12 13 14 21 22,
[358]	17.6	  1 2 3 4 5 6 9 10 11 12 13 14 21 22,
[359]	2.5	  1 2 3 4 5 6 7 9 10 11 12 13 14 21 22,
[360]	1.9	  1 2 3 4 5 6 7 8 9 10 11 12 13 14 15 16 17 18 22,
[361]	0.0	  1 4 10 11 12 13 14 15 16 17 21 22,
[362]	0.4	  1 2 3 4 10 11 12 13 22,
[363]	9.1	  1 2 3 4 5 6 9 10 11 12 13 21 22,
[364]	0.1	  1 2 3 4 5 6 7 9 10 11 12 13 16 21 22,
[365]	0.2	  1 2 3 4 14 15 16 17 18 19 20 21 22,
[366]	0.5	  1 2 3 4 11 12 13 14 15 16 17 18 19 20 21 22,
[367]	1.3	  1 11 12 13 14 15 17 18 19 20 21 22,
[368]	0.9	  1 2 3 4 5 6 7 8 9 10 11 12 13 14 21,
[369]	4.8	  1 2 3 4 5 6 7 8 9 10 11 12 13 14 15 16 17 18 19,
[370]	3.5	  1 2 4 21 22,
[371]	1.0	  1 2 4 11 12 21 22,
[372]	3.9	  1 10 11 12 13 14 22,
[373]	0.9	  1 10 11 12 13 14 17 18 19 20,
[374]	0.4	  1 3 5 6 7 8 9 10 11 12 13 14 15 16 17 18 19 20 22,
[375]	0.3	  1 2 3 5 6 7 8 9 10 11 12 13 14 15 16 17 18 19 20 22,
[376]	0.0	  1 3 6 7 8 9 11 12 13 14 15 16 17 18 19 20 21 22,
[377]	0.8	  1 11 12 13 14 17 21 22,
[378]	0.0	  1 2 4 5 10 11 12 13 14,
[379]	2.6	  1 2 3 4 5 10 11 12 13 14,
[380]	3.5	  1 2 3 4 5 9 10 11 12 13 14 17 18 19 20 21 22,
[381]	1.0	  1 2 5 6 7 8 9 10 11 12 13 14 15 16 17 18 19 20,
[382]	0.9	  1 10 11 12 13 14 15 17 18,
[383]	1.5	  1 10 11 12 13 14 18,
[384]	1.5	  1 10 11,
[385]	7.3	  1 10,
[386]	0.1	  1 2 3 4 5 6 9 10 11 12 13 14 15 16 17 18 20 21 22,
[387]	0.1	  1 2 3 4 5 6 7 9 10 11 12 13 14 15 16 17 18 20 21 22,
[388]	6.6	  1 2 3 4 5 6 7 8 9 10 11 12 13 16 19 20 21 22,
[389]	0.1	  1 13 15 16 17 18 19 20 21 22,
[390]	0.0	  1 2 3 4 6 7 8 9 11 12 13 15 16 17 18 19 20 21 22,
[391]	0.1	  1 11 12 13 17 18 19 20 21 22,
[392]	3.2	  1 10 11 12 13 14 18 21 22,
[393]	0.0	  1 2 3 4 5 6 7 8 9 16 18 21 22,
[394]	0.4	  1 2 3 4 5 6 7 8 9 21 22,
[395]	0.6	  1 2 3 4 6 7 8 9 11 12 21 22,
[396]	0.1	  1 2 4 6 7 8 9 11 12 21 22,
[397]	0.1	  1 2 3 4 5 6 7 8 9 10 11 12 13 15 16 18 19 21 22,
[398]	0.6	  1 6 7 8 10 11 12 13 21 22,
[399]	1.1	  1 2 4 6 7 8 9 10 11 12 13 14 21 22,
[400]	2.2	  1 2 3 4 5 6 7 8 9 10 11 12 13 14 17 20 21 22,
[401]	1.0	  1 2 3 4 6 7 8 9 10 11 12 13 14 15 16 17 19 20 21 22,
[402]	0.6	  1 3 5 10 11 12 13 14 15 16 17 18 19 20,
[403]	1.2	  1 2 3 4 5 10 11 12 13 14 15 16 17 18 19 20 22,
[404]	1.9	  1 2 3 4 5 9 10 11 12 13 14 15 16 17 18 19 20 22,
[405]	3.0	  1 14 21 22,
[406]	6.5	  1 14,
[407]	0.3	  1 14 15,
[408]	1.7	  1 2 3 4 5 6 7 8 9 10 11 12 13 14 15 16 17 21 22,
[409]	0.0	  1 2 3 4 5 6 7 8 9 11 12 14 15 16 19 20 21 22,
[410]	0.2	  1 2 3 4 5 6 7 8 9 12 14 15 16 19 20 21 22,
[411]	1.6	  1 2 3 4 5 6 7 8 9 14 15 16 19 20 21 22,
[412]	3.3	  1 14 15 16 19 20 21 22,
[413]	0.0	  1 6 9 14 15 16 18 19 20 21 22,
[414]	0.0	  1 14 15 16 18 19 20,
[415]	1.5	  1 2 5 6 7 9 10 11 12 13 14 15 16 17 18 19 20 21 22,
[416]	1.9	  1 2 3 4 5 6 7 8 9 12 15 16 17 18 19 20 21 22,
[417]	2.5	  1 2 3 4 12 21 22,
[418]	0.7	  1 2 3 4 5 10 11 12 13 14 15 16 19 20 21 22,
[419]	0.8	  1 13 14,
[420]	2.2	  1 2 3 4 5 8 10 11 12 13 14 15 17 18 19 20 21 22,
[421]	1.5	  1 2 3 4 5 6 7 8 9 10 11 12 13 15 16 17 18 19 20 22,
[422]	1.2	  1 8 14 15 16 17 18 19 20 21 22,
[423]	0.3	  1 2 3 4 6 7 8 9 11 14 15 16 17 18 19 20 21 22,
[424]	0.2	  1 10 11 12 13 17 18 19 20 21 22,
[425]	0.0	  1 2 3 4 5 10 11 12 13 17 18 19 20 21 22,
[426]	0.0	  1 2 3 4 5 9 10 11 12 13 17 18 19 20 21 22,
[427]	0.0	  1 2 3 4 5 6 9 10 11 12 13 18 21 22,
[428]	0.1	  1 2 3 4 5 6 9 10 11 12 13 22,
[429]	0.0	  1 6 15 16 21 22,
[430]	0.0	  1 2 5 6 7 8 9 10 15 16 21 22,
[431]	0.0	  1 5 6 7 8 9 10 15 16 21 22,
[432]	0.0	  1 6 7 8 10 15 16 21 22,
[433]	0.0	  1 2 3 4 5 6 7 8 9 10 12 15 16 18 21 22,
[434]	4.4	  1 10 12 22,
[435]	4.4	  1 2 3 4 5 6 7 8 9 10 11 12 13 15 16 18 21 22,
[436]	0.1	  1 2 3 4 5 10 11 12 13 14 17 18 19 20 22,
[437]	0.0	  1 2 3 4 5 10 11 12 13 14 17 18 19 20,
[438]	0.0	  1 2 3 4 5 9 10 11 12 13 14 17 18 19 20 22,
[439]	0.0	  1 2 10 11 12 13 14 17 21 22,
[440]	0.1	  1 11 12 14 17 21 22,
[441]	1.0	  1 2 3 10 11 12 13 14 15 16 17 18 19 20 21 22,
[442]	0.7	  1 7 8 14 15 16 17 18 19 20,
[443]	0.9	  1 2 3 4 5 6 7 8 9 10 13 14 15 16 17 18 19 20,
[444]	2.6	  1 2 3 4 5 7 8 10 11 12 13 14 15 16 17 18 19 20,
[445]	0.3	  1 6 9 21 22,
[446]	1.6	  1 3 4 6 7 8 9 11 12 13 14 15 16 17 18 19 20 21 22,
[447]	0.6	  1 3 4 6 7 8 9 15 16 17 18 19 20 21 22,
[448]	0.5	  1 2 3 4 6 7 8 9 21 22,
[449]	1.0	  1 6 7 8 9 11 13 14 15 16 17 18 19 20 21 22,
[450]	3.6	  1 4 6 7 8 9 11 12 13 14 15 16 17 18 19 20 21 22,
[451]	1.4	  1 2 5 10 11 12 13 14 21 22,
[452]	0.3	  1 10 11 12 13 14 15,
[453]	1.4	  1 2 5 9 10 11 12 13 14 15 16 17 18 19 20 21 22,
[454]	1.1	  1 2 5 6 9 10 11 12 13 14 15 16 17 18 19 20 21 22,
[455]	1.0	  1 4 6 7 8 9 14 15 16 17 18 19 20 21 22,
[456]	0.7	  1 2 3 4 5 6 7 8 9 10 11 12 13 14 15 16 17 18 19 21,
[457]	2.1	  1 2 3 4 10 11 12 13 21 22,
[458]	0.2	  1 2 3 4 5 6 7 8 9 10 11 12 13 16 20 21 22,
[459]	0.0	  1 3 5 10 11 12 13 14 15 16 17 19 20 21 22,
[460]	1.3	  1 2 3 5 10 11 12 13 14 15 16 17 19 20 21 22,
[461]	0.7	  1 2 3 4 5 6 7 8 10 11 12 13 14 15 16 17 19 20 21 22,
[462]	0.3	  1 2 3 4 5 6 7 8 10 11 12 13 14 15 16 19 20 21 22,
[463]	1.0	  1 2 3 4 5 6 7 8 10 11 12 13 14 16 21 22,
[464]	1.7	  1 2 3 4 5 6 7 8 9 10 11 12 13 14,
[465]	5.6	  1 6 9 10 11 12 13 14 15 16 17 18 19 20 21 22,
[466]	0.1	  1 4 6 7 9 10 11 12 13 14 15 16 17 18 19 20 21 22,
[467]	1.7	  1 4 10 11 12 13 14 15 16 17 18 19 20 21 22,
[468]	0.2	  1 4 15 16 21 22,
[469]	0.1	  1 4 16 21 22,
[470]	3.2	  1 2 3 4 6 7 9 10 11 12 13 14 15 16 17 18 19 20 21 22,
[471]	0.2	  1 2 3 4 5 6 7 8 15 16 19 20 21 22,
[472]	0.2	  1 2 3 4 5 6 7 8 16 21 22,
[473]	0.5	  1 2 3 4 5 6 7 8 9 10 11 12 13 14 17 18 19 21,
[474]	0.4	  1 2 3 4 5 6 7 8 9 10 11 12 13 14 17 18 19,
[475]	0.6	  1 2 3 4 5 6 7 8 9 10 11 12 13 14 17 18 19 20,
[476]	1.6	  1 2 3 5 6 7 8 9 10 11 12 13 14 15 16 17 18 19 20 21,
[477]	0.3	  1 3 5 6 7 8 9 10 11 12 13 14 15 16 17 18 19 20 21,
[478]	2.3	  1 5 6 7 8 9 10 11 12 13 14 15 16 17 18 19 20 21,
[479]	0.0	  1 6 9 10 11 12 13 14 17 18 19 20 21 22,
[480]	0.1	  1 10 11 12 13 14 17 18 20 21 22,
[481]	0.1	  1 2 4 10 12 21 22,
[482]	0.0	  1 2 3 4 5 10 11 12 13 14 15 17 18 20 21 22,
[483]	0.0	  1 2 3 4 5 8 10 11 12 13 14 15 16 21 22,
[484]	0.0	  1 2 3 4 5 6 7 8 10 11 12 15 16 21 22,
[485]	0.0	  1 2 3 4 5 6 7 8 10 12 15 16 21 22,
[486]	0.2	  1 2 3 4 5 6 7 8 9 10 12 14 15 16 19 20 21 22,
[487]	0.1	  1 2 3 4 6 7 8 9 14 15 16 19 20 21 22,
[488]	0.0	  1 2 3 4 5 6 7 8 9 10 12 14 15 16 18 19 20 21 22,
[489]	0.4	  1 2 3 4 5 6 7 8 9 14 15 16 18 19 20 21 22,
[490]	0.2	  1 2 3 6 7 8 9 14 15 16 17 18 19 20 21 22,
[491]	0.0	  1 3 6 7 8 9 14 15 16 17 18 19 20 21 22,
[492]	0.0	  1 2 3 6 7 8 9 11 13 14 15 16 17 18 19 20 21 22,
[493]	0.2	  1 8 11 12 13 14 15 16 17 18 19 20 21 22,
[494]	8.4	  1 10 11 12 13 14 15 16 17 18 19 20 22,
[495]	3.4	  1 10 11 12 13 14 15 16 17 18 19 20,
[496]	1.9	  1 5 10 11 12 13 14 15 16 17 18 19 20,
[497]	1.2	  1 4 5 7 8 10 11 12 13 14 15 16 17 18 19 20 21 22,
[498]	0.2	  1 2 5,
[499]	1.1	  1 2 3 4 5 6 7 8 9 11 12 15 16 19 20 21 22,
[500]	3.8	  1 2 3 4 5 6 7 8 10 11 12 13 14 17 18 21 22,
[501]	2.1	  1 2 3 5 10 11 12 13 14 15 17 18 19 20 21 22,
[502]	0.2	  1 3 4 12 21 22,
[503]	0.7	  1 4 12 21 22,
[504]	2.5	  1 12 13 21 22,
[505]	0.8	  1 6 9 11 12 13 14 15 16 17 18 19 20 21 22,
[506]	0.3	  1 6 9 12 13 14 15 16 17 18 19 20 21 22,
[507]	0.1	  1 6 7 9 14 15 16 17 18 19 20 21,
[508]	1.1	  1 14 21,
[509]	0.9	  1 11 13 14 15 16 17 18 19 20 21 22,
[510]	2.9	  1 2 3 5 10 11 12 13 14,
[511]	0.9	  1 2 3 4 5 6 7 8 9 10 11 12 13 14 16 17 19 20 21 22,
[512]	1.9	  1 2 3 4 5 10 11 12 13 14 22,
[513]	0.0	  1 2 3 4 5 6 7 8 9 10 11 12 13 14 15 16 18 19 20,
[514]	1.2	  1 12,
[515]	0.3	  1 2 3 4 5 6 7 8 9 11 12 15 16 21 22,
[516]	3.3	  1 2 3 4 5 10 11 12 13 14 17 21 22,
[517]	2.9	  1 8 10 11 12 13 14 15 16 17 18 19 20,
[518]	0.9	  1 3 4 6 7 8 9 10 11 12 13 15 16 17 18 19 20 21 22,
[519]	1.1	  1 2 5 10 11 12 13 14,
[520]	0.7	  1 2 3 4 5 6 7 8 10 11 12 13 14,
[521]	3.6	  1 2 3 4 5 6 7 8 9 16 21 22,
[522]	4.7	  1 16 22,
[523]	0.5	  1 2 3 4 5 6 9 10 12 13 14 15 16 17 18 19 20 21 22,
[524]	2.1	  1 7 8 10 11 12 13 14 15 16 17 18 19 20 22,
[525]	1.5	  1 11 12 13 22,
[526]	0.1	  1 2 3 4 6 7 8 9 10 11 12 13 14 17 18 21 22,
[527]	0.0	  1 2 3 4 5 6 7 8 10 11 12 13 14 15 17 18 19 20 21 22,
[528]	0.9	  1 2 5 10 11 12 13 14 15 17 18 19 20 21 22,
[529]	1.5	  1 2 3 4 5 6 9 10 11 12 13 14 15 16 20 21 22,
[530]	0.4	  1 2 3 4 5 6 7 8 9 10 11 12 15 16 17 18 19 21 22,
[531]	0.3	  1 3 4 10 11 12 13 14 15 16 17 18 19 20 21 22,
[532]	1.6	  1 2 3 4 5 6 9 21 22,
[533]	6.5	  1 2 3 4 5 6 7 8 9 10 15 16 18 19 20 21 22,
[534]	4.4	  1 10 12,
[535]	0.3	  1 2 4 5 10 11 12 13 14 21 22,
[536]	0.1	  1 2 5 10 11 12 13 14 15 17 18 21 22,
[537]	0.0	  1 2 3 4 5 7 8 10 11 12 13 14 15 16 17 19 20 21 22,
[538]	0.1	  1 2 3 4 5 6 7 8 9 11 15 16 21 22,
[539]	0.9	  1 2 3 4 5 6 7 8 11 12 21 22,
[540]	2.0	  1 2 3 4 5 12 21 22,
[541]	0.5	  1 2 4 12 21 22,
[542]	0.0	  1 12 21,
[543]	3.4	  1 2 3 4 5 6 7 8 9 10 11 12 13 14 17 18 20 21 22,
[544]	0.2	  1 2 3 4 5 6 9 10 11 12 13 14 17 18 20 21 22,
[545]	0.6	  1 7 8 10 11 12 13 14 15 16 17 18 19 20 21,
[546]	0.2	  1 2 3 4 5 6 8 9 10 11 12 13 14 17 18 19 20 21 22,
[547]	0.3	  1 10 11 12 13 14 15 17 18 22,
[548]	1.1	  1 3 4 7 8 10 11 12 13 14 15 16 17 18 19 20 21 22,
[549]	1.7	  1 5 6 9 10 11 12 13 14 15 16 17 18 19 20 21 22,
[550]	0.7	  1 5 10 11 12 13 21 22,
[551]	0.5	  1 3 5 6 9 10 11 12 13 14 15 16 17 18 19 20 21 22,
[552]	2.2	  1 2 3 4 5,
[553]	0.7	  1 2 3 4,
[554]	0.0	  1 2 3 4 5 6 9 14 21,
[555]	0.0	  1 2 3 4 5 6 9 14 21 22,
[556]	1.5	  1 4 21 22,
[557]	0.2	  1 2 3 4 5 6 7 8 9 10 14 15 16 19 20 21 22,
[558]	0.3	  1 2 3 4 5 6 7 8 9 10 11 12 14 15 16 21 22,
[559]	0.1	  1 10 11 12 13 15 16 17 18 19 20 21 22,
[560]	1.6	  1 6 7 8 16 21 22,
[561]	1.1	  1 2 3 4 5 6 7 8 9 10 11 12 13 15 16 17 18 19 21 22,
[562]	1.5	  1 6 7 8 15 16 19 20 21 22,
[563]	1.1	  1 15 16 19 20 22,
[564]	0.9	  1 13 14 15 16 17 18 19 20 22,
[565]	0.3	  1 6 7 8 11 12 13 14 15 16 17 18 19 20 21 22,
[566]	1.7	  1 5 8 10 11 12 13 14 15 16 17 18 19 20 21 22,
[567]	0.2	  1 8,
[568]	1.3	  1 6 7 8 9 11 12 13 14 15 16 17 18 19 20 21 22,
[569]	0.9	  1 5 6 7 8 9 13 14 15 16 17 18 19 20 21 22,
[570]	0.1	  1 3 5 6 7 8 9 13 14 15 16 17 18 19 20 21 22,
[571]	0.8	  1 2 3 4 5 6 7 8 9 10 12 15 16 21 22,
[572]	0.4	  1 2 3 4 5 6 7 8 9 10 11 12,
[573]	0.8	  1 2 3 4 5 6 7 8 9 10 11 12 13 14 17 18 19 20 21,
[574]	0.3	  1 11 13 14 17 18 19 20 21 22,
[575]	2.9	  1 3 10 11 12 13 14 15 16 17 18 19 20 21 22,
[576]	0.2	  1 3 8 10 11 12 13 14 15 16 17 18 19 20 21 22,
[577]	0.7	  1 3 7 8 10 11 12 13 14 15 16 17 18 19 20 21 22,
[578]	1.9	  1 7 8 14 15 16 17 18 19 20 21 22,
[579]	0.0	  1 2 4 5 6 7 8 9 14 15 16 17 18 19 20 21 22,
[580]	0.1	  1 2 3 4 5 6 7 8 9 10 11 12 13 14 15 16 18 21,
[581]	0.3	  1 2 3 4 5 6 7 8 9 10 14 15 16 17 18 19 20,
[582]	0.7	  1 14 15 16,
[583]	0.3	  1 2 3 4 5 6 7 8 9 10 11 12 14 15 16 17 18 19 20 21,
[584]	0.0	  1 2 3 4 5 6 7 8 9 10 12 14 15 16 17 18 19 20 21,
[585]	0.0	  1 14 16 21,
[586]	0.1	  1 14 16 21 22,
[587]	2.4	  1 13 14 21 22,
[588]	3.5	  1 13 21 22,
[589]	0.1	  1 6 7 9 11 13 14 15 16 17 18 19 20 21 22,
[590]	0.9	  1 13,
[591]	0.0	  1 2 3 4 5 6 7 8 9 10 12 13 16 19 20 21 22,
[592]	1.5	  1 10 12 13 22,
[593]	0.1	  1 2 3 4 5 8 10 11 12 13 14 17 18 21 22,
[594]	0.1	  1 2 4 5 10 11 12 13 14 17 18 21 22,
[595]	0.4	  1 4 6 7 8 9 11 12 15 16 17 18 19 20 21 22,
[596]	1.2	  1 3 5 6 7 8 10 11 12 13 14 15 16 17 18 19 20 21 22,
[597]	0.2	  1 2 3 4 5 6 7 8 9 10 11 12 13 14 16,
[598]	0.3	  1 2 3 4 5 7 8 9 10 11 12 13 14 15 16 17 18 19 20,
[599]	0.4	  1 10 11 12 13 14 16 17 18 19 20 21 22,
[600]	1.5	  1 10 11 12 13 14 17 19 20 21 22,
[601]	0.1	  1 10 11 12 13 14 17 20 21 22,
[602]	0.2	  1 6 10 11 12 13 21 22,
[603]	0.4	  1 6 21 22,
[604]	0.0	  1 4 6 21 22,
[605]	0.0	  1 2 4 6 10 11 12 13 21 22,
[606]	0.0	  1 2 4 6 10 11 12 21 22,
[607]	0.5	  1 2 3 4 5 6 10 11 12 13 14 15 16 17 18 19 20 21 22,
[608]	0.3	  1 2 3 4 5 6 10 11 12 13 14 17 18 19 20 21 22,
[609]	0.0	  1 2 3 4 5 6 10 11 12 13 14 17 19 20 21 22,
[610]	0.1	  1 2 3 4 5 6 10 11 12 21 22,
[611]	0.0	  1 2 3 4 5 6 8 10 11 12 13 14 17 19 20 21 22,
[612]	0.2	  1 2 3 4 5 6 8 10 11 12 13 14 21 22,
[613]	0.6	  1 2 3 4 5 6 7 8 10 11 12 13 14 16 17 18 19 20 21 22,
[614]	1.4	  1 2 3 4 5 6 7 8 10 11 12 13 14 17 21 22,
[615]	2.9	  1 2 3 4 5 6 7 8 9 10 11 12 13 14 15 17 18 20 21 22,
[616]	0.8	  1 8 14 15 16 17 18 19 20,
[617]	2.8	  1 2 3 5 6 7 8 9 10 13 14 15 16 17 18 19 20 21 22,
[618]	0.7	  1 2 3 5 6 7 8 9 10 11 13 14 15 16 17 18 19 20 21 22,
[619]	0.1	  1 2 3 4 5 6 9 10 11 12 13 16 21 22,
[620]	0.0	  1 2 3 5 9 10 11 12 13 14 15 16 17 18 19 20,
[621]	0.1	  1 2 3 5 6 8 9 10 11 12 13 14 15 16 17 18 19 20 21 22,
[622]	0.0	  1 2 3 4 6 7 8 10 11 12 21 22,
[623]	0.0	  1 2 3 4 5 12 14 15 16 17 18 19 20 21 22,
[624]	0.2	  1 12 19 20 21 22,
[625]	0.1	  1 2 3 4 5 11 12 14 15 16 17 18 19 20 21 22,
[626]	0.2	  1 2 3 4 5 6 7 8 10 11 12 14 15 16 17 18 19 20 21 22,
[627]	0.3	  1 2 3 4 5 7 8 10 11 12 14 15 16 17 18 19 20 21 22,
[628]	0.1	  1 6 9 10 11 12 13 21 22,
[629]	0.0	  1 6 7 8 9 10 11 12 13 16 17 18 19 20 21 22,
[630]	0.0	  1 6 7 8 9 10 11 12 13,
[631]	0.0	  1 4 6 7 8 9 10 11 12 13 16 17 18 19 20 21 22,
[632]	0.0	  1 2 5 10 11 12 13 14 18 21 22,
[633]	0.2	  1 2 3 4 5 21,
[634]	0.1	  1 2 3 4 5 6 11 12 21 22,
[635]	0.8	  1 2 3 4 5 6 21 22,
[636]	0.0	  1 2 3 4 5 6 7 21 22,
[637]	1.0	  1 2 3 4 5 6 7 8 9 10 13 14 15 16 17 18 19 20 21,
[638]	0.1	  1 8 15 16 17 18 19 20 21 22,
[639]	1.2	  1 10 11 12 13 18 21 22,
[640]	0.3	  1 2 3 4 5 6 7 8 9 10 11 12 14 15 16 17 18 19 20 22,
[641]	0.8	  1 2 3 4 5 6 7 8 9 10 11 12 13 14 19 20 21 22,
[642]	0.7	  1 2 3 4 5 6 7 8 10 11 12 13 14 18 21 22,
[643]	0.4	  1 2 3 4 5 6 7 8 9 14 15 16 17 19 20 21 22,
[644]	0.1	  1 13 14 21,
[645]	0.5	  1 2 3 4 5 6 7 8 9 10 12 13 14 15 16 19 20 21 22,
[646]	0.2	  1 2 3 4 5 7 8 10 11 12 13 14 17 18 21 22,
[647]	0.0	  1 11 13 14,
[648]	0.7	  1 5 10 11 12 13 14 17 18 21 22,
[649]	0.2	  1 2 3 4 5 6 7 9 10 11 12 13 14 16 17 18 19 20 21 22,
[650]	0.1	  1 13 14 15 16 17 18 19 20 21,
[651]	0.4	  1 6 7 8 9 15 16 18 19 20 21 22,
[652]	0.1	  1 2 3 4 5 6 7 8 9 11 12 16 17 18 19 20 21 22,
[653]	0.5	  1 2 3 4 6 7 8 9 10 11 12 13 14 15 16 21 22,
[654]	1.0	  1 5 10 11 12 13,
[655]	1.3	  1 10 12 13,
[656]	0.0	  1 2 3 4 5 6 7 8 9 10 11 12 13 15 16 17 18 21,
[657]	0.2	  1 2 3 4 5 6 7 8 10 11 12 13 21,
[658]	0.3	  1 10 11 12 13 14 20 21 22,
[659]	0.0	  1 2 3 4 5 6 7 8 10 11 12 13 14 16 19 20 21 22,
[660]	0.0	  1 14 16 19 20 21 22,
[661]	0.7	  1 6 7 8 9 10 12 13 14 15 16 17 18 19 20 21 22,
[662]	0.4	  1 11,
[663]	0.5	  1 2 3 4 5 8 10 11 12 13 14 15 16 17 18 19 20,
[664]	0.1	  1 6 9 15 16 18 19 20 21 22,
[665]	0.9	  1 2 3 4 5 6 7 8 9 10 16 21 22,
[666]	0.6	  1 2 3 4 5 6 7 8 9 10 12 16 21 22,
[667]	0.2	  1 2 3 4 5 10 11 12 13 14 21,
[668]	0.1	  1 2 3 4 5 6 9 16 19 20 21 22,
[669]	0.1	  1 16 20 21 22,
[670]	0.0	  1 2 3 4 5 14 15 16 19 20 21 22,
[671]	0.5	  1 2 3 4 5 6 9 12 13 14 15 16 17 18 19 20 21 22,
[672]	0.2	  1 10 11 12 13 14 15 16 17 18 20 21 22,
[673]	0.1	  1 10 11 12 13 14 15 16 17 18 22,
[674]	0.0	  1 7 8 10 11 12 13 14 15 16 17 18,
[675]	0.2	  1 6 7 8 10 11 12 13 14 15 16 17 18 21 22,
[676]	0.1	  1 2 3 5 6 7 8 9 10 11 12 13 14 15 16 17 18 20 21 22,
[677]	0.9	  1 2 3 4 5 6 7 8 9 10 11 12 13 14 15 16 17 18 19 22,
[678]	0.1	  1 2 3 4 5 6 7 8 9 13 14 15 16 17 18 19 20,
[679]	1.4	  1 2 3 4 5 6 7 8 9 10 12 15 16 18 19 20 21 22,
[680]	2.8	  1 2 3 4 5 6 7 9 10 11 12 21 22,
[681]	1.1	  1 2 3 4 5 6 7 9 10 11 12 13 14 17 18 21 22,
[682]	1.0	  1 3 4 6 7 8 10 11 12 13 14 15 16 17 18 19 20 21 22,
[683]	0.1	  1 3 6 7 8 10 11 12 13 14 15 16 17 18 19 20 21 22,
[684]	0.2	  1 2 3 5 10 11 12 13 14 15 16 17 18 19 20,
[685]	0.0	  1 10 11 12 13 14 15 16,
[686]	0.1	  1 2 3 4 6 7 8 9 10 11 12 13 16 21 22,
[687]	0.1	  1 2 3 4 6 7 8 9 11 12 13 21 22,
[688]	0.1	  1 2 3 4 5 6 7 8 9 14 15 16 21 22,
[689]	1.6	  1 2 3 4 5 14 21 22,
[690]	1.1	  1 2 3 4 14 21 22,
[691]	0.1	  1 2 4 11 12 13 14 21 22,
[692]	0.6	  1 6 10 11 12 13 14 15 16 17 18 19 20 21 22,
[693]	0.0	  1 2 12 21 22,
[694]	0.3	  1 2 3 10 11 12 13 14 21 22,
[695]	0.0	  1 2 3 12 21 22,
[696]	0.3	  1 7 8 9 10 11 12 13 14 15 16 17 18 19 20,
[697]	0.0	  1 2 3 4 5 6 10 11 12 13 14 20 21 22,
[698]	0.1	  1 2 3 4 5 6 7 10 11 12 13 14 21 22,
[699]	0.2	  1 2 3 4 5 6 7 10 11 12 21 22,
[700]	0.4	  1 3 5 6 7 9 10 11 12 13 14 15 16 17 18 19 20 21 22,
[701]	1.8	  1 6 7 8 15 16 17 18 19 20 21 22,
[702]	0.7	  1 2 3 4 5 6 7 8 9 10 11 12 13 19 20 21 22,
[703]	1.1	  1 2 3 4 5 6 7 8 9 10 11 12 13 20 21 22,
[704]	3.1	  1 2 3 4 5 6 7 8 9 10 11 12 13 14 20 21 22,
[705]	1.8	  1 4 11 12 21 22,
[706]	0.0	  1 4 5 10 11 12 13 14 15 16 17 18 19 20 21 22,
[707]	0.6	  1 2 3 4 5 8 10 11 12 13 14 17 21 22,
[708]	0.3	  1 2 3 4 10 11 12 13 14 17 18 21 22,
[709]	0.2	  1 2 10 11 12 13 14 15 16 17 18 19 20 21 22,
[710]	0.4	  1 2 21 22,
[711]	1.2	  1 2 3 21 22,
[712]	0.2	  1 2 3 4 10 11 12 13 14 19 20 21 22,
[713]	0.1	  1 2 4 6 7 8 9 15 16 17 18 19 20 21 22,
[714]	0.2	  1 14 18,
[715]	0.8	  1 14 17 18 19 20 21 22,
[716]	0.6	  1 5 10 11 12 13 14 15 16 17 18 19 20 22,
[717]	0.5	  1 2 3 5 10 11 12 13 14 15 16 17 18 19 20 22,
[718]	1.7	  1 2 3 4 5 10 12 21 22,
[719]	0.5	  1 2 3 4 5 6 7 8 9 10 11 12 13 17 18 19 21 22,
[720]	1.5	  1 2 3 4 6 7 8 9 10 11 12 21 22,
[721]	1.1	  1 2 3 4 6 7 8 9 10 11 12 14 15 16 17 18 19 20 21 22,
[722]	0.9	  1 10 11 12 13 14 15 17 18 21 22,
[723]	0.0	  1 2 3 5 10 11 12 13 14 15 17 18 21 22,
[724]	0.2	  1 2 3 4 5 10 11 12 13 14 15 17 18 21 22,
[725]	1.0	  1 5 10 11 12 13 14 15 17 18 19 20 21 22,
[726]	0.3	  1 2 3 5 10 11 12 13 21 22,
[727]	1.0	  1 2 3 4 5 6 7 8 9 10 11 12 13 14 18 19 20 21 22,
[728]	3.6	  1 2 3 4 5 6 7 8 9 10 11 12 13 14 16 18 19 20 21 22,
[729]	1.1	  1 2 3 4 5 6 7 8 21 22,
[730]	0.0	  1 14 15 17 18,
[731]	0.2	  1 2 3 4 6 7 8 9 11 13 14 15 16 17 18 19 20 21 22,
[732]	0.1	  1 14 17 18,
[733]	2.5	  1 5 6 7 8 9 10 13 14 15 16 17 18 19 20 21 22,
[734]	0.3	  1 2 5 6 7 8 9 10 11 13 14 15 16 17 18 19 20 21 22,
[735]	0.6	  1 5 6 7 8 9 10 11 13 14 15 16 17 18 19 20 21 22,
[736]	0.2	  1 2 3 4 5 6 7 9 11 12 21 22,
[737]	0.6	  1 2 3 4 5 6 7 8 9 10 11 13 14 15 16 17 18 19 20 21,
[738]	0.6	  1 2 3 4 5 6 7 8 9 10 11 13 14 15 16 17 18 19 20,
[739]	4.4	  1 8 10 11 12 13 14 15 16 17 18 19 20 22,
[740]	1.0	  1 10 13 14 15 16 17 18 19 20 21 22,
[741]	0.1	  1 3 15 16 19 20 21 22,
[742]	0.3	  1 14 15 16 17 19 20,
[743]	1.1	  1 2 3 4 5 8 10 11 12 13 14 15 16 17 18 19 20 22,
[744]	2.3	  1 2 3 6 9 10 11 12 13 14 15 16 17 18 19 20 21 22,
[745]	0.1	  1 2 3 4 5 6 7 8 9 10 11 12 13 14 16 17 18 20 21 22,
[746]	0.2	  1 2 3 4 5 6 7 8 16 19 20 21 22,
[747]	0.7	  1 2 3 4 5 14 15 16 17 18 19 20 21 22,
[748]	0.2	  1 3 5 13 14 15 16 17 18 19 20 21 22,
[749]	0.3	  1 2 3 4 5 10 12 13 14 15 16 17 18 19 20 21 22,
[750]	0.0	  1 5 10 11 12 13 22,
[751]	0.0	  1 2 3 4 5 6 7 8 9 10 11 12 13 17 22,
[752]	0.5	  1 2 3 4 5 6 7 8 9 10 11 12 13 17 21 22,
[753]	0.1	  1 2 3 4 5 6 7 8 9 10 11 12 13 16 17 19 20 21 22,
[754]	0.1	  1 2 3 4 5 6 7 9 10 12 13 14 15 16 17 18 19 20 21 22,
[755]	0.2	  1 2 3 4 5 6 7 9 13 14 15 16 17 18 19 20 21 22,
[756]	1.0	  1 2 3 4 5 7 10 11 12 13 14 15 16 17 18 19 20 21 22,
[757]	1.0	  1 2 3 4 5 6 7 8 9 10 11 12 15 16 18 19 20 21 22,
[758]	0.8	  1 2 3 4 5 6 7 8 9 11 15 16 17 18 19 20 21 22,
[759]	1.1	  1 2 3 4 5 6 9 10 11 12 13 14 15 16 17 19 20 21 22,
[760]	0.2	  1 2 3 10 11 12 13 14 15 16 17 19 20 21 22,
[761]	0.2	  1 4 5 6 7 8 9 10 11 12 13 14 15 16 17 18 19 20,
[762]	0.0	  1 3 4 5 6 7 8 9 10 11 12 13 14 15 16 17 18 19 20 22,
[763]	0.8	  1 6 9 15 16 19 20 21 22,
[764]	0.2	  1 6 9 15 16 20 21 22,
[765]	0.1	  1 4 6 7 8 9 15 16 18 19 20 21 22,
[766]	0.3	  1 2 3 4 6 7 8 9 16 21 22,
[767]	0.0	  1 11 12 15 16 17 19 20 21 22,
[768]	0.2	  1 2 3 4 5 6 7 8 9 10 11 14 15 16 17 18 19 20,
[769]	0.1	  1 2 3 4 5 6 7 8 9 10 11 14 15 16 17 18 19 20 21,
[770]	0.9	  1 2 3 4 5 6 7 8 9 14 15 16 17 18 19 20 21,
[771]	0.2	  1 2 4 6 7 8 9 14 15 16 17 18 19 20 21 22,
[772]	0.7	  1 10 11 12 13 14 15 16 17 18 21 22,
[773]	0.4	  1 2 3 4 5 8 10 11 12 13 21 22,
[774]	0.4	  1 2 3 4 5 6 7 8 10 11 12 13 14 15 16 17 18 19 21 22,
[775]	0.7	  1 2 3 4 5 6 7 8 10 11 12 13 16 21 22,
[776]	0.0	  1 10 11 12 13 17 18 19 21 22,
[777]	0.3	  1 2 4 6 7 9 10 11 12 13 14 15 16 17 18 19 20 21 22,
[778]	0.0	  1 2 3 4 10 11 12 13 17 21 22,
[779]	0.7	  1 2 3 4 5 6 7 8 10 11 12 13,
[780]	0.2	  1 6 7 8 9 12 13 14 15 16 17 18 19 20 21 22,
[781]	0.8	  1 2 3 5,
[782]	0.0	  1 2 3 5 21,
[783]	1.0	  1 14 15 16 21 22,
[784]	0.1	  1 2 3 5 6 7 8 9 10 12 13 14 15 16 17 18 19 20 21 22,
[785]	0.1	  1 2 3 4 5 6 7 8 10 11 12 13 17 21 22,
[786]	0.0	  1 2 3 4 5 6 7 8 9 10 11 12 13 14 15 16 20 21,
[787]	0.1	  1 2 3 4 5 6 7 8 9 10 11 12 13 14 15 16 20,
[788]	0.0	  1 2 3 4 5 6 7 8 9 10 11 12 13 14 15 16 19 20 21,
[789]	0.0	  1 2 3 4 5 6 7 8 9 10 11 12 13 14 15 16 19 20,
[790]	0.2	  1 9 10 11 12 13 14 15 16 17 18 19 20 22,
[791]	0.0	  1 8 15 16 21 22,
[792]	0.4	  1 3 5 7 8 9 10 11 12 13 14 15 16 17 18 19 20 21 22,
[793]	0.0	  1 10 12 13 14 15 16 17 18 19 21 22,
[794]	1.5	  1 6 7 8 21 22,
[795]	0.0	  1 2 3 4 5 6 7 8 9 11 12 13 15 16 17 19 20 21 22,
[796]	0.0	  1 6 7 8 11 12 13 21 22,
[797]	0.0	  1 5 6 7 8 9 10 11 12 13 21 22,
[798]	0.4	  1 10 11 12 13 14 17 18 19,
[799]	0.6	  1 6 9 15 16 17 18 19 20 21 22,
[800]	0.1	  1 2 3 4 6 7 8 9 12 15 16 17 18 19 20 21 22,
[801]	0.3	  1 3 4 6 7 8 9 11 12 15 16 17 18 19 20 21 22,
[802]	0.7	  1 2 3 4 5 6 7 8 9 10 11 12 13 14 15 16 22,
[803]	1.2	  1 10 11 12 13 14 17 22,
[804]	0.2	  1 3 4 5 7 8 10 11 12 13 14 15 16 17 18 19 20 21 22,
[805]	0.3	  1 2 3 4 5 6 7 8 9 10 11 12 13 15 16 22,
[806]	0.1	  1 2 3 4 6 7 8 9 12 14 15 16 17 18 19 20 21 22,
[807]	0.0	  1 2 4 5 6 7 8 9 10 11 13 14 15 16 17 18 19 20 21 22,
[808]	0.0	  1 2 3 4 5 6 7 8 10 11 12,
[809]	1.8	  1 2 3 4 22,
[810]	0.7	  1 2 3 4 5 6 7 8 9 10 15 16 18 21 22,
[811]	0.5	  1 2 3 4 10 12 21 22,
[812]	0.1	  1 11 12 21,
[813]	0.9	  1 10 11 12 13 14 15 17 18 19 20,
[814]	0.0	  1 2 3 4 5 7 8 14 15 16 17 18 19 20,
[815]	0.1	  1 5 14 15 16 17 18 19 20,
[816]	0.0	  1 15 16 19,
[817]	0.1	  1 2 3 4 5 12 13 14 15 16 17 18 19 20 21 22,
[818]	0.1	  1 2 5 10 11 12 13 14 15 21 22,
[819]	0.0	  1 2 4 5 10 11 12 13 14 15 21 22,
[820]	0.0	  1 2 3 4 6 7 8 21 22,
[821]	0.0	  1 2 5 9 10 11 12 13 14 15 16 17 18 19 20,
[822]	0.2	  1 10 12 13 14 22,
[823]	2.1	  1 2 3 4 5 6 7 8 9 10 11 12 13 14 15 17 18 19 21 22,
[824]	0.2	  1 14 15 16 20 21 22,
[825]	0.2	  1 2 3 4 5 6 7 9 10 11 12 13 14 15 16 18 19 20 21 22,
[826]	1.0	  1 2 3 4 5 6 7 8 9 10 11 12 13 17 18 19 20 21 22,
[827]	0.8	  1 12 13 14 21 22,
[828]	0.0	  1 2 3 4 5 10 11 12 13 14 15 16 20 21 22,
[829]	0.0	  1 2 3 4 5 10 11 12 13 14 16 21 22,
[830]	0.0	  1 2 3 5 6 7 8 9 10 11 12 13 14,
[831]	0.1	  1 4 14 15 16 17 18 19 20 21 22,
[832]	0.9	  1 2 3 4 5 6 9 10 11 12 13 14 18 21 22,
[833]	0.4	  1 2 3 4 5 6 7 8 9 10 11 15 16 17 18 19 20 21 22,
[834]	0.1	  1 2 3 4 5 6 7 8 9 10 11 12 13 14 15 16 17 19 20,
[835]	0.6	  1 4 6 7 8 9 13 14 15 16 17 18 19 20 21 22,
[836]	0.6	  1 2 3 4 5 6 10 11 12 13 21 22,
[837]	0.5	  1 2 3 4 9 10 11 12 13 14 15 16 17 18 19 20 21 22,
[838]	0.1	  1 2 3 4 5 7 8 10 11 12 13 14 15 16 17 18,
[839]	0.1	  1 2 4 6 7 8 9 10 11 12 21 22,
[840]	1.4	  1 2 4 6 7 8 9 10 11 12 13 21 22,
[841]	0.8	  1 2 3 4 6 7 8 9 10 11 12 13 14 21 22,
[842]	0.9	  1 2 3 4 5 7 8 10 11 12 13 14 15 16 17 18 19 20 22,
[843]	1.1	  1 2 3 4 5 6 7 8 9 10 15 16 21 22,
[844]	0.1	  1 2 3 4 5 6 7 8 10 12 21 22,
[845]	0.2	  1 2 4 6 9 10 11 12 13 14 15 16 17 18 19 20 21 22,
[846]	0.1	  1 6 7 8 16 19 20 21 22,
[847]	0.0	  1 2 3 4 5 10 11 12 13 14 15 16 17 18 21 22,
[848]	1.0	  1 2 3 4 5 6 7 8 9 10 11 12 13 21,
[849]	0.9	  1 2 3 4 5 6 7 8 9 10 11 12 13 15 16,
[850]	0.0	  1 2 5 10 11 12 13 21 22,
[851]	0.0	  1 2 4 5 10 11 12 13 21 22,
[852]	1.1	  1 2 3 4 5 6 9 10 11 12 13 14 17 18 21 22,
[853]	0.1	  1 2 3 4 5 8 10 11 12 13 14 21,
[854]	0.5	  1 10 21 22,
[855]	0.2	  1 3 5 14 15 16 17 18 19 20 21 22,
[856]	0.1	  1 2 3 5 14 15 16 17 18 19 20 21 22,
[857]	0.1	  1 2 3 4 5 10 11 12 14 15 16 17 18 19 20 21 22,
[858]	0.4	  1 2 3 4 5 6 7 8 9 11 12 13 15 16 17 18 19 20 21 22,
[859]	0.1	  1 2 3 4 5 6 7 8 9 10 11 12 13 14 17,
[860]	0.0	  1 2 3 4 5 6 7 8 9 10 11 12 13 14 17 21,
[861]	1.9	  1 2 3 4 5 6 7 9 10 11 12 13 14 18 21 22,
[862]	0.2	  1 6 9 15 16 21 22,
[863]	0.0	  1 6 7 8 9 15 16,
[864]	0.0	  1 2 3 4 6 7 8 9 10 11 12 15 16 21 22,
[865]	0.1	  1 2 3 4 5 6 7 8 9 11 13 14 15 16 17 18 19 20 21,
[866]	0.4	  1 2 3 4 5 6 7 8 9 10 12 13 14 15 16 18 19 20 21 22,
[867]	0.6	  1 2 3 4 5 6 7 8 9 10 13 14 15 16 18 19 20 21 22,
[868]	0.1	  1 10 11 12 13 14 15 16 17 18,
[869]	1.2	  1 3 5 10 11 12 13 14 15 16 17 18 19 20 22,
[870]	0.1	  1 4 6 7 8 9 15 16 19 20 21 22,
[871]	0.0	  1 2 3 4 14 15 16 17 19 20 21 22,
[872]	0.2	  1 6 7 9 15 16 18 19 20 21 22,
[873]	0.5	  1 6 7 8 9 15 16 19 20 21 22,
[874]	0.3	  1 2 3 4 5 6 7 8 10 11 12 13 14 15 16 17 18 21 22,
[875]	0.1	  1 9 12 13 14 15 16 17 18 19 20 21 22,
[876]	0.0	  1 2 3 4 6 7 8 9 16 19 20 21 22,
[877]	0.8	  1 5 6 7 8 9 10 11 12 13 14 15 16 17 18 19 20 22,
[878]	0.3	  1 13 14 18 21 22,
[879]	0.7	  1 14 15 16 17 18 19 20 21,
[880]	0.5	  1 2 3 4 5 6 7 8 9 10 14 15 16 17 18 19 20 21,
[881]	0.0	  1 2 3 10 11 12 13 21 22,
[882]	0.1	  1 13 14 17 18 21 22,
[883]	1.2	  1 10 13,
[884]	0.6	  1 5 6 7 8 9 10 12 13 14 15 16 17 18 19 20 21 22,
[885]	0.0	  1 2 4 10 11 12 13,
[886]	0.0	  1 2 3 4 10 11 12 13 14 17 18 19 21 22,
[887]	0.0	  1 2 3 4 5 6 9 10 11 12 13,
[888]	0.1	  1 2 3 4 5 10 11 12 13 14 17 18 22,
[889]	0.0	  1 2 5 10 11 12 13 14 15 16 19 20 21 22,
[890]	0.4	  1 2 3 4 5 6 7 8 9 10 12 13 15 16 19 20 21 22,
[891]	0.0	  1 2 6 9 10 11 12 13 14 15 16 17 18 19 20 21 22,
[892]	0.1	  1 3 4 5 6 7 8 9 10 11 12 13 14 15 16 17 18 19 20,
[893]	0.1	  1 2 3 5 10 11 12 13 14 15 21 22,
[894]	0.0	  1 2 3 4 5 6 7 8 9 11 12 13 16 17 18 19 20 21 22,
[895]	0.0	  1 10 13 14 17 18,
[896]	0.1	  1 2 3 4 5 6 7 8 9 10 11 12 13 14 15 17 18 21,
[897]	0.0	  1 2 3 4 5 6 9 10 12 21 22,
[898]	0.2	  1 2 3 4 5 6 9 10 11 12 21 22,
[899]	0.4	  1 2 3 4 5 7 8 10 11 12 13,
[900]	1.5	  1 2 3 4 5 6 9 10 11 12 13 14 20 21 22,
[901]	1.0	  1 2 3 4 5 6 7 8 9 10 11 12 15 16 18 21 22,
[902]	0.3	  1 2 3 4 5 6 7 8 9 15 16 18 21 22,
[903]	0.6	  1 2 3 4 5 6 7 8 9 11 12 21 22,
[904]	0.0	  1 12 13 14 15 16 18 19 20 21 22,
[905]	0.1	  1 10 11 13 14 15 16 17 18 19 20 21 22,
[906]	0.4	  1 2 3 5 10 11 12 13 14 15 16 20 21 22,
[907]	0.4	  1 2 3 5 10 11 12 13 14 22,
[908]	0.4	  1 2 4 6 7 8 9 10 11 12 13 14 17 18 21 22,
[909]	0.8	  1 2 3 4 5 9 10 11 12 13 14 15 16 17 18 19 20,
[910]	0.0	  1 14 15 16 17 18 21 22,
[911]	0.4	  1 2 3 4 5 7 8 10 11 12 13 14 17 18 19 21 22,
[912]	0.0	  1 2 3 4 5 6 7 8 9 10 12 15 16 17 19 20 21 22,
[913]	0.0	  1 2 3 4 5 6 7 8 9 10 11 12 15 16 17 21 22,
[914]	0.0	  1 2 4 6 7 8 9 10 11 12 13 14 15 16 18 19 20 21 22,
[915]	1.0	  1 14 15 17 18 19 20 21 22,
[916]	0.1	  1 7 8 13 14 15 16 17 18 19 20 21 22,
[917]	0.1	  1 6 7 8 10 11 12 13 14 17 18 21 22,
[918]	0.4	  1 15 16 17 18 19 20,
[919]	0.4	  1 2 5 10 11 12 13,
[920]	0.0	  1 5 6 7 8 9 10 11 12 13 16 18 21 22,
[921]	0.1	  1 2 3 4 5 6 7 8 9 10 11 12 13 15 16 18 20 21 22,
[922]	0.0	  1 2 3 5 6 7 8 9 10 11 12 13 14 15 16 18 19 20 21 22,
[923]	0.0	  1 3 5 6 7 8 9 15 16 17 18 19 20 21 22,
[924]	0.1	  1 5 6 7 8 9 15 16 17 18 19 20 21 22,
[925]	0.0	  1 2 3 4 6 9 10 11 12 13 14 21 22,
[926]	0.0	  1 10 12 13 16 21 22,
[927]	0.0	  1 2 3 4 5 6 8 9 10 11 12 13 14 15 16 19 20 21 22,
[928]	0.0	  1 13 15 16 19 20 21 22,
[929]	0.1	  1 2 3 4 5 6 8 9 10 11 12 13 14 15 16 17 19 20 21 22,
[930]	0.0	  1 6 7 8 11 12 14 15 16 17 18 19 20 21 22,
[931]	0.0	  1 7 8 11 12 14 15 16 17 18 19 20 21 22,
[932]	0.2	  1 2 3 4 5 6 7 8 9 10 11 12 13 16 22,
[933]	0.3	  1 2 3 4 5 6 7 8 9 10 11 12 13 15 16 17 18 19 20,
[934]	0.0	  1 3 5 12 13 14 15 16 17 18 19 20 21 22,
[935]	0.5	  1 2 4 6 7 8 9 10 11 12 13 14 15 16 17 18 21 22,
[936]	0.5	  1 2 3 4 6 7 8 9 10 11 12 13 14 15 16 17 18 21 22,
[937]	0.9	  1 2 5 6 7 8 9 10 13 14 15 16 17 18 19 20 21 22,
[938]	0.8	  1 2 3 6 7 9 10 11 12 13 14 15 16 17 18 19 20 21 22,
[939]	0.2	  1 2 4 5 6 7 8 9 10 13 14 15 16 17 18 19 20 21 22,
[940]	0.1	  1 2 10 11 12 13 14 17 18 19 20 21 22,
[941]	0.0	  1 12 13 14 15 16 21 22,
[942]	0.0	  1 2 3 4 5 8 10 11 12 13 14 15 16 17 21 22,
[943]	0.3	  1 10 11 12 13 14 15 16 17 21 22,
[944]	0.0	  1 4 6 7 8 9 12 13 14 15 16 17 18 19 20 21 22,
[945]	0.0	  1 2 3 4 5 6 7 9 10 11 12 13 14 17 18 20 21 22,
[946]	0.4	  1 12 13 22,
[947]	0.1	  1 12 13 14 15 17 18 19 20 21 22,
[948]	0.3	  1 13 14 15 17 18 19 20 21 22,
[949]	0.4	  1 2 3 9 10 11 12 13 14 15 16 17 18 19 20 21 22,
[950]	0.0	  1 7 8 10 11 13 14 15 16 17 18 19 20 21 22,
[951]	0.6	  1 2 3 4 5 6 7 8 9 10 11 12 13 16,
[952]	0.0	  1 2 3 4 5 6 7 8 10 11 12 13 15 16 21 22,
[953]	0.2	  1 2 3 4 5 6 7 8 10 11 12 13 22,
[954]	0.0	  1 2 3 4 5 6 7 8 9 10 11 12 13 14 17 18 22,
[955]	0.0	  1 2 3 4 5 6 7 8 9 10 11 12 13 17 18 21,
[956]	0.4	  1 13 14 15 16 17 19 20 21 22,
[957]	0.0	  1 2 3 4 6 7 8 9 10 11 12 13 14 17 21 22,
[958]	0.4	  1 15 16 18 19 20 21 22,
[959]	0.0	  1 2 3 4 10 11 12 13 14 18 21 22,
[960]	0.6	  1 7 9 10 11 12 13 14 15 16 17 18 19 20 21 22,
[961]	0.1	  1 2 3 4 10 11 12 13 14 15 17 18 21 22,
[962]	0.0	  1 2 3 4 5 6 12 21 22,
[963]	0.4	  1 2 3 4 5 6 7 8 9 12 16 19 20 21 22,
[964]	0.0	  1 6 7 9 10 12 15 16 17 18 19 20 21 22,
[965]	0.0	  1 10 12 15 16 17 18 19 20 21 22,
[966]	0.5	  1 2 3 4 6 7 8 9 10 11 12 15 16 17 18 19 20 21 22,
[967]	0.2	  1 2 3 4 5 10 11 12 13 14 15 16 17 18 19 20,
[968]	0.0	  1 2 3 4 5 14,
[969]	0.0	  1 2 3 4 5 14 21,
[970]	0.1	  1 2 3 4 5 11 12 14 21 22,
[971]	0.2	  1 2 3 4 11 12 14 21 22,
[972]	0.1	  1 2 3 4 5 6 9 10 11 12 13 14 17 18 19 21 22,
[973]	0.1	  1 3 4 21 22,
[974]	0.1	  1 14 15 16 22,
[975]	0.0	  1 3 5 14 15 16 17 19 20 21 22,
[976]	0.1	  1 2 3 4 5 6 9 10 13 14 15 16 17 18 19 20 21 22,
[977]	0.1	  1 2 3 4 5 6 7 8 9 12 14 15 16 17 19 20 21 22,
[978]	1.0	  1 2 3 4 5 6 7 8 9 11 12 14 15 16 17 19 20 21 22,
[979]	0.2	  1 2 3 4 5 6 7 8 9 10 11 12 14 15 16 19 20 21 22,
[980]	0.7	  1 10 11 12 13 14 15 17 18 19 20 22,
[981]	0.1	  1 2 3 4 5 6 7 8 9 10 11 12 13 17 18,
[982]	0.1	  1 11 12 17 21 22,
[983]	1.4	  1 5 10 11 12 13 14,
[984]	0.0	  1 2 3 4 5 6 7 8 9 16 21,
[985]	0.1	  1 2 3 4 21,
[986]	0.0	  1 2 4 21,
[987]	0.0	  1 2 3 4 5 6 8 10 11 12 13 14 17 18 19 20 21 22,
[988]	0.1	  1 2 3 4 5 6 7 8 9 10 11 12 15 16 22,
[989]	0.0	  1 12 17 18 19 20 21 22,
[990]	0.0	  1 2 4 10 11 12 13 14 17 18 19 20 21 22,
[991]	0.2	  1 2 3 4 5 8 10 11 12 13 14 15 16 19 20 21 22,
[992]	0.0	  1 2 4 6 7 8 9 10 11 12 13 14 17 21 22,
[993]	0.3	  1 2 3 4 6 7 8 9 10 11 12 13 14 15 16 17 18 19 21 22,
[994]	0.5	  1 3 4 11 12 21 22,
[995]	0.6	  1 2 3 5 10 11 12 13 14 20 21 22,
[996]	0.0	  1 2 3 4 6 7 8 9 10 11 12 15 16 19 20 21 22,
[997]	0.2	  1 2 3 4 5 7 8 10 11 12 13 14 17 18,
[998]	0.4	  1 2 3 4 5 6 7 8 9 10 11 12 13 16 17 18 19 21 22,
[999]	0.0	  1 2 3 4 5 7 9 10 11 12 13 14 15 17 18 19 20 21 22,
[1000]	0.1	  1 3 6 7 8 9 13 14 15 16 17 18 19 20 21 22,
[1001]	0.5	  1 2 3 6 7 8 9 13 14 15 16 17 18 19 20 21 22,
[1002]	0.4	  1 2 3 4 5 8 10 11 12 13 14 22,
[1003]	0.0	  1 2 3 4 5 6 7 8 9 10 11 12 13 14 15 16 20 22,
[1004]	0.0	  1 2 5 10 11 12 13 14 15 16 17 18 19 20,
[1005]	0.7	  1 2 3 4 6 7 8 9 15 16 21 22,
[1006]	0.2	  1 8 10 11 12 13 14 15 16 17 19 20 21 22,
[1007]	1.0	  1 2 3 4 5 6 7 8 9 10 11 12 13 18 19 20 21 22,
[1008]	0.0	  1 14 17 18 19,
[1009]	0.0	  1 14 17 18 19 20,
[1010]	0.1	  1 16 21,
[1011]	0.1	  1 2 3 4 5 6 8 9 10 11 12 13 21 22,
[1012]	0.1	  1 5 7 10 11 12 13 14 15 16 17 18 19 20 21 22,
[1013]	0.0	  1 10 12 14 15 16 17 18 19 20 21 22,
[1014]	0.4	  1 2 3 4 5 6 7 8 9 10 11 12 13 14 18,
[1015]	0.1	  1 2 3 4 5 6 9 10 11 12 13 14 16 21 22,
[1016]	0.1	  1 6 7 8 21,
[1017]	0.2	  1 6 7 8,
[1018]	0.1	  1 6 7 8 9 13 15 16 17 18 19 20 21 22,
[1019]	0.2	  1 3 5 6 7 8 9 10 11 12 13 15 16 17 18 19 20 21 22,
[1020]	0.0	  1 14 15 21 22,
[1021]	0.0	  1 6 7 8 14 15 16 21 22,
[1022]	0.0	  1 2 3 4 6 7 8 9 14 15 16 21 22,
[1023]	0.8	  1 19 21 22,
[1024]	0.2	  1 8 10 12 13 14 15 16 17 18 19 20 21 22,
[1025]	0.0	  1 6 16 21 22,
[1026]	0.0	  1 2 5 6 7 8 9 10 12 13 14 15 16 17 18 19 20 21 22,
[1027]	0.3	  1 2 3 4 5 6 7 8 9 10 11 12 13 14 18 21,
[1028]	0.0	  1 10 12 21,
[1029]	0.0	  1 2 5 10 11 12 13 14 15 16 17 18 19 20 21,
[1030]	0.0	  1 3 4 6 7 8 9 13 14 15 16 17 18 19 20 21 22,
[1031]	0.0	  1 2 5 10 11 12 13 22,
[1032]	0.0	  1 2 3 4 5 6 7 8 10 11 12 13 15 16 19 20 21 22,
[1033]	0.0	  1 7 8 15 16 19 20,
[1034]	0.0	  1 6 7 8 9 15 16 19 20 21,
[1035]	0.0	  1 2 3 4 5 6 7 8 9 10 14 15 16 17 19 20 21 22,
[1036]	1.0	  1 13 14 17 18 19 20 21 22,
[1037]	0.2	  1 11 12 13 14 17 18 19 21 22,
[1038]	0.0	  1 6 7 8 9 16 19 20 21 22,
[1039]	0.0	  1 4 6 7 8 9 16 19 20 21 22,
[1040]	0.0	  1 2 3 4 5 14 15 16 17 18 19 20 22,
[1041]	0.2	  1 2 3 5 10 12 13 14 15 16 17 18 19 20 21 22,
[1042]	0.1	  1 5 10 12 13 14 15 16 17 18 19 20 21 22,
[1043]	0.0	  1 10 12 13 15 16 19 20 21 22,
[1044]	0.2	  1 6 7 8 10 11 12 13 16 21 22,
[1045]	0.0	  1 10 12 13 20 21 22,
[1046]	0.4	  1 2 3 4 5 6 7 8 9 10 11 12 13 22,
[1047]	0.5	  1 2 3 4 5 6 7 8 9 10 11 12 13 14 15 16 18 19 21 22,
[1048]	0.1	  1 10 11 13,
[1049]	0.0	  1 2 3 4 5 10 12 14 21 22,
[1050]	0.2	  1 6 7 8 9 10 11 12 13 15 16 17 18 19 20,
[1051]	0.4	  1 3 4 5 10 11 12 13 14 15 16 17 18 19 20 21 22,
[1052]	0.1	  1 2 3 4 6 7 8 9 10 11 12 13 14 15 16 19 20 21 22,
[1053]	0.4	  1 2 3 4 5 6 7 8 9 16 17 18 19 20 21 22,
[1054]	0.1	  1 2 3 4 5 6 7 9 10 11 12 13 14 15 16 19 20 21 22,
[1055]	0.0	  1 6 9 16 21 22,
[1056]	0.0	  1 6 9 21,
[1057]	0.1	  1 6 7 9 15 16 19 20 21 22,
[1058]	0.0	  1 2 3 4 6 7 8 9 10 12 15 16 19 20 21 22,
[1059]	0.3	  1 2 3 4 5 6 9 15 16 19 20 21 22,
[1060]	0.0	  1 2 4 10 12 13 21 22,
[1061]	0.8	  1 2 3 4 10 11 12 13 14 17 18 19 20 21 22,
[1062]	0.0	  1 2 3 4 10 12 13 21 22,
[1063]	0.0	  1 2 3 4 5 6 10 11 12 13 14 17 21 22,
[1064]	0.0	  1 6 7 8 9 10 11 12 13 14 15 16 17 18 19 21 22,
[1065]	0.1	  1 2 4 6 7 8 9 10 11 12 13 14 15 16 17 18 19 21 22,
[1066]	0.2	  1 10 11 12 13 17 18,
[1067]	0.0	  1 6 9 11 13 14 15 16 17 18 19 20 21 22,
[1068]	0.2	  1 2 3 5 8 10 11 12 13 14 15 16 17 18 19 20 21 22,
[1069]	0.2	  1 10 13 14 15 16 17 18 19 20 22,
[1070]	0.2	  1 2 3 4 15 16 19 20 21 22,
[1071]	0.8	  1 14 19 20 21 22,
[1072]	0.0	  1 12 13 14 17 19 20 21 22,
[1073]	0.2	  1 11 12 13 14 17 19 20 21 22,
[1074]	0.1	  1 13 14 16 17 18 19 20 21 22,
[1075]	0.1	  1 18 19 20 21 22,
[1076]	0.2	  1 12 13 14 17 18 19 20 21 22,
[1077]	0.0	  1 2 3 4 5 8 10 11 12 13 14 17 18 22,
[1078]	0.1	  1 2 3 4 5 6 7 8 9 10 11 12 13 14 16 17 18 19 20,
[1079]	0.0	  1 10 11 13 14 17 18 19 20,
[1080]	0.1	  1 2 3 4 5 6 8 10 11 12 13 14 15 16 17 18 19 20 21 22,
[1081]	0.0	  1 2 3 4 5 6 7 8 9 10 11 12 13 14 15 16 19 20 22,
[1082]	0.0	  1 6 7 8 10 11 12 13 14 16 21 22,
[1083]	0.1	  1 9 11 12 13 14 15 16 17 18 19 20 21 22,
[1084]	0.4	  1 6 7 9 11 12 13 14 15 16 17 18 19 20 21 22,
[1085]	0.0	  1 2 3 4 5 6 19 20 21 22,
[1086]	0.0	  1 2 3 4 5 6 10 11 12 13 14 19 20 21 22,
[1087]	0.0	  1 2 3 4 7 9 10 11 12 13 14 15 16 17 18 19 20 21 22,
[1088]	0.1	  1 2 3 4 5 6 7 8 9 12 15 16 18 19 20 21 22,
[1089]	0.0	  1 4 6 7 8 9 10 11 12 21 22,
[1090]	0.0	  1 6 7 9 10 11 12 21 22,
[1091]	0.0	  1 4 6 7 8 9 10 11 12 13 14 17 18 19 21 22,
[1092]	0.0	  1 2 3 4 5 6 7 8 9 10 21 22,
[1093]	0.2	  1 2 3 4 5 6 7 9 10 11 12 13 14 15 16 20 21 22,
[1094]	0.1	  1 2 3 4 5 7 10 11 12 21 22,
[1095]	0.0	  1 5 6 8 9 10 11 12 13 14 15 16 17 18 19 20 21 22,
[1096]	0.1	  1 2 3 4 5 10 11 12 13 20 21 22,
[1097]	0.0	  1 4 6 7 8 9 16 17 18 19 20 21 22,
[1098]	0.2	  1 10 11 12 13 19 20 21 22,
[1099]	0.1	  1 2 3 4 5 6 7 8 9 10 11 12 17 21 22,
[1100]	0.0	  1 2 3 4 5 9 10 11 12 13 14 17 19 20 21 22,
[1101]	0.0	  1 2 4 7 8 10 11 12 13 14 15 16 17 18 19 20 21 22,
[1102]	0.2	  1 2 3 4 5 6 7 8 9 14 15 16 17 18 19 20,
[1103]	0.2	  1 12 13 14 15 16 17 19 20 21 22,
[1104]	0.4	  1 5 6 7 8 10 11 12 13 14 15 16 17 18 19 20 21 22,
[1105]	0.0	  1 2 3 4 6 7 8 9 10 11 12 13 14 15 16 17 18 19 20 22,
[1106]	0.1	  1 2 3 4 5 6 7 8 9 15 16 20 21 22,
[1107]	0.0	  1 2 3 4 5 6 9 12 14 15 16 17 18 19 20 21 22,
[1108]	0.0	  1 2 3 4 5 6 7 8 9 10 11 12 14 15 16 18 19 20 21 22,
[1109]	0.2	  1 2 3 4 5 6 7 8 9 10 14 15 16 18 19 20 21 22,
[1110]	0.0	  1 3 9 10 11 12 13 14 15 16 17 18 19 20 21 22,
[1111]	0.0	  1 14 15 17 19 20 21 22,
[1112]	0.0	  1 14 15 19 20 21 22,
[1113]	0.0	  1 13 14 15 16,
[1114]	0.1	  1 10 11 12 13 14 15 17 19 20 21 22,
[1115]	0.1	  1 2 3 4 5 6 7 8 9 10 11 12 13 14 15 17 21 22,
[1116]	0.0	  1 2 3 4 5 6 7 8 10 11 12 13 14 15 21 22,
[1117]	0.1	  1 10 11 12 13 14 15 21 22,
[1118]	0.0	  1 6 7 8 9 10 11 13 15 16 17 18 19 20 21 22,
[1119]	0.0	  1 5 6 7 8 9 10 11 13 15 16 17 18 19 20 21 22,
[1120]	0.0	  1 2 3 4 5 6 7 8 9 10 11 13 15 16 17 18 19 20 21 22,
[1121]	0.1	  1 8 10 11 12 13 14 15 16 17 18 19 20 21,
[1122]	0.0	  1 14 17 22,
[1123]	0.1	  1 14 17 18 21 22,
[1124]	0.1	  1 4 6 7 8 9 11 13 14 15 16 17 18 19 20 21 22,
[1125]	0.0	  1 2 3 4 5 6 7 8 9 15 16 18 19 20,
[1126]	0.1	  1 2 3 4 5 6 7 8 9,
[1127]	0.1	  1 2 4 22,
[1128]	0.0	  1 10 11 12 13 14 17 18 19 22,
[1129]	0.0	  1 4 10 12 21 22,
[1130]	0.4	  1 2 3 4 5 6 7 9 10 11 12 13 18 21 22,
[1131]	0.0	  1 2 3 4 5 7 8 10 11 12 13 14 15 16,
[1132]	0.0	  1 2 3 4 5 6 7 8 10 11 12 13 14 15 16 22,
[1133]	0.2	  1 5 6 7 8 9 14 15 16 17 18 19 20 21 22,
[1134]	0.3	  1 2 3 4 5 6 9 11 12 21 22,
[1135]	0.0	  1 2 5 21 22,
[1136]	0.4	  1 10 11 12 13 14 19 20 21 22,
[1137]	0.0	  1 2 3 4 5 6 7 8 9 10 11 12 22,
[1138]	0.0	  1 10 11 21 22,
[1139]	0.2	  1 2 3 4 5 6 7 8 14 15 16 17 18 19 20 21 22,
[1140]	0.2	  1 14 22,
[1141]	0.3	  1 11 13 14 17 18 21 22,
[1142]	0.0	  1 2 4 6 7 8 9 10 11 12 13 14 15 17 18 19 20 21 22,
[1143]	0.0	  1 2 4 6 7 8 9 10 11 12 13 14 17 18 19 21 22,
[1144]	0.1	  1 2 4 6 7 8 9 10 11 12 13 14 18 21 22,
[1145]	0.2	  1 2 3 4 6 7 8 9 10 11 12 13 14 15 17 18 19 20 21 22,
[1146]	0.1	  1 2 3 4 5 6 7 9 10 11 12 13 14 17 18 19 21 22,
[1147]	0.1	  1 10 13 21 22,
[1148]	0.0	  1 10 11 12 13 14 15 17 22,
[1149]	0.1	  1 2 3 4 5 6 7 8 9 10 11 12 13 18 19 21 22,
[1150]	0.0	  1 2 3 4 5 6 7 8 9 16 18 19 20 21 22,
[1151]	0.1	  1 4 11 12 13 21 22,
[1152]	0.0	  1 5 6 7 8 9 10 11 12 13 18 21 22,
[1153]	0.6	  1 2 3 4 5 7 8 10 11 12 13 14,
[1154]	0.3	  1 6 7 8 9 14 15 16 17 18 19 20 21,
[1155]	0.1	  1 3,
[1156]	0.1	  1 2 3,
[1157]	0.2	  1 6 7 8 10 11 12 21 22,
[1158]	0.1	  1 5 14 15 16 17 18 19 20 21 22,
[1159]	0.0	  1 2 3 4 5 6 8 9 14 15 16 17 18 19 20 21 22,
[1160]	0.2	  1 2 5 6 7 8 9 10 11 12 13 14 15 16 17 18 19 20 21,
[1161]	0.4	  1 2 3 4 5 6 7 8 9 10 11 12 13 14 15 16 17 19 20 22,
[1162]	0.0	  1 6 7 10 11 12 13 14 15 16 17 18 19 20 21 22,
[1163]	0.1	  1 2 3 4 6 7 8 9 15 16 18 19 20 21 22,
[1164]	0.0	  1 2 4 6 7 8 9 13 14 15 16 17 18 19 20 21 22,
[1165]	0.0	  1 13 19 20 21 22,
[1166]	0.0	  1 10 12 13 18 19 20 21 22,
[1167]	0.2	  1 2 3 4 5 6 9 10 11 12 13 19 20 21 22,
[1168]	0.3	  1 2 3 4 5 6 7 9 10 11 12 13 18 19 20 21 22,
[1169]	0.3	  1 16 17 18 19 20 21 22,
[1170]	0.4	  1 2 3 4 5 6 9 10 11 12 13 14 16 17 18 19 20 21 22,
[1171]	0.0	  1 2 3 4 5 6 7 8 9 10 11 12 13 15 16 17 20 21 22,
[1172]	0.1	  1 12 15 16 17 18 19 20 21 22,
[1173]	0.0	  1 2 3 4 5 15 16 19 20 21 22,
[1174]	0.0	  1 9 10 11 12 13 14 15 17 18 19 20 21 22,
[1175]	0.0	  1 15 16 18 19 20,
[1176]	0.1	  1 4 15 16 19 20 21 22,
[1177]	0.0	  1 3 6 7 8 9 12 13 14 15 16 17 18 19 20 21 22,
[1178]	0.2	  1 2 3 4 6 7 8 9 12 13 14 15 16 17 18 19 20 21 22,
[1179]	0.0	  1 2 3 4 5 6 7 8 9 10 13 14 15 16 18 21 22,
[1180]	0.0	  1 2 3 4 5 6 7 8 9 10 12 13 14 16 21 22,
[1181]	0.1	  1 17 19 20 21 22,
[1182]	0.0	  1 2 3 4 5 6 7 8 9 10 11 12 13 14 15 16 17 18 20 21,
[1183]	0.0	  1 5 21 22,
[1184]	0.0	  1 2 5 6 7 8 9 10 11 12 13 14 15 16 17 18 21 22,
[1185]	0.0	  1 6 7 8 9 10 13 14 15 16 17 18 21 22,
[1186]	0.0	  1 2 5 6 7 8 9 10 11 12 13 14 15 16 17 18 20 21 22,
[1187]	0.1	  1 6 13 14 15 16 17 18 19 20 21 22,
[1188]	0.0	  1 6 12 13 14 15 16 17 18 19 20 21 22,
[1189]	0.0	  1 2 3 4 6 7 10 11 12 13 14 15 16 17 18 19 20 21 22,
[1190]	0.0	  1 4 6 7 8 9 10 11 12 13 14 15 16 17 18 19 20,
[1191]	0.1	  1 14 17,
[1192]	0.0	  1 11 12 13 14 15 16 17 18 19 20 22,
[1193]	0.3	  1 2 3 4 5 10 11 12 13 14 15 21 22,
[1194]	0.1	  1 2 3 4 5 6 7 8 9 10 11 12 15 16,
[1195]	0.0	  1 6 7 9 12 15 16 17 18 19 20 21 22,
[1196]	0.0	  1 4 6 7 8 9 12 15 16 17 18 19 20 21 22,
[1197]	0.1	  1 10 11 12 13 20 21 22,
[1198]	0.3	  1 2 3 4 5 6 7 8 9 10 11 12 13 14 15 21 22,
[1199]	0.3	  1 2 3 4 5 6 8 9 10 11 12 13 14 21 22,
[1200]	0.0	  1 14 16 17 18 19 20 21 22,
[1201]	0.1	  1 2 5 10 11 12 13 14 15 16 17 19 20 21 22,
[1202]	0.2	  1 2 3 4 5 12 14 21 22,
[1203]	0.0	  1 10 11 12 13 14 15 16 17 20 21 22,
[1204]	0.0	  1 14 15 16 19 20,
[1205]	0.1	  1 6 7 9 12 13 14 15 16 17 18 19 20 21 22,
[1206]	0.1	  1 2 4 5 6 7 9 10 11 12 13 14 15 16 17 18 19 20 21 22,
[1207]	0.0	  1 4 6 7 8 15 16 17 18 19 20 21 22,
[1208]	0.2	  1 2 3 4 5 10 11 12,
[1209]	0.1	  1 2 3 4 5 10 11 12 22,
[1210]	0.1	  1 10 11 12 13 14 16 21 22,
[1211]	0.8	  1 2 3 4 5 22,
[1212]	0.2	  1 2 3 4 5 6 7 8 9 10 12 15 16 20 21 22,
[1213]	0.0	  1 2 3 4 5 6 8 10 11 12 13,
[1214]	0.2	  1 5 7 9 10 11 12 13 14 15 16 17 18 19 20 21 22,
[1215]	0.0	  1 2 3 4 5 6 7 8 15 16 21 22,
[1216]	0.0	  1 2 3 4 5 7 8 10 11 12 14 17 18 19 20 21 22,
[1217]	0.0	  1 6 7 8 9 13 14 15 16 17 18 19 20,
[1218]	0.0	  1 3 4 6 7 8 9 12 13 14 15 16 17 18 19 20 21 22,
[1219]	0.3	  1 2 3 4 5 10 11 12 13 14 16 17 18 19 20 21 22,
[1220]	0.2	  1 11 12 13 14 22,
[1221]	0.1	  1 8 15 16 17 18 19 20,
[1222]	0.2	  1 4 5 6 7 8 10 11 12 13 14 15 16 17 18 19 20 21 22,
[1223]	0.0	  1 10 13 14 15 16 17 19 20 21 22,
[1224]	0.1	  1 10 11 12 14 21 22,
[1225]	0.0	  1 2 4,
[1226]	0.0	  1 2 3 4 5 6 9 19 20 21 22,
[1227]	0.0	  1 2 3 4 5 6 7 8 9 11 12 20 21 22,
[1228]	0.0	  1 2 3 4 5 6 7 8 9 10 11 12 20 21 22,
[1229]	0.1	  1 3 4 8 10 11 12 13 14 15 16 17 18 19 20 21 22,
[1230]	0.0	  1 2 3 4 14 15 19 20 21 22,
[1231]	0.0	  1 2 3 4 6 7 8 9 11 12 15 16 19 20 21 22,
[1232]	0.1	  1 2 3 14 21 22,
[1233]	0.0	  1 3 13 14 15 16 17 18 19 20 21 22,
[1234]	0.7	  1 20 21 22,
[1235]	0.2	  1 3 5 10 12 13 14 15 16 17 18 19 20 21 22,
[1236]	0.1	  1 10 12 13 19 20 21 22,
[1237]	0.1	  1 6 9 16 19 20 21 22,
[1238]	0.0	  1 6 7 8 9 12 15 16 17 18 19 20 21 22,
[1239]	0.0	  1 6 7 8 11 12 15 16 17 18 19 20 21 22,
[1240]	0.0	  1 2 5 6 7 8 9 10 14 15 16 17 18 19 20 21 22,
[1241]	0.0	  1 2 3 4 5 6 7 9 10 11 12 13 19 20 21 22,
[1242]	0.0	  1 2 3 4 5 6 7 8 10 11 12 13 14 15 16 17 18 19 20,
[1243]	0.1	  1 2 3 4 5 6 7 10 11 12 13 14 15 16 17 18 19 20 21 22,
[1244]	0.0	  1 3 5 10 11 12 13 14,
[1245]	0.0	  1 4 15 16 17 19 20 21 22,
[1246]	0.1	  1 14 15 17 18 19 20,
[1247]	0.0	  1 14 15 17 18 19 20 21,
[1248]	0.0	  1 3 14 15 16 17 18 19 20 21 22,
[1249]	0.0	  1 2 3 19 20 21 22,
[1250]	0.5	  1 2 3 4 5 8,
[1251]	0.1	  1 2 3 4 5 6 7 8 9 12 15 16 21 22,
[1252]	0.2	  1 2 3 4 5 6 7 8 9 11 12 16 21 22,
[1253]	0.0	  1 6 7 8 10 11 12 13 14 15 16 17 18 19 21 22,
[1254]	0.0	  1 2 3 6 7 8 9 10 13 14 15 16 17 18 19 20 21 22,
[1255]	0.2	  1 2 3 4 5 6 7 8 10 11 12 13 14 15 16 20 21 22,
[1256]	0.0	  1 6 7 8 10 11 12 13 15 16 21 22,
[1257]	0.0	  1 6 7 8 10 11 12 13 15 16 17 21 22,
[1258]	0.0	  1 4 6 7 8 9 10 11 12 13 15 16 17 18 19 21 22,
[1259]	0.0	  1 2 4 6 7 8 9 10 11 13 14 15 16 17 18 19 20 21 22,
[1260]	0.6	  1 2 3 4 5 10 11 12 13 19 20 21 22,
[1261]	0.2	  1 6 7 8 9 16 21 22,
[1262]	0.1	  1 6 7 8 15 16 17 19 20 21 22,
[1263]	0.1	  1 3 5 6 7 8 9 10 12 13 14 15 16 17 18 19 20 21 22,
[1264]	0.1	  1 2 3 4 5 6 7 8 9 10 11 12 13 14 15 17 18 19 20,
[1265]	0.0	  1 15 16 17 21 22,
[1266]	0.0	  1 4 6 7 8 21 22,
[1267]	0.0	  1 2 4 6 7 8 21 22,
[1268]	0.0	  1 2 3 4 5 6 7 8 9 10 16 17 18 19 20 21 22,
[1269]	0.0	  1 2 3 4 5 6 7 8 9 11 12 15 16 17 21 22,
[1270]	0.1	  1 2 3 4 5 10 11 12 13 14 18 19 20 21 22,
[1271]	0.1	  1 2 3 4 5 9 10 11 12 13 14 15 16 17 18 19 20 21,
[1272]	0.0	  1 12 15 16 19 20 21 22,
[1273]	0.1	  1 7 8 10 11 12 15 16 17 18 19 20 21 22,
[1274]	0.0	  1 2 3 4 5 6 7 8 9 10 16 18 21 22,
[1275]	0.1	  1 2 3 4 5 6 7 9 10 11 12 13 14 18 19 20 21 22,
[1276]	0.0	  1 2 3 4 5 6 7 8 9 10 15 16 18 19 21 22,
[1277]	0.0	  1 2 3 4 5 6 7 8 10 11 12 13 14 17 20 21 22,
[1278]	0.0	  1 2 4 9 10 11 12 13 14 15 16 17 18 19 20 21 22,
[1279]	0.4	  1 2 3 4 5 6 9 10 11 12 13 14 19 20 21 22,
[1280]	0.0	  1 2 3 4 5 6 7 8 10 11 12 13 14 15 16 17 21 22,
[1281]	0.3	  1 2 3 5 10 11 12 13 14 19 20 21 22,
[1282]	0.1	  1 2 3 5 21 22,
[1283]	0.0	  1 2 3 4 5 10 11 12 19 20 21 22,
[1284]	0.2	  1 10 11 12 13 14 15 16 21 22,
[1285]	0.0	  1 3 11 12 14 15 16 17 18 19 20 21 22,
[1286]	0.0	  1 2 3 4 6 8 9 10 11 12 13 14 15 16 17 18 19 20 21 22,
[1287]	0.2	  1 4 6 7 8 9 15 16 21 22,
[1288]	0.2	  1 2 3 4 5 6 7 8 9 10 11 12 21,
[1289]	0.0	  1 6 7 9 15 16 18 21 22,
[1290]	0.0	  1 6 7 8 9 15 16 18 21 22,
[1291]	0.5	  1 6 7 8 9 15 16 21 22,
[1292]	0.0	  1 2 3 4 5 6 7 8 9 12 16 17 18 19 20 21 22,
[1293]	0.0	  1 2 4 6 7 8 9 10 11 12 13 15 16 21 22,
[1294]	0.0	  1 6 7 8 9 10 11 12 13 15 16 21 22,
[1295]	0.0	  1 3 4 6 7 8 9 10 11 12 13 14 16 17 18 19 20 21 22,
[1296]	0.0	  1 2 3 4 5 6 9 10 11 12 13 17 18 19 20 21 22,
[1297]	0.0	  1 2 3 4 5 6 7 9 10 11 12 13 16 17 18 19 20 21 22,
[1298]	0.0	  1 2 3 4 5 6 7 9 10 11 12 13 17 18 19 20 21 22,
[1299]	0.0	  1 3 11 12 21 22,
[1300]	0.0	  1 2 4 5 6 7 8 9 10 11 12 13 14 15 16 17 18 19 20 21,
[1301]	0.0	  1 2 3 4 5 11 12 13 14 17 18 19 20 21 22,
[1302]	0.0	  1 2 3 4 5 11 12 13 14 15 17 18 19 20 21 22,
[1303]	0.0	  1 2 3 4 5 6 7 8 9 10 15 16 17 18 19 20,
[1304]	0.1	  1 2 4 14 21 22,
[1305]	0.0	  1 2 3 4 12 14 21 22,
[1306]	0.2	  1 10 11 12 13 18,
[1307]	0.2	  1 7 8 10 11 12 13 15 16 17 18 19 20,
[1308]	0.1	  1 6 7 8 10 11 12 13 14 15 16 21 22,
[1309]	0.0	  1 6 7 8 10 11 12 13 14 15 16 17 21 22,
[1310]	0.0	  1 10 11 12 13 14 15 16 17 22,
[1311]	0.1	  1 4 6 7 8 9 10 11 12 13 14 15 16 17 18 19 21 22,
[1312]	0.1	  1 12 13 14 19 20 21 22,
[1313]	0.0	  1 3 5 10 11 12 13 21 22,
[1314]	0.4	  1 2 3 4 5 10 11 12 13 14 18 21 22,
[1315]	0.3	  1 2 3 4 5 6 7 8 9 10 11 12 13 14 15 16 21,
[1316]	0.0	  1 10 15 16 22,
[1317]	0.0	  1 10 15 16,
[1318]	0.0	  1 10 11 12 13 15 16 21 22,
[1319]	0.0	  1 2 3 5 6 9 10 11 12 13 14 15 16 19 20 21 22,
[1320]	0.1	  1 10 11 12 13 14 15 16 22,
[1321]	0.1	  1 8 9 10 11 12 13 14 15 16 17 18 19 20 21 22,
[1322]	0.0	  1 4 7 8 9 10 11 12 13 14 15 16 17 18 19 20 21 22,
[1323]	0.0	  1 2 3 4 5 6 7 8 10 11 12 13 14 15 16 17 18 22,
[1324]	0.0	  1 10 11 12 13 15 16,
[1325]	0.0	  1 6 7 9 10 11 12 13 15 16 17 18 19 20 21 22,
[1326]	0.2	  1 4 10 11 12 21 22,
[1327]	0.0	  1 5 10 11 12 13 14 17 18 19 21 22,
[1328]	0.0	  1 2 5 14,
[1329]	0.1	  1 2 3 4 5 6 7 8 9 12 13 14 15 16 19 20 21 22,
[1330]	0.1	  1 2 3 4 5 6 9 12 13 14 21 22,
[1331]	0.3	  1 2 5 10 11 12 13 14 17 18 21 22,
[1332]	0.1	  1 6 7 8 10 11 12 13 15 16 17 18 19 20 21 22,
[1333]	0.0	  1 2 3 4 5 6 7 9 10 11 12 13 14 20 21 22,
[1334]	0.2	  1 2 3 4 5 6 7 8 9 10 11 12 15 16 17 18 21 22,
[1335]	0.0	  1 2 3 4 5 6 7 8 9 12 13 15 16 17 18 19 20 21 22,
[1336]	0.1	  1 10 12 13 14 18 21 22,
[1337]	0.1	  1 11 21 22,
[1338]	0.0	  1 5 7 8 14 15 16 17 18 19 20 21 22,
[1339]	0.0	  1 7 14 15 16 17 18 19 20 21 22,
[1340]	0.0	  1 2 3 4 5 6 7 8 11 12 14 15 16 17 18 19 20 21 22,
[1341]	0.2	  1 11 12 14 15 17 18 19 20 21 22,
[1342]	0.0	  1 2 3 4 6 9 10 11 12 13 21 22,
[1343]	0.0	  1 11 12 13 14 17,
[1344]	0.0	  1 2 3 4 5 8 10 11 12 13 14 17,
[1345]	0.0	  1 2 3 4 5 7 8 10 11 12 13 14 17,
[1346]	0.4	  1 2 3 4 5 6 9 10 11 12 13 20 21 22,
[1347]	0.0	  1 4 5 6 7 8 9 10 11 12 13 14 15 16 17 18 19 20 21,
[1348]	0.1	  1 7 8 15 16 17 18 19 20,
[1349]	0.0	  1 10 11 12 15 16 17 19 20 21 22,
[1350]	0.2	  1 2 3 10 11 12 13 14 15 17 18 19 20 21 22,
[1351]	0.0	  1 2 3 4 5 6 9 10 12 13 21 22,
[1352]	0.2	  1 2 3 4 5 6 7 8 9 13 14 15 16 19 20 21 22,
[1353]	0.1	  1 2 3 4 5 6 7 8 10 11 12 14 21 22,
[1354]	0.0	  1 10 11 12 13 15 16 17 18 19 20,
[1355]	0.1	  1 5 6 7 8 9 10 11 12 13 15 16 17 18 19 20,
[1356]	0.0	  1 3 5 6 7 8 9 10 11 12 13 15 16 17 18 19 20 22,
[1357]	0.0	  1 3 5 6 7 8 9 10 11 12 13 15 16 17 18 19 20,
[1358]	0.2	  1 2 3 4 5 6 7 8 9 10 11 12 13 14 15 17 18,
[1359]	0.0	  1 12 15 16 17 19 20 21 22,
[1360]	0.0	  1 10 12 13 15 16 17 19 20 21 22,
[1361]	0.0	  1 2,
[1362]	0.1	  1 2 3 4 5 6 7 8 9 10 11 12 13 14 15,
[1363]	0.1	  1 2 3 4 5 6 9 10 11 12 13 14 15 16 21 22,
[1364]	0.1	  1 2 3 4 5 10 11 12 13 14 15 16 21 22,
[1365]	0.0	  1 2 3 4 5 6 9 10 11 12 13 14 22,
[1366]	0.2	  1 2 4 6 7 8 9 10 11 12 13 14 15 16 21 22,
[1367]	0.0	  1 11 13 14 17 18 19 21 22,
[1368]	0.0	  1 6 7 8 9 15 16 17 18 19 20 21,
[1369]	0.1	  1 2 3 4 5 10 11 12 13 14 17 18,
[1370]	0.0	  1 10 11 12 13 14 17 19 20,
[1371]	0.0	  1 10 11 12 13 14 17 19 20 22,
[1372]	0.0	  1 2 3 10 11 12 13 14 17 19 20 21 22,
[1373]	0.0	  1 2 3 4 5 6 7 8 9 10 11 12 13 14 16 17 21 22,
[1374]	0.0	  1 6 10 11 12 13 14 21 22,
[1375]	0.0	  1 6 10 11 12 13 14 17 18 19 20 21 22,
[1376]	0.0	  1 12 13 17 18 19 20 21 22,
[1377]	0.2	  1 6 8 9 10 11 12 13 14 15 16 17 18 19 20 21 22,
[1378]	0.0	  1 2 3 4 5 15 16 17 18 19 20 21 22,
[1379]	0.0	  1 2 3 4 5 6 7 8 9 10 11 12 13 15 16 21,
[1380]	0.0	  1 11 12 13 17 21 22,
[1381]	0.0	  1 4 6 7 8 9 10 11 12 13 14 15 16 17 18 19 20 22,
[1382]	0.0	  1 13 14 16 21 22,
[1383]	0.0	  1 2 3 4 5 6 8 9 10 11 12 13,
[1384]	0.0	  1 2 4 6 7 8 9 11 12 13 21 22,
[1385]	0.0	  1 2 4 6 7 8 9 10 11 12 13 14 15 17 18 21 22,
[1386]	0.0	  1 15 16 19 21 22,
[1387]	0.0	  1 2 3 4 5 6 8 10 11 12 13 14,
[1388]	0.0	  1 2 3 4 5 6 7 8 9 14 15 16 17 18 21 22,
[1389]	0.2	  1 2 3 4 5 6 7 8 9 13 14 15 16 17 18 19 20 21,
[1390]	0.0	  1 2 3 4 5 6 7 8 10 11 12 13 14 19 21 22,
[1391]	0.0	  1 2 3 4 5 6 7 8 9 10 11 12 13 15 16 17 18 20 21 22,
[1392]	0.2	  1 2 3 4 5 6 9 13 14 21 22,
[1393]	0.1	  1 2 3 4 5 6 7 8 9 10 13 14 15 16 19 20 21 22,
[1394]	0.1	  1 2 3 4 5 6 7 8 9 13 14 15 16 18 19 20 21 22,
[1395]	0.0	  1 2 4 5 6 7 8 9 10 11 12 13 14 17 18 21 22,
[1396]	0.0	  1 2 5 6 7 8 9 10 11 12 13 14 15 16 17 18 19 20 22,
[1397]	0.2	  1 5 10 11 12 13 14 21 22,
[1398]	0.0	  1 7 10 11 12 13 14 15 17 18 19 20 21 22,
[1399]	0.1	  1 5 6 7 8 9 15 16 18 19 20 21 22,
[1400]	0.0	  1 2 3 4 5 6 8 9 10 11 12 13 16 21 22,
[1401]	0.0	  1 2 3 4 5 6 9 10 11 12 13 15 16 21 22,
[1402]	0.0	  1 2 3 4 5 6 9 10 11 12 13 15 16 20 21 22,
[1403]	0.0	  1 10 11 12 13 18 22,
[1404]	0.0	  1 6 7 8 10 11 12 13 16 18 21 22,
[1405]	0.0	  1 16 18 21 22,
[1406]	0.0	  1 16 18,
[1407]	0.0	  1 15 16 18 20 21 22,
[1408]	0.4	  1 2 3 4 5 8 10 11 12 13 22,
[1409]	0.3	  1 15 16 17 19 20 22,
[1410]	0.0	  1 2 6 7 8 9 14 15 16 17 18 19 20 21 22,
[1411]	0.1	  1 2 3 4 5 8 10 11 12 13 14 17 18,
[1412]	0.0	  1 8 14 15 16 17 18 19 20 22,
[1413]	0.0	  1 2 3 4 5 6 7 8 9 10 11 12 13 19 21 22,
[1414]	0.1	  1 2 3 4 5 6 7 8 9 10 16 19 20 21 22,
[1415]	0.0	  1 2 3 4 5 6 7 8 9 10 11 15 16 19 20 21 22,
[1416]	0.1	  1 6 7 9 10 12 13 14 15 16 17 18 19 20 21 22,
[1417]	0.0	  1 4 5 7 8 9 10 11 12 13 14 15 16 17 18 19 20 21 22,
[1418]	0.7	  1 10 11 12 13 14 15 16 17 19 20 22,
[1419]	0.0	  1 2 4 10 11 12 13 14 18 21 22,
[1420]	0.0	  1 7 10 11 12 13 14 16 21 22,
[1421]	0.0	  1 7 10 11 12 13 21 22,
[1422]	0.0	  1 2 3 4 6 7 8 9 10 11 12 13 14 15 16 20 21 22,
[1423]	0.2	  1 2 3 4 5 6 7 8 9 10 11 12 18 21 22,
[1424]	0.0	  1 14 19 20,
[1425]	0.0	  1 10 11 12 14 17 19 20 21 22,
[1426]	0.0	  1 6 7 8 9 15 16 20 21 22,
[1427]	0.3	  1 13 22,
[1428]	0.1	  1 2 3 5 7 8 10 11 12 13 14 15 16 17 18 19 20 21 22,
[1429]	0.2	  1 10 12 13 14 15 16 17 19 20 21 22,
[1430]	0.1	  1 6 7 9 10 13 14 15 16 17 18 19 20 21 22,
[1431]	0.1	  1 2 3 4 5 6 7 8 9 10 12 21 22,
[1432]	0.0	  1 6 7 8 9 10 11 12 13 21 22,
[1433]	0.0	  1 5 6 7 8 9 10 11 12 13 14 18 21 22,
[1434]	0.0	  1 5 6 7 8 9 10 11 12 13 14 17 18 21 22,
[1435]	0.0	  1 5 6 7 8 9 10 11 12 13 14 16 17 18 19 20 21 22,
[1436]	0.3	  1 10 12 13 14,
[1437]	0.0	  1 2 3 4 5 6 7 8 10 11 12 13 14 15 16 17 18 19 20 22,
[1438]	0.0	  1 6 7 8 9 11 12 15 16 17 18 19 20 21 22,
[1439]	0.0	  1 10 11 12 20 21 22,
[1440]	0.0	  1 2 3 4 5 6 10 12 21 22,
[1441]	0.0	  1 2 3 4 6 7 8 9 10 11 12 13,
[1442]	0.0	  1 2 3 4 6 7 8 9 10 11 12 13 14 18 21 22,
[1443]	0.0	  1 2 4 10 11 12 13 14 15 17 18 21 22,
[1444]	0.3	  1 8 15 16,
[1445]	0.0	  1 7 8 15 16,
[1446]	0.0	  1 6 7 8 15 16 22,
[1447]	0.0	  1 6 7 8 15 16,
[1448]	0.1	  1 14 17 21 22,
[1449]	1.0	  1 10 13 14,
[1450]	0.0	  1 10 12 15 16 21 22,
[1451]	0.0	  1 2 3 4 5 6 7 8 14 21 22,
[1452]	0.1	  1 10 11 12 13 14 15 16 17 18 19 21 22,
[1453]	0.0	  1 2 9 10 11 12 13 14 15 16 17 18 19 20 21 22,
[1454]	0.0	  1 2 3 4 5 6 7 8 9 10 11 12 13 14 17 18 19 22,
[1455]	0.0	  1 2 3 4 5 6 9 13 21 22,
[1456]	0.0	  1 2 3 4 5 6 9 10 11 12 13 14 16 19 20 21 22,
[1457]	0.2	  1 2 3 4 5 6 7 8 9 11 12 16 19 20 21 22,
[1458]	0.3	  1 6 7 8 9 10 11 12 13 14 15 16 17 18 21 22,
[1459]	0.0	  1 6 7 9 10 11 12 13 14 15 16 17 18 20 21 22,
[1460]	0.0	  1 2 3 4 5 8 10 11 12 13 14 17 18 19 21 22,
[1461]	0.0	  1 2 3 4 5 8 9 10 11 12 13 14 15 16 17 18 19 20,
[1462]	0.0	  1 2 3 4 5 8 9 10 11 12 13 14 15 16 17 18 19 20 22,
[1463]	0.0	  1 2 3 4 6 7 8 10 11 12 13 21 22,
[1464]	0.0	  1 2 3 4 5 6 7 8 9 11 12 14 17 18 19 21 22,
[1465]	0.0	  1 2 3 4 5 6 7 8 9 10 11 12 14 18 21 22,
[1466]	0.1	  1 2 3 4 5 6 7 8 9 10 11 12 13 14 16 17 18 19 20 21,
[1467]	0.0	  1 2 3 4 5 6 7 8 9 10 11 12 13 14 17 18 20 21,
[1468]	0.0	  1 2 3 4 5 6 7 8 10 11 12 19 20 21 22,
[1469]	0.1	  1 2 3 4 5 6 7 8 10 11 12 13 14 19 20 21 22,
[1470]	0.1	  1 2 4 5 6 9 10 11 12 13 14 15 16 17 18 19 20 21 22,
[1471]	0.0	  1 2 3 4 5 6 7 8 9 10 11 12 13 15 16 17 18 19 22,
[1472]	0.1	  1 2 3 4 5 10 21 22,
[1473]	0.1	  1 10 22,
[1474]	0.0	  1 2 3 4 6 7 8 9 15 16 20 21 22,
[1475]	0.0	  1 2 3 4 5 6 7 8 9 15 16 17 18 19 20 22,
[1476]	0.0	  1 2 4 6 7 8 9 10 11 12 15 16 17 18 19 20 21 22,
[1477]	0.0	  1 6 7 8 10 11 12 15 16 17 18 19 20 21 22,
[1478]	0.0	  1 2 3 4 12 13 21 22,
[1479]	0.1	  1 2 3 4 10 11 12 13 14 22,
[1480]	0.2	  1 7 8 15 16 17 18 19 20 21 22,
[1481]	0.2	  1 18 21 22,
[1482]	0.0	  1 3 10 12 13 14 15 16 17 18 19 20 21 22,
[1483]	0.0	  1 3 15 16 21 22,
[1484]	0.1	  1 10 11 13 14 15 16 17 18 19 20,
[1485]	0.1	  1 10 12 13 14 15 16 17 18 19 20 22,
[1486]	0.0	  1 2 3 5 6 7 8 9 15 16 19 20 21 22,
[1487]	0.2	  1 3 5 6 7 8 9 10 13 14 15 16 17 18 19 20 21 22,
[1488]	0.0	  1 6 7 8 9 10 14 15 16 17 18 19 20 21 22,
[1489]	0.0	  1 4 10 11 12 13 22,
[1490]	0.0	  1 5 10 11 12 13 14 22,
[1491]	0.0	  1 11 12 17 19 20 21 22,
[1492]	0.0	  1 11 12 15 17 18 19 20 21 22,
[1493]	0.0	  1 2 4 10 11 12 13 14,
[1494]	0.1	  1 15 16 17 19 20,
[1495]	0.2	  1 15 16 20 22,
[1496]	0.1	  1 2 3 4 5 6 9 16 21 22,
[1497]	0.1	  1 11 12 17 18 19 20 21 22,
[1498]	0.0	  1 3 4 7 10 11 12 13 14 15 16 17 18 19 20 21 22,
[1499]	0.2	  1 2 3 4 7 10 11 12 13 14 15 16 17 18 19 20 21 22,
[1500]	0.1	  1 2 3 4 5 8 14 15 16 17 18 19 20 21 22,
[1501]	0.1	  1 2 3 5 13 14 15 16 17 18 19 20 21 22,
[1502]	0.3	  1 2 3 4 5 11 12 13 14 15 16 17 18 19 20 21 22,
[1503]	0.0	  1 11 12 13 14 20 21 22,
[1504]	0.0	  1 10 11 12 13 14 17 18 19 20 21,
[1505]	0.1	  1 2 3 4 10 11 12 13 14 15 16 17 18 19 20 22,
[1506]	0.2	  1 2 3 5 10 11 12 13 14 17 18 21 22,
[1507]	0.0	  1 2 3 4 5 6 7 8 9 10 11 12 13 14 16 17 18,
[1508]	0.2	  1 14 15 16 17 21 22,
[1509]	0.0	  1 11 12 13 14 15 16 17 20 21 22,
[1510]	0.0	  1 10 11 12 13 17 21 22,
[1511]	0.0	  1 5 10 13 14 15 16 17 18 19 20 21 22,
[1512]	0.0	  1 10 11 12 13 14 18 22,
[1513]	0.0	  1 2 3 4 5 9 10 11 12 13 14 17 18 19 20,
[1514]	0.0	  1 11 17 21 22,
[1515]	0.0	  1 10 11 12 15 16 20 21 22,
[1516]	0.0	  1 10 11 12 13 15 16 17 19 20 21 22,
[1517]	0.0	  1 3 12 21 22,
[1518]	0.0	  1 2 3 4 5 6 7 8 9 10 11 12 13 14 22,
[1519]	0.0	  1 2 3 4 5 10 11 12 13 14 17 18 20 21 22,
[1520]	0.0	  1 2 3 4 7 8 14 15 16 17 18 19 20 21 22,
[1521]	0.0	  1 2 3 4 5 6 7 8 9 11 12 14 15 17 18 19 20 21 22,
[1522]	0.0	  1 2 3 4 5 6 7 8 9 11 12 14 17 19 20 21 22,
[1523]	0.0	  1 2 3 4 10 11 12 13 14,
[1524]	0.0	  1 2 3 4 5 6 7 8 9 10 11 12 13 17,
[1525]	0.0	  1 2 3 4 5 19 21 22,
[1526]	0.0	  1 2 3 4 5 6 7 8 21,
[1527]	0.0	  1 2 3 4 5 6 7 9 11 12 13 21 22,
[1528]	0.0	  1 8 11 13 14 15 16 17 18 19 20 21 22,
[1529]	0.2	  1 6 7 8 15 16 18 19 20 21 22,
[1530]	0.1	  1 2 3 4 5 6 9 10 11 12 13 14 18 19 20 21 22,
[1531]	0.0	  1 2 3 4 6 7 8 9 10 11 12 13 14 15 17 18 21 22,
[1532]	0.1	  1 14 15 16 17 18 19,
[1533]	0.1	  1 3 5 14 15 16 17 18 19 20,
[1534]	0.0	  1 2 3 4 5 6 7 8 9 11 13 14 15 16 17 18 19 20,
[1535]	0.1	  1 4 6 7 8 9 11 12 13 15 16 17 18 19 20 21 22,
[1536]	0.0	  1 3 4 6 7 8 9 11 12 13 15 16 17 18 19 20 21 22,
[1537]	0.0	  1 3 4 6 7 8 9 12 15 16 17 18 19 20 21 22,
[1538]	0.0	  1 2 3 4 5 6 7 8 9 10 14 15 16 21 22,
[1539]	0.0	  1 2 3 4 5 6 7 8 9 10 11 12 13 15 16 18 22,
[1540]	0.0	  1 2 3 4 6 7 9 14 15 16 17 18 19 20 21 22,
[1541]	0.0	  1 3 4 6 7 8 9 15 16 18 19 20 21 22,
[1542]	0.0	  1 2 3 4 6 7 8 9 10 11 12 13 14 16 21 22,
[1543]	0.0	  1 14 15 22,
[1544]	0.1	  1 12 13 14 15 16 19 20 21 22,
[1545]	0.0	  1 2 4 10 11 12 13 14 17 19 20 21 22,
[1546]	0.1	  1 2 3 4 5 10 12 13 14 21 22,
[1547]	0.0	  1 10 12 13 14 21,
[1548]	0.0	  1 10 11 13 14 17 18,
[1549]	0.0	  1 2 3 5 6 7 8 10 11 12 13 14 15 16 17 18 19 20 21 22,
[1550]	0.0	  1 2 3 4 6 7 8 9 15 16 17 19 20 21 22,
[1551]	0.0	  1 2 3 4 5 6 7 8 9 10 11 12 19 20 21 22,
[1552]	0.0	  1 2 3 4 5 6 7 8 9 10 11 12 13 14 16 21,
[1553]	0.4	  1 2 3 4 5 6 7 8 9 10 11 12 13 14 15 16 18,
[1554]	0.0	  1 2 3 4 5 6 9 15 16 17 18 19 20 21 22,
[1555]	0.0	  1 2 3 5 9 13 14 15 16 17 18 19 20 21 22,
[1556]	0.0	  1 3 5 8 9 10 11 12 13 14 15 16 17 18 19 20 21 22,
[1557]	0.0	  1 2 3 4 6 7 8 10 11 12 13 14 15 16 17 19 20 21 22,
[1558]	0.0	  1 3 4 10 11 12 13 14 15 16 17 19 20 21 22,
[1559]	0.0	  1 2 3 6 7 8 9 10 11 13 14 15 16 17 18 19 20 21 22,
[1560]	0.2	  1 2 3 4 5 6 7 8 9 12 16 21 22,
[1561]	0.0	  1 2 3 4 5 8 10 11 12 13 14 15 16 17 18 19 20 21,
[1562]	0.0	  1 2 3 4 6 7 8 9 10 11 12 13 14 17 18 19 21 22,
[1563]	0.0	  1 2 3 4 5 6 9 12 21 22,
[1564]	0.0	  1 2 3 4 10 11 12 13 14 15 16 19 20 21 22,
[1565]	0.2	  1 2 3 4 5 6 7 8 9 11 12 13 14 15 16 17 19 20 21 22,
[1566]	0.0	  1 2 3 4 5 6 7 8 9 12 13 14 15 16 17 19 20 21 22,
[1567]	0.0	  1 11 12 13 17 19 20 21 22,
[1568]	0.0	  1 11 12 13 17 20 21 22,
[1569]	0.2	  1 10 11 12 21,
[1570]	0.0	  1 2 3 5 7 8 9 10 11 12 13 14 15 16 17 18 19 20 21 22,
[1571]	0.0	  1 6 7 8 9 21,
[1572]	0.1	  1 2 4 6 7 8 9 21 22,
[1573]	0.0	  1 8 12 13 14 15 16 17 18 19 20 21 22,
[1574]	0.0	  1 3 5 11 12 13 14 15 16 17 18 19 20 21 22,
[1575]	0.0	  1 2 3 4 5 6 11 12 13 14 15 16 17 18 19 20 21 22,
[1576]	0.0	  1 2 3 4 5 6 8 9 12 13 14 15 16 17 18 19 20 21 22,
[1577]	0.0	  1 2 3 4 5 6 7 8 9 12 21 22,
[1578]	0.0	  1 2 3 4 5 10 11 12 13 15 16 17 19 20 21 22,
[1579]	0.0	  1 3 5 10 11 12 13,
[1580]	0.1	  1 10 12 13 14 17 18 19 20 21 22,
[1581]	0.1	  1 3 4 6 7 8 9 11 12 14 15 16 17 18 19 20 21 22,
[1582]	0.1	  1 4 5 6 7 8 9 10 11 12 13 15 16 17 18 19 20 21 22,
[1583]	0.0	  1 10 11 12 13 14 15 16 18 19 20 21 22,
[1584]	0.0	  1 2 10 11 12 13 14 15 16 18 19 20 21 22,
[1585]	0.0	  1 2 4 10 11 12 13 14 15 16 17 18 19 20 21 22,
[1586]	0.0	  1 10 11 12 13 14 15 16 18 21 22,
[1587]	0.2	  1 2 3 4 5 6 7 8 9 10 11 12 13 14 18 19 21 22,
[1588]	0.2	  1 7 8 10 11 12 14 15 16 17 18 19 20 21 22,
[1589]	0.0	  1 4 10 11 12 13 14 15 16 17 18 21 22,
[1590]	0.0	  1 6 7 8 12 15 16 17 18 19 20 21 22,
[1591]	0.0	  1 2 3 4 5 6 7 8 9 10 11 12 13 14 16 22,
[1592]	0.0	  1 7 15 16 17 18 19 20 21 22,
[1593]	0.0	  1 10 11 12 13 16 17 18 19 20 21 22,
[1594]	0.0	  1 2 3 4 5 6 7 9 15 16 18 19 20 21 22,
[1595]	0.0	  1 2 4 5 6 7 8 9 10 11 12 13 14 15 16 17 18 19 20 22,
[1596]	0.0	  1 15 16 20 21,
[1597]	0.0	  1 15 16 17 19 20 21,
[1598]	0.0	  1 10 11 12 14 15 16 17 18 19 20 21 22,
[1599]	0.0	  1 2 3 14 19 20 21 22,
[1600]	0.0	  1 2 3 13 14 19 20 21 22,
[1601]	0.0	  1 13 14 20 21 22,
[1602]	0.1	  1 11 13 14 21 22,
[1603]	0.1	  1 4 6 7 8 9 10 11 12 13 14 15 16 17 18 21 22,
[1604]	0.0	  1 2 4 5 6 7 8 9 10 11 12 13 14 15 16 17 18 21 22,
[1605]	0.0	  1 2 5 6 8 9 10 11 12 13 14 15 16 17 18 19 20 21 22,
[1606]	0.0	  1 2 3 4 5 10 11 12 13 17 21 22,
[1607]	0.0	  1 10 11 12 13 14 15 22,
[1608]	0.1	  1 6 7 8 11 12 21 22,
[1609]	0.0	  1 2 3 4 5 7 8 10 11 12 13 14 17 21 22,
[1610]	0.0	  1 10 14 15 16 17 18 19 20,
[1611]	0.0	  1 5 14 15 16 17 19 20 21 22,
[1612]	0.0	  1 2 5 14 15 21 22,
[1613]	0.0	  1 2 3 4 5 6 9 10 11 12 13 14 15 16 17 18 19 20 22,
[1614]	0.0	  1 11 13 14 15 17 18 19 20 21 22,
[1615]	0.0	  1 4 10 11 12 13 14 17 18 21 22,
[1616]	0.1	  1 7 8 10 13 14 15 16 17 18 19 20 21 22,
[1617]	0.1	  1 2 3 4 5 6 7 8 9 11 14 15 16 17 18 19 20 21,
[1618]	0.0	  1 7 8 10 11 12 13,
[1619]	0.0	  1 2 3 6 8 9 10 11 12 13 14 15 16 17 18 19 20 21 22,
[1620]	0.0	  1 2 3 4 5 6 7 8 9 10 11 12 15 16 17 18 19 20,
[1621]	0.0	  1 2 3 13 14 21 22,
[1622]	0.0	  1 2 10 11 12 13 14 15 17 18 19 20 21 22,
[1623]	0.0	  1 2 4 5 6 7 8 9 10 11 12 13 16 21 22,
[1624]	0.0	  1 10 11 12 13 15 16 19 20 21 22,
[1625]	0.0	  1 6 7 9 15 16 21 22,
[1626]	0.0	  1 8 16 21 22,
[1627]	0.0	  1 13 14 17 18 19 20,
[1628]	0.0	  1 19,
[1629]	0.2	  1 10 11 12 13 14 17 18 19 20 22,
[1630]	0.0	  1 19 20 22,
[1631]	0.1	  1 18,
[1632]	0.0	  1 2 3 4 5 6 7 16 21 22,
[1633]	0.0	  1 2 3 4 5 6 13 14 15 16 17 18 19 20 21 22,
[1634]	0.0	  1 2 5 7 8 9 10 11 12 13 14 15 16 17 18 19 20 21 22,
[1635]	0.0	  1 2 3 5 10 12 13 14 21 22,
[1636]	0.2	  1 3 21 22,
[1637]	0.0	  1 4 6 7 8 9 15 16 17 18 19 21 22,
[1638]	0.0	  1 2 3 4 5 10 12 22,
[1639]	0.0	  1 2 3 4 5 10 12,
[1640]	0.1	  1 10 21,
[1641]	0.1	  1 8 10 13 14 15 16 17 18 19 20 21 22,
[1642]	0.2	  1 9 10 11 12 13 14 15 16 17 18 19 20,
[1643]	0.0	  1 2 3 4 5 14 17 19 20 21 22,
[1644]	0.1	  1 14 17 19 20 21 22,
[1645]	0.0	  1 14 15 17 19 20 22,
[1646]	0.0	  1 2 5 14 15 16 17 19 20 21 22,
[1647]	0.0	  1 10 12 19 20 21 22,
[1648]	0.0	  1 11 12 20 21 22,
[1649]	0.0	  1 2 3 4 5 10 11 12 13 14 15 19 20 21 22,
[1650]	0.0	  1 10 13 14 15 16 21 22,
[1651]	0.0	  1 10 12 13 14 15 21 22,
[1652]	0.0	  1 11 12 14 17 18 19 20 21 22,
[1653]	0.0	  1 2 3 4 5 6 7 8 9 10 11 12 13 15 16 17 18 22,
[1654]	0.0	  1 2 4 6 7 8 9 11 12 13 14 15 16 17 18 19 20 21 22,
[1655]	0.1	  1 2 3 4 5 6 7 8 9 10 11 12 13 16 21,
[1656]	0.0	  1 2 3 4 5 6 7 8 9 10 11 12 13 15 16 18 21,
[1657]	0.0	  1 2 3 4 5 6 7 8 9 13 14 15 16 17 18 19 20 22,
[1658]	0.0	  1 15 16 19 20 21,
[1659]	0.0	  1 4 11 12 13 14 15 16 17 18 19 20 21 22,
[1660]	0.0	  1 2 3 4 5 6 12 13 14 15 16 17 18 19 20 21 22,
[1661]	0.3	  1 14 15 16 17 19 20 22,
[1662]	0.1	  1 13 21,
[1663]	0.0	  1 2 3 4 5 6 8 10 11 12 13 21 22,
[1664]	0.0	  1 2 3 4 5 6 7 8 9 11 12 14 17 18 19 20 21 22,
[1665]	0.0	  1 6 7 8 11 15 16 17 18 19 20 21 22,
[1666]	0.0	  1 6 7 8 9 11 15 16 17 18 19 20 21 22,
[1667]	0.0	  1 2 3 5 6 7 8 9 15 16 17 18 19 20 21 22,
[1668]	0.0	  1 3 5 6 7 8 9 10 15 16 17 18 19 20 21 22,
[1669]	0.0	  1 2 3 4 5 11 12 19 20 21 22,
[1670]	0.0	  1 6 7 8 9 10 11 12 13 14 15 16 17 18,
[1671]	0.3	  1 2 3 4 5 6 7 9 11 12 13 14 15 16 17 18 19 20 21 22,
[1672]	0.0	  1 2 3 4 5 6 7 8 9 10 11 13 16 21 22,
[1673]	0.1	  1 2 3 4 5 6 7 8 9 11 16 21 22,
[1674]	0.0	  1 2 3 5 10 13 14 15 16 17 18 19 20 21 22,
[1675]	0.0	  1 2 3 4 5 6 10 12 13 14 15 16 17 18 19 20 21 22,
[1676]	0.0	  1 2 3 4 5 6 7 8 9 10 11 12 15 16 19 21 22,
[1677]	0.0	  1 2 3 4 5 7 8 14 15 16 17 18 19 20 21 22,
[1678]	0.0	  1 15,
[1679]	0.0	  1 2 3 4 5 6 7 8 9 10 11 12 14 15 16 22,
[1680]	0.0	  1 2 3 4 5 6 7 8 9 10 11 12 14 15 16,
[1681]	0.0	  1 10 13 14 18,
[1682]	0.0	  1 10 11 13 14 18,
[1683]	0.0	  1 2 3 4 6 7 8 15 16 19 20 21 22,
[1684]	0.0	  1 5 9 10 11 12 13 14 15 16 17 18 19 20,
[1685]	0.1	  1 2 3 4 5 6 7 8 10 11 12 13 14 20 21 22,
[1686]	0.0	  1 2 3 4 5 10 11 12 13 14 17 20 21 22,
[1687]	0.0	  1 2 3 4 5 6 7 9 10 11 12 13 16 18 19 20 21 22,
[1688]	0.0	  1 2 3 4 5 6 9 10 12 13 14 21 22,
[1689]	0.0	  1 2 6 7 8 9 10 13 14 15 16 17 18 19 20 21 22,
[1690]	0.0	  1 2 4 6 7 8 9 10 11 12 13 14 16 21 22,
[1691]	0.0	  1 10 11 12 13 17 18 19,
[1692]	0.0	  1 8 10 11 12 13 15 16 17 18 19 20 21 22,
[1693]	0.0	  1 7 8 10 11 12 13 15 16 17 18 19 20 22,
[1694]	0.0	  1 10 11 12 13 18 19 20 21 22,
[1695]	0.0	  1 2 3 5 10 11 12 13 14 18 19 20 21 22,
[1696]	0.0	  1 7 8 10 11 12 13 14 15 17 18 19 20 21 22,
[1697]	0.0	  1 6 7 8 12 13 14 15 16 17 18 19 20 21 22,
[1698]	0.1	  1 2 3 4 5 6 7 8 9 10 11 15 16 21 22,
[1699]	0.0	  1 4 14 15 16 21 22,
[1700]	0.0	  1 2 3 4 5 6 7 8 9 10 11 12 14 15 16 20 21 22,
[1701]	0.1	  1 6 7 8 10 11 12 13,
[1702]	0.0	  1 4 6 7 8 9 10 11 12 13 15 16 19 20 21 22,
[1703]	0.0	  1 2 3 4 5 7 8 10 11 12 13 14 15 16 17 18 19 21 22,
[1704]	0.0	  1 14 15 16 17 18,
[1705]	0.0	  1 2 3 4 10 11 12 13 19 20 21 22,
[1706]	0.0	  1 2 3 4 10 11 12 13 19 21 22,
[1707]	0.0	  1 15 17 18 19 20 21 22,
[1708]	0.1	  1 15 16 17 18 19 20 22,
[1709]	0.0	  1 10 11 12 13 14 15 16 17 19 20,
[1710]	0.0	  1 2 3 4 5 6 8 9 10 11 12 13 15 16 19 20 21 22,
[1711]	0.0	  1 2 3 4 5 6 8 9 10 11 12 13 14 22,
[1712]	0.0	  1 2 5 10 11 12 13 14 22,
[1713]	0.0	  1 10 11 12 14,
[1714]	0.0	  1 11 12 15 16 17 18 19 20 21 22,
[1715]	0.0	  1 14 16 17 19 20 21 22,
[1716]	0.0	  1 11 12 14 17 19 20 21 22,
[1717]	0.0	  1 2 3 4 10 11 12 13 14 17 20 21 22,
[1718]	0.0	  1 2 3 4 5 6 9 10 11 12 13 14 17 19 20 21 22,
[1719]	0.1	  1 2 3 4 5 6 7 8 9 10 11 12 13 15 16 17 18 19 20 21,
[1720]	0.0	  1 11 12 14,
[1721]	0.0	  1 12 14 21 22,
[1722]	0.0	  1 3 5 9 10 11 12 13 14 15 16 17 18 19 20 22,
[1723]	0.1	  1 16 19 20 22,
[1724]	0.0	  1 2 4 5 10 11 12 13 14 15 16 17 18 19 20 21 22,
[1725]	0.0	  1 3 4 15 16 21 22,
[1726]	0.0	  1 2 3 4 5 6 7 8 9 10 12 19 20 21 22,
[1727]	0.1	  1 2 5 6 7 8 9 13 14 15 16 17 18 19 20 21 22,
[1728]	0.0	  1 2 3 4 5 6 10 11 12 13 19 20 21 22,
[1729]	0.0	  1 2 3 4 5 6 10 11 12 13 20 21 22,
[1730]	0.2	  1 2 3 4 5 6 7 10 11 12 13 21 22,
[1731]	0.1	  1 5,
[1732]	0.0	  1 10 11 12 13 17,
[1733]	0.0	  1 6 7 8 9 10 11 12 13 15 16 17 18 19 20 22,
[1734]	0.0	  1 2 3 4 5 10 11 12 13 14 17 18 21,
[1735]	0.0	  1 2 5 10 11 12 13 14 15 16 17 18 19 20 22,
[1736]	0.0	  1 2 3 4 5 6 7 8 9 10 11 13 14 15 16 17 18 19 20 22,
[1737]	0.1	  1 13 14 22,
[1738]	0.0	  1 2 3 4 5 6 9 11 12 17 18 19 20 21 22,
[1739]	0.1	  1 2 3 4 5 13 14 15 16 17 18 19 20 21 22,
[1740]	0.0	  1 2 5 13 14 15 16 17 18 19 20 21 22,
[1741]	0.2	  1 2 3 4 5 11 12 13 14 21 22,
[1742]	0.1	  1 2 3 4 5 6 7 8 9 10 11 12 14 15 16 17 18 19 21 22,
[1743]	0.0	  1 5 12 13 14 15 16 17 18 19 20 21 22,
[1744]	0.0	  1 2 3 4 5 6 7 8 10 11 12 13 19 20 21 22,
[1745]	0.1	  1 2 3 4 5 6 7 8 9 10 15 16 20 21 22,
[1746]	0.0	  1 10 11 12 13 14 15 17 18 19 20 21,
[1747]	0.0	  1 5 10 11 12 13 14 19 20 21 22,
[1748]	0.0	  1 11 12 13 19 20 21 22,
[1749]	0.0	  1 14 17 19 20 22,
[1750]	0.1	  1 9 10 12 13 14 15 16 17 18 19 20 21 22,
[1751]	0.1	  1 9 14 15 16 17 18 19 20 21 22,
[1752]	0.1	  1 2 3 4 5 7 10 11 12 13 14 17 18 19 20 21 22,
[1753]	0.2	  1 2 3 5 10 11 12 13 14 17 19 20 21 22,
[1754]	0.0	  1 2 3 4 5 6 7 8 9 10 11 15 16 18 21 22,
[1755]	0.0	  1 2 3 4 5 6 7 8 9 10 12 13 14 15 16 21 22,
[1756]	0.0	  1 2 3 4 5 12 14 20 21 22,
[1757]	0.0	  1 2 3 4 5 12 14 19 20 21 22,
[1758]	0.0	  1 2 3 4 5 11 12 14 17 19 20 21 22,
[1759]	0.0	  1 2 3 4 5 6 7 8 9 16 19 21 22,
[1760]	0.0	  1 6 7 8 10 11 12 13 14 21 22,
[1761]	0.1	  1 2 3 4 5 6 7 8 9 15 16 17 19 20 21 22,
[1762]	0.0	  1 2 3 4 5 6 7 8 9 10 11 12 13 14 18 20 21 22,
[1763]	0.0	  1 2 3 4 11 12 19 20 21 22,
[1764]	0.0	  1 2 3 4 12 19 20 21 22,
[1765]	0.0	  1 3 4 5 6 7 8 9 15 16 18 19 20 21 22,
[1766]	0.0	  1 2 3 4 10 11 12 13 14 15 19 20 21 22,
[1767]	0.0	  1 3 5 15 16 17 18 19 20 21 22,
[1768]	0.0	  1 2 3 4 5 6 7 9 15 16 17 18 19 20 21 22,
[1769]	0.0	  1 2 10 11 12 13 14 17 18 21 22,
[1770]	0.0	  1 2 3 4 5 6 10 11 12 13 14 17 18 19 21 22,
[1771]	0.0	  1 7 8 9 10 11 12 13 14 15 16 17 18 19 20 22,
[1772]	0.0	  1 10 12 13 14 15 16 17 18 19 20,
[1773]	0.0	  1 2 3 4 5 6 7 8 9 11 14 15 16 17 18 19 21 22,
[1774]	0.0	  1 2 3 4 5 6 7 8 9 11 14 15 16 17 18 21 22,
[1775]	0.0	  1 2 4 5 6 7 8 9 10 11 12 13 15 16 21 22,
[1776]	0.0	  1 2 4 5 6 7 8 9 10 11 12 13 14 15 16 21 22,
[1777]	0.0	  1 2 3 4 5 7 10 11 12 13 14 17 18 19 21 22,
[1778]	0.0	  1 2 3 4 5 6 8 9 10 11 12 13 14 15 16 17 18 19 20 22,
[1779]	0.0	  1 5 6 7 8 9 10 11 12 13 14 15 16 17 18 21 22,
[1780]	0.0	  1 2 3 4 6 7 8 11 12 21 22,
[1781]	0.0	  1 7 15 16 19 20 21 22,
[1782]	0.1	  1 2 6 7 9 10 11 12 13 14 15 16 17 18 19 20 21 22,
[1783]	0.0	  1 3 4 5 6 7 8 9 10 11 12 13 14 15 16 17 18,
[1784]	0.0	  1 2 19 20 21 22,
[1785]	0.0	  1 2 5 10 11 12 13 14 20 21 22,
[1786]	0.1	  1 2 3 4 5 12 13 14 21 22,
[1787]	0.1	  1 2 3 4 11 12 13 14 21 22,
[1788]	0.0	  1 2 3 4 5 6 7 8 10 11 12 13 14 18 19 20 21 22,
[1789]	0.0	  1 2 3 4 6 21 22,
[1790]	0.0	  1 2 3 4 5 6 7 8 12 21 22,
[1791]	0.0	  1 2 3 4 5 12 22,
[1792]	0.0	  1 2 3 4 5 6 8 11 12 21 22,
[1793]	0.0	  1 2 3 4 5 6 8 10 11 12 13 14 17 18 19 21 22,
[1794]	0.0	  1 2 3 4 5 6 7 8 9 10 13 15 16 17 18 19 20 21 22,
[1795]	0.0	  1 2 4 6 7 8 9 10 13 14 15 16 17 18 19 20 21 22,
[1796]	0.0	  1 6 15 16 17 18 19 20 21 22,
[1797]	0.0	  1 6 11 12 13 14 15 16 17 18 19 20 21 22,
[1798]	0.0	  1 2 3 4 5 8 9 10 11 12 13 14 17 18 19 20 21 22,
[1799]	0.0	  1 2 3 4 5 7 8 9 10 11 12 13 14 15 17 18 19 20 21 22,
[1800]	0.0	  1 2 3 4 5 6 7 8 9 10 11 12 13 14 15 16 17 22,
[1801]	0.1	  1 2 3 4 5 6 7 8 9 10 11 12 13 14 15 16 17,
[1802]	0.0	  1 2 4 6 7 8 9 10 11 12 13 14 17 18 19 20 21 22,
[1803]	0.0	  1 3 4 11 12 13 14 15 16 17 18 19 20 21 22,
[1804]	0.0	  1 2 3 5 19 20 21 22,
[1805]	0.0	  1 2 3 4 5 6 8 9 10 11 12 13 14 19 20 21 22,
[1806]	0.0	  1 2 3 4 5 6 8 9 10 11 12 13 14 15 17 18 19 20 21 22,
[1807]	0.0	  1 2 3 4 5 6 9 10 11 12 13 14 15 17 18 21 22,
[1808]	0.0	  1 5 6 7 8 9 10 13 15 16 17 18 19 20 21 22,
[1809]	0.0	  1 10 12 13 18 21 22,
[1810]	0.0	  1 10 13 14 18 21 22,
[1811]	0.1	  1 6 8 9 13 14 15 16 17 18 19 20 21 22,
[1812]	0.0	  1 3 5 6 7 8 9 15 16 18 19 20 21 22,
[1813]	0.0	  1 2 3 5 6 7 8 9 15 16 18 19 20 21 22,
[1814]	0.2	  1 2 3 4 5 6 7 8 9 10 11 12 13 15 16 17 18,
[1815]	0.0	  1 2 4 6 7 8 9 10 11 12 13 14 16 17 18 19 20 21 22,
[1816]	0.0	  1 3 4 5 6 9 10 11 12 13 14 15 16 17 18 19 20 21 22,
[1817]	0.0	  1 3 7 10 11 12 13 14 15 16 17 18 19 20 21 22,
[1818]	0.0	  1 10 11 12 13 14 17 18 19 21,
[1819]	0.0	  1 2 3 4 5 6 8 10 11 12 13 14 17 21 22,
[1820]	0.1	  1 2 3 22,
[1821]	0.0	  1 2 22,
[1822]	0.1	  1 12 13 19 20 21 22,
[1823]	0.0	  1 10 11 12 13 17 19 20 21 22,
[1824]	0.0	  1 2 3 4 5 8 10 11 12 13 14 15 17 18 21 22,
[1825]	0.1	  1 2 3 6 7 8 9 15 16 19 20 21 22,
[1826]	0.0	  1 9 10 13 14 15 16 17 18 19 20 21 22,
[1827]	0.0	  1 6 7 8 10 11 12 13 14 15 16 17 19 20 21 22,
[1828]	0.0	  1 2 10 11 12 13 21 22,
[1829]	0.2	  1 14 15 16 18 19 20 21 22,
[1830]	0.0	  1 5 6 7 8 9 15 16 19 20 21 22,
[1831]	0.0	  1 4 15 16 17 18 19 20 21 22,
[1832]	0.0	  1 2 3 5 6 7 8 9 10 11 12 13 14 17 18 19 20 21 22,
[1833]	0.0	  1 2 3 5 6 7 8 9 14 15 16 17 18 19 20 21 22,
[1834]	0.0	  1 10 18 21 22,
[1835]	0.0	  1 5 8 9 10 11 12 13 14 15 16 17 18 19 20 21 22,
[1836]	0.0	  1 2 3 4 5 6 7 8 11 12 13 14 15 16 17 18 19 20 21 22,
[1837]	0.1	  1 2 3 4 5 6 7 9 10 11 12 13 14 15 17 18 21 22,
[1838]	0.1	  1 3 5 10 11 12 13 14 17 18 19 20 21 22,
[1839]	0.0	  1 2 3 4 5 6 7 9 10 11 12 13,
[1840]	0.0	  1 10 11 13 14 17 18 21 22,
[1841]	0.0	  1 6 7 8 9 10 11 12 13 14 15 16 18 19 20 21 22,
[1842]	0.0	  1 6 7 8 9 21 22,
[1843]	0.0	  1 13 14 17 18 19 21 22,
[1844]	0.1	  1 2 3 5 10 11 12 13 14 17 21 22,
[1845]	0.0	  1 3 6 7 8 9 15 16 17 18 19 20 21 22,
[1846]	0.0	  1 2 3 4 5 6 7 8 9 10 14 15 16 18 21 22,
[1847]	0.0	  1 2 3 14 15 16 19 20 21 22,
[1848]	0.0	  1 2 3 4 5 6 7 8 10 12 13 14 15 16 17 18 19 20 21 22,
[1849]	0.0	  1 2 3 4 5 6 7 8 9 10 11 12 13 14 16 17 18 21,
[1850]	0.1	  1 14 15 16 17,
[1851]	0.0	  1 14 15 17,
[1852]	0.0	  1 14 15 16 17 19 21 22,
[1853]	0.0	  1 5 10 11 12 13 14 15 16 17 19 20 21 22,
[1854]	0.0	  1 3 5 7 8 10 11 12 13 14 15 16 17 18 19 20,
[1855]	0.0	  1 2 3 4 6 9 10 11 12 13 14 16 21 22,
[1856]	0.0	  1 2 3 4 5 6 8 9 10 11 12 13 14 16 21 22,
[1857]	0.0	  1 2 3 4 5 6 9 10 11 12 13 14 18 20 21 22,
[1858]	0.0	  1 2 3 4 5 6 7 8 9 10 12 13 14 15 16 17 18 19 20,
[1859]	0.0	  1 2 3 4 5 6 7 8 9 21,
[1860]	0.0	  1 2 3 4 6 7 8 9 21,
[1861]	0.0	  1 12 13,
[1862]	0.0	  1 4 6 7 8 9 11 12 21 22,
[1863]	0.0	  1 2 3 4 5 6 7 8 9 11 12 13 14 15 17 18 19 20 21 22,
[1864]	0.0	  1 2 3 4 5 6 10 11 12 13 14 18 21 22,
[1865]	0.0	  1 3 4 6 7 8 9 16 17 18 19 20 21 22,
[1866]	0.0	  1 2 4 10 11 12 13 14 22,
[1867]	0.0	  1 4 6 9 13 14 15 16 17 18 19 20 21 22,
[1868]	0.0	  1 8 14 15 16 17 19 20 21 22,
[1869]	0.0	  1 2 3 4 6 7 8 9 10 11 12 13 16 17 18 19 20 21 22,
[1870]	0.0	  1 14 15 16 17 18 19 21 22,
[1871]	0.0	  1 2 4 6 7 8 9 10 11 12 15 16 21 22,
[1872]	0.0	  1 6 7 8 10 11 12 15 16 21 22,
[1873]	0.0	  1 4 12 14 15 16 17 18 19 20 21 22,
[1874]	0.0	  1 2 3 4 5 10 12 13 21 22,
[1875]	0.0	  1 2 3 4 5 7 8 10 14 15 16 17 18 19 20 21 22,
[1876]	0.0	  1 2 3 4 11 12 13 21 22,
[1877]	0.0	  1 10 13 14 15 16,
[1878]	0.1	  1 10 11 12 13 14 15 16 20 21 22,
[1879]	0.0	  1 2 3 5 6 7 8 9 10 11 12 13 14 15 16 17 19 20 21 22,
[1880]	0.0	  1 2 3 5 6 7 8 9 10 11 12 13 14 15 16 19 20 21 22,
[1881]	0.0	  1 5 6 7 8 9 10 11 12 13 16 21 22,
[1882]	0.0	  1 13 16 21 22,
[1883]	0.0	  1 2 3 10 11 12 13 14 15 16 19 20 21 22,
[1884]	0.0	  1 2 3 4 5 6 7 8 11 12 13 21 22,
[1885]	0.1	  1 3 5 7 10 11 12 13 14 15 16 17 18 19 20 21 22,
[1886]	0.0	  1 2 3 5 14,
[1887]	0.0	  1 2 3 4 5 8 10 11 12 21 22,
[1888]	0.0	  1 3 4 10 11 12 21 22,
[1889]	0.0	  1 4 5 6 7 8 9 15 16 17 18 19 20 21 22,
[1890]	0.0	  1 2 3 4 10 11 12 13 14 15 16 17 18 21 22,
[1891]	0.0	  1 2 3 4 5 8 10 11 12 13 14 15 16 17 18 22,
[1892]	0.0	  1 2 3 4 5 6 7 8 9 10 11 12 16 17 18 19 20 21 22,
[1893]	0.1	  1 11 13 21 22,
[1894]	0.0	  1 2 3 4 5 7 8 10 11 12 13 21,
[1895]	0.0	  1 2 3 4 6 7 8 9 15 16 17 18 21 22,
[1896]	0.0	  1 4 6 7 8 9 15 16 17 18 21 22,
[1897]	0.0	  1 2 3 4 5 6 7 8 9 14 15 16 17 18 19 21 22,
[1898]	0.0	  1 2 4 10 11 12 13 14 15 21 22,
[1899]	0.0	  1 2 3 4 5 7 8 10 11 12 13 14 17 18 21,
[1900]	0.0	  1 4 6 7 8 9 12 13 15 16 17 18 19 20 21 22,
[1901]	0.0	  1 8 15 16 19 20 21 22,
[1902]	0.0	  1 2 3 4 5 6 7 8 9 10 11 12 13 16 18 20 21 22,
[1903]	0.0	  1 10 13 14 15 16 22,
[1904]	0.0	  1 2 3 5 10 11 12 13 20 21 22,
[1905]	0.0	  1 2 3 5 6 9 10 11 12 13 14 20 21 22,
[1906]	0.0	  1 2 3 4 5 6 7 8 9 10 11,
[1907]	0.0	  1 2 3 4 5 6 7 8 9 10 12 13 14 16 19 20 21 22,
[1908]	0.0	  1 2 3 4 5 6 7 8 10 11 12 13 17 18 21 22,
[1909]	0.0	  1 3 6 7 9 10 11 12 13 14 15 16 17 18 19 20 21 22,
[1910]	0.0	  1 2 3 4 6 7 8 9 10 11 12 13 14 15 17 18 19 21 22,
[1911]	0.0	  1 2 3 4 5 6 11 12 13 21 22,
[1912]	0.0	  1 2 3 4 5 8 9 10 11 12 13 14 15 17 18 19 20 21 22,
[1913]	0.0	  1 2 3 4 5 9 10 12 13 14 15 16 17 18 19 20 21 22,
[1914]	0.1	  1 3 5 10 11 12 13 14 15 17 18 19 20 21 22,
[1915]	0.0	  1 2 3 4 5 6 10 11 12 13 14 15 17 18 19 20 21 22,
[1916]	0.0	  1 6 7 8 9 16 21,
[1917]	0.0	  1 2 4 6 7 8 9 15 16 21 22,
[1918]	0.0	  1 7 8 14 15 16 17 18,
[1919]	0.0	  1 8 14 15 16 17 18,
[1920]	0.0	  1 6 7 8 15 16 18 21 22,
[1921]	0.0	  1 4 14 15 16 19 20 21 22,
[1922]	0.0	  1 4 14 16 21 22,
[1923]	0.0	  1 10 12 13 14 15 17 18 19 20 21 22,
[1924]	0.0	  1 2 3 4 5 6 7 8 9 11 12 13 14 21 22,
[1925]	0.1	  1 10 12 13 14 19 20 21 22,
[1926]	0.0	  1 6 8 13 14 15 16 17 18 19 20 21 22,
[1927]	0.0	  1 6 8 21 22,
[1928]	0.0	  1 2 3 4 5 6 7 8 9 11 14 21 22,
[1929]	0.0	  1 2 3 4 5 6 7 8 9 11 12 14 21 22,
[1930]	0.0	  1 2 3 4 5 6 7 8 9 10 13 16 21 22,
[1931]	0.0	  1 5 6 7 8 9 10 13 21 22,
[1932]	0.0	  1 6 7 8 10 12 13 21 22,
[1933]	0.0	  1 2 3 4 6 9 11 12 21 22,
[1934]	0.0	  1 2 3 4 6 9 10 11 12 13 14 15 16 17 19 20 21 22,
[1935]	0.0	  1 5 7 8 10 11 12 13 14 15 16 17 18 19 20,
[1936]	0.0	  1 3 5 7 8 10 11 12 13 14 15 16 17 18 19 20 22,
[1937]	0.0	  1 2 3 4 5 6 7 8 9 10 11 12 13 14 17 22,
[1938]	0.0	  1 4 10 11 12 14 15 16 17 18 19 20 21 22,
[1939]	0.0	  1 2 4 6 7 9 14 15 16 17 18 19 20 21 22,
[1940]	0.0	  1 4 6 7 9 14 15 16 17 18 19 20 21 22,
[1941]	0.1	  1 2 4 5 6 7 8 9 10 11 12 13 14 15 16 17 18 19 20,
[1942]	0.0	  1 6 7 8 9 10 11 12 13 15 16 17 18 19 20 21,
[1943]	0.0	  1 13 14 18,
[1944]	0.0	  1 9 11 13 14 15 16 17 18 19 20 21 22,
[1945]	0.0	  1 2 3 4 6 7 8 15 16 17 18 19 20 21 22,
[1946]	0.0	  1 3 5 10 11 12 13 14 21 22,
[1947]	0.0	  1 10 11 12 18 21 22,
[1948]	0.0	  1 10 13 14 15 16 19 20 21 22,
[1949]	0.0	  1 2 3 4 14 15 16 19 20 21 22,
[1950]	0.0	  1 2 3 4 5 6 9 13 14 15 16 19 20 21 22,
[1951]	0.0	  1 2 3 4 6 7 8 9 10 11 12 13 14 15 17 19 20 21 22,
[1952]	0.0	  1 2 3 4 5 8 10 11 12 13 14 16 17 18 19 20 21 22,
[1953]	0.0	  1 6 7 8 15 16 19 21 22,
[1954]	0.1	  1 7 8 11 12 13 14 15 16 17 18 19 20 21 22,
[1955]	0.0	  1 2 3 4 5 6 7 8 9 12 13 15 16 19 20 21 22,
[1956]	0.0	  1 2 3 4 15 16 21 22,
[1957]	0.0	  1 2 3 4 15 16 20 21 22,
[1958]	0.0	  1 2 3 4 5 6 8 9 15 16 19 20 21 22,
[1959]	0.0	  1 3 4 15 16 19 20 21 22,
[1960]	0.0	  1 2 3 5 6 7 8 9 10 11 12 13 14 21 22,
[1961]	0.0	  1 2 3 5 6 7 8 9 10 11 12 13 21 22,
[1962]	0.1	  1 2 3 4 5 7 8 9 10 11 12 13 14 15 16 17 18 19 20 22,
[1963]	0.0	  1 6 7 10 11 12 13 21 22,
[1964]	0.0	  1 12 14 15 17 18 19 20 21 22,
[1965]	0.0	  1 11 12 13 14 16 17 18 19 20 21 22,
[1966]	0.1	  1 6 7 8 9 14 15 16 17 18 19 20,
[1967]	0.0	  1 2 3 4 5 6 7 8 9 10 11 12 13 17 18 19,
[1968]	0.1	  1 2 3 4 5 6 7 8 9 10 11 12 13 18,
[1969]	0.0	  1 3 22,
[1970]	0.0	  1 3 6 7 8 9 15 16 18 19 20 21 22,
[1971]	0.0	  1 2 3 4 5 6 7 8 10 11 12 13 14 17 19 20 21 22,
[1972]	0.0	  1 6 13 21 22,
[1973]	0.0	  1 2 3 4 5 7 8 9 10 11 12 13 14 15 16 17 18 19 20 21,
[1974]	0.0	  1 2 4 11 12 13 21 22,
[1975]	0.0	  1 4 9 10 11 12 13 14 15 16 17 18 19 20 21 22,
[1976]	0.0	  1 3 10 11 12 13 14 21 22,
[1977]	0.0	  1 3 4 10 11 12 13 14 17 18 21 22,
[1978]	0.0	  1 2 3 4 5 6 7 8 9 12 13 15 16 18 19 20 21 22,
[1979]	0.0	  1 4 7 10 11 12 13 14 15 16 17 18 19 20 21 22,
[1980]	0.0	  1 6 7 9 10 11 12 13 14 15 16 17 18 21 22,
[1981]	0.0	  1 4 5 10 11 12 13 14 17 18,
[1982]	0.0	  1 2 3 4 5 6 7 9 10 11 12 13 16 19 20 21 22,
[1983]	0.0	  1 2 3 4 5 6 7 8 9 15 16,
[1984]	0.0	  1 2 3 4 5 6 7 8 9 11 12 13 21 22,
[1985]	0.0	  1 2 3 4 10 11 12 13 14 20 21 22,
[1986]	0.0	  1 2 3 4 5 6 7 8 14 15 16 19 20 21 22,
[1987]	0.0	  1 2 4 5 9 10 11 12 13 14 15 16 17 18 19 20 21 22,
[1988]	0.0	  1 8 9 10 11 12 13 14 15 16 17 18 19 20,
[1989]	0.0	  1 2 3 4 5 6 7 8 9 10 11 12 14 15 16 17 18 21 22,
[1990]	0.1	  1 2 3 4 5 6 7 8 9 10 11 12 14 21 22,
[1991]	0.0	  1 8 10 11 12 13 14,
[1992]	0.0	  1 15 21 22,
[1993]	0.0	  1 2 3 4 6 7 8 9 12 15 16 19 20 21 22,
[1994]	0.0	  1 2 5 10 11 12 13 14 17 18,
[1995]	0.1	  1 2 3 5 10 11 12 13 14 21,
[1996]	0.0	  1 18 21,
[1997]	0.0	  1 5 6 7 8 9 10 14 15 16 17 18 19 20 21 22,
[1998]	0.0	  1 3 4 7 8 9 10 11 12 13 14 15 16 17 18 19 20 21 22,
[1999]	0.0	  1 2 3 4 5 6 9 10 11 12 13 14 17 20 21 22,
[2000]	0.0	  1 4 6 7 8 9 11 12 14 15 16 17 18 19 20 21 22,
[2001]	0.0	  1 2 3 4 5 6 7 8 9 10 11 12 13 15 16 18 19 20 22,
[2002]	0.0	  1 2 3 4 5 6 7 8 9 10 11 12 13 15 16 18 19 20,
[2003]	0.0	  1 10 11 12 13 14 17 21,
[2004]	0.0	  1 6 7 8 11 13 14 15 16 17 18 19 20 21 22,
[2005]	0.0	  1 3 4 6 7 8 9 10 11 12 13 16 17 18 19 20 21 22,
[2006]	0.0	  1 17 18 19 21 22,
[2007]	0.0	  1 12 20 21 22,
[2008]	0.0	  1 2 3 4 5 6 7 8 9 10 11 12 15 16 17 18 20 21 22,
[2009]	0.0	  1 14 15 16 19 20 21,
[2010]	0.0	  1 13 14 15 16 20 21 22,
[2011]	0.0	  1 2 3 4 5 10 11 12 13 21,
[2012]	0.1	  1 2 3 4 5 6 9 14 15 16 19 20 21 22,
[2013]	0.0	  1 2 3 4 5 6 7 8 9 15 16 21,
[2014]	0.0	  1 2 5 10 13 14 15 16 17 18 19 20 21 22,
[2015]	0.0	  1 2 3 4 5 6 9 20 21 22,
[2016]	0.1	  1 10 11 12 13 14 15 16 17 18 19 20 21,
[2017]	0.1	  1 2 3 4 5 6 7 8 10 11 12 13 14 16 17 18 21 22,
[2018]	0.0	  1 2 3 4 5 6 9 10 21 22,
[2019]	0.0	  1 4 6 9 10 11 12 13 14 15 16 17 18 19 20 21 22,
[2020]	0.0	  1 2 3 4 5 6 7 8 9 10 11 12 13 17 20 21 22,
[2021]	0.0	  1 2 3 4 5 6 7 9 10 11 12 13 14 16 21 22,
[2022]	0.0	  1 10 11 12 17 21 22,
[2023]	0.0	  1 10 11 12 15 16 17 18 19 20 21 22,
[2024]	0.0	  1 2 3 4 6 9 21 22,
[2025]	0.0	  1 2 3 4 5 6 7 8 9 19 20 21 22,
[2026]	0.0	  1 3 11 12 13 14 15 16 17 18 19 20 21 22,
[2027]	0.0	  1 7 8 11 13 14 15 16 17 18 19 20 21 22,
[2028]	0.0	  1 6 7 8 15 16 20 21 22,
[2029]	0.1	  1 10 11 13 14,
[2030]	0.0	  1 2 3 15 16 19 20 21 22,
[2031]	0.0	  1 2 3 4 5 6 7 8 9 10 11 12 13 14 18 22,
[2032]	0.0	  1 2 3 4 5 16 19 20 21 22,
[2033]	0.0	  1 11 22,
[2034]	0.0	  1 3 10 11 12 13 14 17 18 19 20 21 22,
[2035]	0.0	  1 2 3 10 11 12 13 14 15 17 18 21 22,
[2036]	0.1	  1 2 3 4 5 6 7 8 9 10 11 12 15 16 17 18 19 20 22,
[2037]	0.0	  1 2 3 4 6 7 8 10 11 12 13 16 21 22,
[2038]	0.0	  1 2 3 4 5 8 10 11 12 13 14 17 20 21 22,
[2039]	0.0	  1 11 12 13 14 17 18 19 20,
[2040]	0.0	  1 2 3 4 5 8 10 11 12 13 14 17 18 19 20,
[2041]	0.0	  1 3 5 14 15 16 17 18 19 20 22,
[2042]	0.0	  1 2 3 4 5 6 9 15 16 21 22,
[2043]	0.0	  1 2 3 4 5 6 7 8 9 10 12 15 16 18 19 21 22,
[2044]	0.0	  1 4 22,
[2045]	0.0	  1 2 3 4 5 6 7 8 9 12 15 16 20 21 22,
[2046]	0.0	  1 2 3 4 5 6 7 8 9 14 15 16 17 18 19 20 22,
[2047]	0.0	  1 10 12 13 15 16 17 18 19 20 21 22,
[2048]	0.0	  1 10 12 13 16 17 18 19 20 21 22,
[2049]	0.0	  1 6 7 8 10 12 21 22,
[2050]	0.0	  1 2 5 10 12 21 22,
[2051]	0.0	  1 2 3 4 5 8 10 11 12 13 14 15 16 17 22,
[2052]	0.0	  1 6 9 10 11 12 13 14 15 16 20 21 22,
[2053]	0.0	  1 2 3 4 5 10 11 12 14 21,
[2054]	0.0	  1 2 3 4 5 10 11 12 14,
[2055]	0.0	  1 2 3 4 5 6 7 8 10 11 12 13 14 15 16,
[2056]	0.0	  1 2 3 4 5 6 7 8 9 10 13 14 15 16 17 18 19 20 22,
[2057]	0.0	  1 6 7 8 9 10 11 12 15 16 17 18 19 20 21 22,
[2058]	0.0	  1 4 10 11 12 13 14 15 17 18 21 22,
[2059]	0.0	  1 11 12 13 14 21,
[2060]	0.0	  1 2 3 4 5 6 7 8 9 14 15 16,
[2061]	0.0	  1 10 11 12 13 14 18 19 20 21 22,
[2062]	0.0	  1 3 4 11 12 19 20 21 22,
[2063]	0.0	  1 2 3 4 5 6 7 8 9 16 20 21 22,
[2064]	0.0	  1 5 10 11 12 13 14 16 17 18 19 20 21 22,
[2065]	0.0	  1 2 3 4 5 6 7 8 9 15 16 18 19 20 21,
[2066]	0.0	  1 2 3 4 5 6 7 8 9 11 21 22,
[2067]	0.0	  1 14 15 16 20,
[2068]	0.0	  1 2 3 4 10 11 12 13,
[2069]	0.0	  1 6 9 10 14 15 16 17 18 19 20 21 22,
[2070]	0.0	  1 6 7 9 10 14 15 16 17 18 19 20 21 22,
[2071]	0.0	  1 5 6 7 8 9 10 11 14 15 16 17 18 19 20 21 22,
[2072]	0.0	  1 6 9 14 15 16 20 21 22,
[2073]	0.0	  1 2 3 5 10 21 22,
[2074]	0.0	  1 12 13 14 22,
[2075]	0.0	  1 19 20 21,
[2076]	0.0	  1 2 3 4 5 8 13 14 15 16 17 18 19 20 21 22,
[2077]	0.0	  1 2 3 4 5 6 16 21 22,
[2078]	0.0	  1 2 3 4 5 6 8 14 15 16 17 18 19 20 21 22,
[2079]	0.0	  1 8 15 16 19 20,
[2080]	0.0	  1 4 5 8 10 11 12 13 14 15 16 17 18 19 20 21 22,
[2081]	0.0	  1 2 3 4 5 6 7 8 11 12 15 16 19 20 21 22,
[2082]	0.0	  1 2 3 4 5 6 10 21 22,
[2083]	0.0	  1 2 3 4 5 6 9 11 12 13 21 22,
[2084]	0.0	  1 2 3 4 5 6 7 9 10 11 12 13 14 15 16 21 22,
[2085]	0.0	  1 2 3 4 5 6 7 8 9 10 11 12 13 15 16 18,
[2086]	0.0	  1 4 6 7 8 9 11 15 16 17 18 19 20 21 22,
[2087]	0.0	  1 7 8 10 12 13 14 15 16 17 18 19 20 21 22,
[2088]	0.1	  1 3 10 11 12 13 14 15 16 17 19 20 21 22,
[2089]	0.0	  1 2 5 10 11 12 13 14 17 19 20 21 22,
[2090]	0.0	  1 2 3 4 5 14 15 21 22,
[2091]	0.0	  1 2 5 14 21 22,
[2092]	0.0	  1 2 4 5 10 11 12 13,
[2093]	0.0	  1 2 3 4 6 7 8 9 19 20 21 22,
[2094]	0.0	  1 7 8 16,
[2095]	0.0	  1 6 7 8 16 22,
[2096]	0.0	  1 2 3 4 5 6 7 8 9 10 16 20 21 22,
[2097]	0.0	  1 6 7 8 16 17 18 19 20 21 22,
[2098]	0.0	  1 2 3 4 5 11 12 13 21 22,
[2099]	0.0	  1 2 3 4 5 8 21 22,
[2100]	0.0	  1 2 3 10 11 12 13 14 15 17 19 20 21 22,
[2101]	0.0	  1 2 3 4 5 6 7 8 9 16,
[2102]	0.1	  1 2 3 4 5 6 7 8,
[2103]	0.0	  1 2 3 4 5 6 9 10 11 12 13 14 21,
[2104]	0.0	  1 2 3 10 12 13 14 21 22,
[2105]	0.0	  1 2 4 5 6 7 8 9 10 12 13 14 15 16 17 18 19 20 21 22,
[2106]	0.0	  1 10 11 12 13 14 16 17 18 21 22,
[2107]	0.0	  1 2 3 4 6 7 8 10 11 12 13 14 15 16 17 18 21 22,
[2108]	0.0	  1 2 3 4 5 6 7 8 10 11 12 13 18 21 22,
[2109]	0.0	  1 2 3 4 10 21 22,
[2110]	0.0	  1 2 3 4 5 6 7 8 9 10 11 16 21 22,
[2111]	0.0	  1 10 11 12 16 21 22,
[2112]	0.0	  1 3 4 10 11 12 16 21 22,
[2113]	0.0	  1 2 3 4 10 11 12 16 21 22,
[2114]	0.0	  1 15 16 18,
[2115]	0.0	  1 5 7 8 10 11 12 13 14 17 18,
[2116]	0.0	  1 8 10 11 12 13 14 17 18,
[2117]	0.0	  1 6 9 13 14 15 16 18 19 20 21 22,
[2118]	0.0	  1 2 3 6 9 13 14 15 16 18 19 20 21 22,
[2119]	0.0	  1 2 3 6 9 13 14 15 16 19 20 21 22,
[2120]	0.0	  1 2 3 4 6 9 11 12 13 14 15 16 17 18 19 20 21 22,
[2121]	0.0	  1 2 3 4 5 6 7 8 9 10 12 13 16 21 22,
[2122]	0.0	  1 6 12 13 21 22,
[2123]	0.0	  1 5 10 11 12 13 14 15 16 17 18 20 21 22,
[2124]	0.0	  1 2 3 4 5 6 7 8 9 10 11 12 13 16 17 18 19 20 21,
[2125]	0.0	  1 2 3 4 5 6 7 8 9 10 11 12 13 17 19 20 21 22,
[2126]	0.0	  1 10 11 12 13 15 16 17 18 19 20 22,
[2127]	0.0	  1 7 10 11 12 13 15 16 17 18 19 20 21 22,
[2128]	0.0	  1 2 3 4 6 7 8 9 10 11 12 13 14 16 17 18 19 20 21 22,
[2129]	0.0	  1 2 3 4 5 6 7 8 9 11 12 14 15 16 17 18 19 20 21,
[2130]	0.0	  1 4 5 6 7 8 9 10 11 12 13 14 15 16 17 18 19 20 22,
[2131]	0.0	  1 2 10 11 12 13 14 17 18 20 21 22,
[2132]	0.0	  1 2 3 4 5 6 7 8 9 12 14 21 22,
[2133]	0.0	  1 3 4 16 19 20 21 22,
[2134]	0.0	  1 2 3 5 10 11 12 13 14 18 21 22,
[2135]	0.0	  1 18 22,
[2136]	0.0	  1 2 3 5 10 11 12 13 14 15 16 21 22,
[2137]	0.0	  1 2 3 4 5 8 10 11 12 13 14 15 16,
[2138]	0.0	  1 6 15 16 19 20 21 22,
[2139]	0.0	  1 6 8 15 16 19 20 21 22,
[2140]	0.1	  1 2 3 4 6 7 8 9 10 11 12 13 15 16 19 20 21 22,
[2141]	0.0	  1 2 3 4 6 7 8 9 10 11 12 13 15 16 20 21 22,
[2142]	0.0	  1 4 5 6 7 8 9 10 11 12 13 17 18 21 22,
[2143]	0.0	  1 2 3 13 14 15 16 17 18 19 20 21 22,
[2144]	0.0	  1 2 3 4 5 6 7 8 9 15 16 19 20 21,
[2145]	0.0	  1 2 3 4 5 13 14 21 22,
[2146]	0.0	  1 6 9 13 15 16 17 18 19 20 21 22,
[2147]	0.0	  1 4 5 6 7 8 9 10 11 12 13 21 22,
[2148]	0.0	  1 2 3 5 10 11 12 13 14 15 17 19 20 21 22,
[2149]	0.0	  1 2 3 4 5 6 7 8 9 10 11 12 15 16 18 20 21 22,
[2150]	0.0	  1 10 12 13 14 15 16 18 21 22,
[2151]	0.0	  1 5 6 7 8 9 10 11 12 13 14 15 16 17 18 19 21 22,
[2152]	0.0	  1 6 7 8 9 15 16 21,
[2153]	0.1	  1 2 3 4 10 11 12 13 14 15 21 22,
[2154]	0.0	  1 2 3 4 5 6 10 11 12 13 14 16 21 22,
[2155]	0.0	  1 2 3 4 5 7 8 10 11 12 13 14 21 22,
[2156]	0.0	  1 2 3 4 5 6 9 10 11 12 13 14 17 18,
[2157]	0.0	  1 6 7 9 10 11 12 13 18 21 22,
[2158]	0.0	  1 4 11 12 13 14 21 22,
[2159]	0.0	  1 5 15 16,
[2160]	0.0	  1 2 3 4 5 6 7 8 10 11 12 13 14 22,
[2161]	0.0	  1 4 13 14 15 16 17 18 19 20 21 22,
[2162]	0.0	  1 4 12 13 14 15 16 17 18 19 20 21 22,
[2163]	0.0	  1 6 9 10 11 12 13 14 15 16 18 19 20 21 22,
[2164]	0.0	  1 2 3 4 6 7 8 9 14 15 16 17 19 20 21 22,
[2165]	0.0	  1 2 3 4 5 6 7 8 9 11 15 16 17 19 20 21 22,
[2166]	0.0	  1 2 3 4 6 7 8 15 16 21 22,
[2167]	0.0	  1 3 4 6 7 8 15 16 21 22,
[2168]	0.0	  1 4 6 7 8 15 16 21 22,
[2169]	0.0	  1 2 3 4 5 6 7 8 9 10 11 12 13 14 15 19 20 21 22,
[2170]	0.0	  1 4 6 7 8 9 16 21 22,
[2171]	0.0	  1 2 3 4 5 6 7 8 9 11 15 16 17 18 21 22,
[2172]	0.0	  1 6 7 8 9 15 16 17 18 21 22,
[2173]	0.0	  1 2 3 4 5 6 7 8 9 15 16 17 18 19 21 22,
[2174]	0.0	  1 11 13 14 17 18,
[2175]	0.0	  1 3 5 10 11 12 13 14 17 18,
[2176]	0.0	  1 6 7 8 10 11 15 16 17 18 19 20 21 22,
[2177]	0.0	  1 6 7 8 10 15 16 17 18 19 20 21 22,
[2178]	0.0	  1 6 7 8 9 10 11 15 16 17 18 19 20 21 22,
[2179]	0.0	  1 6 7 8 9 10 15 16 17 18 19 20 21 22,
[2180]	0.0	  1 11 13 14 15 17 18 21 22,
[2181]	0.0	  1 11 12 13 14 15 17 18 21 22,
[2182]	0.0	  1 2 3 4 5 6 7 8 9 10 11 12 13 14 15 16 17 18 20 22,
[2183]	0.0	  1 2 3 4 6 7 8 9 11 12 15 16 17 19 20 21 22,
[2184]	0.0	  1 2 3 5 10 11 12 13 22,
[2185]	0.0	  1 2 5 6 7 8 9 14 15 16 17 18 19 20 21 22,
[2186]	0.0	  1 2 3 4 5 6 7 8 9 10 15 16 22,
[2187]	0.0	  1 2 3 4 5 20 21 22,
[2188]	0.0	  1 4 5 10 11 12 13 14 17 18 21 22,
[2189]	0.0	  1 10 16 21 22,
[2190]	0.0	  1 3 4 5 6 7 8 9 11 12 13 14 15 16 17 18 19 20 21 22,
[2191]	0.0	  1 11 12 13 14 15 16 17 21 22,
[2192]	0.0	  1 2 10 11 12 13 14,
[2193]	0.0	  1 2 3 11 12 21 22,
[2194]	0.0	  1 3 10 11 12 13 14 15 17 18 19 20 21 22,
[2195]	0.0	  1 3 4 10 11 12 13 22,
[2196]	0.0	  1 2 3 4 5 6 7 9 10 11 12 13 14 15 16 17 18 19 21 22,
[2197]	0.1	  1 2 3 4 6 10 11 12 13 14 15 16 17 18 19 20 21 22,
[2198]	0.0	  1 2 3 4 5 6 8 11 12 13 21 22,
[2199]	0.0	  1 2 3 13 21 22,
[2200]	0.0	  1 6 9 13 14 15 16 19 20 21 22,
[2201]	0.0	  1 2 3 4 5 6 9 10 11 12 13 14 15 17 19 20 21 22,
[2202]	0.0	  1 2 3 4 5 6 9 10 11 12 13 14 15 21 22,
[2203]	0.0	  1 14 15 16 17 19 20 21,
[2204]	0.0	  1 15 16 21,
[2205]	0.0	  1 13 20 21 22,
[2206]	0.0	  1 13 16 19 20 21 22,
[2207]	0.0	  1 2 3 4 5 8 10 12 13 14 15 16 17 18 19 20 21 22,
[2208]	0.0	  1 2 3 4 5 7 8 10 12 13 14 15 16 17 18 19 20 21 22,
[2209]	0.0	  1 7 8 14 15 16 17 18 19 20 21,
[2210]	0.0	  1 4 6 7 8 9 10 11 12 14 15 16 17 18 19 20 21 22,
[2211]	0.0	  1 2 4 5 6 7 8 9 10 15 16 17 18 19 20 21 22,
[2212]	0.0	  1 5 6 7 8 9 10 15 16 17 18 19 20 21 22,
[2213]	0.0	  1 2 3 4 5 6 7 9 10 11 12 13 20 21 22,
[2214]	0.0	  1 2 3 4 5 7 10 11 12 13 14 17 18 21 22,
[2215]	0.0	  1 2 3 4 5 7 10 11 12 22,
[2216]	0.0	  1 2 3 4 5 6 7 11 12 21 22,
[2217]	0.0	  1 2 4 5 6 7 8 9 10 11 12 13 15 16 17 18 19 20 21 22,
[2218]	0.0	  1 7 8 10 12 14 15 16 17 18 19 20 21 22,
[2219]	0.0	  1 3 10 11 12 13,
[2220]	0.0	  1 6 7 8 9 14 15 16 17 18 21 22,
[2221]	0.0	  1 12 14 15 16 17 19 20 21 22,
[2222]	0.0	  1 10 11 12 13 14 18 21,
[2223]	0.0	  1 2 3 4 5 6 7 8 9 10 11 12 15 21 22,
[2224]	0.0	  1 2 3 4 5 6 7 8 9 10 13 15 16 18 21 22,
[2225]	0.0	  1 4 19 20 21 22,
[2226]	0.0	  1 2 3 4 5 6 7 8 15 16 20 21 22,
[2227]	0.0	  1 4 5 6 7 8 9 10 11 12 13 15 16 17 18 21 22,
[2228]	0.0	  1 4 5 6 7 8 9 10 11 12 13 15 16 17 18 19 21 22,
[2229]	0.0	  1 10 11 12 15 16 19 20 21 22,
[2230]	0.0	  1 2 3 4 5 10 11 12 13 15 16 19 20 21 22,
[2231]	0.0	  1 2 3 4 5 7 8 10 11 12 13 14 16 17 18 19 20 21 22,
[2232]	0.0	  1 7 8 10 11 12 15 16 17 18 19 20,
[2233]	0.0	  1 2 3 5 6 7 8 9 10 11 12 13 14 17 18,
[2234]	0.0	  1 2 4 6 7 8 9 10 11 12 13 14 15 21 22,
[2235]	0.0	  1 2 3 4 5 6 7 8 9 10 11 12 16 17 19 20 21 22,
[2236]	0.0	  1 2 3 4 5 6 7 8 16 17 19 20 21 22,
[2237]	0.0	  1 3 5 10 11 13 14 15 16 17 18 19 20 21 22,
[2238]	0.0	  1 10 11 13 14 15 17 18 19 20 21 22,
[2239]	0.0	  1 2 3 6 7 8 9 10 11 12 13 14 15 16 17 18 19 20,
[2240]	0.0	  1 2 3 4 5 7 8 10 11 12 21,
[2241]	0.0	  1 11 12 13 20 21 22,
[2242]	0.0	  1 10 13 14 22,
[2243]	0.0	  1 2 4 11 21 22,
[2244]	0.0	  1 10 14 15 16 21 22,
[2245]	0.0	  1 10 15 16 21 22,
[2246]	0.0	  1 3 6 7 8 9 10 11 12 13 14 15 16 17 18 19 20 22,
[2247]	0.0	  1 2 4 6 7 8 9 10 11 12 13 14 15 16 17 18 20 21 22,
[2248]	0.0	  1 6 7 8 9 15 16 17 18 19 20,
[2249]	0.0	  1 2 3 4 5 6 7 8 9 10 11 13 14 15 16 17 18 19 21 22,
[2250]	0.0	  1 2 3 4 5 7 10 11 12 13 21 22,
[2251]	0.0	  1 2 5 10 11 12 13 14 15 16 21 22,
[2252]	0.0	  1 2 3 4 5 6 7 8 10 11 12 13 14 16 17 21 22,
[2253]	0.0	  1 14 15 16 21,
[2254]	0.0	  1 3 5 10 11 12 13 14 15 16 17 18 19 20 21,
[2255]	0.0	  1 2 3 4 5 6 7 8 10 11 12 13 20 21 22,
[2256]	0.0	  1 6 7 8 9 10 11 12 13 14 15 16 17 18 20 21 22,
[2257]	0.0	  1 4 6 7 8 9 10 11 12 13 14 16 17 18 21 22,
[2258]	0.0	  1 2 3 4 5 6 8 21 22,
[2259]	0.0	  1 2 3 4 5 6 7 9 16 21 22,
[2260]	0.0	  1 2 3 4 5 10 11 12 13 14 17 19 20 22,
[2261]	0.0	  1 2 4 6 7 8 9 16 21 22,
[2262]	0.0	  1 3 4 11 12 14 15 16 17 18 19 20 21 22,
[2263]	0.0	  1 2 3 4 14 15 16 21 22,
[2264]	0.0	  1 2 3 4 5 14 15 16 21 22,
[2265]	0.0	  1 2 3 4 5 7 8 10 11 12 13 14 17 18 19 20,
[2266]	0.0	  1 2 3 4 5 6 7 8 22,
[2267]	0.0	  1 2 3 4 5 6 7 8 9 16 19 20 22,
[2268]	0.0	  1 3 10 11 12 13 14 15 16 17 18 19 20 22,
[2269]	0.0	  1 2 3 4 5 7 10 11 12 13 14 15 17 18 19 20 21 22,
[2270]	0.0	  1 2 3 4 5 14 15 16 17 18 19 20,
[2271]	0.0	  1 2 3 4 5 6 9 11 12 14 15 16 17 18 19 20 21 22,
[2272]	0.0	  1 6 7 8 9 10 11 14 15 16 17 18 19 20 21 22,
[2273]	0.0	  1 2 3 6 10 11 12 13 14 15 16 17 18 19 20 21 22,
[2274]	0.0	  1 2 3 4 5 6 8 10 11 12 13 14 15 16 17 19 20 21 22,
[2275]	0.0	  1 2 4 6 7 8 10 11 12 13 14 15 16 17 18 19 20 21 22,
[2276]	0.0	  1 10 14 15 16 17 19 20 21 22,
[2277]	0.0	  1 10 14 15 16,
[2278]	0.0	  1 10 11 12 14 15 16 22,
[2279]	0.0	  1 2 3 4 5 8 10 11 12 13 14 15 16 22,
[2280]	0.0	  1 2 3 4 5 11 12 14 15 17 18 19 20 21 22,
[2281]	0.0	  1 2 3 4 5 6 7 8 11 21 22,
[2282]	0.0	  1 12 13 14 15 16 17 18 19 20 22,
[2283]	0.0	  1 2 3 4 15 16 17 19 20 21 22,
[2284]	0.0	  1 2 4 5 10 11 12 21 22,
[2285]	0.0	  1 14 18 21,
[2286]	0.0	  1 10 11 13 14 21 22,
[2287]	0.0	  1 2 3 4 5 8 10 11 12 13 20 21 22,
[2288]	0.0	  1 2 3 4 5 6 7 8 10 11 12 13 16 19 20 21 22,
[2289]	0.0	  1 6 7 8 9 10 11 12 13 14 16 21 22,
[2290]	0.1	  1 11 12 14 15 16 17 19 20 21 22,
[2291]	0.0	  1 2 3 5 6 10 11 12 13 14 21 22,
[2292]	0.0	  1 6 11 12 13 21 22,
[2293]	0.0	  1 2 3 5 6 7 8 9 10 11 12 13 14 15 16 20 21 22,
[2294]	0.0	  1 2 3 4 5 6 7 8 9 13 15 16 17 18 19 20 21 22,
[2295]	0.0	  1 2 3 4 5 6 7 8 9 13 15 16 19 20 21 22,
[2296]	0.0	  1 11 12 13 15 16 17 19 20 21 22,
[2297]	0.0	  1 2 3 4 12 13 14 21 22,
[2298]	0.0	  1 2 3 4 5 6 7 9 21 22,
[2299]	0.0	  1 4 10 11 12 13 14 15 16 17 18 19 21 22,
[2300]	0.0	  1 2 3 4 5 6 7 9 10 11 12 13 14 16 19 20 21 22,
[2301]	0.0	  1 2 3 4 5 8 10 11 12 13 14 20 21 22,
[2302]	0.0	  1 5 10 11 12 13 14 18 21 22,
[2303]	0.0	  1 10 13 18 21 22,
[2304]	0.0	  1 12 14 19 20 21 22,
[2305]	0.0	  1 6 7 8 10 13 14 15 16 17 18 19 20 21 22,
[2306]	0.0	  1 2 3 4 6 7 8 9 11 15 16 17 18 19 20 21 22,
[2307]	0.0	  1 11 12 13 14 19 20 21 22,
[2308]	0.0	  1 2 3 4 5 10 11 12 13 14 15 17 18 19 20 22,
[2309]	0.0	  1 2 5 6 7 8 9 10 11 12 13 14 17 18,
[2310]	0.0	  1 2 4 5 6 7 8 9 10 11 12 13 14 16 17 18 21 22,
[2311]	0.0	  1 2 4 5 6 7 8 9 10 11 12 13 14 15 16 17 18 20 21 22,
[2312]	0.0	  1 2 3 4 5 6 7 8 9 11 14 15 16 17 18 19 20,
[2313]	0.0	  1 10 12 13 14 17 19 20 21 22,
[2314]	0.0	  1 13 14 17 19 20 21 22,
[2315]	0.0	  1 2 3 4 5 6 9 10 11 12 13 14 16 17 19 20 21 22,
[2316]	0.0	  1 2 3 5 10 11 12 13 14 16 17 19 20 21 22,
[2317]	0.0	  1 12 14,
[2318]	0.0	  1 2 3 5 6 7 8 9 16 19 20 21 22,
[2319]	0.0	  1 3 5 6 7 8 9 15 16 19 20 21 22,
[2320]	0.0	  1 2 3 4 5 8 10 11 12,
[2321]	0.0	  1 5 16 19 20 21 22,
[2322]	0.0	  1 5 19 20 21 22,
[2323]	0.0	  1 2 3 4 5 6 8 9 10 11 12 13 14 15 16 21 22,
[2324]	0.0	  1 2 3 4 5 6 7 8 10 11 12 15 16 19 20 21 22,
[2325]	0.0	  1 5 6 7 8 9 10 11 12 13 14 15 16 17 18,
[2326]	0.0	  1 3 5 6 7 8 9 10 11 12 13 14 15 16 17 18,
[2327]	0.0	  1 2 3 5 6 7 8 9 10 11 12 13 14 15 16 17 18,
[2328]	0.0	  1 2 4 5 10 11 12 13 14 17 21 22,
[2329]	0.0	  1 6 9 14 15 16 19 20 21 22,
[2330]	0.0	  1 2 3 4 5 6 7 8 9 14 15 16 20 21 22,
[2331]	0.0	  1 4 7 8 10 11 12 13 15 16 17 18 19 20 21 22,
[2332]	0.0	  1 7 8 10 11 12 13 15 16 17 18 19 20 21 22,
[2333]	0.0	  1 2 3 4 5 6 7 10 11 12 13 14 17 18 19 21 22,
[2334]	0.0	  1 2 4 6 7 8 9 10 11 12 13 15 16 18 21 22,
[2335]	0.0	  1 2 3 4 6 7 8 9 10 11 12 13 15 16 17 18 19 21 22,
[2336]	0.1	  1 2 3 5 14 21 22,
[2337]	0.0	  1 5 10 11 12 13 14 17 18 20 21 22,
[2338]	0.0	  1 2 3 4 5 6 7 8 9 10 11 12 13 14 17 18 19 20 22,
[2339]	0.0	  1 2 3 4 5 6 7 9 10 11 12 13 14 19 20 21 22,
[2340]	0.0	  1 2 3 4 5 7 8 10 11 12 13 17 18 21 22,
[2341]	0.0	  1 2 3 4 5 6 7 8 9 14 16 21 22,
[2342]	0.0	  1 2 3 4 10 11 12 13 17 18 19 20 21 22,
[2343]	0.0	  1 2 3 4 5 6 7 8 9 10 11 12 13 14 15 17 18 22,
[2344]	0.0	  1 2 3 4 5 6 7 8 9 11 12 13 14 19 20 21 22,
[2345]	0.0	  1 5 10 11 12 13 14 15 16 17 18 19 20 21,
[2346]	0.0	  1 2 3 4 5 6 7 8 10 12 15 16 19 20 21 22,
[2347]	0.0	  1 2 4 19 20 21 22,
[2348]	0.0	  1 2 3 4 5 12 19 20 21 22,
[2349]	0.0	  1 3 4 5 6 7 8 10 11 12 13 14 15 16 17 18 19 20 21 22,
[2350]	0.0	  1 6 14 15 16 17 18 19 20 21 22,
[2351]	0.0	  1 11 13 14 21,
[2352]	0.0	  1 2 3 4 5 6 7 9 10 11 12 13 15 16 21 22,
[2353]	0.0	  1 2 3 4 5 6 10 11 12 13 14 15 16 21 22,
[2354]	0.0	  1 2 3 4 5 6 7 9 10 11 12 13 14 15 16 18 21 22,
[2355]	0.0	  1 2 3 4 5 6 9 10 11 12 13 14 15 16 18 21 22,
[2356]	0.0	  1 12 13 14 20 21 22,
[2357]	0.0	  1 2 3 5 14 20 21 22,
[2358]	0.0	  1 2 3 4 5 14 19 20 21 22,
[2359]	0.0	  1 2 3 4 5 6 9 10 11 12 13 15 16 19 20 21 22,
[2360]	0.0	  1 2 3 4 5 6 7 9 10 11 12 13 15 16 17 18 19 20 21 22,
[2361]	0.0	  1 4 10 11 12 13 14 21 22,
[2362]	0.0	  1 2 4 5 10 11 12 13 14 20 21 22,
[2363]	0.0	  1 3 6 9 10 11 12 13 14 15 16 17 18 19 20 21 22,
[2364]	0.0	  1 13 14 15 16 19 20 22,
[2365]	0.0	  1 2 3 5 14 15 16 19 20 21 22,
[2366]	0.0	  1 2 4 10 11 12 13 14 17 18 21 22,
[2367]	0.0	  1 2 3 4 5 7 8 10 13 14 15 16 17 18 19 20 21 22,
[2368]	0.0	  1 3 5 6 7 8 9 10 11 12 13 16 17 18 19 20 21 22,
[2369]	0.0	  1 6 7 8 12 14 15 16 17 18 19 20 21 22,
[2370]	0.0	  1 10 11 12 13 15 16 20 21 22,
[2371]	0.0	  1 2 3 4 5 10 11 12 13 14 17 18 19 20 21,
[2372]	0.0	  1 2 3 4 5 6 9 10 11 12 13 14 15 19 20 21 22,
[2373]	0.0	  1 12 15 16 22,
[2374]	0.0	  1 10 13 22,
[2375]	0.0	  1 2 3 4 5 6 7 8 9 10 15 16,
[2376]	0.0	  1 2 3 19 21 22,
[2377]	0.0	  1 3 16 19 20 21 22,
[2378]	0.0	  1 6 7 8 9 10 11 12 13 16 21 22,
[2379]	0.0	  1 6 8 9 10 13 14 15 16 17 18 19 20 21 22,
[2380]	0.0	  1 2 5 10 21 22,
[2381]	0.0	  1 4 6 7 8 14 15 16 17 18 19 20 21 22,
[2382]	0.0	  1 2 3 4 5 6 7 8 9 11 12 17 18 19 20 21 22,
[2383]	0.0	  1 2 3 4 10 11 12 13 14 15 16 17 21 22,
[2384]	0.0	  1 2 3 5 6 7 8 9 10 11 12 13 14 16 17 18 19 20 21 22,
[2385]	0.0	  1 2 3 4 11 12 14 15 16 17 19 20 21 22,
[2386]	0.0	  1 2 3 4 5 6 7 8 9 10 12 13 14 15 16 18 21 22,
[2387]	0.0	  1 2 3 4 5 6 7 8 9 10 11 12 13 14 15 16 18 22,
[2388]	0.0	  1 3 4 6 7 8 9 16 19 20 21 22,
[2389]	0.0	  1 2 3 5 12 21 22,
[2390]	0.0	  1 2 3 4 5 6 7 8 9 10 11 12 14 15 17 18 19 20 21 22,
[2391]	0.0	  1 2 3 5 12 13 14 21 22,
[2392]	0.0	  1 2 3 4 5 6 9 11 12 13 14 21 22,
[2393]	0.0	  1 2 3 4 5 10 11 12 13 14 19 21 22,
[2394]	0.0	  1 2 3 4 10 11 12 13 17 19 20 21 22,
[2395]	0.0	  1 2 3 4 5 6 9 10 11 12 13 16 19 20 21 22,
[2396]	0.0	  1 2 5 10 12 13 14 15 16 17 18 19 20 21 22,
[2397]	0.0	  1 2 3 4 10 11 12 13 14 19 21 22,
[2398]	0.0	  1 2 3 4 5 8 10 11 12 13 14 19 21 22,
[2399]	0.0	  1 2 5 10 11 12 13 14 15 16 17 20 21 22,
[2400]	0.0	  1 2 3 4 5 9 10 11 12 13 14 15 16 17 19 20 21 22,
[2401]	0.0	  1 2 4 5 10 11 12 13 14 15 17 18 19 20 21 22,
[2402]	0.0	  1 2 3 4 5 6 7 8 9 13 14 16 17 18 19 20 21 22,
[2403]	0.0	  1 4 5 6 7 8 9 15 16 21 22,
[2404]	0.0	  1 6 7 15 16 21 22,
[2405]	0.0	  1 6 8 9 16 21 22,
[2406]	0.0	  1 2 3 4 5 8 10 11 12 13 14 17 18 19 20 21,
[2407]	0.0	  1 8 10 11 12 13 14 15 16 17 18 21 22,
[2408]	0.0	  1 2 3 5 10 11 12 13 14 15 16 22,
[2409]	0.0	  1 2 3 4 5 8 10 11 12 13 14 15 17 19 20 21 22,
[2410]	0.0	  1 6 9 13 21 22,
[2411]	0.0	  1 4 6 7 8 9 10 11 12 13 14 15 16 17 18 20 21 22,
[2412]	0.0	  1 2 3 4 5 6 7 8 9 13 15 16 18 19 20 21 22,
[2413]	0.0	  1 2 3 4 5 6 9 15 16 20 21 22,
[2414]	0.0	  1 3 4 6 7 8 9 11 13 14 15 16 17 18 19 20 21 22,
[2415]	0.0	  1 2 3 4 5 6 7 8 9 10 11 12 13 15 17 18 19 20,
[2416]	0.0	  1 2 3 4 5 6 7 8 9 10 11 12 13 17 18 19 20,
[2417]	0.0	  1 6 9 10 11 12 13 14 21 22,
[2418]	0.0	  1 10 12 13 14 15 16 21 22,
[2419]	0.0	  1 2 4 5 6 7 8 10 11 12 13 14 17 18 21 22,
[2420]	0.0	  1 2 3 4 5 6 8 9 10 12 21 22,
[2421]	0.0	  1 2 3 4 5 6 7 8 9 14 21 22,
[2422]	0.0	  1 2 3 4 5 6 7 8 9 10 14 18 21 22,
[2423]	0.0	  1 8 10 12 13 14 15 16 17 19 20 21 22,
[2424]	0.0	  1 6 7 8 9 14 15 16 17 19 20 21 22,
[2425]	0.0	  1 5 6 7 8 9 15 16 21 22,
[2426]	0.0	  1 2 3 5 10 11 12 13 14 17 18 19 20 22,
[2427]	0.0	  1 10 11 12 13 14 15 17 21 22,
[2428]	0.0	  1 11 13 14 16 17 18 19 20 21 22,
[2429]	0.0	  1 2 3 4 5 6 7 8 9 10 11 12 17 18 19 20 21 22,
[2430]	0.0	  1 2 3 4 12 13 14 15 16 17 18 19 20 21 22,
[2431]	0.0	  1 2 3 5 6 7 8 9 14 15 16 18 19 20 21 22,
[2432]	0.0	  1 6 7 8 9 14 15 16 18 19 20 21 22,
[2433]	0.0	  1 14 18 21 22,
[2434]	0.0	  1 2 3 4 6 7 8 10 11 12 13 14 15 16 17 18 19 21 22,
[2435]	0.0	  1 6 8 16 21 22,
[2436]	0.0	  1 2 4 5 10 11 12 13 14 22,
[2437]	0.0	  1 6 7 8 9 12 14 15 16 17 18 19 20 21 22,
[2438]	0.0	  1 6 7 8 9 10 11 12 14 15 16 17 18 19 20 21 22,
[2439]	0.0	  1 2 3 4 5 6 9 10 11 12 13 14 15 16 17 20 21 22,
[2440]	0.0	  1 2 3 4 5 6 7 8 9 10 11 12 13 16 18 19 21 22,
[2441]	0.0	  1 2 5 10 11 12 13 14 17 18 20 21 22,
[2442]	0.0	  1 2 3 5 10 11 12 13 14 17 18 20 21 22,
[2443]	0.0	  1 2 3 4 5 12 13 21 22,
[2444]	0.0	  1 2 3 4 5 6 7 15 16 17 18 19 20 21 22,
[2445]	0.0	  1 10 12 15 16 19 20 21 22,
[2446]	0.0	  1 5 10 12 13 21 22,
[2447]	0.0	  1 3 4 6 7 8 9 14 15 16 17 18 19 20 21 22,
[2448]	0.0	  1 4 6 7 8 9 15 16 20 21 22,
[2449]	0.0	  1 2 5 10 11 12 13 14 19 20 21 22,
[2450]	0.0	  1 2 3 21,
[2451]	0.0	  1 10 11 12 13 14 15 17 19 20 22,
[2452]	0.0	  1 4 10 11 12 13 14 15 16 21 22,
[2453]	0.0	  1 2 3 4 5 9 10 13 14 15 16 17 18 19 20 21 22,
[2454]	0.0	  1 2 3 4 5 6 7 9 10 15 16 21 22,
[2455]	0.0	  1 2 3 4 5 6 7 9 10 12 15 16 21 22,
[2456]	0.0	  1 8 10 11 12 13 14 15 17 18 19 20 21 22,
[2457]	0.0	  1 2 3 4 5 8 10 11 12 14 15 16 17 18 19 20 21 22,
[2458]	0.0	  1 10 12 13 14 15 16 20 21 22,
[2459]	0.0	  1 6 9 10 12 13 14 15 16 17 18 19 20 21 22,
[2460]	0.0	  1 10 13 14 17 18 19 20 21 22,
[2461]	0.0	  1 6 7 8 10 11 12 13 14 15 17 18 21 22,
[2462]	0.0	  1 2 3 5 13 14 21,
[2463]	0.0	  1 2 3 4 5 11 12,
[2464]	0.0	  1 3 4 10 11 12 13 21 22,
[2465]	0.0	  1 6 7 8 9,
[2466]	0.0	  1 2 4 6 7 8 9 21,
[2467]	0.0	  1 10 14,
[2468]	0.0	  1 10 12 14 15 21 22,
[2469]	0.0	  1 9 10 11 12 13 14 17 18 19 20 21 22,
[2470]	0.0	  1 8 15 16 22,
[2471]	0.0	  1 2 3 4 5 6 7 9 10 11 12 13 16 18 21 22,
[2472]	0.0	  1 2 3 4 5 6 7 9 10 11 12 13 15 16 18 19 20 21 22,
[2473]	0.0	  1 2 3 4 5 10 11 12 13 14 20,
[2474]	0.0	  1 2 3 4 5 10 11 12 13 14 17 19 20,
[2475]	0.0	  1 2 3 4 5 6 7 8 9 10 11 12 13 14 19 21 22,
[2476]	0.0	  1 2 5 10 11 12 13 14 17 21 22,
[2477]	0.0	  1 2 3 4 5 6 7 8 9 10 11 12 13 17 18 22,
[2478]	0.0	  1 8 15 16 17 18 19 20 22,
[2479]	0.0	  1 2 3 4 6 7 8 9 12 21 22,
[2480]	0.0	  1 2 3 4 10 11 12 14 15 16 17 18 19 20 21 22,
[2481]	0.0	  1 14 17 18 19 20 21,
[2482]	0.0	  1 14 20 21 22,
[2483]	0.0	  1 2 3 4 5 6 7 9 10 11 12 13 15 16 18 21 22,
[2484]	0.0	  1 6 9 13 14 21 22,
[2485]	0.1	  1 13 18 21 22,
[2486]	0.0	  1 10 13 14 15 16 17 18 21 22,
[2487]	0.0	  1 2 3 4 5 6 7 8 9 10 11 12 14 15 16 17 19 20,
[2488]	0.0	  1 2 3 4 5 9 10 11 12 13 14,
[2489]	0.0	  1 2 3 4 5 6 7 8 10 21 22,
[2490]	0.0	  1 2 3 4 5 6 7 8 9 11 12 13 17 18 19 20 21 22,
[2491]	0.0	  1 2 5 6 7 8 9 10 11 12 13 14 15 16 18 21 22,
[2492]	0.0	  1 2 3 20 21 22,
[2493]	0.0	  1 19 20,
[2494]	0.0	  1 11 13 14 15 16 17 18 19 20,
[2495]	0.0	  1 2 3 4 5 6 7 8 10 11 12 13 14 17 18 21,
[2496]	0.0	  1 7 10 11 12 13 14 15 16 17 18 19 20 22,
[2497]	0.0	  1 7 10 11 12 13 14 15 16 17 18 19 20,
[2498]	0.0	  1 2 3 4 5 6 7 8 9 14 16 19 20 21 22,
[2499]	0.0	  1 5 6 7 8 9 10 11 12 13 15 16 18 21 22,
[2500]	0.0	  1 2 3 4 5 6 7 8 9 10 11 12 13 14 17 19 20 21,
[2501]	0.0	  1 2 3 4 5 6 7 8 9 10 11 12 13 14 17 19 20,
[2502]	0.0	  1 2 4 6 7 8 9 11 12 13 14 21 22,
[2503]	0.0	  1 2 3 10 11 12 13 14 19 20 21 22,
[2504]	0.0	  1 5 10 11 12 13 14 17 18 19 20 21,
[2505]	0.0	  1 6 7 8 14 15 16 17 18 21 22,
[2506]	0.0	  1 6 10 11 12 21 22,
[2507]	0.0	  1 6 8 10 11 12 13 14 15 16 17 18 19 20 21 22,
[2508]	0.0	  1 6 7 8 10 11 12 13 14 18 21 22,
[2509]	0.0	  1 2 3 4 10 11 12 13 14 16 21 22,
[2510]	0.0	  1 2 3 4 5 6 7 8 9 10 13 14 15 16 21 22,
[2511]	0.0	  1 8 10 11 12 13 14 17 18 19 20 21 22,
[2512]	0.0	  1 6 7 9 15 16 20 21 22,
[2513]	0.0	  1 2 5 6 7 8 9 10 15 16 17 18 19 20 21 22,
[2514]	0.0	  1 2 3 4 10 11 12 17 18 19 20 21 22,
[2515]	0.0	  1 2 4 10 11 12 13 22,
[2516]	0.0	  1 11 12 13 14 17 20 21 22,
[2517]	0.0	  1 2 3 4 5 10 11 12 21,
[2518]	0.0	  1 2 3 4 5 8 14 15 16 17 18 19 20,
[2519]	0.0	  1 2 3 5 14 15 16 17 18 19 20,
[2520]	0.0	  1 2 10 11 12 13 22,
[2521]	0.0	  1 13 14 17 18 19,
[2522]	0.0	  1 6 9 16 20 21 22,
[2523]	0.0	  1 6 7 9 16 19 20 21 22,
[2524]	0.0	  1 2 3 4 5 6 7 8 9 10 11 12 15 16 17 18 19 20 21,
[2525]	0.0	  1 13 14 15 19 20 21 22,
[2526]	0.0	  1 14 15 16 17 22,
[2527]	0.0	  1 4 5 10 11 12 13 14 17 18 19 20 21 22,
[2528]	0.0	  1 2 3 4 5 6 10 11 12 13 14 17 18 21 22,
[2529]	0.0	  1 3 4 14 15 16 17 18 19 20 21 22,
[2530]	0.0	  1 3 4 22,
[2531]	0.0	  1 2 10 12 13 14 15 16 17 18 19 20 21 22,
[2532]	0.0	  1 8 10 11 12 13 14 15 16 17 18,
[2533]	0.0	  1 10 11 21,
[2534]	0.0	  1 2 3 5 10 11 12 13 14 15 19 20 21 22,
[2535]	0.0	  1 2 3 5 13 14 21 22,
[2536]	0.0	  1 11 12 14 19 20 21 22,
[2537]	0.0	  1 6 9 12 13 15 16 17 18 19 20 21 22,
[2538]	0.0	  1 2 3 4 5 6 7 9 12 13 14 15 16 17 18 19 20 21 22,
[2539]	0.0	  1 2 3 4 5 6 7 8 9 11 15 16 18 21 22,
[2540]	0.0	  1 2 3 4 5 6 7 8 9 11 16 18 21 22,
[2541]	0.0	  1 2 3 4 5 6 7 8 9 10 11 12 16 18 21 22,
[2542]	0.0	  1 10 11 12 14 22,
[2543]	0.0	  1 2 3 4 5 6 9 10 15 16 17 18 19 20 21 22,
[2544]	0.0	  1 2 4 5 6 7 8 9 10 11 12 13 14 18 21 22,
[2545]	0.0	  1 2 3 5 10 12 14 21 22,
[2546]	0.0	  1 7 8 10 11 12 13 14,
[2547]	0.0	  1 6 7 8 10 12 13 14 15 16 17 18 19 20 21 22,
[2548]	0.0	  1 2 3 4 5 6 7 8 9 10 11 12 17 18 21 22,
[2549]	0.0	  1 3 4 6 7 8 9 15 16 21 22,
[2550]	0.0	  1 2 3 4 6 7 8 9 11 21 22,
[2551]	0.0	  1 6 9 10 13 14 15 16 17 18 19 20 21 22,
[2552]	0.0	  1 10 12 13 17 18 19 20 21 22,
[2553]	0.0	  1 4 5 6 9 10 11 12 13 14 15 16 17 18 19 20 21 22,
[2554]	0.0	  1 17 18 21 22,
[2555]	0.0	  1 2 3 4 12 14 15 16 17 19 20 21 22,
[2556]	0.0	  1 6 10 11 12 13 14 17 18 21 22,
[2557]	0.0	  1 6 10 11 12 13 18 21 22,
[2558]	0.0	  1 6 7 10 11 12 13 14 17 18 21 22,
[2559]	0.0	  1 6 7 10 11 12 13 14 18 21 22,
[2560]	0.0	  1 19 22,
[2561]	0.0	  1 2 3 4 10 11 12 13 14 15 16 17 18 19 21 22,
[2562]	0.0	  1 2 4 6 7 8 9 15 16 18 19 20 21 22,
[2563]	0.0	  1 16 19 20,
[2564]	0.0	  1 13 14 15 16 21 22,
[2565]	0.0	  1 3 4 5 8 10 11 12 13 14 15 16 17 18 19 20 21 22,
[2566]	0.0	  1 7 10 11 12 21 22,
[2567]	0.0	  1 2 3 4 5 6 12 13 14 21 22,
[2568]	0.0	  1 2 10 11 12 13 14 17 19 20 21 22,
[2569]	0.0	  1 12 13 20 21 22,
[2570]	0.0	  1 2 3 4 5 10 11 12 13 14 15 16 17 18 20 21 22,
[2571]	0.0	  1 2 3 4 5 10 11 12 13 19 21 22,
[2572]	0.0	  1 12 14 15 16 19 20 21 22,
[2573]	0.0	  1 2 3 5 10 11 12,
[2574]	0.0	  1 2 3 4 6 7 8 9 14 15 16 17 18 19 20 21,
[2575]	0.0	  1 2 4 6 7 8 9 10 11 12 13 14 15 16 17 20 21 22,
[2576]	0.0	  1 2 4 6 7 8 9 10 11 12 13,
[2577]	0.0	  1 2 3 4 6 7 8 9 10 11 12 13 14 15 16 17 21 22,
[2578]	0.1	  1 2 3 5 6 7 8 9 10 14 15 16 17 18 19 20 21 22,
[2579]	0.0	  1 2 4 5 10 11 12 13 21,
[2580]	0.0	  1 2 3 4 5 7 8 11 12 14 15 16 17 18 19 20 21 22,
[2581]	0.0	  1 2 4 6 7 8 9 10 11 12 13 16 21 22,
[2582]	0.0	  1 12 13 15 16 19 20 21 22,
[2583]	0.0	  1 10 13 21,
[2584]	0.0	  1 2 3 4 5 10 11 12 13 14 15 16 18 19 20 21 22,
[2585]	0.0	  1 2 3 4 6 7 8 9 15 16 18 21 22,
[2586]	0.0	  1 11 14 17 18 21 22,
[2587]	0.0	  1 2 3 4 5 7 8 9 10 11 12 14 15 16 17 18 19 20 21 22,
[2588]	0.0	  1 2 3 5 6 10 11 12 13 14 15 16 17 18 19 20 21 22,
[2589]	0.0	  1 3 5 7 9 10 11 12 13 14 15 16 17 18 19 20 21 22,
[2590]	0.0	  1 3 4 5 7 9 10 11 12 13 14 15 16 17 18 19 20 21 22,
[2591]	0.0	  1 3 4 5 9 10 11 12 13 14 15 16 17 18 19 20 21 22,
[2592]	0.0	  1 6 7 8 9 15 16 17 19 20 21 22,
[2593]	0.0	  1 2 3 4 6 7 8 9 15 16,
[2594]	0.0	  1 2 3 4 5 6 7 8 9 10 12 15 16,
[2595]	0.0	  1 2 3 4 5 6 7 8 9 11 12 13 14 15 16 17 18 19 20 21,
[2596]	0.0	  1 2 4 14 19 20 21 22,
[2597]	0.0	  1 2 3 4 14 15 17 19 20 21 22,
[2598]	0.0	  1 7 8 10 11 12 13 15 16 17 19 20,
[2599]	0.0	  1 7 8 10 11 12 13 15 16 17 19 20 21 22,
[2600]	0.0	  1 8 10 11 12 13 15 16 17 19 20 21 22,
[2601]	0.0	  1 2 3 4 5 10 11 12 13 14 15 16 17 18 19 21 22,
[2602]	0.0	  1 2 3 4 5 9 11 12 13 14 15 16 17 18 19 20 21 22,
[2603]	0.0	  1 2 3 10 11 12 13 14 17 21 22,
[2604]	0.0	  1 2 3 4 5 6 8 9 10 11 12 13 14 17 20 21 22,
[2605]	0.0	  1 6 7 8 10 11 12 13 14 17 21 22,
[2606]	0.0	  1 2 6 7 8 9 13 14 15 16 17 18 19 20 21 22,
[2607]	0.0	  1 3 13 14 15 16 19 20 21 22,
[2608]	0.0	  1 2 3 13 14 15 16 19 20 21 22,
[2609]	0.0	  1 2 3 4 16 19 20 21 22,
[2610]	0.0	  1 2 3 4 5 6 8 10 11 12 13 14 20 21 22,
[2611]	0.0	  1 8 9 10 11 12 13 14 15 16 17 18 19 20 22,
[2612]	0.0	  1 10 13 14 15 16 20 21 22,
[2613]	0.0	  1 6 7 8 9 10 11 13 14 15 16 17 18 19 20,
[2614]	0.0	  1 16 17 19 20 21 22,
[2615]	0.0	  1 2 3 4 5 6 7 8 9 10 11 12 13 14 15 18,
[2616]	0.0	  1 2 3 4 5 6 7 8 9 10 12 13 15 16 17 18 19 20 21 22,
[2617]	0.0	  1 2 3 4 5 6 7 8 9 10 12 13 16 17 18 19 20 21 22,
[2618]	0.0	  1 2 3 4 5 6 7 9 10 11 12 13 14 15 16 17 18 21 22,
[2619]	0.0	  1 2 3 4 5 9 10 11 12 13 14 17 18 21 22,
[2620]	0.0	  1 2 3 4 5 6 9 11 13 14 21 22,
[2621]	0.0	  1 10 13 14 15 16 18 19 20 21 22,
[2622]	0.0	  1 3 6 7 8 9 10 11 12 13 15 16 17 18 19 20 21 22,
[2623]	0.0	  1 6 8 9 15 16 21 22,
[2624]	0.0	  1 2 3 4 5 6 8,
[2625]	0.0	  1 2 3 4 5 6 7 8 9 10 11 12 13 14 15 17 18 19 20 22,
[2626]	0.0	  1 5 6 7 8 9 16 19 20 21 22,
[2627]	0.0	  1 2 3 5 22,
[2628]	0.0	  1 2 3 4 5 6 7 8 10 11 12 13 14 15 16 21,
[2629]	0.0	  1 2 3 4 5 8 12 13 14 15 16 17 18 19 20 21 22,
[2630]	0.0	  1 2 3 4 5 6 9 12 13 21 22,
[2631]	0.0	  1 6 7 9 10 11 12 13 21 22,
[2632]	0.0	  1 6 7 8 10 11 12 14 15 16 17 18 19 20 21 22,
[2633]	0.0	  1 2 3 4 5 6 7 8 10 11 12 13 15 16 17 19 20 21 22,
[2634]	0.0	  1 11 12 13 17 18 21 22,
[2635]	0.0	  1 6 7 8 9 11 12 13 21 22,
[2636]	0.0	  1 6 7 8 10 11 13 14 15 16 17 18 19 20 21 22,
[2637]	0.0	  1 8 10 11 13 14 15 16 17 18 19 20 21 22,
[2638]	0.0	  1 2 3 5 6 9 10 11 12 13 14 15 16 20 21 22,
[2639]	0.0	  1 4 6 7 8 9 10 11 12 13 18 21 22,
[2640]	0.0	  1 6 7 8 9 10 11 12 13 18 21 22,
[2641]	0.0	  1 2 3 4 5 6 7 9 10 11 12 14 15 16 17 18 19 20 21 22,
[2642]	0.0	  1 12 19 21 22,
[2643]	0.0	  1 7 8 12 13 14 15 16 17 18 19 20 21 22,
[2644]	0.0	  1 14 16,
[2645]	0.0	  1 2 3 6 7 8 9 10 11 12 13 14 15 16 19 20 21 22,
[2646]	0.0	  1 2 3 4 5 6 7 8 9 15 16 19 20 22,
[2647]	0.0	  1 2 3 4 5 6 7 9 10 11 12 13 15 16 19 20 21 22,
[2648]	0.0	  1 10 12 13 14 18 19 20 21 22,
[2649]	0.0	  1 2 3 4 5 6 9 14 20 21 22,
[2650]	0.0	  1 5 6 7 8 9 10 11 12 13 14 15 16 17 18 20 21 22,
[2651]	0.0	  1 2 3 4 5 6 7 8 9 22,
[2652]	0.0	  1 2 3 4 5 10 14 21 22,
[2653]	0.0	  1 6 7 9 10 11 12 13 14 15 16 17 18 19 20,
[2654]	0.0	  1 2 3 4 5 8 15 16 19 20 21 22,
[2655]	0.0	  1 4 6 7 8 9 13 15 16 17 18 19 20 21 22,
[2656]	0.0	  1 2 3 4 5 12 14 22,
[2657]	0.0	  1 4 5 6 7 8 9 10 11 12 13 18 21 22,
[2658]	0.0	  1 10 12 13 14 17 18 21 22,
[2659]	0.0	  1 2 3 10 11 12 13 14 18 21 22,
[2660]	0.0	  1 6 7 8 10 11 12 13 21,
[2661]	0.0	  1 3 4 6 7 8 9 10 11 12 13 14 15 16 17 18 21 22,
[2662]	0.0	  1 3 4 6 7 8 9 10 11 12 13 15 16 21 22,
[2663]	0.0	  1 13 14 17 21 22,
[2664]	0.0	  1 2 3 4 10 12 13 14 21 22,
[2665]	0.0	  1 2 3 4 5 8 14,
[2666]	0.0	  1 10 11 12 13 14 16 17 19 20 21 22,
[2667]	0.0	  1 2 3 4 5 6 7 8 10 11 12 13 14 16 17 19 20 21 22,
[2668]	0.0	  1 6 9 14 15 16 17 18 19 20 21,
[2669]	0.0	  1 3 4 5 6 7 8 9 13 14 15 16 17 18 19 20 21 22,
[2670]	0.0	  1 2 3 4 5 6 7 8 14 18 21 22,
[2671]	0.0	  1 2 3 4 5 6 7 8 9 10 11 12 14 17 18 21 22,
[2672]	0.0	  1 7 8 14 15 17 18 19 20 21 22,
[2673]	0.0	  1 2 3 5 8 9 10 11 12 13 14 15 16 17 18 19 20 21 22,
[2674]	0.0	  1 2 3 4 6 7 8 9 10 11 14 15 16 17 18 19 20 21 22,
[2675]	0.0	  1 2 3 4 5 11 12 22,
[2676]	0.0	  1 2 3 4 5 11 12 14 17 18 19 20 21 22,
[2677]	0.0	  1 2 3 4 5 6 8 9 11 12 14 15 16 17 18 19 20 21 22,
[2678]	0.0	  1 6 7 10 11 12 21 22,
[2679]	0.0	  1 6 7 8 9 10 11 12 13 14 17 18 21 22,
[2680]	0.0	  1 6 7 15 16 17 18 19 20 21 22,
[2681]	0.0	  1 2 3 4 5 8 9 10 11 12 13 14,
[2682]	0.0	  1 2 3 4 5 6 7 8 9 11 12 13 14 16 17 18 19 20 21 22,
[2683]	0.0	  1 2 3 5 7 8 10 11 12 13 14 15 16 17 18 19 20,
[2684]	0.0	  1 2 3 4 5 6 7 9 10 12 21 22,
[2685]	0.0	  1 2 5 6 7 8 9 10 11 12 13 14 15 16 17 18,
[2686]	0.0	  1 2 3 5 6 9 10 11 12 13 14 17 18 19 20 21 22,
[2687]	0.0	  1 3 5 6 8 9 10 11 12 13 14 15 16 17 18 19 20 21 22,
[2688]	0.0	  1 2 3 4 7 8 10 11 12 13 14 15 16 17 18 19 21 22,
[2689]	0.0	  1 2 3 4 7 8 10 11 12 15 16 21 22,
[2690]	0.0	  1 2 3 4 5 7 8 10 11 12 15 16 21 22,
[2691]	0.0	  1 2 3 4 5 6 7 8 9 10 12 14 15 16 17 18 19 20 22,
[2692]	0.0	  1 2 3 4 5 6 8 9 10 11 12 13 14 20 21 22,
[2693]	0.0	  1 2 3 4 5 6 9 10 11 12 13 14 17 21 22,
[2694]	0.0	  1 12 16 21 22,
[2695]	0.0	  1 2 3 4 5 6 7 8 9 10 11 12 13 19,
[2696]	0.0	  1 2 3 4 5 6 7 8 9 10 11 12 13 19 20,
[2697]	0.0	  1 2 4 5 10 11 12 13 14 17 18 19 21 22,
[2698]	0.0	  1 12 13 18 19 20 21 22,
[2699]	0.0	  1 11 12 13 16 17 18 19 20 21 22,
[2700]	0.0	  1 2 3 4 5 6 7 8 9 10 11 12 13 14 15 21,
[2701]	0.0	  1 3 6 7 8 10 11 12 13 21 22,
[2702]	0.0	  1 7 10 11 12 13 14 21 22,
[2703]	0.0	  1 2 3 4 6 7 8 10 11 12 13 14 17 18 21 22,
[2704]	0.0	  1 3 12 13 14 15 16 17 18 19 20 21 22,
[2705]	0.0	  1 4 6 7 8 9 10 11 12 13 15 16 17 18 21 22,
[2706]	0.0	  1 2 4 13 14 21 22,
[2707]	0.0	  1 2 4 5 6 7 8 9 10 11 12 13 14 15 16 17 18 19 21 22,
[2708]	0.0	  1 2 4 5 6 7 8 9 10 11 12 13 14 15 16 18 21 22,
[2709]	0.0	  1 8 10 11 12 13 14 17 19 20 21 22,
[2710]	0.0	  1 2 3 4 5 6 7 8 9 12 14 19 20 21 22,
[2711]	0.0	  1 4 6 7 8 9 10 11 12 15 16 17 19 20 21 22,
[2712]	0.0	  1 5 10 11 12 13 14 18,
[2713]	0.0	  1 2 3 5 10 11 12 13 14 18,
[2714]	0.0	  1 2 3 4 5 10 11 12 13 14 18 22,
[2715]	0.0	  1 2 3 4 5 10 11 12 13 14 18,
[2716]	0.0	  1 2 3 4 5 7 8 10 11 12 13 14 18,
[2717]	0.0	  1 12 14 17 18 19 20 21 22,
[2718]	0.0	  1 2 3 4 5 6 9 11 13 14 15 16 17 18 19 20 21 22,
[2719]	0.0	  1 10 12 13 21,
[2720]	0.0	  1 6 9 11 12 13 21 22,
[2721]	0.0	  1 2 3 4 5 6 7 8 9 15 16 18 19 21 22,
[2722]	0.0	  1 2 3 5 10 11 12 13 15 16 20 21 22,
[2723]	0.0	  1 2 3 10 11 12 13 22,
[2724]	0.0	  1 2 3 4 10 11 12 13 14 15 17 21 22,
[2725]	0.0	  1 11 12 13 15 16 19 20 21 22,
[2726]	0.0	  1 6 7 8 14 15 16 19 20 21 22,
[2727]	0.0	  1 6 7 8 14 15 16 17 19 20 21 22,
[2728]	0.0	  1 11 13 17 18 21 22,
[2729]	0.0	  1 2 3 4 11 21 22,
[2730]	0.0	  1 2 3 4 5 6 10 11 12 13 14 22,
[2731]	0.0	  1 2 3 4 5 6 10 11 12 13 14,
[2732]	0.0	  1 4 7 9 10 11 12 13 14 15 16 17 18 19 20 21 22,
[2733]	0.0	  1 2 3 4 5 6 8 10 11 12 21 22,
[2734]	0.0	  1 13 16 17 18 19 20 21 22,
[2735]	0.0	  1 12 13 15 16 17 18 19 20 21 22,
[2736]	0.0	  1 12 13 16 17 18 19 20 21 22,
[2737]	0.0	  1 6 9 11 12 13 15 16 17 18 19 20 21 22,
[2738]	0.0	  1 2 3 4 5 6 7 8 9 11 12 19 20 21 22,
[2739]	0.0	  1 6 9 11 12 21 22,
[2740]	0.0	  1 6 7 8 9 10 11 12 13 14 15 16 17 19 20 21 22,
[2741]	0.0	  1 3 4 9 10 11 12 13 14 15 16 17 18 19 20 21 22,
[2742]	0.0	  1 4 6 7 8 9 10 11 12 13 14 15 17 18 19 20 21 22,
[2743]	0.0	  1 6 7 8 9 10 11 12 13 14 15 17 18 19 20 21 22,
[2744]	0.0	  1 5 10 11 12 13 14 17 19 20 21 22,
[2745]	0.0	  1 2 3 4 5 14 22,
[2746]	0.0	  1 3 5 6 7 8 9 11 12 13 14 15 16 17 18 19 20 21 22,
[2747]	0.0	  1 3 5 6 7 8 9 11 13 14 15 16 17 18 19 20 21 22,
[2748]	0.0	  1 2 3 4 5 6 7 8 10 11 12 13 17 18 19 21 22,
[2749]	0.0	  1 2 3 4 5 6 7 8 9 10 12 13 15 16 21 22,
[2750]	0.0	  1 2 3 4 5 6 9 12 13 15 16 17 18 19 20 21 22,
[2751]	0.0	  1 2 3 4 6 7 8 10 11 12 13 14 15 16 21 22,
[2752]	0.0	  1 2 3 4 6 7 8 10 11 12 13 14 16 21 22,
[2753]	0.0	  1 6 7 10 11 12 13 15 16 20 21 22,
[2754]	0.0	  1 2 3 4 5 6 7 8 9 10 11 12 15 16 19 20,
[2755]	0.0	  1 2 3 4 5 6 7 8 9 10 12 15 16 19 20,
[2756]	0.0	  1 2 3 4 5 6 7 8 9 10 12 15 16 19 20 22,
[2757]	0.0	  1 3 5 11 13 14 15 16 17 18 19 20 21 22,
[2758]	0.0	  1 6 7 8 9 10 13 15 16 18 19 20 21 22,
[2759]	0.0	  1 6 7 8 9 13 15 16 18 19 20 21 22,
[2760]	0.0	  1 6 7 8 9 15 16 18 19 20 21,
[2761]	0.0	  1 2 3 4 5 6 7 8 9 10 11 12 13 15 16 19 20,
[2762]	0.0	  1 2 3 4 5 6 7 8 9 10 11 12 13 15 16 19 20 22,
[2763]	0.0	  1 13 15 16 18 19 20 21 22,
[2764]	0.0	  1 2 3 4 5 6 8 11 12 13 14 15 16 17 18 19 20 21 22,
[2765]	0.0	  1 6 7 8 9 10 11 12 13 15 16 18 19 20 21 22,
[2766]	0.0	  1 5 6 7 8 9 10 11 12 13 15 16 18 19 20 21 22,
[2767]	0.0	  1 2 5 10 11 12 13 14 15 16 20 21 22,
[2768]	0.0	  1 3 5 6 7 8 9 14 15 16 17 18 19 20 21 22,
[2769]	0.0	  1 6 7 9 16 21 22,
[2770]	0.0	  1 2 4 10 11 12 13 14 15 17 18 19 20 21 22,
[2771]	0.0	  1 2 5 6 7 8 9 10 11 12 13 14 16 17 18 19 20 21 22,
[2772]	0.0	  1 7 16 19 20 21 22,
[2773]	0.0	  1 2 3 4 5 6 8 9 10 11 12 13 14 15 16 17 18 19 20,
[2774]	0.0	  1 15 16 18 21 22,
[2775]	0.0	  1 2 3 4 5 8 10 11 12 22,
[2776]	0.0	  1 2 3 4 5 7 8 10 11 12,
[2777]	0.0	  1 2 3 4 5 6 7 9 21,
[2778]	0.0	  1 4 10 11 12 13 14 15 16 17 19 20 21 22,
[2779]	0.0	  1 2 3 5 10 11 12 13 14 17 18 19 21 22,
[2780]	0.0	  1 12 13 18 21 22,
[2781]	0.0	  1 7 8 10 14 15 16 17 18 19 20 21 22,
[2782]	0.0	  1 6 7 8 10 12 14 15 16 17 18 19 20 21 22,
[2783]	0.0	  1 2 3 4 5 6 7 8 9 10 11 12 14 16 21 22,
[2784]	0.0	  1 2 3 4 5 6 7 8 9 10 11 12 14 15 16 17 21 22,
[2785]	0.0	  1 2 3 4 5 6 7 8 9 10 11 12 13 15 16 17 19 20 22,
[2786]	0.0	  1 5 10 12 21 22,
[2787]	0.0	  1 11 17 18 21 22,
[2788]	0.0	  1 15 16 18 19 20 22,
[2789]	0.0	  1 11 14 17 18 19 20 21 22,
[2790]	0.0	  1 2 3 4 6 7 8 9 11 12 17 18 19 20 21 22,
[2791]	0.0	  1 2 5 10 11 12 13 14 15 16,
[2792]	0.0	  1 2 3 4 5 10 11 12 13 14 15 16 22,
[2793]	0.0	  1 2 3 4 5 6 7 8 9 12 20 21 22,
[2794]	0.0	  1 2 3 4 5 6 8 10 11 12 13 14 22,
[2795]	0.0	  1 2 3 4 6 7 8 9 10 11 12 13 14 15 16 17 18 19 20,
[2796]	0.0	  1 3 4 6 10 11 12 13 14 15 16 17 18 19 20 21 22,
[2797]	0.0	  1 2 10 11 12 13 14 17 18 19 21 22,
[2798]	0.0	  1 2 3 4 10 11 12 22,
[2799]	0.0	  1 2 3 4 5 6 7 8 9 10 11 12 16,
[2800]	0.0	  1 4 12 19 20 21 22,
[2801]	0.0	  1 12 15 16 21 22,
[2802]	0.0	  1 2 3 4 5 6 7 8 9 15 16 22,
[2803]	0.0	  1 11 13 14 18 21 22,
[2804]	0.0	  1 2 3 4 5 10 11 12 14 17 21 22,
[2805]	0.0	  1 2 3 4 6 9 14 15 16 17 18 19 20 21 22,
[2806]	0.0	  1 3 4 19 20 21 22,
[2807]	0.0	  1 4 10 11 12 13 14 17 21 22,
[2808]	0.0	  1 2 6 7 8 9 10 11 12 13 14 17 18 21 22,
[2809]	0.0	  1 6 7 8 9 10 11 12 13 14 16 17 18 19 20 21 22,
[2810]	0.0	  1 2 3 5 14 15 21 22,
[2811]	0.0	  1 2 3 4 5 6 7 8 9 10 12 14 15 16 21 22,
[2812]	0.0	  1 3 4 5 11 12 13 14 15 16 17 18 19 20 21 22,
[2813]	0.0	  1 3 4 6 7 8 9 10 11 12 15 16 17 18 19 20 21 22,
[2814]	0.0	  1 2 4 6 7 8 9 10 11 12 14 21 22,
[2815]	0.0	  1 6 7 8 9 10 13 15 16 17 18 19 20 21 22,
[2816]	0.0	  1 11 12 13 21,
[2817]	0.0	  1 16 17 18 19 20,
[2818]	0.0	  1 2 3 4 5 6 7 8 9 17 18 21 22,
[2819]	0.0	  1 2 3 4 5 6 7 8 9 18 21 22,
[2820]	0.0	  1 2 3 4 5 6 7 8 9 11 12 17 18 21 22,
[2821]	0.0	  1 2 5 10 11 12 13 14 17 18 22,
[2822]	0.0	  1 4 6 7 8 10 11 12 13 15 16 17 18 19 20 21 22,
[2823]	0.0	  1 2 3 4 5 10 13 14 21 22,
[2824]	0.0	  1 2 3 4 5 6 9 10 13 14 21 22,
[2825]	0.0	  1 2 3 4 5 6 8 10 11 12 13 14 17 18 21 22,
[2826]	0.0	  1 4 6 8 9 10 11 12 13 14 15 16 17 18 19 20 21 22,
[2827]	0.0	  1 15 16 17,
[2828]	0.0	  1 7 8 9 10 11 12 13 14 15 16 17 18 19 20 21,
[2829]	0.0	  1 2 3 4 5 6 8 16 21 22,
[2830]	0.0	  1 3 6 9 15 16 19 20 21 22,
[2831]	0.0	  1 2 3 6 9 13 14 15 16 17 18 19 20 21 22,
[2832]	0.0	  1 2 3 6 9 15 16 19 20 21 22,
[2833]	0.0	  1 2 3 6 9 15 16 20 21 22,
[2834]	0.0	  1 2 3 4 6 9 15 16 19 20 21 22,
[2835]	0.0	  1 2 3 4 6 9 15 16 21 22,
[2836]	0.0	  1 2 3 4 5 6 8 9 11 12 13 14 15 16 17 18 19 20 21 22,
[2837]	0.0	  1 2 3 4 5 6 7 8 15 16 17 18 19 20 21 22,
[2838]	0.0	  1 2 4 5 6 7 8 9 10 11 12 13 14 15 17 18 19 20 21 22,
[2839]	0.0	  1 10 11 12 13 16 21 22,
[2840]	0.0	  1 2 3 4 5 6 7 8 10 11 12 13 14 15 17 18 21 22,
[2841]	0.0	  1 2 3 4 5 6 7 8 9 11 13 14 16 17 18 19 20 21 22,
[2842]	0.0	  1 10 11 12 13 19 21 22,
[2843]	0.0	  1 2 3 4 5 6 7 8 9 11 12 13 14 17 19 20 21 22,
[2844]	0.0	  1 6 7 8 9 10 11 12 13 15 16 18 21 22,
[2845]	0.0	  1 2 3 4 5 6 7 9 10 11 12 13 21,
[2846]	0.0	  1 2 3 5 6 7 8 9 10 11 12 13,
[2847]	0.0	  1 2 3 4 5 9 10 11 12 13 14 15 17 19 20 21 22,
[2848]	0.0	  1 2 3 4 5 6 7 8 9 10 11 12 18 21,
[2849]	0.0	  1 2 3 13 14 15 16 17 19 20 21 22,
[2850]	0.0	  1 2 3 4 11 12 13 14 15 16 17 19 20 21 22,
[2851]	0.0	  1 2 3 4 5 6 7 8 9 11 12 13 14 17 18 19 20 21 22,
[2852]	0.0	  1 2 3 4 5 6 7 8 9 10 11 12 13 18 19 20 21,
[2853]	0.0	  1 2 3 10 11 12 13 14 17 18 19 20 21 22,
[2854]	0.0	  1 2 3 4 11 12 13 14 15 16 19 20 21 22,
[2855]	0.0	  1 3 4 6 7 8 9 15 16 19 20 21 22,
[2856]	0.0	  1 6 7 8 15 16 21,
[2857]	0.0	  1 2 5 10 11 12 13 14 21,
[2858]	0.0	  1 2 3 4 5 6 7 8 9 10 11 12 13 14 15 17 20 21 22,
[2859]	0.0	  1 2 3 4 5 6 7 9 14 15 16 18 19 20 21 22,
[2860]	0.0	  1 2 3 4 5 6 7 8 9 10 11 12 13 14 15 16 17 19 20 21,
[2861]	0.0	  1 6 7 8 10 11 12 13 14 15 16 17 18 19 20 22,
[2862]	0.0	  1 11 13 14 17 18 21,
[2863]	0.0	  1 2 3 4 5 6 14 21 22,
[2864]	0.0	  1 2 3 4 5 6 10 12 13 14 21 22,
[2865]	0.0	  1 3 10 11 12 13 21 22,
[2866]	0.0	  1 11 13,
[2867]	0.0	  1 11 13 22,
[2868]	0.0	  1 2 10 11 12 13 14 22,
[2869]	0.0	  1 10 11 12 13 14 15 16 20 22,
[2870]	0.0	  1 2 3 4 5 6 9 12 13 14 15 16 19 20 21 22,
[2871]	0.0	  1 2 3 4 5 6 9 13 14 15 16 18 19 20 21 22,
[2872]	0.0	  1 2 3 4 7 8 10 11 12 13 14 15 16 17 18 19 20 22,
[2873]	0.0	  1 4 7 8 10 11 12 13 14 15 16 17 18 19 20 22,
[2874]	0.0	  1 2 3 4 6 9 14 15 16 17 19 20 21 22,
[2875]	0.0	  1 3 14 21 22,
[2876]	0.0	  1 2 3 4 5 6 12 13 21 22,
[2877]	0.0	  1 10 13 14 21 22,
[2878]	0.0	  1 2 3 4 5 11 12 13 14 17 18 21 22,
[2879]	0.0	  1 2 3 4 5 6 9 21,
[2880]	0.0	  1 6 7 9 21 22,
[2881]	0.0	  1 6 7 8 9 10 11 12 13 14 15 16 21 22,
[2882]	0.0	  1 7 8 10 12 15 16 17 18 19 20 21 22,
[2883]	0.0	  1 8 10 12 15 16 17 18 19 20 21 22,
[2884]	0.0	  1 2 3 4 5 6 8 9 10 11 12 13 14 15 16 20 21 22,
[2885]	0.0	  1 2 3 5 6 7 8 9 10 11 12 13 14 15 16 21 22,
[2886]	0.0	  1 2 3 4 5 6 7 9 16 19 20 21 22,
[2887]	0.0	  1 9 14 15 16 17 18 19 20 21,
[2888]	0.0	  1 15 16 17 18 19 20 21,
[2889]	0.0	  1 2 3 4 6 7 8 9 10 11 12 13 15 16 17 19 20 21 22,
[2890]	0.0	  1 2 3 4 5 6 7 10 11 12 13 14 18 21 22,
[2891]	0.0	  1 2 5 9 10 11 12 13 14 17 18 19 20 21 22,
[2892]	0.0	  1 2 3 5 9 10 11 12 13 14 17 18 19 20 21 22,
[2893]	0.0	  1 2 3 6 7 8 9 14 15 16 19 20 21 22,
[2894]	0.0	  1 2 5 10 11 12 21 22,
[2895]	0.0	  1 3 4,
[2896]	0.0	  1 2 3 4 5 6 8 14 15 16 19 20 21 22,
[2897]	0.0	  1 2 3 4 5 6 14 15 16 19 20 21 22,
[2898]	0.0	  1 6 7 8 10 21 22,
[2899]	0.0	  1 2 3 4 5 6 10 11 12 13 14 15 17 18 21 22,
[2900]	0.0	  1 2 3 4 13 14 15 16 17 18 19 20 21 22,
[2901]	0.0	  1 10 11 13 14 15 16 17 18 19 20 22,
[2902]	0.0	  1 2 3 4 6 9 13 14 15 16 17 18 19 20 21 22,
[2903]	0.0	  1 2 3 4 5 6 7 8 9 10 11 12 15 16 18 19 21 22,
[2904]	0.0	  1 2 3 4 5 10 11 12 13 18 21 22,
[2905]	0.0	  1 4 10 11 12 13 17 18 21 22,
[2906]	0.0	  1 10 12 13 14 20 21 22,
[2907]	0.0	  1 2 3 4 5 6 7 8 11 12 14 21 22,
[2908]	0.0	  1 2 3 4 5 6 7 8 9 11 12 14 16 21 22,
[2909]	0.0	  1 2 3 4 5 6 7 8 9 11 12 14 15 16 21 22,
[2910]	0.0	  1 2 3 4 5 9 10 11 12 13,
[2911]	0.0	  1 2 4 10 21 22,
[2912]	0.0	  1 10 13 14 15 16 17 18,
[2913]	0.0	  1 2 3 4 5 6 7 8 9 10 15 16 18 20 21 22,
[2914]	0.0	  1 2 3 4 5 6 7 8 9 10 11 12 13 17 21,
[2915]	0.0	  1 10 12 13 14 15 16 18 19 20 21 22,
[2916]	0.0	  1 2 3 4 5 6 7 9 10 11 12 18 21 22,
[2917]	0.0	  1 8 10 11 12 13 14 15 16 17 19 20 22,
[2918]	0.0	  1 2 3 5 10 14 21 22,
[2919]	0.0	  1 2 3 5 6 7 8 9 10 11 12 13 14 15 17 18 19 20 21 22,
[2920]	0.0	  1 2 3 6 7 8 9 13 14 15 16 18 19 20 21 22,
[2921]	0.0	  1 2 3 6 7 8 9 13 14 15 16 19 20 21 22,
[2922]	0.0	  1 2 3 4 6 7 8 9 13 14 15 16 19 20 21 22,
[2923]	0.0	  1 10 11 22,
[2924]	0.0	  1 2 3 4 5 6 7 8 9 11 12 17 21 22,
[2925]	0.0	  1 12 16 19 20 21 22,
[2926]	0.0	  1 17 18 19 20 21,
[2927]	0.0	  1 2 3 4 5 6 7 8 9 10 11 12 13 14 16 17 18 22,
[2928]	0.0	  1 2 3 4 5 6 7 8 9 10 11 14 15 16 21 22,
[2929]	0.0	  1 5 6 7 8 9 14 15 16 17 18 19 20 21,
[2930]	0.0	  1 2 3 4 6 8 10 11 12 13 14 15 16 17 18 19 20 21 22,
[2931]	0.0	  1 6 8 11 12 13 21 22,
[2932]	0.0	  1 11 14 21 22,
[2933]	0.0	  1 8 10 11 12 13 15 16 17 18 19 20,
[2934]	0.0	  1 10 11 12 13 17 22,
[2935]	0.0	  1 2 3 4 5 9 10 11 12 13 14 15 19 20 21 22,
[2936]	0.0	  1 10 12 13 15 16 20 21 22,
[2937]	0.0	  1 2 3 4 11 12 13 14 17 18 19 20 21 22,
[2938]	0.0	  1 2 3 4 5 6 9 11 12 13 14 17 18 19 20 21 22,
[2939]	0.0	  1 10 11 12 13 17 18 22,
[2940]	0.0	  1 2 3 4 6 7 8 9 10 11 12 13 14 15 16 18 21 22,
[2941]	0.0	  1 2 3 4 5 10 11 12 13 14 15 17 18 19 20,
[2942]	0.0	  1 5 10 11 12 13 21,
[2943]	0.0	  1 5 6 7 8 9 10 11 12 13 15 16 17 18 21 22,
[2944]	0.0	  1 6 7 8 9 10 11 12 13 15 16 17 18 21 22,
[2945]	0.0	  1 2 3 5 10 11 12 13 14 16 17 18 19 20 21 22,
[2946]	0.0	  1 2 3 4 6 7 8 9 10 11 12 13 17 18 19 20 21 22,
[2947]	0.0	  1 2 3 4 5 6 7 8 19 20 21 22,
[2948]	0.0	  1 6 8 9 15 16 17 18 19 20 21 22,
[2949]	0.0	  1 4 10 11 12 13 14 15 16 19 20 21 22,
[2950]	0.0	  1 2 3 4 5 6 7 8 9 15 16 17 18 19 20,
[2951]	0.0	  1 2 3 6 7 8 9 11 12 13 14 15 16 17 18 19 20 21 22,
[2952]	0.0	  1 2 3 4 5 6 10 11 12 13 14 15 16 20 21 22,
[2953]	0.0	  1 2 3 4 5 6 7 10 11 12 13 14 15 16 17 19 20 21 22,
[2954]	0.0	  1 2 5 6 7 8 9 14 15 16 17 18 19 20 21,
[2955]	0.0	  1 10 11 12 13 14 15 18,
[2956]	0.0	  1 6 7 8 9 10 11 12 13 14 15 16 18 21 22,
[2957]	0.0	  1 2 4 6 7 8 9 10 11 12 13 14 15 16 18 21 22,
[2958]	0.0	  1 2 3 4 5 6 7 8 9 16 17 19 20 21 22,
[2959]	0.0	  1 2 3 4 5 7 8 10 11 12 14 21 22,
[2960]	0.0	  1 2 5 10 11 12 13 14 17 18 19 20,
[2961]	0.0	  1 2 14 21 22,
[2962]	0.0	  1 6 7 8 9 10 13 14 15 16 17 18 19 20,
[2963]	0.0	  1 8 10 11 12 13 14 15 16 17 18 22,
[2964]	0.0	  1 2 3 4 6 7 8 9 10 11 12 13 15 16 17 18 21 22,
[2965]	0.0	  1 2 4 6 7 8 9 10 11 12 13 15 16 17 18 21 22,
[2966]	0.0	  1 20 22,
[2967]	0.0	  1 2 6 7 8 10 11 12 13 14 15 16 17 18 19 20 21 22,
[2968]	0.0	  1 6 7 8 10 11 12 13 14 15 16 18 19 20 21 22,
[2969]	0.0	  1 14 15 21,
[2970]	0.0	  1 2 3 5 6 7 8 9 10 11 12 13 14 15 16 18 21 22,
[2971]	0.0	  1 7 8 10 11 12 13 14 15 16 17 18 19 21 22,
[2972]	0.0	  1 6 7 8 10 11 12 13 14 15 16 17 18 20 21 22,
[2973]	0.0	  1 3 6 7 8 9 11 13 14 15 16 17 18 19 20 21 22,
[2974]	0.0	  1 2 3 4 5 9 14 15 16 17 18 19 20 21 22,
[2975]	0.0	  1 6 7 8 9 10 15 16 21 22,
[2976]	0.0	  1 6 7 8 9 10 12 15 16 21 22,
[2977]	0.0	  1 2 4 6 7 8 9 10 14 15 16 17 18 19 20 21 22,
[2978]	0.0	  1 2 3 4 5 6 8 9 10 11 12 13 14 18 21 22,
[2979]	0.0	  1 2 3 4 5 9 10 11 12 13 14 17 18,
[2980]	0.0	  1 2 4 11 12 14 21 22,
[2981]	0.0	  1 2 3 4 5 6 7 8 9 10 12 13 14 15 16 17 18 19 20 22,
[2982]	0.0	  1 7 8 10 11 14 15 16 17 18 19 20 21 22,
[2983]	0.0	  1 2 3 4 10 11 12 13 20 21 22,
[2984]	0.0	  1 2 3 4 5 6 7 10 11 12 13 14 17 18 21 22,
[2985]	0.0	  1 2 3 4 5 6 7 8 9 10 11 12 15 16 19 20 21,
[2986]	0.0	  1 2 3 4 5 6 8 12 13 14 15 16 17 18 19 20 21 22,
[2987]	0.0	  1 2 3 4 5 6 8 13 14 15 16 17 18 19 20 21 22,
[2988]	0.0	  1 2 3 5 9 10 11 12 13 14 15 16 17 18 19 20 22,
[2989]	0.0	  1 13 14 17 18,
[2990]	0.0	  1 10 11 12 19 20 21 22,
[2991]	0.0	  1 2 3 4 5 6 7 8 9 10 12 18 21 22,
[2992]	0.0	  1 3 4 6 7 8 11 12 15 16 17 18 19 20 21 22,
[2993]	0.0	  1 2 3 4 5 6 7 8 10 11 12 14 15 16 21 22,
[2994]	0.0	  1 6 7 8 9 13 21 22,
[2995]	0.0	  1 4 6 7 8 9 10 11 12 13 21 22,
[2996]	0.0	  1 2 3 4 12 15 16 19 20 21 22,
[2997]	0.0	  1 8 10 11 12 13 14 15 16 17 21 22,
[2998]	0.0	  1 6 9 10 11 12 13 15 16 20 21 22,
[2999]	0.0	  1 4 6 7 8 9 10 11 12 13 15 16 17 19 20 21 22,
[3000]	0.0	  1 6 7 8 9 10 11 12 13 15 16 17 19 20 21 22,
[3001]	0.0	  1 2 3 4 6 7 8 9 10 12 13 14 15 16 17 18 19 20 21 22,
[3002]	0.0	  1 2 3 4 5 14 17 18 19 20 21 22,
[3003]	0.0	  1 2 3 4 5 7 10 11 12 13 14 21 22,
[3004]	0.0	  1 3 11 12 13 21 22,
[3005]	0.0	  1 5 6 7 8 9 16 21 22,
[3006]	0.0	  1 3 5,
[3007]	0.0	  1 7 8 10 11 12 13 14 15 16 17 18 21 22,
[3008]	0.0	  1 10 11 12 13 14 17 19,
[3009]	0.0	  1 2 3 14 15 16 17 18 19 20 21 22,
[3010]	0.0	  1 2 3 4 5 6 7 8 9 10 11 12 13 16 17 18 19 20,
[3011]	0.0	  1 2 3 10 11 12 13 15 16 19 20 21 22,
[3012]	0.0	  1 12 13 14 15 21 22,
[3013]	0.0	  1 11 12 13 17 18 19 21 22,
[3014]	0.0	  1 11 12 13 18 21 22,
[3015]	0.0	  1 6 7 8 11 12 13 14 15 16 17 18 21 22,
[3016]	0.0	  1 2 3 4 5 6 7 8 9 10 11 12 15 16 19 20 22,
[3017]	0.0	  1 14 15 16 18 19 20 21,
[3018]	0.0	  1 10 12 13 16 19 20 21 22,
[3019]	0.0	  1 2 3 4 5 6 8 9 13 14 15 16 19 20 21 22,
[3020]	0.0	  1 2 4 5 6 7 8 9 10 11 12 13 14 17 18 19 20 21 22,
[3021]	0.0	  1 3 15 16 17 19 20 21 22,
[3022]	0.0	  1 2 3 4 5 10 13 14 15 16 17 18 19 20 21 22,
[3023]	0.0	  1 5 7 8 10 11 12 13 14 15 16 17 18 19 20 22,
[3024]	0.0	  1 6 12 21 22,
[3025]	0.0	  1 6 11 12 21 22,
[3026]	0.0	  1 6 10 11 12 13 14 18 21 22,
[3027]	0.0	  1 10 12 14,
[3028]	0.0	  1 2 3 4 5 6 7 8 9 10 11 12 13 18 22,
[3029]	0.0	  1 3 5 6 7 8 9 10 11 13 14 15 16 17 18 19 20 21 22,
[3030]	0.0	  1 11 12 15 21 22,
[3031]	0.0	  1 12 13 14 17 21 22,
[3032]	0.0	  1 2 3 4 5 6 7 8 9 10 11 12 13 14 15 16 18 19 20 21,
[3033]	0.0	  1 6 7 8 9 11 13 15 16 17 18 19 20 21 22,
[3034]	0.0	  1 6 7 8 9 11 12 13 15 16 17 18 19 20 21 22,
[3035]	0.0	  1 10 11 12 13 16,
[3036]	0.0	  1 10 11 12 13 14 17 19 20 21,
[3037]	0.0	  1 2 3 4 5 6 7 8 10 11 12 13 14 15 16 18 21 22,
[3038]	0.0	  1 2 3 4 6 7 8 10 11 12 13 14 21 22,
[3039]	0.0	  1 2 3 4 5 6 7 8 9 10 13 14 16 21 22,
[3040]	0.0	  1 8 10 11 12,
[3041]	0.0	  1 2 3 4 5 6 7 8 9 10 11 12 15 16 17 19 20 22,
[3042]	0.0	  1 2 3 4 5 6 7 8 9 10 12 13 15 16 18 21 22,
[3043]	0.0	  1 6 11 12 15 16 17 18 19 20 21 22,
[3044]	0.0	  1 2 4 5 6 7 8 9 15 16 17 18 19 20 21 22,
[3045]	0.0	  1 2 3 4 14,
[3046]	0.0	  1 9 15 16 17 18 19 20 21 22,
[3047]	0.0	  1 2 3 4 5 6 9 10 11 12 13 15 16 17 18 19 20 21 22,
[3048]	0.0	  1 2 3 4 5 6 7 8 9 10 11 12 13 18 20 21 22,
[3049]	0.0	  1 2 5 10 12 13 14 21 22,
[3050]	0.0	  1 2 4 12 14 21 22,
[3051]	0.0	  1 2 3 4 5 6 8 11 12 14 21 22,
[3052]	0.0	  1 2 3 4 5 6 8 14 21 22,
[3053]	0.0	  1 12 14 17 19 20 21 22,
[3054]	0.0	  1 3 4 5 6 7 8 9 14 15 16 17 18 19 20 21 22,
[3055]	0.0	  1 2 3 4 5 6 7 8 9 10 11 12 13 14 16 19 21 22,
[3056]	0.0	  1 14 15 16 19,
[3057]	0.0	  1 2 3 4 5 7 8 10 11 12 13 14 15 16 17 18 21 22,
[3058]	0.0	  1 4 6 7 8 9 10 12 14 15 16 17 18 19 20 21 22,
[3059]	0.0	  1 2 3 4 5 8 10 11 12 13 14 15 16 17 20 21 22,
[3060]	0.0	  1 2 4 6 9 14 15 16 17 18 19 20 21 22,
[3061]	0.0	  1 2 4 6 7 8 9 10 11 12 13 21,
[3062]	0.0	  1 2 4 6 7 8 9 10 11 12 13 14 16 17 18 21 22,
[3063]	0.0	  1 2 3 4 5 11 12 14 20 21 22,
[3064]	0.0	  1 15 19 20 21 22,
[3065]	0.0	  1 2 3 4 5 6 7 8 9 11 12 13 16 21 22,
[3066]	0.0	  1 14 20 22,
[3067]	0.0	  1 2 3 4 5 6 8 10 11 12 13 14 17 18 22,
[3068]	0.0	  1 2 3 4 16 21 22,
[3069]	0.0	  1 2 3 4 5 6 7 9 10 11 12 13 17 18 21 22,
[3070]	0.0	  1 10 11 12 17 18 21 22,
[3071]	0.0	  1 2 3 4 14 15 16 17 18 19 20,
[3072]	0.0	  1 2 3 5 6 7 8 9 14 15 16 17 18 19 20,
[3073]	0.0	  1 2 3 4 5 6 7 8 9 10 11 12 14 15 16 18 21 22,
[3074]	0.0	  1 2 3 4 6 7 8 9 10 11 12 13 14 17 18 19 20 21 22,
[3075]	0.0	  1 10 12 13 14 15 16 17 21 22,
[3076]	0.0	  1 2 3 4 19 21 22,
[3077]	0.0	  1 2 3 4 5 6 7 9 15 16 20 21 22,
[3078]	0.0	  1 6 7 8 9 10 11 12 13 15 16 17 18 19 21 22,
[3079]	0.0	  1 2 3 4 6 7 8 9 10 11 12 13 15 16 18 21 22,
[3080]	0.0	  1 2 3 4 5 8 10 11 12 13 14 17 18 19 20 22,
[3081]	0.0	  1 3 5 10 11 12 13 14 17 18 21 22,
[3082]	0.0	  1 2 3 4 5 6 9 13 19 20 21 22,
[3083]	0.0	  1 2 3 4 5 6 9 10 12 13 19 20 21 22,
[3084]	0.0	  1 2 3 4 20 21 22,
[3085]	0.0	  1 2 3 4 5 6 9 14 15 16 17 19 20 21 22,
[3086]	0.0	  1 4 14 15 16 17 19 20 21 22,
[3087]	0.0	  1 2 3 5 6 7 8 9 10 11 12 13 18 21,
[3088]	0.0	  1 10 11 12 13 14 16 17 18 19 20 22,
[3089]	0.0	  1 2 4 6 9 21 22,
[3090]	0.0	  1 2 3 4 5 10,
[3091]	0.0	  1 16 19 21 22,
[3092]	0.0	  1 5 10 11 12 21 22,
[3093]	0.0	  1 2 3 4 5 11 12 17 19 20 21 22,
[3094]	0.0	  1 2 3 4 6 7 8 9 10 11 12 15 16 17 19 20 21 22,
[3095]	0.0	  1 3 5 10 11 12 13 14 18,
[3096]	0.0	  1 2 3 4 5 6 7 8 10 11 12 13 14 18 22,
[3097]	0.0	  1 2 3 4 5 6 7 8 9 10 11 12 13 14 16 18 20 21 22,
[3098]	0.0	  1 2 3 4 5 6 7 8 9 10 11 12 13 14 16 18 22,
[3099]	0.0	  1 2 5 10 11 12 13 14 17 18 19 21 22,
[3100]	0.0	  1 6 8 15 16 21 22,
[3101]	0.0	  1 6 7 8 9 13 14 15 16 17 18 19 20 22,
[3102]	0.0	  1 6 7 8 10 11 12 13 18 21 22,
[3103]	0.0	  1 2 13 14 21 22,
[3104]	0.0	  1 6 7 8 10 11 12 13 14 15 16 17 18 19 20,
[3105]	0.0	  1 2 3 4 5 6 7 8 9 10 11 15 16 17 18 19 20 21,
[3106]	0.0	  1 2 10 11 12 13 14 15 16 17 19 20 21 22,
[3107]	0.0	  1 13 14 17 18 21,
[3108]	0.0	  1 2 3 5 6 7 8 9 14 15 16 19 20 21 22,
[3109]	0.0	  1 11 13 14 15 16 17 18 19 21 22,
[3110]	0.0	  1 4 6 7 8 9 10 12 15 16 17 18 19 20 21 22,
[3111]	0.0	  1 2 3 5 10 11 12 13 14 17 18 22,
[3112]	0.0	  1 2 3 6 7 8 9 10 11 12 13 14 15 16 20 21 22,
[3113]	0.0	  1 2 3 4 11 12 17 18 19 20 21 22,
[3114]	0.0	  1 2 3 4 6 7 21 22,
[3115]	0.0	  1 2 3 4 5 10 11 12 13 14 17,
[3116]	0.0	  1 6 7 8 9 13 14 15 16 17 18 19 20 21,
[3117]	0.0	  1 4 7 8 15 16 17 18 19 20 21 22,
[3118]	0.0	  1 2 4 5 10 12 14 21 22,
[3119]	0.0	  1 17 18 19,
[3120]	0.0	  1 11 12 13 15 16 17 18 19 20 21 22,
[3121]	0.0	  1 6 7 8 11 12 13 15 16 17 18 19 20 21 22,
[3122]	0.0	  1 2 3 4 5 6 10 11 12 13 14 17 18 20 21 22,
[3123]	0.0	  1 6 7 8 13 15 16 17 18 19 20 21 22,
[3124]	0.0	  1 2 3 4 5 10 11 12 13 18 19 20 21 22,
[3125]	0.0	  1 2 3 5 6 7 8 9 14 15 16 17 18 19 20 21,
[3126]	0.0	  1 2 3 4 6 7 8 10 11 12 13 14 17 18 19 21 22,
[3127]	0.0	  1 2 3 4 5 6 9 10 11 12 13 14 15 16 17 18 19 20,
[3128]	0.0	  1 4 6 7 8 9 15 16 17 19 20 21 22,
[3129]	0.0	  1 7 8 10 11 12 13 14 17 18,
[3130]	0.0	  1 7 10 11 12 13 14 17 18 21,
[3131]	0.0	  1 2 3 4 6 7 8 9 10 12 15 16 21 22,
[3132]	0.0	  1 2 5 6 7 8 9 10 11 12 13 14 18 21 22,
[3133]	0.0	  1 2 3 4 5 6 7 9 11 12 14 15 16 17 18 19 20 21 22,
[3134]	0.0	  1 2 3 4 5 6 9 10 11 12 13 21,
[3135]	0.0	  1 10 12 13 14 16 21 22,
[3136]	0.0	  1 2 3 4 14 22,
[3137]	0.0	  1 2 3 4 5 6 7 8 9 10 11 12 15 16 17 20 21 22,
[3138]	0.0	  1 2 3 4 5 6 7 8 9 10 11 12 13 15 16 17 21 22,
[3139]	0.0	  1 17 19 20 22,
[3140]	0.0	  1 2 3 4 5 6 7 8 9 11 12 16 17 19 20 21 22,
[3141]	0.0	  1 10 11 12 13 14 16 17 21 22,
[3142]	0.0	  1 2 3 4 6 7 8 10 11 12 14 15 16 17 18 19 20 21 22,
[3143]	0.0	  1 2 3 5 10 11 12 21 22,
[3144]	0.0	  1 3 4 6 7 8 9 10 11 12 13 14 15 16 17 18 19 20 22,
[3145]	0.0	  1 5 6 10 11 12 13 14 15 16 17 18 19 20 21 22,
[3146]	0.0	  1 13 17 18 19 20 21 22,
[3147]	0.0	  1 2 4 5 6 7 8 9 10 11 12 13 18 21 22,
[3148]	0.0	  1 4 5 6 7 8 9 10 11 12 13 14 15 16 17 18 21 22,
[3149]	0.0	  1 10 13 14 15 16 17 18 19 20 21,
[3150]	0.0	  1 2 3 4 5 6 11 12 13 14 17 18 19 20 21 22,
[3151]	0.0	  1 2 3 4 5 6 7 10 11 12 13 14 17 18 19 20 21 22,
[3152]	0.0	  1 2 3 4 5 8 11 12 13 14 15 16 17 18 19 20 21 22,
[3153]	0.0	  1 5 11 12 13 14 15 16 17 18 19 20 21 22,
[3154]	0.0	  1 6 7 8 10 11 12 13 14 15 17 18 19 20 21 22,
[3155]	0.0	  1 2 3 4 5 7 10 11 12 14 15 16 17 18 19 20 21 22,
[3156]	0.0	  1 2 3 4 5 6 11 12 19 20 21 22,
[3157]	0.0	  1 6 7 8 12 15 16 21 22,
[3158]	0.0	  1 3 4 12 14 15 16 17 18 19 20 21 22,
[3159]	0.0	  1 5 6 7 8 9 10 11 12 13 16 17 18 19 20 21 22,
[3160]	0.0	  1 2 3 4 5 6 9 14 15 16 20 21 22,
[3161]	0.0	  1 14 15 16 20 22,
[3162]	0.0	  1 7 8 14 15 16 17 18 19 20 22,
[3163]	0.0	  1 8 14 15 16 17 18 19 20 21,
[3164]	0.0	  1 2 3 4 5 6 7 8 9 10 11 12 13 16 18,
[3165]	0.0	  1 11 12 13 14 15 21 22,
[3166]	0.0	  1 3 5 6 7 8 9 10 11 12 13 14 15 16 17 18 21 22,
[3167]	0.0	  1 6 7 9 10 11 13 14 15 16 17 18 19 20 21 22,
[3168]	0.0	  1 2 5 6 7 8 9 10 11 12 13 15 16 17 18 19 20 21 22,
[3169]	0.0	  1 10 13 14 16 21 22,
[3170]	0.0	  1 2 3 4 5 14 15 16 17 19 20 21 22,
[3171]	0.0	  1 2 3 4 5 8 14 15 16 17 19 20 21 22,
[3172]	0.0	  1 2 3 4 5 6 7 8 9 10 13 15 16 19 20 21 22,
[3173]	0.0	  1 10 11 12 13 14 15 16 17,
[3174]	0.0	  1 2 3 6 7 8 9 16 19 20 21 22,
[3175]	0.0	  1 2 3 4 5 6 7 9 10 11 12 15 16 17 18 19 20 21 22,
[3176]	0.0	  1 8 13 14 15 16 17 18 19 20 22,
[3177]	0.0	  1 8 13 14 15 16 17 18 19 20,
[3178]	0.0	  1 10 11 12 13 17 18 19 20 22,
[3179]	0.0	  1 3 5 14 15 16 17 18 19 20 21,
[3180]	0.0	  1 2 3 4 5 9 13 14 15 16 17 18 19 20 21 22,
[3181]	0.0	  1 2 3 4 5 10 11 12 13 14 15 16 17 21 22,
[3182]	0.0	  1 5 21,
[3183]	0.0	  1 3 5 10 11 12 13 14 15 16 19 20 21 22,
[3184]	0.0	  1 6 9 10 11 12 13 14 15 17 18 19 20 21 22,
[3185]	0.0	  1 4 6 7 8 9 11 12 15 16 21 22,
[3186]	0.0	  1 2 5 8 10 11 12 13 14 15 16 17 18 19 20 21 22,
[3187]	0.0	  1 2 3 4 11 12 14 17 18 21 22,
[3188]	0.0	  1 8 9 13 14 15 16 17 18 19 20 21 22,
[3189]	0.0	  1 11 12 13 14 15 17 19 20 21 22,
[3190]	0.0	  1 10 11 12 13 14 15 17 18 21,
[3191]	0.0	  1 10 11 12 13 14 15 17 20 21 22,
[3192]	0.0	  1 13 14 15 16 17 18 21 22,
[3193]	0.0	  1 9 10 11 12 13 14 15 16 17 18 20 21 22,
[3194]	0.0	  1 2 3 4 7 8 9 10 11 12 13 14 15 16 17 18 19 20 21 22,
[3195]	0.0	  1 2 6 7 8 9 10 11 12 13,
[3196]	0.0	  1 2 3 16 19 20 21 22,
[3197]	0.0	  1 6 9 10 11 12 13 14 15 21 22,
[3198]	0.0	  1 2 3 4 5 8 9,
[3199]	0.0	  1 2 3 4 5 7 8 9,
[3200]	0.0	  1 10 12 13 14 15 16 17 19 20 22,
[3201]	0.0	  1 17 21 22,
[3202]	0.0	  1 3 5 10 11 12 14 15 16 17 18 19 20 21 22,
[3203]	0.0	  1 7 8 10 11 12 13 14 15 16 17 19 20 21 22,
[3204]	0.0	  1 2 3 4 5 6 7 8 9 11 16 17 18 19 20 21 22,
[3205]	0.0	  1 10 11 12 13 14 19 20 22,
[3206]	0.0	  1 2 3 4 5 10 11 12 15 16 21 22,
[3207]	0.0	  1 2 3 4 10 11 12 15 16 21 22,
[3208]	0.0	  1 4 10 11 12 13 15 16 21 22,
[3209]	0.0	  1 15 16 20,
[3210]	0.0	  1 12 13 15 16 17 19 20 21 22,
[3211]	0.0	  1 7 8 10 11 12 13 14 15 16 17 18 22,
[3212]	0.0	  1 11 12 14 22,
[3213]	0.0	  1 2 3 4 5 6 7 8 9 11 14 15 16 21 22,
[3214]	0.0	  1 2 3 5 7 9 10 11 12 13 14 15 16 17 18 19 20 21 22,
[3215]	0.0	  1 2 3 5 9 10 11 12 13 14 15 17 18 19 20 21 22,
[3216]	0.0	  1 4 6 7 8 12 15 16 17 18 19 20 21 22,
[3217]	0.0	  1 2 3 4 6 7 8 11 12 15 16 17 18 19 20 21 22,
[3218]	0.0	  1 10 15 16 17 18 19 20 21 22,
[3219]	0.0	  1 2 3 4 11 12 14 17 18 19 20 21 22,
[3220]	0.0	  1 2 3 5 6 7 8 9 10 11 12 13 14 17 18 19 20,
[3221]	0.0	  1 2 3 4 5 6 7 8 9 10 11 12 13 14 16 18 19 21 22,
[3222]	0.0	  1 2 3 4 5 6 9 13 15 16 19 20 21 22,
[3223]	0.0	  1 2 3 4 5 6 10 11 12 13 14 18 19 20 21 22,
[3224]	0.0	  1 13 14 18 19 20 21 22,
[3225]	0.0	  1 2 3 4 5 6 9 10 12 13 14 19 20 21 22,
[3226]	0.0	  1 2 3 4 5 10 12 13 14 19 20 21 22,
[3227]	0.0	  1 2 3 5 10 12 13 14 19 20 21 22,
[3228]	0.0	  1 2 3 4 6 7 8 9 10 11 12 13 14 15 16 17 18 20 21 22,
[3229]	0.0	  1 5 6 7 8 9 10 21 22,
[3230]	0.0	  1 2 3 4 5 6 7 8 9 10 11 12 19 21 22,
[3231]	0.0	  1 12 15 16 20 21 22,
[3232]	0.0	  1 2 3 12 13 21 22,
[3233]	0.0	  1 2 10 11 12 13 14 15 17 18 21 22,
[3234]	0.0	  1 12 16 17 18 19 20 21 22,
[3235]	0.0	  1 10 11 12 14 17 21 22,
[3236]	0.0	  1 12 14 17 21 22,
[3237]	0.0	  1 2 3 6 7 8 9 12 13 14 15 16 17 18 19 20 21 22,
[3238]	0.0	  1 12 15 16 17 18 19 20 22,
[3239]	0.0	  1 7 8 12 15 16 17 18 19 20 21 22,
[3240]	0.0	  1 15 16 17 18 19 22,
[3241]	0.0	  1 4 5 10 11 12,
[3242]	0.0	  1 2 4 5 10 11 12,
[3243]	0.0	  1 2 3 4 5 6 7 8 10 11 12 13 15 16 18 21 22,
[3244]	0.0	  1 2 3 4 11 12 13 14 17 18 21 22,
[3245]	0.0	  1 11 12 14 15 17 19 20 21 22,
[3246]	0.0	  1 2 3 5 10 11 12 13 15 16 17 19 20 21 22,
[3247]	0.0	  1 8 10 14 15 16 17 18 19 20 21 22,
[3248]	0.0	  1 2 3 4 5 6 7 8 9 10 13 16 18 21 22,
[3249]	0.0	  1 2 4 6 7 8 10 11 12 13 14 21 22,
[3250]	0.0	  1 2 4 6 10 11 12 13 14 21 22,
[3251]	0.0	  1 2 3 4 5 6 7 8 9 15 16 19 20,
[3252]	0.0	  1 2 3 5 6 7 8 9 10 11 12 13 18 21 22,
[3253]	0.0	  1 6 7 9 11 12 15 16 17 18 19 20 21 22,
[3254]	0.0	  1 2 3 4 5 6 7 8 9 10 11 14 15 16 17 18 21 22,
[3255]	0.0	  1 2 3 4 5 6 7 8 9 10 11 14 15 16 17 18 19 21 22,
[3256]	0.0	  1 2 3 4 5 6 7 8 9 11 12 15 16 20 21 22,
[3257]	0.0	  1 2 5 7 9 10 11 12 13 14 15 16 17 18 19 20 21 22,
[3258]	0.0	  1 2 4 5 10 11 12 13 22,
[3259]	0.0	  1 4 5 9 10 11 12 13 14 15 16 17 18 19 20 21 22,
[3260]	0.0	  1 2 3 4 5 6 8 9 10 11 12 21 22,
[3261]	0.0	  1 4 11 13 14 15 16 17 18 19 20 21 22,
[3262]	0.0	  1 2 3 4 14 19 20 21 22,
[3263]	0.0	  1 2 3 4 5 6 7 8 9 10 11 12 13 18 19 20,
[3264]	0.0	  1 2 3 4 5 14 16 21 22,
[3265]	0.0	  1 2 6 7 8 9 10 11 13 14 15 16 17 18 19 20 21 22,
[3266]	0.0	  1 6 13 14 21 22,
[3267]	0.0	  1 6 10 11 12 13 14 15 16 18 19 20 21 22,
[3268]	0.0	  1 2 4 12 13 14 21 22,
[3269]	0.0	  1 5 13 14 21 22,
[3270]	0.0	  1 7 8 15 16 17 18 19 20 22,
[3271]	0.0	  1 2 3 4 5 6 9 14 17 18 19 20 21 22,
[3272]	0.0	  1 2 3 10 11 12 13 14 20 21 22,
[3273]	0.0	  1 5 10 11 12 13 14 15 17 18 21 22,
[3274]	0.0	  1 13 14 15 16 17 19 20 22,
[3275]	0.0	  1 2 3 4 5 8 12 14 15 16 17 18 19 20 21 22,
[3276]	0.0	  1 2 3 4 5 8 11 12 14 15 16 17 18 19 20 21 22,
[3277]	0.0	  1 2 3 4 5 10 11 12 13 14 15 16 17 20 21 22,
[3278]	0.0	  1 2 3 4 5 6 15 16 19 20 21 22,
[3279]	0.0	  1 2 3 4 5 6 7 8 14 15 16 17 18 19 21 22,
[3280]	0.0	  1 2 3 4 5 6 7 8 9 10 14 15 16 17 18 19 21 22,
[3281]	0.0	  1 3 4 14 15 16 17 19 20 21 22,
[3282]	0.0	  1 6 15 16 20 21 22,
[3283]	0.0	  1 2 3 4 6 7 8 14 15 16 17 18 19 20 21 22,
[3284]	0.0	  1 2 3 4 6 7 8 9 10 12 15 16 17 18 19 20 21 22,
[3285]	0.0	  1 5 10 11 13 14 15 16 17 18 19 20 21 22,
[3286]	0.0	  1 15 22,
[3287]	0.0	  1 2 3 4 5 6 7 8 10 11 12 21,
[3288]	0.0	  1 2 4 5 6 7 8 9 13 14 15 16 17 18 19 20 21 22,
[3289]	0.0	  1 2 3 4 5 6 7 8 9 10 11 12 13 14 15 20 21 22,
[3290]	0.0	  1 4 10 11 12 22,
[3291]	0.0	  1 13 14 16 19 20 21 22,
[3292]	0.0	  1 3 10 11 12 13 22,
;
END; [st_Bootstrap]

BEGIN st_Assumptions;
uptodate;
chartransform=Uncorrected_P;
disttransform=NeighborNet;
splitstransform=EqualAngle;
SplitsPostProcess filter=dimension value=4;
 exclude  no missing;
radiallylayoutnodelabels;
END; [st_Assumptions]
