# Supplementary material for: Genetic Heritage of the Balto-Slavic Speaking Populations: A Synthesis of Autosomal, Mitochondrial and Y-Chromosomal Data
Source: PLoS One. 2015 Sep 2;10(9):e0135820. doi: 10.1371/journal.pone.0135820 (PMC4558026; doi:10.1371/journal.pone.0135820)
Supplement: S1 Dataset — (zip-archive). bslav.dbf, bslav.var, bslav.inf, lexical dataset in STARLING format (multistate matrix with synonyms allowed). This dataset exported in MS EXCEL format is available as Table A in S3 File.bslav.nex, the same dataset as a binary matrix in NEXUS format.*.tre, some of the discussed trees in NEWICK format;NEXUS files for NeighborNet networks. (ZIP) [file pone.0135820.s001.zip › Linguistic dataset/Networks/Balto-Slavic (with Slovenian) + German + Demotic Greek.nex]

#nexus

BEGIN Taxa;
DIMENSIONS ntax=23;
TAXLABELS
[1] 'Outgroup_Demotic_Greek'
[2] 'Outgroup_German_Literary'
[3] 'Russian_Literary'
[4] 'Russian_Bolshoe_Davydovskoe'
[5] 'Russian_Smekhnovo'
[6] 'Russian_Arkhangelsk'
[7] 'Ukrainian_Literary'
[8] 'Ukrainian_Tisiv'
[9] 'Ukrainian_Bogdan'
[10] 'Belarusian_Literary'
[11] 'Bulgarian_Literary'
[12] 'Macedonian_Literary'
[13] 'Macedonian_Western'
[14] 'Serbo_Croatian_Literary'
[15] 'Slovenian_Ljubljana'
[16] 'Polish_Literary'
[17] 'Kashubian_Literary'
[18] 'Czech_Literary'
[19] 'Slovak_Literary'
[20] 'Upper_Sorbian_Literary'
[21] 'Lower_Sorbian_Literary'
[22] 'Lithuanian_Literary'
[23] 'Latvian_Literary'
;
END; [Taxa]

BEGIN Characters;
DIMENSIONS nchar=456;
FORMAT
	datatype=STANDARD missing=? gap=- symbols="01" labels=left transpose=no interleave=yes;
MATRIX
'Outgroup_Demotic_Greek'      001000100001000000010000000010010000100001000100010000010000
'Outgroup_German_Literary'    010001000010000000001000100001000001000100001000100100000001
'Russian_Literary'            100100001000000001000100000000101000010000010001000010000100
'Russian_Bolshoe_Davydovskoe' 100100001000100000000100000000101000010000010001000010000100
'Russian_Smekhnovo'           100100001000000001000100000000101000010000010001000010000100
'Russian_Arkhangelsk'         100100001000100000000100000000101000010000010001000010000100
'Ukrainian_Literary'          100110001000010001000010000000101000010000010001000010000010
'Ukrainian_Tisiv'             100010001000010000000010000000101000010000010001000010000010
'Ukrainian_Bogdan'            ???????01000010000000010000000101000010000010001000?????0010
'Belarusian_Literary'        100010001000000001000010000000101000010000010001000010000010
'Bulgarian_Literary'          100010001000?????????001000000100100010000010001000010001010
'Macedonian_Literary'         100010001000001000000001000000101000010000010001000010001010
'Macedonian_Western'          1000100?????00100000000100000???1000010000010001000010001000
'Serbo_Croatian_Literary'     100010001000000010000010000000100010010000010001000010000010
'Slovenian_Ljubljana'         100010001000000010000010000000100010010000010001000000100100
'Polish_Literary'             100010001000100000000010010000101000010000010001000000100010
'Kashubian_Literary'          100010001000100000000010000000101000010000010000001000100010
'Czech_Literary'              100010001000100000000010000000101000010000010001000000100010
'Slovak_Literary'             100010001000100000000010000000100010010000010001000010000010
'Upper_Sorbian_Literary'      100010001000100000000010000000101000010000010001000010000010
'Lower_Sorbian_Literary'      100010001000100000000010000000101000010000010001000010000010
'Lithuanian_Literary'         100010010000000000100000001000101000000010010010000001000100
'Latvian_Literary'            100010000100000100000000000100101000001000100010000001000100

'Outgroup_Demotic_Greek'      111000000000001000001100100101001010001001001001000000110000
'Outgroup_German_Literary'    010001000000100010000001010000100111000010001010???????00010
'Russian_Literary'            01???????0100001010000100???01010010100010001100100000010000
'Russian_Bolshoe_Davydovskoe' 01???????0100001010000100???01010010100010001100100000010000
'Russian_Smekhnovo'           01???????0100101010000100???01010010100010001100100000010000
'Russian_Arkhangelsk'         010000010010010101000010001001010010100010001100101000010000
'Ukrainian_Literary'          0101000000100001010000100???01010010100010001010100000010000
'Ukrainian_Tisiv'             010100000000010101000010001001010010100010001010???????10000
'Ukrainian_Bogdan'            010100000000010101000010001001010010100010001010000010010000
'Belarusian_Literary'        01???????0100001010000100???01010010100010001010???????10000
'Bulgarian_Literary'          0100001000000101000000100???01010010100010001010000101010000
'Macedonian_Literary'         0100001000000101010000100???01010010100010001010000100010000
'Macedonian_Western'          0100001000000101000000100???01010010100010001010000100000001
'Serbo_Croatian_Literary'     010000100010000100010010001001010010100010001010000100010000
'Slovenian_Ljubljana'         010000100010000101000010001001010010100010001010000100010000
'Polish_Literary'             010000100100000101000010001001010010100010001010000001010000
'Kashubian_Literary'          010000001100000101000010001001010010100010001010000001010000
'Czech_Literary'              010000100000010101000010001001010010110010001010010000010000
'Slovak_Literary'             010000100000010101000010001001010010010010001010010000010000
'Upper_Sorbian_Literary'      01000001010000010100001000100101001????010001010010000010000
'Lower_Sorbian_Literary'      010000010100000101000010001001010010100010001010010000010000
'Lithuanian_Literary'         011000000010000100000010010010010010100100010010010000000100
'Latvian_Literary'            010010000011000000100010010010010010100010100010010000001000

'Outgroup_Demotic_Greek'      001000100001000010101000000010010000010100100010100110000001
'Outgroup_German_Literary'    10001001000001000101001000000010010000001??10000110010010000
'Russian_Literary'            010001000010100001001000000101000010001001001000101010001000
'Russian_Bolshoe_Davydovskoe' 010001000010100001001000000101000010001001001000101010001000
'Russian_Smekhnovo'           010001000010100001001000000101000010001001001000101010001000
'Russian_Arkhangelsk'         010001000010100001001000110001000010001001010000101010001000
'Ukrainian_Literary'          010001000010100001001000100001000010001001010000101010001000
'Ukrainian_Tisiv'             010001000010100001001????????1000010001001010000101010001000
'Ukrainian_Bogdan'            ???001000010100001001100100001000010001001010000101010001000
'Belarusian_Literary'        010001000010100001001000100001000010001001010000101010001000
'Bulgarian_Literary'          010001000010001001001000100001001000001001010000101010001000
'Macedonian_Literary'         010001000010100001001000100001001000001001001000101010001000
'Macedonian_Western'          010001000010100001001000100001001000001001001000101010001000
'Serbo_Croatian_Literary'     ???001000010100001001000100001001000001001010000101010001000
'Slovenian_Ljubljana'         010001000010100001001000100001000010001001001000101010001000
'Polish_Literary'             010001000010100001001000100001000010001001001000101010001000
'Kashubian_Literary'          01000100001010000??01000100001000010001001010000101010001000
'Czech_Literary'              010001000010100001001000100001000010001001001000101010001000
'Slovak_Literary'             010001000010100001001000100001000010001001010000101010001000
'Upper_Sorbian_Literary'      010001000010100001001000100001000010001001001001001010000010
'Lower_Sorbian_Literary'      010001000010100001001000100001000010001001001001001010000010
'Lithuanian_Literary'         010100000100000101001001000001000000101001000100101011000100
'Latvian_Literary'            010100001000000101001000001001000001001001000100101010100000

'Outgroup_Demotic_Greek'      001001000100100000010010010001000000001001000100000010000001
'Outgroup_German_Literary'    100100010001000000101000101000000000100000110001000000010000
'Russian_Literary'            010010100001000001000001101000010000000100001000100000000010
'Russian_Bolshoe_Davydovskoe' 010010100001000001000001101000010000000100011000100000000010
'Russian_Smekhnovo'           010010100001000001000001101000010000000100010000100000000010
'Russian_Arkhangelsk'         010110100001000001001000101000010001000100001000100000000010
'Ukrainian_Literary'          010010100001000001001000100100000000010100010000100000000010
'Ukrainian_Tisiv'             010010100001000001001000100100010000010100010000100000000010
'Ukrainian_Bogdan'            0100101000010???????1000100100010000010100010000100000000010
'Belarusian_Literary'        0100101000010000010010001010000????????100010000100000000010
'Bulgarian_Literary'          010010100001000010001000101000010000000100001000000100000100
'Macedonian_Literary'         0100101000010???????1000101000010000000100010000000100000100
'Macedonian_Western'          0100101000010???????1000101000010000000100010000000100000100
'Serbo_Croatian_Literary'     010010100001010000001000101000000001000100010000000100000100
'Slovenian_Ljubljana'         010100100001010000001000101000001000000100001000100000000100
'Polish_Literary'             010100100001001000001000101000001010000100000010100000000100
'Kashubian_Literary'          010100100001001000001000100000101000000100010000100000100000
'Czech_Literary'              010100100001010000001000101000010100000100010000100000000100
'Slovak_Literary'             010100100001000001001000101000001000000100010000001000000100
'Upper_Sorbian_Literary'      010100001001010000001000101000001000000100010000100000100000
'Lower_Sorbian_Literary'      010100001001010000001000101000001000000100010000100000100000
'Lithuanian_Literary'         010010001010000001001000100010000010000????10000010001000000
'Latvian_Literary'            010010001010000100000100100010000010000010010000010000001000

'Outgroup_Demotic_Greek'      100000101100101100001000010000010000010001000010000100000011
'Outgroup_German_Literary'    101000001110010100100001000001000010000010??????001000000100
'Russian_Literary'            100001001110010100010010000010000000100100100000010001000000
'Russian_Bolshoe_Davydovskoe' 100001001110010100010010000010000000100100100000010001000000
'Russian_Smekhnovo'           100001001110010100010010000010000000100100100000010001000000
'Russian_Arkhangelsk'         100001001110010100010010000100000100100100100000010001000000
'Ukrainian_Literary'          10000100111001010100001000??????0000100100100000010001000000
'Ukrainian_Tisiv'             10000100111001010001001000??????0000100100100000010001000000
'Ukrainian_Bogdan'            10000100111001010001001000??????0000100100100000010001000000
'Belarusian_Literary'        10000100111001010001001000??????0000100100100000010001000000
'Bulgarian_Literary'          100011001110010100010010001000000100000100100000010001000000
'Macedonian_Literary'         100010001110010100010010001000000100000100101000010001001000
'Macedonian_Western'          100011001110010100010010001000000100000100001000010001001000
'Serbo_Croatian_Literary'     100010001110010100010100001000000100000100100000010000001000
'Slovenian_Ljubljana'         100010001110010100010010000001000001000100100000010000001000
'Polish_Literary'             100001001110010100010010001000000000100100100000010010000000
'Kashubian_Literary'          100001001110010100010010001000000000100100100000010010000000
'Czech_Literary'              100100001110010100010010001000000001000100100001010000001000
'Slovak_Literary'             100100001110010100010010001000000001000100100000010010000000
'Upper_Sorbian_Literary'      100001001110010100010010001000000000100100000001010010000000
'Lower_Sorbian_Literary'      100001001110010100010010001000000000100100000001010000100000
'Lithuanian_Literary'         011000001110010110000000100001001000001000010100100000000100
'Latvian_Literary'            0110000101010101?????000100000101000001000010000100000010100

'Outgroup_Demotic_Greek'      000001001010000100001001000010100010011000100000000001001000
'Outgroup_German_Literary'    000100010100100010000000100001110000101001000000000100010001
'Russian_Literary'            100000010101000000010100000100100101001010000100000000100001
'Russian_Bolshoe_Davydovskoe' 100000010101000000010100000100100101001010000100000000100001
'Russian_Smekhnovo'           100000010101000000010100000100100101001010000100000000100001
'Russian_Arkhangelsk'         100000010101000000010100000100100101001010000100000000100001
'Ukrainian_Literary'          ???????10100010000010100000100101001001010000100000000100010
'Ukrainian_Tisiv'             100000010100010000010100000100101001001010000100000000100001
'Ukrainian_Bogdan'            100000010100010000010100000100101001001010000100000000100001
'Belarusian_Literary'        ???????1010?????00010100000100101001001010000100000000100001
'Bulgarian_Literary'          100000010101000000010100000100100101001010000000000010010001
'Macedonian_Literary'         010000010101000000010100001000100101001010000000000010100000
'Macedonian_Western'          010000110101000000010100001000100101001000010000000010110000
'Serbo_Croatian_Literary'     100000010101000000010100000100100101001010000000100000110000
'Slovenian_Ljubljana'         100000010101000000010100000100100101001010000000100000100001
'Polish_Literary'             100000010100010000010100000100100101001010000000001000100001
'Kashubian_Literary'          100000010100010000010100000100100101001010000000001000000101
'Czech_Literary'              100000010101000000010100010000100101001010000000010000100001
'Slovak_Literary'             100000010101000000010100000100100101001010000100000000100001
'Upper_Sorbian_Literary'      100000010101000000010100010100100101001010000001000000110001
'Lower_Sorbian_Literary'      100000010101000000010100010100100101001010000000001000110001
'Lithuanian_Literary'         000010010100001000100010000100100101001010000010000000100010
'Latvian_Literary'            001000010100001001000010000100100101001100001000000000100010

'Outgroup_Demotic_Greek'      011001101000010000010001010101001010100000001000100001000000
'Outgroup_German_Literary'    001100100001010100000100101101010100000010010010000100000001
'Russian_Literary'            001100011000011000000010100111100100100000010100000010001000
'Russian_Bolshoe_Davydovskoe' 00110001100001100000001010011?100??0100000010100000010001000
'Russian_Smekhnovo'           001100011000011000000010100111100100000001010100000010001000
'Russian_Arkhangelsk'         001100011000011000000010100111100100100000010100000010001000
'Ukrainian_Literary'          001100011000011000000010100111100100100000010100000000101000
'Ukrainian_Tisiv'             00110001100001??????00101001111001001000000101000??????01000
'Ukrainian_Bogdan'            00110001100001??????00101001111001001000000101000??????01000
'Belarusian_Literary'        00110001?????11000000010100111100100100000010100000010001000
'Bulgarian_Literary'          001100011000010001000010100101100100100000010100000010001000
'Macedonian_Literary'         101100011000010000100010100101100100100000010100000010001000
'Macedonian_Western'          101100011000010000100010100111100100100000010100000010001000
'Serbo_Croatian_Literary'     101100011000011000000010100111100100100000010100000010001000
'Slovenian_Ljubljana'         001100011000010010000010100111100100100000100100000010001000
'Polish_Literary'             001100011000011000000010100111100100010000010100000010001000
'Kashubian_Literary'          001100011000011000000010100111100101000000010100000010000100
'Czech_Literary'              001100010000111000000010100111100100100000010100000010001000
'Slovak_Literary'             001100010000111000000010100111100100100000010100000010001000
'Upper_Sorbian_Literary'      001100010000111000000010100111100100100000010100000010001000
'Lower_Sorbian_Literary'      00110001?????11000000010100111100100100000010100000010001000
'Lithuanian_Literary'         001100100010011000001000100011100100000100010001010000010000
'Latvian_Literary'            001010010100011000001000100011100100001000010001001000000010

'Outgroup_Demotic_Greek'      110000010000000100001010000010000001
'Outgroup_German_Literary'    010?????0000100000100100010000100000
'Russian_Literary'            010000101000000000100101000000001000
'Russian_Bolshoe_Davydovskoe' 01000010100000000010010???????001000
'Russian_Smekhnovo'           01000010110000000010010???????001000
'Russian_Arkhangelsk'         010000101000000000100101000000001000
'Ukrainian_Literary'          010000101000000000100101000000000010
'Ukrainian_Tisiv'             010?????01000000?????10???????000010
'Ukrainian_Bogdan'            0100001001000000?????10???????001000
'Belarusian_Literary'        010000101010000000100101000000000010
'Bulgarian_Literary'          010010001000000000100101000000001000
'Macedonian_Literary'         010010001000000010100101000100001000
'Macedonian_Western'          010010001000000000100100000100001000
'Serbo_Croatian_Literary'     010000101000000000100101000000001000
'Slovenian_Ljubljana'         010000100000010000100101000000010000
'Polish_Literary'             010000100010000000100100000001000010
'Kashubian_Literary'          010000101000000000100100000001000010
'Czech_Literary'              010000100100000000100101000000000010
'Slovak_Literary'             010000100100000000100101000000000010
'Upper_Sorbian_Literary'      010000100100000000100101001000010000
'Lower_Sorbian_Literary'      010000100010000000100101000000010000
'Lithuanian_Literary'         001100000001000001010101100000000100
'Latvian_Literary'            010001000000001000100100100000??????
;
END; [Characters]

BEGIN Distances;
DIMENSIONS ntax=23;
FORMAT labels=left diagonal triangle=both;
MATRIX
[1] 'Outgroup_Demotic_Greek'        0.0 0.41513762 0.39910313 0.40137616 0.41002277 0.4122807 0.40454546 0.41133004 0.4059406 0.41421568 0.40315315 0.40807176 0.4086758 0.39955848 0.3991228 0.40789473 0.40088105 0.4100877 0.40350878 0.41371682 0.41241685 0.42920354 0.43595505
[2] 'Outgroup_German_Literary'      0.41513762 0.0 0.34507042 0.34615386 0.34606206 0.3440367 0.34047619 0.34170854 0.3359375 0.32911393 0.3278302 0.342723 0.33492824 0.32794458 0.3325688 0.33715597 0.32949308 0.3325688 0.3233945 0.33333334 0.33178654 0.35185185 0.3647059
[3] 'Russian_Literary'              0.39910313 0.34507042 0.0 0.006880734 0.013667426 0.03587444 0.073903 0.07323232 0.07614213 0.05147059 0.107551485 0.113895215 0.1276102 0.11060948 0.09865471 0.10762332 0.12162162 0.10986547 0.10762332 0.115384616 0.108843535 0.26696834 0.28045976
[4] 'Russian_Bolshoe_Davydovskoe'   0.40137616 0.34615386 0.006880734 0.0 0.016055046 0.03440367 0.07801419 0.07124682 0.0741688 0.055276383 0.11241218 0.11188811 0.12351544 0.11085451 0.10321101 0.10321101 0.11290322 0.10550459 0.10321101 0.1087963 0.10440835 0.2685185 0.28
[5] 'Russian_Smekhnovo'             0.41002277 0.34606206 0.013667426 0.016055046 0.0 0.045558088 0.07981221 0.06818182 0.07106599 0.057356607 0.11860465 0.113425925 0.125 0.116972476 0.113895215 0.10933941 0.11899313 0.107061505 0.1047836 0.11494253 0.115207374 0.2689655 0.28037384
[6] 'Russian_Arkhangelsk'           0.4122807 0.3440367 0.03587444 0.03440367 0.045558088 0.0 0.08181818 0.071428575 0.074257426 0.05147059 0.10135135 0.11659193 0.13013698 0.10375276 0.10526316 0.10964912 0.11453745 0.10745614 0.096491225 0.11283186 0.10643016 0.27876106 0.29662922
[7] 'Ukrainian_Literary'            0.40454546 0.34047619 0.073903 0.07801419 0.07981221 0.08181818 0.0 0.027777778 0.038071066 0.026960785 0.12529002 0.12471132 0.14117648 0.107551485 0.122727275 0.10454545 0.10045662 0.11590909 0.1 0.121559635 0.11494253 0.25688073 0.27505827
[8] 'Ukrainian_Tisiv'               0.41133004 0.34170854 0.07323232 0.07124682 0.06818182 0.071428575 0.027777778 0.0 0.0052083335 0.02425876 0.09898477 0.103535354 0.12371134 0.10918114 0.11083744 0.0862069 0.08663366 0.08866995 0.07635468 0.10199005 0.10224439 0.26616916 0.29113925
[9] 'Ukrainian_Bogdan'              0.4059406 0.3359375 0.07614213 0.0741688 0.07106599 0.074257426 0.038071066 0.0052083335 0.0 0.03314917 0.10459184 0.109725684 0.129771 0.10643564 0.10891089 0.089108914 0.08955224 0.09158416 0.089108914 0.105 0.10526316 0.28 0.30025446
[10] 'Belarusian_Literary'          0.41421568 0.32911393 0.05147059 0.055276383 0.057356607 0.05147059 0.026960785 0.02425876 0.03314917 0.0 0.092731826 0.097256854 0.114503816 0.07901235 0.09068628 0.068627454 0.07635468 0.075980395 0.06127451 0.08415841 0.075980395 0.2549505 0.2745592
[11] 'Bulgarian_Literary'            0.40315315 0.3278302 0.107551485 0.11241218 0.11860465 0.10135135 0.12529002 0.09898477 0.10459184 0.092731826 0.0 0.057208236 0.06993007 0.07256236 0.11036036 0.11936937 0.12895928 0.117117114 0.10585585 0.13636364 0.12984055 0.28863636 0.30254042
[12] 'Macedonian_Literary'           0.40807176 0.342723 0.113895215 0.11188811 0.113425925 0.11659193 0.12471132 0.103535354 0.109725684 0.097256854 0.057208236 0.0 0.029680366 0.0744921 0.11210762 0.12556054 0.14414415 0.10089686 0.11210762 0.13800906 0.13151927 0.2850679 0.29885057
[13] 'Macedonian_Western'            0.4086758 0.33492824 0.1276102 0.12351544 0.125 0.13013698 0.14117648 0.12371134 0.129771 0.114503816 0.06993007 0.029680366 0.0 0.08735632 0.13013698 0.13926941 0.15825687 0.12328767 0.13470319 0.14746544 0.1408776 0.28801844 0.29274005
[14] 'Serbo_Croatian_Literary'       0.39955848 0.32794458 0.11060948 0.11085451 0.116972476 0.10375276 0.107551485 0.10918114 0.10643564 0.07901235 0.07256236 0.0744921 0.08735632 0.0 0.07726269 0.11258278 0.12195122 0.09713025 0.08609272 0.11581292 0.109375 0.26948774 0.28280544
[15] 'Slovenian_Ljubljana'           0.3991228 0.3325688 0.09865471 0.10321101 0.113895215 0.10526316 0.122727275 0.11083744 0.10891089 0.09068628 0.11036036 0.11210762 0.13013698 0.07726269 0.0 0.0877193 0.11453745 0.076754384 0.083333336 0.1039823 0.09756097 0.27433628 0.29213482
[16] 'Polish_Literary'               0.40789473 0.33715597 0.10762332 0.10321101 0.10933941 0.10964912 0.10454545 0.0862069 0.089108914 0.068627454 0.11936937 0.12556054 0.13926941 0.11258278 0.0877193 0.0 0.04845815 0.076754384 0.078947365 0.086283185 0.07538803 0.27876106 0.28764045
[17] 'Kashubian_Literary'            0.40088105 0.32949308 0.12162162 0.11290322 0.11899313 0.11453745 0.10045662 0.08663366 0.08955224 0.07635468 0.12895928 0.14414415 0.15825687 0.12195122 0.11453745 0.04845815 0.0 0.09911894 0.09251101 0.09555556 0.08908686 0.28 0.28893906
[18] 'Czech_Literary'                0.4100877 0.3325688 0.10986547 0.10550459 0.107061505 0.10745614 0.11590909 0.08866995 0.09158416 0.075980395 0.117117114 0.10089686 0.12328767 0.09713025 0.076754384 0.076754384 0.09911894 0.0 0.04605263 0.06858407 0.07317073 0.27654868 0.28988764
[19] 'Slovak_Literary'               0.40350878 0.3233945 0.10762332 0.10321101 0.1047836 0.096491225 0.1 0.07635468 0.089108914 0.06127451 0.10585585 0.11210762 0.13470319 0.08609272 0.083333336 0.078947365 0.09251101 0.04605263 0.0 0.07300885 0.08425721 0.2699115 0.28764045
[20] 'Upper_Sorbian_Literary'        0.41371682 0.33333334 0.115384616 0.1087963 0.11494253 0.11283186 0.121559635 0.10199005 0.105 0.08415841 0.13636364 0.13800906 0.14746544 0.11581292 0.1039823 0.086283185 0.09555556 0.06858407 0.07300885 0.0 0.015659954 0.27455357 0.28798187
[21] 'Lower_Sorbian_Literary'        0.41241685 0.33178654 0.108843535 0.10440835 0.115207374 0.10643016 0.11494253 0.10224439 0.10526316 0.075980395 0.12984055 0.13151927 0.1408776 0.109375 0.09756097 0.07538803 0.08908686 0.07317073 0.08425721 0.015659954 0.0 0.26845637 0.28181818
[22] 'Lithuanian_Literary'           0.42920354 0.35185185 0.26696834 0.2685185 0.2689655 0.27876106 0.25688073 0.26616916 0.28 0.2549505 0.28863636 0.2850679 0.28801844 0.26948774 0.27433628 0.27876106 0.28 0.27654868 0.2699115 0.27455357 0.26845637 0.0 0.16780046
[23] 'Latvian_Literary'              0.43595505 0.3647059 0.28045976 0.28 0.28037384 0.29662922 0.27505827 0.29113925 0.30025446 0.2745592 0.30254042 0.29885057 0.29274005 0.28280544 0.29213482 0.28764045 0.28893906 0.28988764 0.28764045 0.28798187 0.28181818 0.16780046 0.0
;
END; [Distances]

BEGIN Splits;
DIMENSIONS ntax=23 nsplits=67;
FORMAT labels=no weights=yes confidences=yes intervals=no;
PROPERTIES fit=97.42053568310318 cyclic;
CYCLE 1 11 13 12 14 15 18 19 20 21 16 17 10 7 8 9 5 3 4 6 22 23 2;
MATRIX
[1, size=1] 	 0.025164053 	 1.0 	  1 2 3 4 5 6 7 8 9 10 12 13 14 15 16 17 18 19 20 21 22 23,
[2, size=3] 	 0.010815832 	 0.9162 	  1 2 3 4 5 6 7 8 9 10 14 15 16 17 18 19 20 21 22 23,
[3, size=4] 	 0.01692173 	 0.9473 	  1 2 3 4 5 6 7 8 9 10 15 16 17 18 19 20 21 22 23,
[4, size=4] 	 0.07213466 	 1.0 	  1 2 22 23,
[5, size=2] 	 0.028973773 	 0.9976 	  1 2,
[6, size=1] 	 0.24328203 	 1.0 	  1,
[7, size=1] 	 0.016737554 	 0.9996 	  1 2 3 4 5 6 7 8 9 10 11 12 14 15 16 17 18 19 20 21 22 23,
[8, size=2] 	 0.022839917 	 0.9951 	  1 2 3 4 5 6 7 8 9 10 11 14 15 16 17 18 19 20 21 22 23,
[9, size=5] 	 8.624927E-4 	 0.0727 	  1 2 3 4 5 6 7 8 9 10 11 16 17 19 20 21 22 23,
[10, size=1] 	 0.006420887 	 0.969 	  1 2 3 4 5 6 7 8 9 10 11 13 14 15 16 17 18 19 20 21 22 23,
[11, size=5] 	 0.0022047777 	 0.0905 	  1 2 3 4 5 6 7 8 9 10 11 13 16 17 20 21 22 23,
[12, size=5] 	 0.0013763014 	 0.0467 	  1 2 11 13 23,
[13, size=4] 	 0.0028878707 	 0.0876 	  1 2 11 13,
[14, size=1] 	 0.019922813 	 1.0 	  1 2 3 4 5 6 7 8 9 10 11 12 13 15 16 17 18 19 20 21 22 23,
[15, size=2] 	 0.007997353 	 0.5963 	  1 2 3 4 5 6 7 8 9 10 11 12 13 16 17 18 19 20 21 22 23,
[16, size=9] 	 0.0028005177 	 0.126 	  1 2 3 4 5 6 7 8 9 11 12 13 22 23,
[17, size=5] 	 3.5629852E-4 	 0.311 	  1 2 11 12 13,
[18, size=1] 	 0.030063516 	 1.0 	  1 2 3 4 5 6 7 8 9 10 11 12 13 14 16 17 18 19 20 21 22 23,
[19, size=2] 	 0.002586735 	 0.2281 	  1 2 3 4 5 6 7 8 9 10 11 12 13 14 16 17 19 20 21 22 23,
[20, size=6] 	 0.004699374 	 0.3633 	  1 2 3 4 5 6 7 8 9 10 11 12 13 14 17 22 23,
[21, size=7] 	 0.0021239738 	 0.4023 	  1 2 3 4 5 6 7 8 9 10 11 12 13 14 22 23,
[22, size=8] 	 4.1027306E-5 	 0.3818 	  1 2 11 12 13 14 22 23,
[23, size=7] 	 0.0011463909 	 0.1293 	  1 2 11 12 13 14 23,
[24, size=1] 	 0.021615949 	 1.0 	  1 2 3 4 5 6 7 8 9 10 11 12 13 14 15 16 17 19 20 21 22 23,
[25, size=2] 	 0.0016089466 	 0.7597 	  1 2 3 4 5 6 7 8 9 10 11 12 13 14 15 16 17 20 21 22 23,
[26, size=3] 	 0.007365696 	 0.7326 	  1 2 3 4 5 6 7 8 9 10 11 12 13 14 15 16 17 21 22 23,
[27, size=4] 	 5.419885E-4 	 0.3171 	  1 2 3 4 5 6 7 8 9 10 11 12 13 14 15 16 17 22 23,
[28, size=7] 	 0.0012057782 	 0.1501 	  1 2 3 4 5 6 7 8 9 11 12 13 14 15 22 23,
[29, size=10] 	 0.004663338 	 0.4853 	  1 2 3 4 5 6 11 12 13 14 15 22 23,
[30, size=7] 	 0.0020827872 	 0.2474 	  1 2 11 12 13 14 15,
[31, size=1] 	 0.02126435 	 1.0 	  1 2 3 4 5 6 7 8 9 10 11 12 13 14 15 16 17 18 20 21 22 23,
[32, size=1] 	 0.0035105275 	 0.8886 	  1 2 3 4 5 6 7 8 9 10 11 12 13 14 15 16 17 18 19 21 22 23,
[33, size=2] 	 0.033499815 	 1.0 	  1 2 3 4 5 6 7 8 9 10 11 12 13 14 15 16 17 18 19 22 23,
[34, size=4] 	 0.0029597806 	 0.4915 	  1 2 3 4 5 6 7 8 9 10 11 12 13 14 15 18 19 22 23,
[35, size=9] 	 0.0023371237 	 0.1568 	  1 2 11 12 13 14 15 18 19,
[36, size=1] 	 0.0035519158 	 0.817 	  1 2 3 4 5 6 7 8 9 10 11 12 13 14 15 16 17 18 19 20 22 23,
[37, size=3] 	 0.0024861156 	 0.4962 	  1 2 3 4 5 6 7 8 9 10 11 12 13 14 15 18 19 20 22 23,
[38, size=1] 	 0.016012918 	 1.0 	  1 2 3 4 5 6 7 8 9 10 11 12 13 14 15 17 18 19 20 21 22 23,
[39, size=2] 	 0.016098566 	 0.9933 	  1 2 3 4 5 6 7 8 9 10 11 12 13 14 15 18 19 20 21 22 23,
[40, size=6] 	 0.0038039011 	 0.4402 	  1 2 3 4 5 6 11 12 13 14 15 18 19 20 21 22 23,
[41, size=1] 	 0.024813462 	 1.0 	  1 2 3 4 5 6 7 8 9 10 11 12 13 14 15 16 18 19 20 21 22 23,
[42, size=5] 	 0.0031822354 	 0.2723 	  1 2 3 4 5 6 11 12 13 14 15 16 18 19 20 21 22 23,
[43, size=2] 	 0.0031080842 	 0.4868 	  1 2 3 4 5 6 8 9 11 12 13 14 15 16 17 18 19 20 21 22 23,
[44, size=3] 	 0.0021350605 	 0.4421 	  1 2 3 4 5 6 9 11 12 13 14 15 16 17 18 19 20 21 22 23,
[45, size=6] 	 0.0011379714 	 0.2677 	  1 2 4 6 11 12 13 14 15 16 17 18 19 20 21 22 23,
[46, size=8] 	 0.014912869 	 0.9539 	  1 2 11 12 13 14 15 16 17 18 19 20 21 22 23,
[47, size=1] 	 0.01625457 	 0.9995 	  1 2 3 4 5 6 8 9 10 11 12 13 14 15 16 17 18 19 20 21 22 23,
[48, size=2] 	 3.428438E-4 	 0.2726 	  1 2 3 4 5 6 9 10 11 12 13 14 15 16 17 18 19 20 21 22 23,
[49, size=3] 	 0.008596656 	 0.9462 	  1 2 3 4 5 6 10 11 12 13 14 15 16 17 18 19 20 21 22 23,
[50, size=2] 	 0.008596363 	 0.9451 	  1 2 3 4 5 6 7 10 11 12 13 14 15 16 17 18 19 20 21 22 23,
[51, size=3] 	 0.0011761227 	 0.1894 	  1 2 3 4 6 7 10 11 12 13 14 15 16 17 18 19 20 21 22 23,
[52, size=1] 	 0.005297693 	 0.9051 	  1 2 3 4 5 6 7 8 10 11 12 13 14 15 16 17 18 19 20 21 22 23,
[53, size=2] 	 5.091751E-4 	 0.1086 	  1 2 3 4 6 7 8 10 11 12 13 14 15 16 17 18 19 20 21 22 23,
[54, size=1] 	 0.0056360387 	 0.9712 	  1 2 3 4 6 7 8 9 10 11 12 13 14 15 16 17 18 19 20 21 22 23,
[55, size=2] 	 0.001340583 	 0.6409 	  1 2 4 6 7 8 9 10 11 12 13 14 15 16 17 18 19 20 21 22 23,
[56, size=3] 	 0.014515386 	 0.9849 	  1 2 6 7 8 9 10 11 12 13 14 15 16 17 18 19 20 21 22 23,
[57, size=4] 	 0.014440263 	 0.9871 	  1 2 7 8 9 10 11 12 13 14 15 16 17 18 19 20 21 22 23,
[58, size=1] 	 0.0011860477 	 0.6453 	  1 2 4 5 6 7 8 9 10 11 12 13 14 15 16 17 18 19 20 21 22 23,
[59, size=3] 	 0.0034980336 	 0.6977 	  1 2 5 7 8 9 10 11 12 13 14 15 16 17 18 19 20 21 22 23,
[60, size=1] 	 0.0017613668 	 0.7495 	  1 2 3 5 6 7 8 9 10 11 12 13 14 15 16 17 18 19 20 21 22 23,
[61, size=2] 	 3.13425E-4 	 0.5022 	  1 2 3 5 7 8 9 10 11 12 13 14 15 16 17 18 19 20 21 22 23,
[62, size=1] 	 0.018430093 	 0.9996 	  1 2 3 4 5 7 8 9 10 11 12 13 14 15 16 17 18 19 20 21 22 23,
[63, size=1] 	 0.07692786 	 1.0 	  1 2 3 4 5 6 7 8 9 10 11 12 13 14 15 16 17 18 19 20 21 23,
[64, size=2] 	 0.066299155 	 1.0 	  1 2 3 4 5 6 7 8 9 10 11 12 13 14 15 16 17 18 19 20 21,
[65, size=3] 	 0.0017118849 	 0.4012 	  1 3 4 5 6 7 8 9 10 11 12 13 14 15 16 17 18 19 20 21,
[66, size=1] 	 0.089588925 	 1.0 	  1 2 3 4 5 6 7 8 9 10 11 12 13 14 15 16 17 18 19 20 21 22,
[67, size=1] 	 0.1706584 	 1.0 	  1 3 4 5 6 7 8 9 10 11 12 13 14 15 16 17 18 19 20 21 22 23,
;
END; [Splits]

BEGIN Network;
DIMENSIONS ntax=23 nvertices=220 nedges=371;
DRAW to_scale;
TRANSLATE
2 'Outgroup_Demotic_Greek',
3 'Bulgarian_Literary',
4 'Macedonian_Western',
5 'Macedonian_Literary',
6 'Serbo_Croatian_Literary',
7 'Slovenian_Ljubljana',
8 'Czech_Literary',
9 'Slovak_Literary',
10 'Upper_Sorbian_Literary',
11 'Lower_Sorbian_Literary',
12 'Polish_Literary',
13 'Kashubian_Literary',
14 'Ukrainian_Literary',
15 'Ukrainian_Bogdan',
16 'Russian_Smekhnovo',
17 'Russian_Literary',
18 'Russian_Bolshoe_Davydovskoe',
19 'Russian_Arkhangelsk',
20 'Lithuanian_Literary',
21 'Latvian_Literary',
22 'Outgroup_German_Literary',
194 'Belarusian_Literary',
201 'Ukrainian_Tisiv',
;
VERTICES
1 -0.24328203 0.0 s=n,
2 0.0 0.0 s=n,
3 -0.29155013 0.0557718 s=n,
4 -0.28336617 0.072858974 s=n,
5 -0.29707316 0.070620455 s=n,
6 -0.31852832 0.07331069 s=n,
7 -0.3390588 0.08255068 s=n,
8 -0.3595773 0.07707978 s=n,
9 -0.36579648 0.07220429 s=n,
10 -0.38781068 0.07561444 s=n,
11 -0.38835517 0.06903807 s=n,
12 -0.3963368 0.051529035 s=n,
13 -0.40698868 0.043087926 s=n,
14 -0.39277944 2.1241125E-4 s=n,
15 -0.38246155 -0.003467985 s=n,
16 -0.3579637 -0.021907529 s=n,
17 -0.35453308 -0.019792115 s=n,
18 -0.35293934 -0.018484473 s=n,
19 -0.34382808 -0.018642208 s=n,
20 -0.17564595 -0.09859534 s=n,
21 -0.1491266 -0.08861337 s=n,
22 -0.07748945 -0.046932552 s=n,
23 -0.27198595 0.0039452617 s=n,
24 -0.33814868 0.03268379 s=n,
25 -0.34100965 0.032290556 s=n,
26 -0.2748469 0.0035520298 s=n,
27 -0.34238595 0.032290556 s=n,
28 -0.2762232 0.0035520298 s=n,
29 -0.34272903 0.03219443 s=n,
30 -0.2765663 0.0034559018 s=n,
31 -0.27519 0.0034559018 s=n,
32 -0.3438329 0.031885136 s=n,
33 -0.27767017 0.003146609 s=n,
34 -0.3456125 0.030802952 s=n,
35 -0.27944976 0.0020644264 s=n,
36 -0.27834588 0.002373719 s=n,
37 -0.27696958 0.002373719 s=n,
38 -0.34387356 0.031879548 s=n,
39 -0.34565312 0.030797366 s=n,
40 -0.34724835 0.029089313 s=n,
41 -0.3472077 0.0290949 s=n,
42 -0.28104496 3.5637227E-4 s=n,
43 -0.27994108 6.6566485E-4 s=n,
44 -0.27856478 6.6566485E-4 s=n,
45 -0.35014352 0.03205552 s=n,
46 -0.35173875 0.030347466 s=n,
47 -0.34434402 0.034482367 s=n,
48 -0.3454479 0.034173075 s=n,
49 -0.34548855 0.034167487 s=n,
50 -0.34726813 0.033085305 s=n,
51 -0.35175854 0.03434346 s=n,
52 -0.35335374 0.032635406 s=n,
53 -0.36021465 0.019394489 s=n,
54 -0.35859963 0.01710655 s=n,
55 -0.35410923 0.015848396 s=n,
56 -0.34671342 0.03590271 s=n,
57 -0.34849298 0.034820527 s=n,
58 -0.3529834 0.03607868 s=n,
59 -0.3545786 0.034370627 s=n,
60 -0.35391873 0.036839634 s=n,
61 -0.35551393 0.03513158 s=n,
62 -0.35428908 0.033396356 s=n,
63 -0.36114997 0.020155441 s=n,
64 -0.34887543 0.040075216 s=n,
65 -0.350655 0.03899303 s=n,
66 -0.35514542 0.040251184 s=n,
67 -0.35608074 0.041012138 s=n,
68 -0.35767597 0.039304085 s=n,
69 -0.3613388 0.038277805 s=n,
70 -0.35917678 0.0341053 s=n,
71 -0.35795194 0.032370076 s=n,
72 -0.36481282 0.01912916 s=n,
73 -0.36387748 0.018368209 s=n,
74 -0.3622625 0.01608027 s=n,
75 -0.36558956 0.01829749 s=n,
76 -0.3646542 0.017536538 s=n,
77 -0.3630392 0.015248599 s=n,
78 -0.35937637 0.016274879 s=n,
79 -0.35488597 0.015016726 s=n,
80 -0.33775187 0.033449583 s=n,
81 -0.34061283 0.033056352 s=n,
82 -0.34198913 0.033056352 s=n,
83 -0.3423322 0.03296022 s=n,
84 -0.34394723 0.03524816 s=n,
85 -0.3450511 0.034938868 s=n,
86 -0.34509176 0.034933284 s=n,
87 -0.3463166 0.036668506 s=n,
88 -0.34847862 0.04084101 s=n,
89 -0.3502582 0.039758828 s=n,
90 -0.3547486 0.04101698 s=n,
91 -0.35568395 0.04177793 s=n,
92 -0.34154058 0.035215013 s=n,
93 -0.34188366 0.035118885 s=n,
94 -0.34349865 0.037406825 s=n,
95 -0.34460253 0.037097532 s=n,
96 -0.34464318 0.037091944 s=n,
97 -0.34586802 0.03882717 s=n,
98 -0.34803006 0.042999674 s=n,
99 -0.34980962 0.041917488 s=n,
100 -0.35430002 0.043175645 s=n,
101 -0.35523537 0.043936595 s=n,
102 -0.3556322 0.043170802 s=n,
103 -0.36209556 0.03283749 s=n,
104 -0.36087072 0.03110227 s=n,
105 -0.3677316 0.017861355 s=n,
106 -0.36850834 0.017029684 s=n,
107 -0.367573 0.016268732 s=n,
108 -0.36595798 0.013980794 s=n,
109 -0.32502228 0.04336289 s=n,
110 -0.3246255 0.044128682 s=n,
111 -0.32748646 0.043735452 s=n,
112 -0.32886276 0.043735452 s=n,
113 -0.3284142 0.045894112 s=n,
114 -0.3287573 0.045797985 s=n,
115 -0.33037227 0.048085924 s=n,
116 -0.35548472 0.04441782 s=n,
117 -0.3558815 0.043652024 s=n,
118 -0.3563301 0.04149336 s=n,
119 -0.3579253 0.039785307 s=n,
120 -0.3604542 0.041323163 s=n,
121 -0.36020485 0.040841937 s=n,
122 -0.3638677 0.039815657 s=n,
123 -0.3617057 0.035643153 s=n,
124 -0.36462447 0.034375347 s=n,
125 -0.35390052 6.10127E-4 s=n,
126 -0.35312378 0.0014417975 s=n,
127 -0.31578103 0.04898262 s=n,
128 -0.31538424 0.049748417 s=n,
129 -0.3182452 0.049355183 s=n,
130 -0.3196215 0.049355183 s=n,
131 -0.31917292 0.051513847 s=n,
132 -0.35795134 0.051358227 s=n,
133 -0.35834813 0.050592434 s=n,
134 -0.35879672 0.04843377 s=n,
135 -0.36039194 0.046725716 s=n,
136 -0.36292082 0.04826357 s=n,
137 -0.3627345 0.04231363 s=n,
138 -0.36248514 0.04183241 s=n,
139 -0.366148 0.04080613 s=n,
140 -0.36398596 0.036633626 s=n,
141 -0.36690477 0.03536582 s=n,
142 -0.37046662 0.016179074 s=n,
143 -0.3695313 0.015418122 s=n,
144 -0.3679163 0.013130183 s=n,
145 -0.37458482 0.007704937 s=n,
146 -0.3726265 0.008555547 s=n,
147 -0.37526307 0.00674408 s=n,
148 -0.37330475 0.0075946907 s=n,
149 -0.36663625 0.013019936 s=n,
150 -0.36371747 0.014287743 s=n,
151 -0.3600546 0.015314023 s=n,
152 -0.3555642 0.01405587 s=n,
153 -0.35457876 -3.5072982E-4 s=n,
154 -0.35556933 -0.014832277 s=n,
155 -0.3548911 -0.01387142 s=n,
156 -0.35411435 -0.01303975 s=n,
157 -0.35417938 -0.01729629 s=n,
158 -0.35340264 -0.016464619 s=n,
159 -0.3524121 -0.0019830717 s=n,
160 -0.2795823 -5.330956E-4 s=n,
161 -0.2784784 -2.2380306E-4 s=n,
162 -0.2771021 -2.2380306E-4 s=n,
163 -0.2755069 0.001484251 s=n,
164 -0.27372733 0.0025664337 s=n,
165 -0.27338424 0.002662562 s=n,
166 -0.27052328 0.0030557937 s=n,
167 -0.24181937 -8.894679E-4 s=n,
168 -0.29766706 0.06416241 s=n,
169 -0.30052802 0.06376918 s=n,
170 -0.30190432 0.06376918 s=n,
171 -0.30145574 0.06592784 s=n,
172 -0.32769412 0.055621516 s=n,
173 -0.3408205 0.044942416 s=n,
174 -0.34192437 0.044633124 s=n,
175 -0.34196502 0.04462754 s=n,
176 -0.3431899 0.04636276 s=n,
177 -0.3453519 0.050535265 s=n,
178 -0.3451754 0.05311597 s=n,
179 -0.3478535 0.045580376 s=n,
180 -0.3496331 0.044498194 s=n,
181 -0.3541235 0.045756347 s=n,
182 -0.35505885 0.0465173 s=n,
183 -0.3553082 0.046998523 s=n,
184 -0.35777482 0.053938933 s=n,
185 -0.35810217 0.055514224 s=n,
186 -0.3582787 0.05293352 s=n,
187 -0.35867548 0.052167725 s=n,
188 -0.38578624 0.07274644 s=n,
189 -0.38331962 0.06580603 s=n,
190 -0.3855999 0.066796504 s=n,
191 -0.38164958 0.04514947 s=n,
192 -0.37948754 0.040976968 s=n,
193 -0.38240635 0.03970916 s=n,
194 -0.37345946 0.015340523 s=n,
195 -0.3725241 0.014579571 s=n,
196 -0.37090912 0.012291632 s=n,
197 -0.37757763 0.0068663857 s=n,
198 -0.37787056 0.0066882498 s=n,
199 -0.37487775 0.007526801 s=n,
200 -0.375556 0.006565944 s=n,
201 -0.38142347 2.8341313E-4 s=n,
202 -0.38113055 4.6154927E-4 s=n,
203 -0.37917224 0.0013121597 s=n,
204 -0.37940648 8.6007064E-4 s=n,
205 -0.373539 0.0071426015 s=n,
206 -0.3668705 0.012567847 s=n,
207 -0.3639517 0.013835654 s=n,
208 -0.36028886 0.014861934 s=n,
209 -0.35579845 0.01360378 s=n,
210 -0.354813 -8.0281886E-4 s=n,
211 -0.35580358 -0.015284366 s=n,
212 -0.35607633 -0.01659691 s=n,
213 -0.35584208 -0.016144821 s=n,
214 -0.35516384 -0.015183964 s=n,
215 -0.35445213 -0.018608833 s=n,
216 -0.3532977 -0.016759947 s=n,
217 -0.35230714 -0.0022783997 s=n,
218 -0.2281533 -0.042373694 s=n,
219 -0.22704943 -0.042064402 s=n,
220 -0.22567312 -0.042064402 s=n,
;
VLABELS
2 'Outgroup_Demotic_Greek' x=15 y=0 a=1.7484555E-7 f='Dialog-PLAIN-14' lc=0 0 153,
3 'Bulgarian_Literary' x=14 y=4 a=0.27318206 lc=0 0 153,
4 'Macedonian_Western' x=13 y=8 a=0.5463641 lc=0 0 153,
5 'Macedonian_Literary' x=10 y=11 a=0.81954765 lc=0 0 153,
6 'Serbo_Croatian_Literary' x=7 y=13 a=1.0927278 lc=0 0 153,
7 'Slovenian_Ljubljana' x=3 y=15 a=1.3659099 lc=0 0 153,
8 'Czech_Literary' x=-1 y=15 a=1.6390918 lc=0 0 153,
9 'Slovak_Literary' x=-5 y=14 a=1.9122738 lc=0 0 153,
10 'Upper_Sorbian_Literary' x=-9 y=12 a=2.1854532 lc=0 0 153,
11 'Lower_Sorbian_Literary' x=-12 y=9 a=2.4586375 lc=0 0 153,
12 'Polish_Literary' x=-14 y=6 a=2.7318192 lc=0 0 153,
13 'Kashubian_Literary' x=-15 y=2 a=3.0050015 lc=0 0 153,
14 'Ukrainian_Literary' x=-14 y=-6 a=3.5513654 lc=0 0 153,
15 'Ukrainian_Bogdan' x=-9 y=-12 a=4.097731 lc=0 0 153,
16 'Russian_Smekhnovo' x=-5 y=-14 a=4.370914 lc=0 0 153,
17 'Russian_Literary' x=-1 y=-15 a=4.6440897 lc=0 0 153,
18 'Russian_Bolshoe_Davydovskoe' x=3 y=-15 a=4.917282 lc=0 0 153,
19 'Russian_Arkhangelsk' x=7 y=-13 a=5.1904583 lc=0 0 153,
20 'Lithuanian_Literary' x=10 y=-11 a=5.4636393 lc=0 0 153,
21 'Latvian_Literary' x=13 y=-8 a=5.736821 lc=0 0 153,
22 'Outgroup_German_Literary' x=14 y=-4 a=6.0100036 lc=0 0 153,
194 'Belarusian_Literary' l=9 x=-135 y=1 lc=0 0 153,
201 'Ukrainian_Tisiv' l=9 x=-97 y=-1 lc=0 0 153,
;
EDGES
1 1 2 s=6 w=0.24328203,
2 23 1 s=5 w=0.028973773,
3 24 23 s=4 w=0.07213466,
4 25 24 s=13 w=0.0028878707,
5 26 23 s=13 w=0.0028878707,
6 26 25 s=4 w=0.07213466,
7 27 25 s=12 w=0.0013763014,
8 28 26 s=12 w=0.0013763014,
9 28 27 s=4 w=0.07213466,
10 29 27 s=17 w=3.5629852E-4,
11 30 28 s=17 w=3.5629852E-4,
12 30 29 s=4 w=0.07213466,
13 31 26 s=17 w=3.5629852E-4,
14 31 30 s=12 w=0.0013763014,
15 32 29 s=23 w=0.0011463909,
16 33 30 s=23 w=0.0011463909,
17 33 32 s=4 w=0.07213466,
18 34 32 s=30 w=0.0020827872,
19 35 33 s=30 w=0.0020827872,
20 35 34 s=4 w=0.07213466,
21 36 30 s=30 w=0.0020827872,
22 36 35 s=23 w=0.0011463909,
23 37 31 s=30 w=0.0020827872,
24 37 36 s=12 w=0.0013763014,
25 38 32 s=22 w=4.1027306E-5,
26 39 34 s=22 w=4.1027306E-5,
27 39 38 s=30 w=0.0020827872,
28 40 39 s=35 w=0.0023371237,
29 41 34 s=35 w=0.0023371237,
30 41 40 s=22 w=4.1027306E-5,
31 42 35 s=35 w=0.0023371237,
32 42 41 s=4 w=0.07213466,
33 43 36 s=35 w=0.0023371237,
34 43 42 s=23 w=0.0011463909,
35 44 37 s=35 w=0.0023371237,
36 44 43 s=12 w=0.0013763014,
37 45 39 s=29 w=0.004663338,
38 46 40 s=29 w=0.004663338,
39 46 45 s=35 w=0.0023371237,
40 47 29 s=16 w=0.0028005177,
41 48 32 s=16 w=0.0028005177,
42 48 47 s=23 w=0.0011463909,
43 49 38 s=16 w=0.0028005177,
44 49 48 s=22 w=4.1027306E-5,
45 50 39 s=16 w=0.0028005177,
46 50 49 s=30 w=0.0020827872,
47 51 45 s=16 w=0.0028005177,
48 51 50 s=29 w=0.004663338,
49 52 46 s=16 w=0.0028005177,
50 52 51 s=35 w=0.0023371237,
51 53 52 s=46 w=0.014912869,
52 54 46 s=46 w=0.014912869,
53 54 53 s=16 w=0.0028005177,
54 55 40 s=46 w=0.014912869,
55 55 54 s=29 w=0.004663338,
56 56 49 s=21 w=0.0021239738,
57 57 50 s=21 w=0.0021239738,
58 57 56 s=30 w=0.0020827872,
59 58 51 s=21 w=0.0021239738,
60 58 57 s=29 w=0.004663338,
61 59 52 s=21 w=0.0021239738,
62 59 58 s=35 w=0.0023371237,
63 60 58 s=28 w=0.0012057782,
64 61 59 s=28 w=0.0012057782,
65 61 60 s=35 w=0.0023371237,
66 62 52 s=28 w=0.0012057782,
67 62 61 s=21 w=0.0021239738,
68 63 53 s=28 w=0.0012057782,
69 63 62 s=46 w=0.014912869,
70 64 56 s=20 w=0.004699374,
71 65 57 s=20 w=0.004699374,
72 65 64 s=30 w=0.0020827872,
73 66 58 s=20 w=0.004699374,
74 66 65 s=29 w=0.004663338,
75 67 60 s=20 w=0.004699374,
76 67 66 s=28 w=0.0012057782,
77 68 61 s=20 w=0.004699374,
78 68 67 s=35 w=0.0023371237,
79 69 68 s=40 w=0.0038039011,
80 70 61 s=40 w=0.0038039011,
81 70 69 s=20 w=0.004699374,
82 71 62 s=40 w=0.0038039011,
83 71 70 s=21 w=0.0021239738,
84 72 63 s=40 w=0.0038039011,
85 72 71 s=46 w=0.014912869,
86 73 53 s=40 w=0.0038039011,
87 73 72 s=28 w=0.0012057782,
88 74 54 s=40 w=0.0038039011,
89 74 73 s=16 w=0.0028005177,
90 75 72 s=45 w=0.0011379714,
91 76 73 s=45 w=0.0011379714,
92 76 75 s=28 w=0.0012057782,
93 77 74 s=45 w=0.0011379714,
94 77 76 s=16 w=0.0028005177,
95 78 54 s=45 w=0.0011379714,
96 78 77 s=40 w=0.0038039011,
97 79 55 s=45 w=0.0011379714,
98 79 78 s=29 w=0.004663338,
99 80 24 s=9 w=8.624927E-4,
100 81 25 s=9 w=8.624927E-4,
101 81 80 s=13 w=0.0028878707,
102 82 27 s=9 w=8.624927E-4,
103 82 81 s=12 w=0.0013763014,
104 83 29 s=9 w=8.624927E-4,
105 83 82 s=17 w=3.5629852E-4,
106 84 47 s=9 w=8.624927E-4,
107 84 83 s=16 w=0.0028005177,
108 85 48 s=9 w=8.624927E-4,
109 85 84 s=23 w=0.0011463909,
110 86 49 s=9 w=8.624927E-4,
111 86 85 s=22 w=4.1027306E-5,
112 87 56 s=9 w=8.624927E-4,
113 87 86 s=21 w=0.0021239738,
114 88 64 s=9 w=8.624927E-4,
115 88 87 s=20 w=0.004699374,
116 89 65 s=9 w=8.624927E-4,
117 89 88 s=30 w=0.0020827872,
118 90 66 s=9 w=8.624927E-4,
119 90 89 s=29 w=0.004663338,
120 91 67 s=9 w=8.624927E-4,
121 91 90 s=28 w=0.0012057782,
122 92 82 s=11 w=0.0022047777,
123 93 83 s=11 w=0.0022047777,
124 93 92 s=17 w=3.5629852E-4,
125 94 84 s=11 w=0.0022047777,
126 94 93 s=16 w=0.0028005177,
127 95 85 s=11 w=0.0022047777,
128 95 94 s=23 w=0.0011463909,
129 96 86 s=11 w=0.0022047777,
130 96 95 s=22 w=4.1027306E-5,
131 97 87 s=11 w=0.0022047777,
132 97 96 s=21 w=0.0021239738,
133 98 88 s=11 w=0.0022047777,
134 98 97 s=20 w=0.004699374,
135 99 89 s=11 w=0.0022047777,
136 99 98 s=30 w=0.0020827872,
137 100 90 s=11 w=0.0022047777,
138 100 99 s=29 w=0.004663338,
139 101 91 s=11 w=0.0022047777,
140 101 100 s=28 w=0.0012057782,
141 102 67 s=11 w=0.0022047777,
142 102 101 s=9 w=8.624927E-4,
143 103 70 s=42 w=0.0031822354,
144 104 71 s=42 w=0.0031822354,
145 104 103 s=21 w=0.0021239738,
146 105 72 s=42 w=0.0031822354,
147 105 104 s=46 w=0.014912869,
148 106 75 s=42 w=0.0031822354,
149 106 105 s=45 w=0.0011379714,
150 107 76 s=42 w=0.0031822354,
151 107 106 s=28 w=0.0012057782,
152 108 77 s=42 w=0.0031822354,
153 108 107 s=16 w=0.0028005177,
154 109 24 s=3 w=0.01692173,
155 110 80 s=3 w=0.01692173,
156 110 109 s=9 w=8.624927E-4,
157 111 81 s=3 w=0.01692173,
158 111 110 s=13 w=0.0028878707,
159 112 82 s=3 w=0.01692173,
160 112 111 s=12 w=0.0013763014,
161 113 92 s=3 w=0.01692173,
162 113 112 s=11 w=0.0022047777,
163 114 93 s=3 w=0.01692173,
164 114 113 s=17 w=3.5629852E-4,
165 115 94 s=3 w=0.01692173,
166 115 114 s=16 w=0.0028005177,
167 116 101 s=27 w=5.419885E-4,
168 117 102 s=27 w=5.419885E-4,
169 117 116 s=9 w=8.624927E-4,
170 118 67 s=27 w=5.419885E-4,
171 118 117 s=11 w=0.0022047777,
172 119 68 s=27 w=5.419885E-4,
173 119 118 s=35 w=0.0023371237,
174 120 119 s=34 w=0.0029597806,
175 121 68 s=34 w=0.0029597806,
176 121 120 s=27 w=5.419885E-4,
177 122 69 s=34 w=0.0029597806,
178 122 121 s=40 w=0.0038039011,
179 123 70 s=34 w=0.0029597806,
180 123 122 s=20 w=0.004699374,
181 124 103 s=34 w=0.0029597806,
182 124 123 s=42 w=0.0031822354,
183 125 79 s=57 w=0.014440263,
184 126 55 s=57 w=0.014440263,
185 126 125 s=45 w=0.0011379714,
186 127 109 s=2 w=0.010815832,
187 127 3 s=1 w=0.025164053,
188 128 110 s=2 w=0.010815832,
189 128 127 s=9 w=8.624927E-4,
190 129 111 s=2 w=0.010815832,
191 129 128 s=13 w=0.0028878707,
192 130 112 s=2 w=0.010815832,
193 130 129 s=12 w=0.0013763014,
194 131 113 s=2 w=0.010815832,
195 131 130 s=11 w=0.0022047777,
196 132 116 s=26 w=0.007365696,
197 133 117 s=26 w=0.007365696,
198 133 132 s=9 w=8.624927E-4,
199 134 118 s=26 w=0.007365696,
200 134 133 s=11 w=0.0022047777,
201 135 119 s=26 w=0.007365696,
202 135 134 s=35 w=0.0023371237,
203 136 120 s=26 w=0.007365696,
204 136 135 s=34 w=0.0029597806,
205 137 120 s=37 w=0.0024861156,
206 138 121 s=37 w=0.0024861156,
207 138 137 s=27 w=5.419885E-4,
208 139 122 s=37 w=0.0024861156,
209 139 138 s=40 w=0.0038039011,
210 140 123 s=37 w=0.0024861156,
211 140 139 s=20 w=0.004699374,
212 141 124 s=37 w=0.0024861156,
213 141 140 s=42 w=0.0031822354,
214 142 106 s=44 w=0.0021350605,
215 143 107 s=44 w=0.0021350605,
216 143 142 s=28 w=0.0012057782,
217 144 108 s=44 w=0.0021350605,
218 144 143 s=16 w=0.0028005177,
219 145 144 s=49 w=0.008596656,
220 146 108 s=49 w=0.008596656,
221 146 145 s=44 w=0.0021350605,
222 147 145 s=51 w=0.0011761227,
223 148 146 s=51 w=0.0011761227,
224 148 147 s=44 w=0.0021350605,
225 149 108 s=51 w=0.0011761227,
226 149 148 s=49 w=0.008596656,
227 150 77 s=51 w=0.0011761227,
228 150 149 s=42 w=0.0031822354,
229 151 78 s=51 w=0.0011761227,
230 151 150 s=40 w=0.0038039011,
231 152 79 s=51 w=0.0011761227,
232 152 151 s=29 w=0.004663338,
233 153 125 s=51 w=0.0011761227,
234 153 152 s=57 w=0.014440263,
235 154 153 s=56 w=0.014515386,
236 155 125 s=56 w=0.014515386,
237 155 154 s=51 w=0.0011761227,
238 156 126 s=56 w=0.014515386,
239 156 155 s=45 w=0.0011379714,
240 157 155 s=59 w=0.0034980336,
241 158 156 s=59 w=0.0034980336,
242 158 157 s=45 w=0.0011379714,
243 159 126 s=59 w=0.0034980336,
244 159 158 s=56 w=0.014515386,
245 160 42 s=65 w=0.0017118849,
246 161 43 s=65 w=0.0017118849,
247 161 160 s=23 w=0.0011463909,
248 162 44 s=65 w=0.0017118849,
249 162 161 s=12 w=0.0013763014,
250 163 37 s=65 w=0.0017118849,
251 163 162 s=35 w=0.0023371237,
252 164 31 s=65 w=0.0017118849,
253 164 163 s=30 w=0.0020827872,
254 165 26 s=65 w=0.0017118849,
255 165 164 s=17 w=3.5629852E-4,
256 166 23 s=65 w=0.0017118849,
257 166 165 s=13 w=0.0028878707,
258 167 1 s=65 w=0.0017118849,
259 167 166 s=5 w=0.028973773,
260 167 22 s=67 w=0.1706584,
261 168 128 s=8 w=0.022839917,
262 168 4 s=7 w=0.016737554,
263 169 129 s=8 w=0.022839917,
264 169 168 s=13 w=0.0028878707,
265 170 130 s=8 w=0.022839917,
266 170 169 s=12 w=0.0013763014,
267 171 131 s=8 w=0.022839917,
268 171 170 s=11 w=0.0022047777,
269 171 5 s=10 w=0.006420887,
270 172 115 s=15 w=0.007997353,
271 172 6 s=14 w=0.019922813,
272 173 94 s=15 w=0.007997353,
273 173 172 s=3 w=0.01692173,
274 174 95 s=15 w=0.007997353,
275 174 173 s=23 w=0.0011463909,
276 175 96 s=15 w=0.007997353,
277 175 174 s=22 w=4.1027306E-5,
278 176 97 s=15 w=0.007997353,
279 176 175 s=21 w=0.0021239738,
280 177 98 s=15 w=0.007997353,
281 177 176 s=20 w=0.004699374,
282 178 177 s=19 w=0.002586735,
283 178 7 s=18 w=0.030063516,
284 179 98 s=19 w=0.002586735,
285 179 178 s=15 w=0.007997353,
286 180 99 s=19 w=0.002586735,
287 180 179 s=30 w=0.0020827872,
288 181 100 s=19 w=0.002586735,
289 181 180 s=29 w=0.004663338,
290 182 101 s=19 w=0.002586735,
291 182 181 s=28 w=0.0012057782,
292 183 116 s=19 w=0.002586735,
293 183 182 s=27 w=5.419885E-4,
294 184 132 s=19 w=0.002586735,
295 184 183 s=26 w=0.007365696,
296 185 184 s=25 w=0.0016089466,
297 185 8 s=24 w=0.021615949,
298 186 132 s=25 w=0.0016089466,
299 186 185 s=19 w=0.002586735,
300 187 133 s=25 w=0.0016089466,
301 187 186 s=9 w=8.624927E-4,
302 187 9 s=31 w=0.02126435,
303 188 136 s=33 w=0.033499815,
304 188 10 s=32 w=0.0035105275,
305 189 120 s=33 w=0.033499815,
306 189 188 s=26 w=0.007365696,
307 190 137 s=33 w=0.033499815,
308 190 189 s=37 w=0.0024861156,
309 190 11 s=36 w=0.0035519158,
310 191 139 s=39 w=0.016098566,
311 191 12 s=38 w=0.016012918,
312 192 140 s=39 w=0.016098566,
313 192 191 s=20 w=0.004699374,
314 193 141 s=39 w=0.016098566,
315 193 192 s=42 w=0.0031822354,
316 193 13 s=41 w=0.024813462,
317 194 142 s=43 w=0.0031080842,
318 195 143 s=43 w=0.0031080842,
319 195 194 s=28 w=0.0012057782,
320 196 144 s=43 w=0.0031080842,
321 196 195 s=16 w=0.0028005177,
322 197 145 s=43 w=0.0031080842,
323 197 196 s=49 w=0.008596656,
324 198 197 s=48 w=3.428438E-4,
325 198 14 s=47 w=0.01625457,
326 199 145 s=48 w=3.428438E-4,
327 199 198 s=43 w=0.0031080842,
328 200 147 s=48 w=3.428438E-4,
329 200 199 s=51 w=0.0011761227,
330 201 200 s=50 w=0.008596363,
331 202 147 s=50 w=0.008596363,
332 202 201 s=48 w=3.428438E-4,
333 203 148 s=50 w=0.008596363,
334 203 202 s=44 w=0.0021350605,
335 204 203 s=53 w=5.091751E-4,
336 204 15 s=52 w=0.005297693,
337 205 148 s=53 w=5.091751E-4,
338 205 204 s=50 w=0.008596363,
339 206 149 s=53 w=5.091751E-4,
340 206 205 s=49 w=0.008596656,
341 207 150 s=53 w=5.091751E-4,
342 207 206 s=42 w=0.0031822354,
343 208 151 s=53 w=5.091751E-4,
344 208 207 s=40 w=0.0038039011,
345 209 152 s=53 w=5.091751E-4,
346 209 208 s=29 w=0.004663338,
347 210 153 s=53 w=5.091751E-4,
348 210 209 s=57 w=0.014440263,
349 211 154 s=53 w=5.091751E-4,
350 211 210 s=56 w=0.014515386,
351 212 211 s=55 w=0.001340583,
352 212 16 s=54 w=0.0056360387,
353 213 154 s=55 w=0.001340583,
354 213 212 s=53 w=5.091751E-4,
355 214 155 s=55 w=0.001340583,
356 214 213 s=51 w=0.0011761227,
357 215 157 s=55 w=0.001340583,
358 215 214 s=59 w=0.0034980336,
359 215 17 s=58 w=0.0011860477,
360 216 158 s=61 w=3.13425E-4,
361 216 18 s=60 w=0.0017613668,
362 217 159 s=61 w=3.13425E-4,
363 217 216 s=56 w=0.014515386,
364 217 19 s=62 w=0.018430093,
365 218 160 s=64 w=0.066299155,
366 218 20 s=63 w=0.07692786,
367 219 161 s=64 w=0.066299155,
368 219 218 s=23 w=0.0011463909,
369 220 162 s=64 w=0.066299155,
370 220 219 s=12 w=0.0013763014,
371 220 21 s=66 w=0.089588925,
;
ELABELS
1 '100' ll=11 f='Dialog-PLAIN-12' lc=255 0 0,
2 '99.7' ll=11 lc=255 0 0,
3 '100' ll=11 lc=255 0 0,
4 '8.7' ll=11 lc=255 0 0,
7 '4.6' ll=11 lc=255 0 0,
10 '31.1' ll=11 lc=255 0 0,
15 '12.9' ll=11 lc=255 0 0,
18 '24.7' ll=11 lc=255 0 0,
25 '38.1' ll=11 lc=255 0 0,
28 '15.6' ll=11 lc=255 0 0,
37 '48.5' ll=11 lc=255 0 0,
40 '12.6' ll=11 lc=255 0 0,
51 '95.3' ll=11 lc=255 0 0,
56 '40.2' ll=11 lc=255 0 0,
63 '15' ll=11 lc=255 0 0,
70 '36.3' ll=11 lc=255 0 0,
79 '44' ll=11 lc=255 0 0,
90 '26.7' ll=11 lc=255 0 0,
99 '7.2' ll=11 lc=255 0 0,
122 '9' ll=11 lc=255 0 0,
143 '27.2' ll=11 lc=255 0 0,
154 '94.7' ll=11 lc=255 0 0,
167 '31.7' ll=11 lc=255 0 0,
174 '49.1' ll=11 lc=255 0 0,
183 '98.7' ll=11 lc=255 0 0,
186 '91.6' ll=11 lc=255 0 0,
187 '100' ll=11 lc=255 0 0,
196 '73.2' ll=11 lc=255 0 0,
205 '49.6' ll=11 lc=255 0 0,
214 '44.2' ll=11 lc=255 0 0,
219 '94.6' ll=11 lc=255 0 0,
222 '18.9' ll=11 lc=255 0 0,
235 '98.4' ll=11 lc=255 0 0,
240 '69.7' ll=11 lc=255 0 0,
245 '40.1' ll=11 lc=255 0 0,
260 '100' ll=11 lc=255 0 0,
261 '99.5' ll=11 lc=255 0 0,
262 '99.9' ll=11 lc=255 0 0,
269 '96.9' ll=11 lc=255 0 0,
270 '59.6' ll=11 lc=255 0 0,
271 '100' ll=11 lc=255 0 0,
282 '22.8' ll=11 lc=255 0 0,
283 '100' ll=11 lc=255 0 0,
296 '75.9' ll=11 lc=255 0 0,
297 '100' ll=11 lc=255 0 0,
302 '100' ll=11 lc=255 0 0,
303 '100' ll=11 lc=255 0 0,
304 '88.8' ll=11 lc=255 0 0,
309 '81.7' ll=11 lc=255 0 0,
310 '99.3' ll=11 lc=255 0 0,
311 '100' ll=11 lc=255 0 0,
316 '100' ll=11 lc=255 0 0,
317 '48.6' ll=11 lc=255 0 0,
324 '27.2' ll=11 lc=255 0 0,
325 '99.9' ll=11 lc=255 0 0,
330 '94.5' ll=11 lc=255 0 0,
335 '10.8' ll=11 lc=255 0 0,
336 '90.5' ll=11 lc=255 0 0,
351 '64' ll=11 lc=255 0 0,
352 '97.1' ll=11 lc=255 0 0,
359 '64.5' ll=11 lc=255 0 0,
360 '50.2' ll=11 lc=255 0 0,
361 '74.9' ll=11 lc=255 0 0,
364 '99.9' ll=11 lc=255 0 0,
365 '100' ll=11 lc=255 0 0,
366 '100' ll=11 lc=255 0 0,
371 '100' ll=11 lc=255 0 0,
;
END; [Network]

BEGIN st_bootstrap;
DIMENSIONS ntax=23 nchar=456 nsplits=3639;
	FORMAT labels=no splits=yes all=yes;
	RUNS=10000;
	LENGTH=456;
	SEED=1;
MATRIX 
[1]	100.0	  1 2 3 4 5 6 7 8 9 10 12 13 14 15 16 17 18 19 20 21 22 23,
[2]	91.6	  1 2 3 4 5 6 7 8 9 10 14 15 16 17 18 19 20 21 22 23,
[3]	94.7	  1 2 3 4 5 6 7 8 9 10 15 16 17 18 19 20 21 22 23,
[4]	100.0	  1 2 22 23,
[5]	99.7	  1 2,
[6]	100.0	  1,
[7]	99.9	  1 2 3 4 5 6 7 8 9 10 11 12 14 15 16 17 18 19 20 21 22 23,
[8]	99.5	  1 2 3 4 5 6 7 8 9 10 11 14 15 16 17 18 19 20 21 22 23,
[9]	7.2	  1 2 3 4 5 6 7 8 9 10 11 16 17 19 20 21 22 23,
[10]	96.9	  1 2 3 4 5 6 7 8 9 10 11 13 14 15 16 17 18 19 20 21 22 23,
[11]	9.0	  1 2 3 4 5 6 7 8 9 10 11 13 16 17 20 21 22 23,
[12]	4.6	  1 2 11 13 23,
[13]	8.7	  1 2 11 13,
[14]	100.0	  1 2 3 4 5 6 7 8 9 10 11 12 13 15 16 17 18 19 20 21 22 23,
[15]	59.6	  1 2 3 4 5 6 7 8 9 10 11 12 13 16 17 18 19 20 21 22 23,
[16]	12.6	  1 2 3 4 5 6 7 8 9 11 12 13 22 23,
[17]	31.1	  1 2 11 12 13,
[18]	100.0	  1 2 3 4 5 6 7 8 9 10 11 12 13 14 16 17 18 19 20 21 22 23,
[19]	22.8	  1 2 3 4 5 6 7 8 9 10 11 12 13 14 16 17 19 20 21 22 23,
[20]	36.3	  1 2 3 4 5 6 7 8 9 10 11 12 13 14 17 22 23,
[21]	40.2	  1 2 3 4 5 6 7 8 9 10 11 12 13 14 22 23,
[22]	38.1	  1 2 11 12 13 14 22 23,
[23]	12.9	  1 2 11 12 13 14 23,
[24]	100.0	  1 2 3 4 5 6 7 8 9 10 11 12 13 14 15 16 17 19 20 21 22 23,
[25]	75.9	  1 2 3 4 5 6 7 8 9 10 11 12 13 14 15 16 17 20 21 22 23,
[26]	73.2	  1 2 3 4 5 6 7 8 9 10 11 12 13 14 15 16 17 21 22 23,
[27]	31.7	  1 2 3 4 5 6 7 8 9 10 11 12 13 14 15 16 17 22 23,
[28]	15.0	  1 2 3 4 5 6 7 8 9 11 12 13 14 15 22 23,
[29]	48.5	  1 2 3 4 5 6 11 12 13 14 15 22 23,
[30]	24.7	  1 2 11 12 13 14 15,
[31]	100.0	  1 2 3 4 5 6 7 8 9 10 11 12 13 14 15 16 17 18 20 21 22 23,
[32]	88.8	  1 2 3 4 5 6 7 8 9 10 11 12 13 14 15 16 17 18 19 21 22 23,
[33]	100.0	  1 2 3 4 5 6 7 8 9 10 11 12 13 14 15 16 17 18 19 22 23,
[34]	49.1	  1 2 3 4 5 6 7 8 9 10 11 12 13 14 15 18 19 22 23,
[35]	15.6	  1 2 11 12 13 14 15 18 19,
[36]	81.7	  1 2 3 4 5 6 7 8 9 10 11 12 13 14 15 16 17 18 19 20 22 23,
[37]	49.6	  1 2 3 4 5 6 7 8 9 10 11 12 13 14 15 18 19 20 22 23,
[38]	100.0	  1 2 3 4 5 6 7 8 9 10 11 12 13 14 15 17 18 19 20 21 22 23,
[39]	99.3	  1 2 3 4 5 6 7 8 9 10 11 12 13 14 15 18 19 20 21 22 23,
[40]	44.0	  1 2 3 4 5 6 11 12 13 14 15 18 19 20 21 22 23,
[41]	100.0	  1 2 3 4 5 6 7 8 9 10 11 12 13 14 15 16 18 19 20 21 22 23,
[42]	27.2	  1 2 3 4 5 6 11 12 13 14 15 16 18 19 20 21 22 23,
[43]	48.6	  1 2 3 4 5 6 8 9 11 12 13 14 15 16 17 18 19 20 21 22 23,
[44]	44.2	  1 2 3 4 5 6 9 11 12 13 14 15 16 17 18 19 20 21 22 23,
[45]	26.7	  1 2 4 6 11 12 13 14 15 16 17 18 19 20 21 22 23,
[46]	95.3	  1 2 11 12 13 14 15 16 17 18 19 20 21 22 23,
[47]	99.9	  1 2 3 4 5 6 8 9 10 11 12 13 14 15 16 17 18 19 20 21 22 23,
[48]	27.2	  1 2 3 4 5 6 9 10 11 12 13 14 15 16 17 18 19 20 21 22 23,
[49]	94.6	  1 2 3 4 5 6 10 11 12 13 14 15 16 17 18 19 20 21 22 23,
[50]	94.5	  1 2 3 4 5 6 7 10 11 12 13 14 15 16 17 18 19 20 21 22 23,
[51]	18.9	  1 2 3 4 6 7 10 11 12 13 14 15 16 17 18 19 20 21 22 23,
[52]	90.5	  1 2 3 4 5 6 7 8 10 11 12 13 14 15 16 17 18 19 20 21 22 23,
[53]	10.8	  1 2 3 4 6 7 8 10 11 12 13 14 15 16 17 18 19 20 21 22 23,
[54]	97.1	  1 2 3 4 6 7 8 9 10 11 12 13 14 15 16 17 18 19 20 21 22 23,
[55]	64.0	  1 2 4 6 7 8 9 10 11 12 13 14 15 16 17 18 19 20 21 22 23,
[56]	98.4	  1 2 6 7 8 9 10 11 12 13 14 15 16 17 18 19 20 21 22 23,
[57]	98.7	  1 2 7 8 9 10 11 12 13 14 15 16 17 18 19 20 21 22 23,
[58]	64.5	  1 2 4 5 6 7 8 9 10 11 12 13 14 15 16 17 18 19 20 21 22 23,
[59]	69.7	  1 2 5 7 8 9 10 11 12 13 14 15 16 17 18 19 20 21 22 23,
[60]	74.9	  1 2 3 5 6 7 8 9 10 11 12 13 14 15 16 17 18 19 20 21 22 23,
[61]	50.2	  1 2 3 5 7 8 9 10 11 12 13 14 15 16 17 18 19 20 21 22 23,
[62]	99.9	  1 2 3 4 5 7 8 9 10 11 12 13 14 15 16 17 18 19 20 21 22 23,
[63]	100.0	  1 2 3 4 5 6 7 8 9 10 11 12 13 14 15 16 17 18 19 20 21 23,
[64]	100.0	  1 2 3 4 5 6 7 8 9 10 11 12 13 14 15 16 17 18 19 20 21,
[65]	40.1	  1 3 4 5 6 7 8 9 10 11 12 13 14 15 16 17 18 19 20 21,
[66]	100.0	  1 2 3 4 5 6 7 8 9 10 11 12 13 14 15 16 17 18 19 20 21 22,
[67]	100.0	  1 3 4 5 6 7 8 9 10 11 12 13 14 15 16 17 18 19 20 21 22 23,
[--------------------------------------------------]
[68]	0.4	  1 3 4 5 6 7 8 9 10 11 12 13 15 16 17 18 19 20 21 22 23,
[69]	9.1	  1 3 4 5 6 7 8 9 10 15 16 17 18 19 20 21 22 23,
[70]	21.5	  1 22 23,
[71]	22.4	  1 2 3 4 5 6 7 8 9 10 12 13 15 16 17 18 19 20 21 22 23,
[72]	7.9	  1 2 3 4 5 6 7 8 9 10 13 15 16 17 18 19 20 21 22 23,
[73]	23.5	  1 2 22,
[74]	33.2	  1 2 3 4 5 6 7 8 9 10 13 14 15 16 17 18 19 20 21 22 23,
[75]	21.0	  1 2 14 15 16 17 18 19 20 21 22 23,
[76]	2.2	  1 2 14 22 23,
[77]	0.4	  1 2 14,
[78]	69.0	  1 2 3 4 5 6 11 12 13 14 15 16 17 18 19 20 21 22 23,
[79]	16.8	  1 2 3 4 6 11 12 13 14 15 16 17 18 19 20 21 22 23,
[80]	19.8	  1 2 11 12 13 14 15 18 19 20 21 22 23,
[81]	5.2	  1 2 11 12 13 14 15 18 22 23,
[82]	22.7	  1 2 11 12 13 14 15 22 23,
[83]	2.9	  1 2 4 6 9 11 12 13 14 15 16 17 18 19 20 21 22 23,
[84]	0.2	  1 2 9 11 12 13 14,
[85]	1.6	  1 2 4 6 7 8 9 11 12 13 14 15 16 17 18 19 20 21 22 23,
[86]	0.0	  1 2 7 8 9 11 12 13 14 22,
[87]	1.2	  1 2 3 5 7 8 9 10 11 12 13 14 15 22 23,
[88]	1.7	  1 2 3 5 7 8 9 10 11 12 13 14 22 23,
[89]	2.3	  1 2 3 4 5 7 8 9 10 11 12 13 14 22 23,
[90]	15.5	  1 2 3 4 5 6 7 8 9 10 11 12 13 14 15 16 18 19 22 23,
[91]	0.2	  1 2 3 4 5 6 7 8 9 10 11 12 13 14 16 17,
[92]	23.0	  1 2 3 4 5 6 7 8 9 10 11 12 13 14 16 17 20 21 22 23,
[93]	22.9	  1 2 3 4 5 6 7 8 9 10 16 17 18 19 20 21 22 23,
[94]	18.9	  1 2 3 4 5 6 7 8 9 10 16 17 20 21 22 23,
[95]	1.7	  1 2 3 4 5 6 13 22 23,
[96]	0.1	  1 2 4 5 13 22 23,
[97]	10.0	  1 2 3 4 5 6 7 8 9 10 11 12 13 16 17 18 20 21 22 23,
[98]	18.3	  1 2 3 4 5 6 7 8 9 10 11 12 13 16 17 20 21 22 23,
[99]	6.0	  1 2 3 4 5 6 7 8 9 10 11 12 13 16 17 21 22 23,
[100]	5.9	  1 2 3 4 5 6 7 8 9 10 11 12 13 14 16 17 21 22 23,
[101]	5.0	  1 2 3 4 5 11 12 13 14 15 22 23,
[102]	11.1	  1 2 3 4 5 6 7 8 9 10 11 12 13 14 15 16 17 19 21 22 23,
[103]	48.8	  1 2 3 4 5 6 7 8 9 10 11 12 13 14 15 16 17 19 22 23,
[104]	17.5	  1 2 3 4 5 6 7 8 9 10 11 12 13 14 15 17 19 22 23,
[105]	17.2	  1 2 3 4 5 6 7 8 9 10 11 12 13 14 15 19 22 23,
[106]	21.1	  1 2 11 12 13 14 15 18 19 22 23,
[107]	13.4	  1 2 3 4 5 6 7 10 11 12 13 14 15 18 19 20 21 22 23,
[108]	4.7	  1 2 3 4 5 6 7 10 11 12 13 14 15 16 18 19 20 21 22 23,
[109]	6.0	  1 2 11 12 13 14 15 16 17 18 19 20 21,
[110]	15.4	  1 2 9 11 12 13 14 15 16 17 18 19 20 21 22 23,
[111]	4.8	  1 2 9 11 12 13 14 15 16 17 18 19 20 21,
[112]	2.5	  1 2 3 4 5 8 9 11 12 13 14 15 16 17 18 19 20 21 22 23,
[113]	0.8	  1 2 8 9 11 12 13 14 15 16 17 18 19 20 21 22,
[114]	13.6	  1 2 3 4 5 7 8 9 11 12 13 14 15 16 17 18 19 20 21 22 23,
[115]	4.9	  1 2 5 7 8 9 11 12 13 14 15 16 17 18 19 20 21 22 23,
[116]	16.4	  1 2 7 8 9 11 12 13 14 15 16 17 18 19 20 21 22 23,
[117]	46.9	  1 2 5 6 7 8 9 10 11 12 13 14 15 16 17 18 19 20 21 22 23,
[118]	5.6	  1 2 6 7 8 9 10 11 12 13 14 15 16 17 18 19 20 21,
[119]	20.0	  1 2 3 6 7 8 9 10 11 12 13 14 15 16 17 18 19 20 21 22 23,
[120]	1.1	  1 2 3 6 7 8 9 10 11 12 13 14 15 16 17 18 19 20 21,
[121]	6.9	  1 2 3 4 6 7 8 9 10 11 12 13 14 15 16 17 18 19 20 21,
[122]	20.5	  1 3 4 5 6 7 8 9 10 11 12 13 14 15 16 17 18 19 20 21 23,
[123]	0.7	  1 2 3 4 5 6 11 12 13 14 15,
[124]	0.7	  1 2 3 4 5 6 11 12 13 14 15 23,
[125]	4.8	  1 2 13 23,
[126]	38.9	  1 2 23,
[127]	25.0	  1 23,
[128]	31.6	  1 2 3 4 5 6 7 8 9 10 11 12 13 14 15 22 23,
[129]	18.5	  1 2 3 4 5 6 7 10 11 12 13 14 15 22 23,
[130]	10.3	  1 2 13 22 23,
[131]	24.8	  1 2 3 4 5 6 7 8 9 10 11 12 13 14 15 17 18 19 20 22 23,
[132]	13.5	  1 2 3 4 5 6 10 11 12 13 14 15 16 18 19 20 21 22 23,
[133]	20.0	  1 2 8 9 11 12 13 14 15 16 17 18 19 20 21 22 23,
[134]	29.4	  1 2 3 4 5 6 7 8 9 11 12 13 14 15 16 17 18 19 20 21 22 23,
[135]	2.1	  1 2 7 8 9 16 17 18 19 20 21 22 23,
[136]	3.6	  1 2 5 7 8 9 10 16 17 18 19 20 21 22 23,
[137]	1.3	  1 2 3 4 5 7 8 9 10 12 13 16 17 18 19 20 21 22 23,
[138]	2.5	  1 2 3 4 5 7 8 9 10 16 17 18 19 20 21 22 23,
[139]	0.9	  1 3 4 5 6 7 8 9 10 11 14 15 16 17 18 19 20 21 22 23,
[140]	1.1	  1 3 4 5 6 7 8 9 10 11 12 14 15 16 17 18 19 20 21 22 23,
[141]	0.1	  1 2 6 22 23,
[142]	22.1	  1 2 3 4 5 6 7 8 9 10 12 14 15 16 17 18 19 20 21 22 23,
[143]	3.9	  1 2 12 13,
[144]	5.2	  1 11 12 13,
[145]	26.8	  1 2 11 12 13 14,
[146]	6.2	  1 11 12 13 14,
[147]	8.5	  1 2 3 4 6 11 12 13 14 15 22 23,
[148]	0.2	  1 2 6 11 12 13 14 15 19 22 23,
[149]	4.0	  1 2 11 12 13 14 15 19 22 23,
[150]	6.6	  1 2 3 4 6 11 12 13 14 15 18 19 20 21 22 23,
[151]	13.9	  1 2 4 6 8 9 11 12 13 14 15 16 17 18 19 20 21 22 23,
[152]	10.8	  1 2 8 9 11 12 13 14 15 16 17 18 19 20 21,
[153]	0.6	  1 3 4 5,
[154]	0.1	  1 2 3 4 5 6 7 8 9 10 14 15 16 17 18 19 20 21,
[155]	0.1	  1 2 3 4 5 6 7 8 9 10 14 15 16 17 18 19 20 21 22,
[156]	30.8	  1 2 3 4 5 6 7 8 9 10 11 15 16 17 18 19 20 21 22 23,
[157]	1.7	  1 2 3 4 5 6 7 8 9 10 11 13 16 17 19 20 21 22 23,
[158]	3.5	  1 2 3 4 5 11 12 13 22 23,
[159]	1.0	  1 2 3 5 11 12 13 22 23,
[160]	3.8	  1 2 3 5 11 12 13 14 15 22 23,
[161]	11.1	  1 2 3 4 5 6 7 8 9 10 11 12 13 14 15 16 17 18 21 22 23,
[162]	3.5	  1 2 3 4 5 6 10 11 12 13 14 15 18 19 20 21 22 23,
[163]	17.5	  1 2 3 4 5 11 12 13 14 15 16 17 18 19 20 21 22 23,
[164]	0.5	  1 2 7 11 12 13 14 15 16 17 18 19 20 21 22 23,
[165]	0.0	  1 2 3 4 5 7 8 11 12 13 14 15 16 17 18 19 20 21 22 23,
[166]	4.2	  1 2 5 7 8 9 10 11 12 13 14 16 17 18 19 20 21 22 23,
[167]	3.5	  1 2 7 8 9 10 11 12 13 14 16 17 18 19 20 21 22 23,
[168]	10.3	  1 2 11 12 13 14 15 16 18 19 20 21 22 23,
[169]	2.4	  1 2 3 4 6 11 12 13 14 15 16 18 19 20 21 22 23,
[170]	1.6	  1 2 3 4 5 6 8 11 12 13 14 15 16 17 18 19 20 21 22 23,
[171]	4.0	  1 2 3 4 5 6 11 12 13 14 15 18 19 22 23,
[172]	6.4	  1 2 3 4 5 6 8 10 11 12 13 14 15 16 17 18 19 20 21 22 23,
[173]	1.3	  1 2 3 4 5 6 7 10 11 12 13 14 15 19 22 23,
[174]	1.4	  1 3 4 5 6 7 8 9 10 11 12 13 14 15,
[175]	9.9	  1 2 3 4 5 6 7 8 9 10 11 12 13 14 15 17 22 23,
[176]	1.8	  1 2 3 4 5 6 7 8 9 10 17 22 23,
[177]	16.3	  1 2 3 4 5 6 7 8 9 10 12 15 16 17 18 19 20 21 22 23,
[178]	0.2	  1 2 3 4 5 6 7 10 12 13 22 23,
[179]	1.7	  1 2 5 12 13 22 23,
[180]	13.9	  1 2 12 13 22 23,
[181]	1.3	  1 2 3 4 5 6 7 8 9 10 11 12 13 16 17 19 22 23,
[182]	14.4	  1 2 3 4 5 6 7 8 9 10 11 12 13 16 17 22 23,
[183]	4.4	  1 2 3 4 5 6 7 8 9 10 11 12 13 14 16 17 19 22 23,
[184]	4.0	  1 2 3 4 5 6 11 12 13 14 15 18 20 21 22 23,
[185]	11.5	  1 2 3 4 5 6 7 8 10 11 12 13 14 15 18 19 20 21 22 23,
[186]	0.7	  1 2 5 9 11 12 13 14 15 16 17 18 19 20 21 22 23,
[187]	17.1	  1 2 4 5 7 8 9 10 11 12 13 14 15 16 17 18 19 20 21 22 23,
[188]	3.2	  1 2 6 7 8 9 10 11 12 13 14 15 16 17 18 19 20 21 22,
[189]	1.9	  1 2 3 4 6 7 8 9 10 11 12 13 14 15 16 17 18 19 20 21 22,
[190]	7.3	  1 2 17,
[191]	1.0	  1 2 3 4 11 12 13 14 15 16 17 18 19 20 21 22 23,
[192]	2.9	  1 2 4 11 12 13 14 15 16 17 18 19 20 21 22 23,
[193]	8.9	  1 2 16 17 20 21 22 23,
[194]	2.3	  1 2 3 4 7 10 11 12 13 14 15 16 17 18 19 20 21 22 23,
[195]	7.6	  1 2 7 10 14 15 16 17 18 19 20 21 22 23,
[196]	9.0	  1 2 7 8 9 10 14 15 16 17 18 19 20 21 22 23,
[197]	0.6	  1 2 7 8 9 10 16 17 22 23,
[198]	0.6	  1 2 6 7 8 9 10 11 13 14 15 16 17 18 19 20 21 22 23,
[199]	2.6	  1 2 6 7 8 9 10 11 14 15 16 17 18 19 20 21 22 23,
[200]	8.7	  1 2 3 4 5 6 7 8 9 10 11 12 13 17 22 23,
[201]	4.2	  1 3 4 5 6 7 8 9 10 12 13 14 15 16 17 18 19 20 21 22 23,
[202]	10.7	  1 2 3 4 5 7 8 9 10 15 16 17 18 19 20 21 22 23,
[203]	1.6	  1 2 5 7 8 9 10 15 16 17 18 19 20 21 22 23,
[204]	1.7	  1 2 9 15 16 17 18 19 20 21 22 23,
[205]	21.0	  1 2 15 16 17 18 19 20 21 22 23,
[206]	5.0	  1 2 3 4 5 6 7 8 9 10 11 12 15 16 17 18 19 20 21 22 23,
[207]	13.9	  1 2 11 12 13 22 23,
[208]	0.4	  1 2 11 12 13 14 18 19 20 21 22 23,
[209]	9.3	  1 2 3 4 5 6 11 12 13 14 22 23,
[210]	8.8	  1 2 3 4 5 6 7 10 11 12 13 14 22 23,
[211]	10.4	  1 2 3 4 5 6 7 8 9 10 11 12 13 14 17 18 19 20 21 22 23,
[212]	8.9	  1 2 3 4 5 6 7 8 9 10 11 12 13 14 16 17 22 23,
[213]	8.9	  1 22,
[214]	5.7	  1 2 7 8 9 10 16 17 18 19 20 21 22 23,
[215]	4.5	  1 2 16 17 18 19 20 21 22 23,
[216]	5.1	  1 2 20 21 22 23,
[217]	0.5	  1 2 21 22 23,
[218]	0.0	  1 2 3 4 5 7 8 9 10 11 13 16 17 18 19 20 21 22 23,
[219]	0.6	  1 2 3 4 5 7 8 9 10 11 12 13 16 17 18 19 20 21 22 23,
[220]	19.7	  1 2 6 11 12 13 14 15 16 17 18 19 20 21 22 23,
[221]	0.4	  1 2 3 4 5 6 7 10 11 12 13 14 15 20 21 22 23,
[222]	0.4	  1 2 3 4 5 6 7 8 9 10 11 12 13 14 15 22,
[223]	3.8	  1 2 3 4 5 6 7 8 9 10 11 12 13 14 15 17 20 21 22 23,
[224]	3.7	  1 2 3 4 5 6 7 8 9 10 11 12 13 14 15 16 17 18 19,
[225]	2.3	  1 2 3 4 5 6 7 8 9 10 11 12 13 14 15 16 17 18 19 20,
[226]	1.9	  1 3 4 5 6 7 8 9 10 11 12 13 14 15 22 23,
[227]	0.7	  1 3 4 5 6 7 10 22 23,
[228]	4.1	  1 3 4 5 6 22 23,
[229]	4.8	  1 3 4 5 22 23,
[230]	0.4	  1 3 5 22 23,
[231]	3.6	  1 2 3 4 5 22 23,
[232]	0.0	  1 2 3 4 5 6 16 17 20 21 22 23,
[233]	1.1	  1 2 16 17 20 21 23,
[234]	7.8	  1 2 3 4 5 6 7 8 9 10 16 17 19 20 21 22 23,
[235]	0.3	  1 2 3 4 5 6 7 10 13 14 15 16 17 18 19 20 21 22 23,
[236]	3.8	  1 2 13 14 15 16 17 18 19 20 21 22 23,
[237]	0.3	  1 2 3 4 5 12 13 14 15 16 17 18 19 20 21 22 23,
[238]	6.5	  1 2 12 13 14 15 16 17 18 19 20 21 22 23,
[239]	9.9	  1 2 11 12 13 14 15 16 17 18 19 20 21 23,
[240]	3.6	  1 2 9 11 12 13 14 15 16 17 18 19 20 21 23,
[241]	2.7	  1 12 13,
[242]	0.0	  1 2 5 7 8 9 10 11 12 13 14 15 17 18 19 20 21 22 23,
[243]	0.2	  1 3 4 5 6 8 9 11 12 13 14 15 16 17 18 19 20 21,
[244]	0.6	  1 2 3 4 7 8 9 10 14 15 16 17 18 19 20 21 22 23,
[245]	8.9	  1 2 3 4 5 7 8 9 10 12 13 14 15 16 17 18 19 20 21 22 23,
[246]	1.2	  1 2 12 13 14 15 16 18 19 20 21 22 23,
[247]	2.8	  1 2 12 13 14 15 18 19 20 21 22 23,
[248]	2.1	  1 2 4 7 8 9 10 11 12 13 14 15 16 17 18 19 20 21 22 23,
[249]	3.1	  1 2 11 12 13 14 15 18 19 20 22 23,
[250]	0.7	  1 2 6 11 12 13 14,
[251]	4.4	  1 2 3 4 5 6 9 11 12 13 14 15 18 19 20 21 22 23,
[252]	0.5	  1 2 3 4 5 6 9 11 12 13 14,
[253]	0.0	  1 2 3 4 5 6 7 8 9 11 12 13 14 22,
[254]	2.6	  1 2 11 13 14,
[255]	1.7	  1 2 14 15 22 23,
[256]	6.5	  1 2 3 4 5 6 7 8 9 10 11 12 13 14 15 17 18 19 22 23,
[257]	9.2	  1 2 3 4 5 11 12 13 14 15 16 18 19 20 21 22 23,
[258]	3.0	  1 2 3 4 6 7 8 9 10 11 14 15 16 17 18 19 20 21 22 23,
[259]	0.8	  1 3 4 5 6 7 8 9 10 12 13 15 16 17 18 19 20 21 22 23,
[260]	0.1	  1 3 4 5 6 7 8 9 10 12 14 15 16 17 18 19 20 21,
[261]	0.1	  1 3 4 5 6 7 8 9 10 14 15 16 17 18 19 20 21,
[262]	0.4	  1 15 16 17 18 19 20 21,
[263]	0.0	  1 15 16 17 18 20 21,
[264]	7.6	  1 2 15 16 17 18 19 20 21,
[265]	5.8	  1 2 7 8 9 10 15 16 17 18 19 20 21 22 23,
[266]	6.3	  1 2 11 13 22 23,
[267]	12.6	  1 2 7 8 10 11 12 13 14 15 16 17 18 19 20 21 22 23,
[268]	0.1	  1 2 3 7 10 11 12 13 14 15 16 17 18 19 20 21 22 23,
[269]	0.0	  1 2 3 11 12 13 14 15 16 18 20 21 22 23,
[270]	0.7	  1 2 3 4 5 11 12 13 14 15 16 18 20 21 22 23,
[271]	0.7	  1 2 3 4 5 6 11 12 13 14 15 16 18 20 21 22 23,
[272]	11.3	  1 2 3 4 5 6 7 9 10 11 12 13 14 15 16 17 18 19 20 21 22 23,
[273]	0.7	  1 2 3 4 5 6 7 8 9 11 12 13 14 15 16 17 18 20 21 22 23,
[274]	15.9	  1 2 3 4 5 6 7 8 9 11 12 13 14 22 23,
[275]	0.9	  1 2 3 4 5 6 7 8 9 10 11 12 13 14 21 22 23,
[276]	1.2	  1 2 3 4 5 6 7 8 9 10 11 12 13 14 18 19 20 21 22 23,
[277]	0.9	  1 2 3 4 5 6 7 8 9 10 11 12 13 14 19 20 21 22 23,
[278]	6.2	  1 2 3 4 5 6 7 8 9 10 11 12 13 14 19 22 23,
[279]	3.2	  1 2 3 4 5 6 7 8 9 10 11 12 13 14 17 19 20 21 22 23,
[280]	4.2	  1 2 3 4 5 6 7 8 9 10 11 12 13 14 17 19 22 23,
[281]	4.8	  1 2 3 4 5 6 7 8 9 11 12 13 14 15 18 19 20 22 23,
[282]	1.0	  1 2 3 6 11 12 13 14 15 18 19 20 21 22 23,
[283]	5.6	  1 2 6 10 11 12 13 14 15 16 17 18 19 20 21 22 23,
[284]	2.6	  1 2 3 4 5 7 8 9 10 12 13 15 16 17 18 19 20 21 22 23,
[285]	0.0	  1 2 11 12 13 15 22 23,
[286]	1.7	  1 3 4 5 6 11 12 13 14,
[287]	2.2	  1 2 3 4 5 6 7 11 12 13 14 15 22 23,
[288]	0.4	  1 2 3 4 5 6 7 9 11 12 13 14 15 22 23,
[289]	1.0	  1 2 3 4 5 6 7 8 9 11 12 13 14 15 19 22 23,
[290]	2.2	  1 2 8 9 15 16 17 18 19 20 21 22 23,
[291]	3.3	  1 2 15 16 17 20 21 22 23,
[292]	9.3	  1 2 17 22 23,
[293]	1.4	  1 2 6 9 11 12 13 14 15 16 17 18 19 20 21 22 23,
[294]	1.5	  1 2 3 4 6 11 12 13 14 15 16 17 18 20 21 22 23,
[295]	6.0	  1 2 3 4 5 6 11 12 13 14 15 16 17 18 20 21 22 23,
[296]	0.8	  1 2 3 4 5 6 11 12 13 14 23,
[297]	1.6	  1 2 3 4 5 6 7 10 11 12 13 14 15 16 17 21 22 23,
[298]	0.2	  1 2 3 4 5 6 7 10 11 12 13 14 15 16 17 22 23,
[299]	1.3	  1 2 11 12 13 14 19 22 23,
[300]	0.0	  1 2 3 4 5 6 7 8 9 10 11 12 13 14 15 17 23,
[301]	2.1	  1 3 4 5 6 7 8 9 10 11 12 13 14 15 16 17,
[302]	5.0	  1 2 3 4 5 6 7 8 9 10 12 13 16 17 18 20 21 22 23,
[303]	4.1	  1 2 3 4 5 12 13 22 23,
[304]	0.9	  1 2 3 5 12 13 22 23,
[305]	3.7	  1 2 3 4 5 6 9 11 12 13 14 15 22 23,
[306]	1.8	  1 2 3 4 5 6 7 8 9 10 11 12 13 14 15 16 18 19 20 22 23,
[307]	2.5	  1 2 4 6 7 8 9 10 11 12 13 14 15 16 17 18 19 20 21,
[308]	6.6	  1 2 3 4 5 6 7 8 9 10 11 13 15 16 17 18 19 20 21 22 23,
[309]	0.4	  1 2 14 15 19 22 23,
[310]	0.1	  1 2 14 23,
[311]	3.8	  1 2 12 13 14 22 23,
[312]	4.2	  1 2 3 4 5 6 7 8 9 11 12 13 14 15 18 19 22 23,
[313]	3.0	  1 2 3 4 5 6 7 8 9 10 11 16 17 20 21 22 23,
[314]	0.1	  1 2 11 22,
[315]	1.5	  1 11,
[316]	0.8	  1 2 11 12 13 14 22,
[317]	5.0	  1 11 12 13 14 15,
[318]	0.0	  1 2 3 6 11 12 13 14 15 18 19 20 22 23,
[319]	0.9	  1 2 3 6 11 12 13 14 15 16 18 19 20 21 22 23,
[320]	0.2	  1 3 4 5 6 7 8 9 10 11 12 13 14 15 16 18 19 20 21,
[321]	0.1	  1 3 4 5 6 7 8 9 10 11 12 13 14 19,
[322]	0.1	  1 2 3 4 5 6 7 8 9 10 11 12 13 14 15 18 19 20 22,
[323]	0.0	  1 2 3 4 5 6 7 8 9 10 11 12 13 14 19 22,
[324]	10.6	  1 2 3 4 5 6 7 8 9 10 11 12 13 22 23,
[325]	1.5	  1 2 7 8 9 17 22 23,
[326]	2.2	  1 2 7 8 9 16 17 22 23,
[327]	0.8	  1 2 3 4 5 6 7 8 9 10 12 13 16 17 20 21 22 23,
[328]	3.7	  1 2 3 4 5 6 7 8 9 10 13 16 17 20 21 22 23,
[329]	1.3	  1 2 7 8 9 16 17 20 21 22 23,
[330]	1.5	  1 2 3 4 5 6 7 8 9 10 11 12 13 15 16 17 18 20 21 22 23,
[331]	0.7	  1 2 3 4 5 6 7 8 9 10 12 13 15 16 17 18 20 21 22 23,
[332]	0.9	  1 2 6 7 8 9 10 14 15 16 17 18 19 20 21 22 23,
[333]	0.5	  1 2 6 7 8 9 10 11 12 14 15 16 17 18 19 20 21 22 23,
[334]	7.2	  1 2 5 8 9 11 12 13 14 15 16 17 18 19 20 21 22 23,
[335]	5.3	  1 3 4 5 6 7 8 9 10 14 15 16 17 18 19 20 21 22 23,
[336]	3.4	  1 3 4 5 6 7 8 9 10 16 17 20 21 22 23,
[337]	3.6	  1 2 11 12 13 14 15 23,
[338]	2.9	  1 2 11 12 13 14 15 19,
[339]	0.2	  1 2 6 8 11 12 13 14 15 16 17 18 19 20 21 22 23,
[340]	2.4	  1 2 8 11 12 13 14 15 16 17 18 19 20 21 22 23,
[341]	0.0	  1 2 8 11 12 13 14 15 16 17 18 19 20 21 23,
[342]	1.1	  1 2 5 6 8 9 11 12 13 14 15 16 17 18 19 20 21 22 23,
[343]	4.0	  1 2 6 8 9 11 12 13 14 15 16 17 18 19 20 21 22 23,
[344]	1.4	  1 2 8 9 11 12 13 14 15 16 17 18 19 20 21 23,
[345]	2.5	  1 2 3 4 7 8 9 10 11 12 13 14 15 16 17 18 19 20 21 22 23,
[346]	0.5	  1 2 3 4 5 6 7 8 9 10 12 16 17 18 19 20 21 22 23,
[347]	9.0	  1 2 3 4 5 6 7 8 9 10 12 13 16 17 18 19 20 21 22 23,
[348]	1.9	  1 2 3 6 11 12 13 14 15 22 23,
[349]	0.5	  1 2 7 10 16 17 18 19 20 21 22 23,
[350]	6.5	  1 2 11 12 13 23,
[351]	6.1	  1 2 7 10 11 12 13 14 15 16 17 18 19 20 21 22 23,
[352]	3.0	  1 2 3 4 5 7 8 10 11 12 13 14 15 16 17 18 19 20 21 22 23,
[353]	2.9	  1 2 3 4 5 7 10 11 12 13 14 15 16 17 18 19 20 21 22 23,
[354]	0.9	  1 2 3 4 5 6 9 11 12 13 14 15,
[355]	3.3	  1 2 3 4 5 6 7 8 9 10 11 12 13 14 15 17 19 20 21 22 23,
[356]	0.8	  1 2 3 4 5 6 7 8 9 10 11 12 13 14 15 17 21 22 23,
[357]	0.6	  1 2 16 17 21 22 23,
[358]	1.9	  1 2 3 4 5 7 8 9 10 16 17 20 21 22 23,
[359]	4.0	  1 2 5 7 8 9 10 12 13 14 15 16 17 18 19 20 21 22 23,
[360]	0.2	  1 2 9 12 13 14 15 16 17 18 19 20 21 22 23,
[361]	0.0	  1 2 3 4 5 6 7 8 9 10 11 12 13 14 15 17 18 19 20 21 23,
[362]	0.0	  1 2 3 4 5 6 7 8 9 10 11 12 13 14 15 17 18 19 20 21,
[363]	4.1	  1 2 3 4 5 6 7 8 9 10 11 16 17 18 19 20 21 22 23,
[364]	0.6	  1 2 3 4 5 6 7 8 9 10 11 16 17 22 23,
[365]	8.6	  1 2 11,
[366]	5.1	  1 2 3 4 5 6 7 8 10 11 12 13 14 22 23,
[367]	0.8	  1 2 3 4 5 6 7 8 9 10 11 14 15 16 17 18 19 20 21,
[368]	0.9	  1 12 13 22 23,
[369]	1.5	  1 2 3 4 5 7 8 9 10 11 12 13 15 16 17 18 19 20 21 22 23,
[370]	0.1	  1 2 11 12 13 14 21 22 23,
[371]	0.4	  1 2 3 4 5 6 11 12 13 14 20 21 22 23,
[372]	0.1	  1 2 3 4 5 6 7 10 11 12 13 14 21 22 23,
[373]	0.2	  1 2 3 4 5 6 7 8 10 11 12 13 14 19 20 21 22 23,
[374]	5.0	  1 3 4 5 6 7 8 9 10 11 12 13 14 22 23,
[375]	6.2	  1 2 3 4 5 6 7 8 9 10 11 12 13 14 17 20 21 22 23,
[376]	0.6	  1 3 4 5 6 7 8 9 10 11 12 13 14 15 16 17 18 19 22 23,
[377]	1.9	  1 2 3 4 5 6 7 8 10 11 12 13 14 15 22 23,
[378]	2.9	  1 2 3 4 5 6 7 10 11 12 13 14 15 16 17 20 21 22 23,
[379]	1.0	  1 2 3 4 5 6 7 10 11 12 13 14 15 16 17 18 20 21 22 23,
[380]	3.4	  1 2 3 4 5 11 12 13 14 15 16 17 18 20 21 22 23,
[381]	1.1	  1 2 4 5 8 9 11 12 13 14 15 16 17 18 19 20 21 22 23,
[382]	12.5	  1 3 4 5 6 7 8 9 10 11 12 13 14 15 16 17 18 19 20 21 22,
[383]	1.1	  1 2 3 4 5 6 7 8 10 11 12 13 14 15 18 19 22 23,
[384]	1.1	  1 2 3 4 5 6 7 10 11 12 13 14 15 18 19 22 23,
[385]	0.9	  1 2 11 12 13 14 15 16 18 19 22 23,
[386]	3.7	  1 2 7 8 9 15 16 17 18 19 20 21 22 23,
[387]	0.9	  1 2 15 18 19 20 21 22 23,
[388]	2.7	  1 2 15,
[389]	1.1	  1 2 9 14 15 16 17 18 19 20 21 22 23,
[390]	1.2	  1 2 14 15 18 19 20 21 22 23,
[391]	0.1	  1 2 9 11 14 15 16 17 18 19 20 21 22 23,
[392]	1.1	  1 2 7 8 9 10 11 12 14 15 16 17 18 19 20 21 22 23,
[393]	0.7	  1 2 6 11 12 13 14 15,
[394]	0.0	  1 2 3 6 11 12 13 14 15 18 22 23,
[395]	0.6	  1 2 3 6 11 12 13 14 15,
[396]	3.5	  1 2 3 4 5 6 11 12 13 14 15 18 22 23,
[397]	0.2	  1 2 3 4 5 6 7 10 11 12 13 14 15 18 19 21 22 23,
[398]	0.0	  1 2 3 4 5 6 7 8 10 11 12 13 14 15 18 19 21 22 23,
[399]	2.0	  1 2 6 11 12 13 14 15 16 17 18 19 20 21,
[400]	1.1	  1 2 3 4 5 6 10 11 12 13 14 15 16 17 18 19 20 21 23,
[401]	4.1	  1 2 12 13 23,
[402]	0.0	  1 2 7 8 9 10 11 12 13 14 15 16 17 19 20 21 22 23,
[403]	0.2	  1 2 3 4 5 7 8 9 10 11 12 13 14 15 16 17 22 23,
[404]	0.6	  1 2 3 4 5 6 7 8 9 10 11 12 13 14 18 22 23,
[405]	2.0	  1 2 13 14 22 23,
[406]	0.1	  1 2 3 4 5 6 7 8 9 10 11 12 13 14 15 16 19 22 23,
[407]	0.2	  1 15 16 17,
[408]	0.1	  1 2 13 14 15 16 17 20 21 22 23,
[409]	1.4	  1 2 14 15 16 17 20 21 22 23,
[410]	3.5	  1 2 3 4 5 6 9 11 12 13 14 15 16 17 18 20 21 22 23,
[411]	5.7	  1 2 11 12 13 14 15 16 17 18 20 21 22 23,
[412]	0.4	  1 2 7 8 10 12 13 14 15 16 17 18 19 20 21 22 23,
[413]	3.0	  1 2 7 8 10 15 16 17 18 19 20 21 22 23,
[414]	0.2	  1 2 3 5 7 8 9 10 12 13 14 15 16 17 18 19 20 21 22 23,
[415]	0.4	  1 3 4 22 23,
[416]	3.5	  1 2 3 4 5 9 11 12 13 14 15 16 17 18 19 20 21 22 23,
[417]	0.1	  1 2 3 4 5 6 7 8 9 10 11 12 13 14 17 22,
[418]	0.6	  1 2 11 14 15 16 17 18 19 20 21,
[419]	0.2	  1 2 11 13 14 15 16 17 18 19 20 21 23,
[420]	0.3	  1 2 14 15 16 17 18 19 20 21 23,
[421]	6.0	  1 2 11 13 14 15 16 17 18 19 20 21 22 23,
[422]	1.2	  1 2 3 4 5 6 7 10 14 15 16 17 18 19 20 21 22 23,
[423]	0.8	  1 3 4 5 6 7 8 9 10 11 12 13 22 23,
[424]	0.1	  1 3 4 5 6 7 8 9 10 11 12 13 14 15 18 19 20 22 23,
[425]	2.8	  1 2 3 4 5 6 7 8 9 10 11 12 13 14 15 16 18 19 21 22 23,
[426]	0.7	  1 2 3 4 5 6 7 8 9 11 12 13 14 15 17 18 19 20 21 22 23,
[427]	0.6	  1 2 3 4 5 6 11 12 13 14 15 17 18 19 20 21 22 23,
[428]	5.6	  1 2 7 8 9 10 11 12 13 14 15 16 17 18 19 20 21,
[429]	0.3	  1 2 7 10 22 23,
[430]	2.4	  1 2 3 4 5 6 7 8 9 10 11 13 16 17 18 19 20 21 22 23,
[431]	0.1	  1 2 3 4 5 6 7 8 9 10 11 13 16 17 21 22 23,
[432]	1.0	  1 2 3 4 5 7 8 9 10 11 12 13 22 23,
[433]	0.3	  1 2 7 10 11 12 13 14 22 23,
[434]	1.0	  1 2 11 12 13 14 15 22,
[435]	0.6	  1 2 3 5 7 8 9 10 11 12 13 14 15 18 19 22 23,
[436]	0.7	  1 2 11 12 13 14 15 18 19 22,
[437]	9.4	  1 2 3 4 6 10 11 12 13 14 15 16 17 18 19 20 21 22 23,
[438]	2.0	  1 2 3 4 5 6 8 9 11 12 13 14 15 16 17 18 19 20 21,
[439]	0.2	  1 2 3 4 5 15 16 17 18 19 20 21 22 23,
[440]	0.0	  1 2 3 4 15 16 17 18 19 20 21 22 23,
[441]	0.6	  1 2 15 20 21 22 23,
[442]	0.0	  1 2 3 4 13 14 15 16 17 18 19 20 21 22 23,
[443]	0.6	  1 2 3 4 5 6 7 10 12 13 14 15 16 17 18 19 20 21 22 23,
[444]	0.2	  1 2 12 13 14 15 18 20 21 22 23,
[445]	1.5	  1 2 11 12 13 14 15 18 20 21 22 23,
[446]	0.0	  1 2 3 7 8 9 11 12 13 14 15 16 17 18 19 20 21 22 23,
[447]	0.1	  1 3 4 5 6 7 8 9 10 11 12 13 14 15 16 17 18 19 20 22 23,
[448]	2.9	  1 15,
[449]	0.7	  1 2 11 13 14 15,
[450]	0.2	  1 2 11 13 14 15 18 19 20 21 22 23,
[451]	0.2	  1 2 9 11 13 14 15 16 17 18 19 20 21 22 23,
[452]	0.9	  1 2 3 6 7 8 9 10 11 14 15 16 17 18 19 20 21 22 23,
[453]	0.3	  1 3 4 5 6 7 8 9 10 11 12 13 14 15 16 17 18 20 21 22 23,
[454]	0.2	  1 3 4 5 6 7 10 11 12 13 14 15 22 23,
[455]	0.2	  1 3 4 5 6 11 12 13 14 15 22 23,
[456]	0.1	  1 2 12 13 18 19 20 21 22 23,
[457]	0.4	  1 2 8 9 11 12 13 16 17 18 19 20 21 22 23,
[458]	0.0	  1 2 8 9 12 13 16 17 18 19 20 21 22 23,
[459]	0.3	  1 2 8 9 16 17 18 19 20 21 22 23,
[460]	0.3	  1 2 8 9 16 17 18 19 20 21,
[461]	1.0	  1 2 6 7 8 9 10 11 12 13 14 16 17 18 19 20 21 22 23,
[462]	4.3	  1 2 11 13 14 22 23,
[463]	2.0	  1 17,
[464]	1.0	  1 16 17,
[465]	0.8	  1 2 16 17 18 20 21 22 23,
[466]	1.3	  1 2 9 15 16 17 18 19 20 21,
[467]	0.5	  1 2 7 8 9 10 15 16 17 18 19 20 21 22,
[468]	1.2	  1 2 3 4 5 6 7 8 9 10 11 12 13 14 15 18 20 21 22 23,
[469]	0.7	  1 2 3 4 5 6 7 8 9 10 11 12 13 14 15 17 18 20 21 22 23,
[470]	3.6	  1 2 17 23,
[471]	0.5	  1 2 3 4 5 6 7 8 9 10 11 12 13 16 17 18 19 20 22 23,
[472]	1.1	  1 2 7 8 10 16 17 18 19 20 21 22 23,
[473]	1.8	  1 2 3 4 5 7 8 9 10 14 15 16 17 18 19 20 21 22 23,
[474]	0.5	  1 2 3 4 5 6 8 9 11 12 13 14 15 16 17 18 19 20 21 23,
[475]	0.8	  1 2 4 5 7 8 9 10 16 17 18 19 20 21 22 23,
[476]	0.9	  1 2 4 5 7 8 9 10 11 12 13 14 16 17 18 19 20 21 22 23,
[477]	1.0	  1 2 3 4 5 6 7 8 9 10 11 12 13 14 15 16 17 18 19 22,
[478]	0.6	  1 2 3 4 5 6 7 8 9 10 11 12 13 14 15 16 17 18 19 20 22,
[479]	0.2	  1 2 4 5 7 8 9 10 12 13 16 17 18 19 20 21 22 23,
[480]	3.8	  1 2 3 4 5 6 7 8 9 10 11 12 13 14 15 18 22 23,
[481]	1.6	  1 2 3 4 5 6 7 8 9 11 12 13 14 15 18 22 23,
[482]	1.0	  1 2 3 4 5 11 12 13 14 15 18 19 20 21 22 23,
[483]	2.6	  1 2 7 8 9 10 11 12 13 14 15 16 17 18 19 20 21 22,
[484]	0.5	  1 2 3 6 7 8 9 10 11 12 13 14 15 16 17 18 19 20 21 22,
[485]	0.3	  1 2 3 5 6 7 8 9 10 11 12 13 14 15 16 17 18 19 20 21,
[486]	0.2	  1 3 4 5 7 8 9 10 15 16 17 18 19 20 21 22 23,
[487]	2.5	  1 2 15 16 17 18 20 21 22 23,
[488]	2.9	  1 2 16 17 22 23,
[489]	2.1	  1 2 7 8 10 14 15 16 17 18 19 20 21 22 23,
[490]	1.8	  1 2 4 5 7 8 9 10 12 13 14 15 16 17 18 19 20 21 22 23,
[491]	0.2	  1 2 3 4 5 6 9 11 12 13 14 23,
[492]	1.0	  1 2 3 4 5 6 7 8 9 10 11 12 13 14 16 17 18 19 22 23,
[493]	1.6	  1 2 13,
[494]	3.0	  1 2 6 11 12 13 14 15 18 19 20 21 22 23,
[495]	0.1	  1 2 11 12 13 14 15 18 19 20 21 22,
[496]	0.3	  1 2 3 4 5 6 7 8 9 10 11 12 13 14,
[497]	0.3	  1 2 3 4 5 6 7 8 9 10 11 13 14 15 16 17 20 21 22 23,
[498]	0.0	  1 2 7 8 9 10 12 13 16 17 18 19 20 21 22 23,
[499]	1.4	  1 2 7 10 15 16 17 18 19 20 21 22 23,
[500]	0.1	  1 2 15 17 18 19 20 21 22 23,
[501]	0.0	  1 2 3 4 5 6 7 8 9 10 11 12 13 14 16 17 23,
[502]	3.3	  1 2 3 4 5 6 7 8 10 11 12 13 14 15 16 18 19 20 21 22 23,
[503]	2.7	  1 2 3 4 5 6 7 8 10 11 12 13 22 23,
[504]	11.7	  1 2 3 4 5 6 11 12 13 22 23,
[505]	2.5	  1 3 4 5 6 7 8 9 10 11 12 13 14 15 16 17 18 19,
[506]	1.0	  1 2 18 19 20 21 22 23,
[507]	0.2	  1 2 19 20 21 22 23,
[508]	0.8	  1 2 15 16 18 19 20 21 22 23,
[509]	0.2	  1 2 7 8 9 16 17 19 20 21 22 23,
[510]	2.9	  1 2 6 7 8 10 11 12 13 14 15 16 17 18 19 20 21 22 23,
[511]	1.4	  1 2 3 6 7 8 10 11 12 13 14 15 16 17 18 19 20 21 22 23,
[512]	4.3	  1 2 3 4 5 6 22 23,
[513]	1.5	  1 2 11 12 13 14 15 18 19 23,
[514]	2.6	  1 2 4 6 10 11 12 13 14 15 16 17 18 19 20 21 22 23,
[515]	1.1	  1 2 7 8 9 10 11 12 13 14 15 16 17 18 19 20 21 23,
[516]	0.6	  1 2 8 9 10 11 12 13 14 15 16 17 18 19 20 21,
[517]	0.1	  1 2 9 10 11 12 13 14 15 16 17 18 19 20 21,
[518]	0.0	  1 2 11 12 13 14 18,
[519]	0.0	  1 2 11 12 13 14 16 17 18 19 20 21 23,
[520]	0.1	  1 2 11 12 13 14 16 17 18 19 20 21 22 23,
[521]	0.0	  1 2 5 8 9 10 11 12 13 14 15 16 17 18 19 20 21 22 23,
[522]	0.0	  1 2 4 5 8 9 10 11 12 13 14 15 16 17 18 19 20 21 22 23,
[523]	0.9	  1 2 3 4 5 6 7 11 12 13 14 22 23,
[524]	0.2	  1 2 3 4 5 6 7 8 11 12 13 14 22 23,
[525]	0.0	  1 2 3 4 5 6 7 8 9 11 12 13 14 16 17 18 19 22 23,
[526]	0.4	  1 2 3 4 5 6 7 8 9 10 11 12 13 14 17 18 19 22 23,
[527]	1.1	  1 2 3 4 5 6 7 8 9 10 15 16 17 20 21 22 23,
[528]	0.1	  1 3 4 5 6 7 8 9 10 15 16 17 20 21 22 23,
[529]	0.1	  1 2 3 4 5 6 7 8 9 10 15 16 17 19 20 21 22 23,
[530]	0.1	  1 2 7 10 14 16 17 18 19 20 21 22 23,
[531]	0.0	  1 2 4 5 7 8 9 10 12 13 14 16 17 18 19 20 21 22 23,
[532]	0.9	  1 2 3 4 5 6 7 8 9 11 12 13 14 15 17 22 23,
[533]	0.6	  1 2 3 4 5 6 7 8 9 10 11 12 13 14 15 18 19,
[534]	0.1	  1 3 4 5 6 7 8 9 10,
[535]	0.0	  1 3 4 5 6 8 9,
[536]	0.9	  1 2 3 4 5 6 7 8 9 10 11 14 15 16 17 18 19 20 21 22,
[537]	0.0	  1 2 3 4 5 6 7 8 9 10 22,
[538]	0.3	  1 2 3 4 5 6 7 8 9 10 17 18 19 20 21 22 23,
[539]	0.0	  1 2 3 4 5 6 7 8 9 10 20 21 22 23,
[540]	0.0	  1 2 3 4 5 6 7 8 9 10 11 12 13 19 20 21 22 23,
[541]	0.0	  1 2 3 4 5 6 7 8 9 10 11 12 13 20 21 22 23,
[542]	1.5	  1 2 3 4 5 6 7 8 9 11 12 13 14 15 16 17 22 23,
[543]	0.4	  1 2 3 4 5 6 7 8 9 11 12 13 14 15 16 17 18 19 20 22 23,
[544]	0.8	  1 2 3 4 5 11 12 13 14 15 18 20 21 22 23,
[545]	1.5	  1 2 3 4 5 6 11 12 13 14 15 21 22 23,
[546]	1.1	  1 2 3 4 5 6 9 11 12 13 14 15 18 20 21 22 23,
[547]	1.2	  1 3 4 5 6 7 8 9 10 16 17 22 23,
[548]	0.5	  1 3 4 5 6 7 8 9 10 22 23,
[549]	0.3	  1 2 3 4 5 6 7 10 11 12 13 22 23,
[550]	0.0	  1 2 3 4 5 6 7 10 11 12 13 14 15 16 18 19 22 23,
[551]	0.1	  1 2 3 4 5 6 7 8 10 11 12 13 14 15 16 17 18 19 21 22 23,
[552]	0.1	  1 2 3 4 5 6 7 10 11 12 13 14 15 16 17 18 19 21 22 23,
[553]	0.2	  1 2 3 4 5 7 8 9 10 13 15 16 17 18 19 20 21 22 23,
[554]	2.1	  1 2 3 4 5 6 7 8 9 10 11 12 13 14 15 18 21 22 23,
[555]	2.5	  1 2 3 4 5 6 7 8 9 10 11 12 13 14 15 21 22 23,
[556]	0.1	  1 2 11 12 13 14 15 17 22 23,
[557]	2.1	  1 2 3 4 5 6 12 13 22 23,
[558]	1.1	  1 3 4 5 6 9 11 12 13 14,
[559]	0.3	  1 3 4 5 6 7 8 9 10 11 12 13 14 15 16,
[560]	3.1	  1 2 11 12 13 14 15 18,
[561]	0.8	  1 2 6 11 12 13 14 15 18 19 22 23,
[562]	0.1	  1 2 4 6 11 12 13 14 15 16 18 19 20 21 22 23,
[563]	1.2	  1 2 6 11 12 13 14 15 16 18 19 20 21 22 23,
[564]	0.5	  1 3 4 5 6 7 8 10 11 12 13 14 22 23,
[565]	0.6	  1 3 4 5 6 7 10 11 12 13 14 22 23,
[566]	0.6	  1 3 4 5 6 11 12 13 14 22 23,
[567]	1.2	  1 12 13 14 22 23,
[568]	0.8	  1 2 12 13 14 15 18 22 23,
[569]	0.3	  1 2 3 4 5 6 7 8 9 10 11 15 16 17 18 19 20 21,
[570]	0.7	  1 2 3 4 5 6 7 8 9 10 11 12 13 15 16 17 18 19 20 21,
[571]	0.1	  1 3 4 5 6 7 8 9 10 12 13 16 17 18 19 20 21 22 23,
[572]	0.2	  1 2 14 15 18 19 22 23,
[573]	0.1	  1 2 3 5 6 11 12 13 14 15 18 19 20 21 22 23,
[574]	0.6	  1 2 3 4 5 6 7 10 11 12 13 14 15 17 18 19 20 21 22 23,
[575]	0.2	  1 2 3 4 5 6 7 8 10 11 12 13 14 15 17 18 19 20 21 22 23,
[576]	2.9	  1 2 3 4 5 6 7 8 9 10 17 20 21 22 23,
[577]	0.6	  1 2 11 22 23,
[578]	0.0	  1 2 5 11 12 13 14 19 22 23,
[579]	0.3	  1 2 3 4 5 11 12 13 14 15 18 19 22 23,
[580]	0.4	  1 11 12 13 14 15 18,
[581]	2.1	  1 2 5 11 12 13 14 15 16 17 18 19 20 21 22 23,
[582]	0.2	  1 2 3 4 5 6 8 11 12 13 14 15 18 19 20 21 22 23,
[583]	0.5	  1 2 3 4 5 6 7 8 9 10 11 12 14 15 16 17 18 19 20 21,
[584]	0.3	  1 3 4 5 6 7 8 9 10 11 12 13 14 15 19 22 23,
[585]	0.4	  1 7 8 9 22 23,
[586]	0.9	  1 2 4 6 11 12 13 14 15 16 17 18 19 20 21 23,
[587]	0.2	  1 2 3 4 6 11 12 13 14 15 16 17 18 19 20 21 23,
[588]	0.7	  1 2 3 4 5 6 11 12 13 14 15 16 17 18 19 20 21 23,
[589]	0.5	  1 2 7 8 9 10 16 17 20 21 22 23,
[590]	0.0	  1 2 7 8 9 16 17 18 20 21 22 23,
[591]	2.0	  1 2 7 8 9 10 11 14 15 16 17 18 19 20 21 22 23,
[592]	0.1	  1 3 4 5 6 7 8 9 10 11 12 13 14 15 18 22 23,
[593]	0.5	  1 3 4 5 6 7 8 9 10 11 12 13 14 15 18 19 20 21 22 23,
[594]	1.4	  1 3 4 5 6 7 8 9 10 11 12 13 14 15 16 18 19 20 21 22 23,
[595]	0.0	  1 2 4 6 11 12 13 14 22 23,
[596]	0.3	  1 2 3 4 6 11 12 13 14 22 23,
[597]	2.1	  1 2 3 4 5 6 7 8 10 11 12 13 14 15 19 22 23,
[598]	0.5	  1 2 3 4 22 23,
[599]	0.1	  1 2 3 22 23,
[600]	1.3	  1 2 11 14,
[601]	0.2	  1 2 3 4 5 6 7 8 9 10 11 12 13 14 17 21 22 23,
[602]	0.6	  1 3 4 5 6 7 8 9 10 11 12 13 14 15 16 17 18 19 20,
[603]	0.5	  1 2 3 4 5 6 8 9 11 12 13 14 15 18 19 20 21 22 23,
[604]	0.4	  1 2 3 4 5 6 7 10 15 16 17 18 19 20 21 22 23,
[605]	1.5	  1 2 3 4 5 6 7 8 9 10 11 12 13 14 15 16 17 18 22 23,
[606]	0.5	  1 3 4 5 6 7 8 9 10 11 12 13 14 16 17 18 19 20 21 22 23,
[607]	0.1	  1 3 4 5 6 7 8 9 10 11 12 13 14 16 17 21 22 23,
[608]	0.6	  1 3 4 5 6 7 8 9 10 11 12 13 14 17 22 23,
[609]	0.1	  1 2 3 4 5 7 8 9 10 11 12 13 14 15 18 19 22 23,
[610]	1.7	  1 2 15 16 17 18 19 20 21 23,
[611]	0.1	  1 2 3 4 6 14 15 16 17 18 19 20 21 22 23,
[612]	0.0	  1 2 3 4 6 15 16 17 18 19 20 21 23,
[613]	1.0	  1 2 11 12 13 14 15 16 18 19 20 21,
[614]	0.4	  1 2 3 5 7 8 9 10 15 16 17 18 19 20 21 22 23,
[615]	0.1	  1 2 3 4 5 6 7 8 10 11 12 13 14 18 19 20 21 22 23,
[616]	0.8	  1 2 3 4 5 6 7 8 9 10 11 12 13 14 15 16 17,
[617]	0.9	  1 2 3 4 5 6 11 12 13 14 15 19 22 23,
[618]	4.1	  1 2 3 4 5 6 11 12 13 14 15 20 21 22 23,
[619]	1.0	  1 2 11 12,
[620]	0.4	  1 2 5 11 12 13 22 23,
[621]	0.0	  1 3 4 5 6 7 8 9 10 13 14 15 16 17 18 19 20 21 22 23,
[622]	0.0	  1 11 12 13 14 15 16 18 19 20 21 22 23,
[623]	0.0	  1 2 4,
[624]	0.0	  1 2 3 4 14 15 22 23,
[625]	0.3	  1 2 3 4 5 6,
[626]	0.0	  1 2 3 4 5 6 8 11 12 13 14 15 16 18 19 20 21 22 23,
[627]	0.2	  1 2 3 4 5 6 7 8 9 10 11 13 14 15 16 17 19 20 21 22 23,
[628]	0.2	  1 2 3 4 5 6 7 8 9 10 11 14 15 16 17 19 20 21 22 23,
[629]	0.1	  1 2 3 4 5 6 7 8 9 10 11 12 13 16 17 18 19 20 21 23,
[630]	3.6	  1 2 3 4 5 6 7 8 9 10 11 12 13 14 15 18 19 21 22 23,
[631]	0.2	  1 2 4 6 11 12 13 14 15 18 19 20 21 22 23,
[632]	2.9	  1 3 4 5 6 7 8 9 10 12 14 15 16 17 18 19 20 21 22 23,
[633]	0.3	  1 2 3 4 5 11 13 22 23,
[634]	0.2	  1 2 3 4 5 6 7 8 9 10 11 12 13 14 22,
[635]	0.6	  1 2 3 4 5 7 8 9 10 11 12 13 14 15 22 23,
[636]	0.3	  1 2 12 14 15 18 19 22 23,
[637]	0.1	  1 2 12 14 15 18 19 20 22 23,
[638]	0.2	  1 2 12 14 15 18 19 20 21 22 23,
[639]	0.7	  1 2 8 9 10 11 12 13 14 15 16 17 18 19 20 21 22 23,
[640]	5.0	  1 2 10 11 12 13 14 15 16 17 18 19 20 21 22 23,
[641]	0.6	  1 2 12 14 15 16 17 18 19 20 21 22 23,
[642]	0.5	  1 2 4 6 8 9 10 11 12 13 14 15 16 17 18 19 20 21 22 23,
[643]	0.0	  1 2 3 4 5 6 7 12 13 14 15 16 17 18 19 20 21 22 23,
[644]	0.7	  1 2 17 18 19 20 21 22 23,
[645]	0.2	  1 2 3 4 5 6 7 8 9 10 12 13 14 16 17 18 19 20 21 22 23,
[646]	0.5	  1 2 5 7 8 9 10 12 13 16 17 18 19 20 21 22 23,
[647]	0.1	  1 2 11 12 13 15,
[648]	0.2	  1 3 4 5 7 8 9 10 11 12 13 14 15 16 17 18 19 20 21 22 23,
[649]	0.5	  1 11 12 13 14 22 23,
[650]	0.0	  1 2 3 4 5 6 7 8 9 10 11 13 14 17 22 23,
[651]	0.1	  1 2 3 4 5 6 7 8 9 10 11 13 14 16 17 18 19 20 21 22 23,
[652]	0.1	  1 2 3 4 5 6 7 8 9 10 11 14 16 17 18 19 20 21 22 23,
[653]	1.7	  1 3 4 5 6 7 8 9 10 16 17 18 19 20 21 22 23,
[654]	1.0	  1 2 3 4 5 11 12 13 14 15 18 22 23,
[655]	0.3	  1 2 3 4 6 11 12 13 14 15 20 21 22 23,
[656]	2.2	  1 2 3 4 5 6 9 11 12 13 14 15 16 18 19 20 21 22 23,
[657]	0.5	  1 2 3 4 5 10 11 12 13 14 15 16 17 18 19 20 21 22 23,
[658]	0.0	  1 2 7 8 9 10 11 12 13 14 15 16 17 19 22 23,
[659]	0.0	  1 2 7 8 9 10 11 12 13 14 17 22 23,
[660]	0.0	  1 2 7 8 9 10 11 12 13 14 22 23,
[661]	0.0	  1 2 6 7 8 9 10 11 12 13 14 15 16 17 19 22 23,
[662]	0.0	  1 2 5 6 7 8 9 10 11 12 13 14 15 16 17 18 19 20 22 23,
[663]	0.0	  1 2 5 6 7 8 9 10 11 12 13 14 15 16 17 18 19 22 23,
[664]	0.0	  1 2 5 6 7 8 9 10 11 12 13 14 17 22 23,
[665]	0.0	  1 2 3 5 6 7 8 9 10 11 12 13 14 15 16 17 18 19 20 22 23,
[666]	0.0	  1 2 3 5 6 7 8 9 10 11 12 13 14 15 16 17 18 19 22 23,
[667]	0.0	  1 2 3 5 6 7 8 9 10 11 12 13 14 15 16 17 19 22 23,
[668]	0.0	  1 2 3 5 6 7 8 9 10 11 12 13 14 17 22 23,
[669]	0.0	  1 2 7 8 9 11 14 15 16 17 18 19 20 21 22 23,
[670]	0.1	  1 2 7 8 9 11 13 14 15 16 17 18 19 20 21 22 23,
[671]	0.9	  1 2 3 4 5 6 7 8 9 10 11 12 13 14 16 17 18 19 20 21 23,
[672]	0.1	  1 2 4 5 9 11 12 13 14 15 16 17 18 19 20 21 22 23,
[673]	0.7	  1 2 3 5 11 12 13 14 22 23,
[674]	0.3	  1 2 15 16 17 19 20 21 22 23,
[675]	0.1	  1 2 16 17 21 23,
[676]	0.7	  1 2 4 6 11 12 13 14 15 16 17 18 19 20 21,
[677]	0.1	  1 2 3 6 11 12 13 14 22 23,
[678]	1.2	  1 2 6 11 12 13 14 22 23,
[679]	2.2	  1 2 15 22 23,
[680]	0.0	  1 2 3 4 5 6 11 12 13 14 15 18 19 21 22 23,
[681]	1.6	  1 2 3 6 7 10 11 12 13 14 15 16 17 18 19 20 21 22 23,
[682]	0.3	  1 3 4 5 6 7 8 9 10 15 16 17 18 19 20 21,
[683]	0.2	  1 2 3 11 12 13 14 15 22 23,
[684]	2.3	  1 3 4 5 6 7 8 9 10 11 12 13 14,
[685]	0.3	  1 3 4 5 6 7 8 9 10 11 12 13 14 17,
[686]	0.7	  1 3 4 5 6 7 8 9 10 11 12 13 14 16 17,
[687]	0.6	  1 2 3 4 5 6 7 8 9 10 11 12 13 14 15 16 17 19 20 22 23,
[688]	0.8	  1 2 11 12 13 14 15 17 18 19 20 21 22 23,
[689]	0.0	  1 3 4 5 6 7 8 10 11 12 13 22 23,
[690]	0.2	  1 13 22 23,
[691]	0.3	  1 2 6 11 12 13 14 15 22 23,
[692]	0.2	  1 2 14 15,
[693]	0.0	  1 2 3 5 7 8 9 10 11 12 13 14 15 16 18 19 20 21 22 23,
[694]	0.1	  1 2 6 7 9 10 11 12 13 14 15 16 17 18 19 20 21 22 23,
[695]	0.1	  1 2 20,
[696]	2.6	  1 2 17 20 21 22 23,
[697]	0.3	  1 2 3 4 6 9 11 12 13 14 15 16 17 18 19 20 21 22 23,
[698]	0.8	  1 2 7 8 9 22 23,
[699]	1.4	  1 2 3 6 10 11 12 13 14 15 16 17 18 19 20 21 22 23,
[700]	0.0	  1 2 3 4 6 11 13 22 23,
[701]	0.9	  1 2 3 4 5 6 7 8 9 11 12 13 14 15 18 19 20 21 22 23,
[702]	0.8	  1 3 4 5 6 7 8 9 22 23,
[703]	1.3	  1 3 4 5 6 7 8 9 10 17 22 23,
[704]	0.7	  1 2 3 4 5 6 7 8 9 10 11 13 16 17 22 23,
[705]	1.1	  1 2 3 4 5 6 8 9 11 12 13 14 15 16 18 19 20 21 22 23,
[706]	0.4	  1 2 4 6 7 8 9 10 11 12 13 14 15 16 17 18 19 20 21 23,
[707]	0.1	  1 12 13 14 15,
[708]	0.5	  1 2 3 4 5 6 9 11 12 13 14 15 16 17 18 19 20 21,
[709]	0.7	  1 2 3 4 5 6 9 11 12 13 14 15 16 17 18 19 20 21 23,
[710]	0.4	  1 2 4 5 6 11 12 13 14 15 16 17 18 19 20 21 22 23,
[711]	2.2	  1 2 12 13 14 15 22 23,
[712]	0.2	  1 2 3 5 7 8 9 10 11 12 13 14 15 16 17 22 23,
[713]	0.0	  1 2 3 5 7 8 9 10 11 12 13 14 15 17 22 23,
[714]	0.0	  1 2 3 5 7 8 9 10 12 13 14 15 22 23,
[715]	0.9	  1 2 3 4 5 7 8 9 10 11 12 13 14 15 16 17 18 20 21 22 23,
[716]	0.6	  1 2 3 4 5 6 15 16 17 18 19 20 21 22 23,
[717]	0.1	  1 2 3 4 5 6 7 9 10 14 15 16 17 18 19 20 21 22 23,
[718]	0.0	  1 2 11 12 14 15 16 17 18 19 20 21 22 23,
[719]	1.4	  1 2 3 4 5 6 7 8 9 10 11 12 13 14 18 19 22 23,
[720]	0.1	  1 2 7 8 10 16 17 20 21 22 23,
[721]	0.7	  1 2 7 10 16 17 20 21 22 23,
[722]	0.1	  1 2 3 4 5 6 7 8 9 10 11 15 16 17 19 20 21 22 23,
[723]	0.0	  1 2 3 4 5 7 8 9 10 15 16 17 19 20 21 22 23,
[724]	0.0	  1 2 7 8 10 15 16 17 19 20 21 22 23,
[725]	0.8	  1 3 4 5 6 7 8 9 11 12 13 14 22 23,
[726]	0.8	  1 2 5 7 8 9 10 14 15 16 17 18 19 20 21 22 23,
[727]	0.2	  1 2 14 15 20 21 22 23,
[728]	0.1	  1 2 11 13 14 22,
[729]	0.2	  1 2 3 4 6 11 12 13 14 15 18 20 21 22 23,
[730]	0.6	  1 2 3 4 5 6 11 12 13 14,
[731]	0.0	  1 2 7 8 9 10 11 12 15 16 17 18 19 20 21 22 23,
[732]	0.5	  1 2 8 9 11 12 13 15 16 17 18 19 20 21 22 23,
[733]	0.0	  1 2 3 4 5 6 7 8 9 10 11 12 13 14 16 17 18 19 20 21 22,
[734]	0.8	  1 2 11 12 13 14 15 16 17 18 19 22 23,
[735]	0.0	  1 2 4 6 11 12 13 14 15 20 21 22 23,
[736]	0.8	  1 2 3 4 6 11 12 13 14 15 21 22 23,
[737]	0.9	  1 2 11 12 13 14 15 18 19 20,
[738]	1.4	  1 2 5 22 23,
[739]	1.5	  1 2 3 5 22 23,
[740]	2.2	  1 2 3 6 11 12 13 14 15 16 17 18 19 20 21 22 23,
[741]	0.3	  1 2 13 14 23,
[742]	0.2	  1 2 12 13 14 23,
[743]	0.3	  1 2 3 4 5 6 7 8 9 10 11 12 13 14 16 17 18 19 20 21,
[744]	0.5	  1 2 3 4 5 6 7 22 23,
[745]	2.0	  1 2 3 4 5 6 11 13 22 23,
[746]	1.0	  1 2 8 9 15 16 17 18 19 20 21,
[747]	0.1	  1 2 8 9 15 16 17 18 19 20 21 22,
[748]	0.0	  1 2 3 4 5 6 7 8 10 11 12 13 14 16 17 19 20 21 22 23,
[749]	0.5	  1 2 4 6 7 10 11 12 13 14 15 16 17 18 19 20 21 22 23,
[750]	0.6	  1 2 7 8 9 10 11 13 14 15 16 17 18 19 20 21 22 23,
[751]	0.3	  1 2 11 13 14 15 16 17 18 20 21 22 23,
[752]	1.6	  1 2 11 13 14 23,
[753]	0.0	  1 2 3 4 5 6 7 8 9 11 12 13 14 16 17 22 23,
[754]	1.0	  1 3 4 5 6 7 8 9 10 11 12 13 14 15 18 19,
[755]	0.3	  1 11 12,
[756]	0.8	  1 3 4 6 11 12 13 14,
[757]	1.1	  1 2 15 16 17 22 23,
[758]	0.1	  1 2 3 4 5 7 8 9 10 11 12 13 14 15 16 17 20 21 22 23,
[759]	0.1	  1 2 6 7 8 9 10 11 12 13 14 15 16 17 18 19 22 23,
[760]	0.1	  1 3 4 5 6 7 8 9 10 11 12 13 14 15 16 17 18,
[761]	0.0	  1 2 3 4 5 13 15 16 17 18 19 20 21 22 23,
[762]	0.0	  1 2 13 15 20 21 22 23,
[763]	0.4	  1 2 3 4 5 12 13 15 16 17 18 19 20 21 22 23,
[764]	0.6	  1 2 11 12 13 14 15 20 21 22 23,
[765]	0.0	  1 2 3 4 6 7 8 9 10 11 12 13 14 15 18 19 20 21 22 23,
[766]	1.0	  1 2 3 4 5 6 7 8 9 10 16 17 22 23,
[767]	1.7	  1 2 6 7 10 11 12 13 14 15 16 17 18 19 20 21 22 23,
[768]	0.8	  1 2 3 4 5 6 9 11 12 13 14 15 20 21 22 23,
[769]	1.0	  1 2 3 4 5 6 7 8 9 10 11 12 13 14 15 19 20 21 22 23,
[770]	0.2	  1 2 3 4 5 6 7 8 9 10 15 16 17 18 20 21 22 23,
[771]	0.3	  1 2 3 4 5 6 7 8 9 10 11 13 14 16 17 20 21 22 23,
[772]	0.1	  1 3 4 5 6 7 8 9 10 16 17 21 22 23,
[773]	1.2	  1 2 11 12 13 14 15 18 19 20 21,
[774]	0.7	  1 2 3 4 5 6 9 11 12 13 14 15 18 22 23,
[775]	0.3	  1 2 3 4 6 7 8 9 10 11 12 13 14 15 16 17 18 19 20 21 23,
[776]	0.8	  1 3 4 6 7 8 9 10 11 12 13 14 15 16 17 18 19 20 21,
[777]	1.6	  1 2 3 4 5 11 12 13 14 22 23,
[778]	0.5	  1 2 3 4 5 6 9 11 12 13 14 22 23,
[779]	0.4	  1 2 3 4 5 6 7 8 9 10 11 12 13 14 17 18 19 20 22 23,
[780]	0.2	  1 2 3 4 5 6 7 8 9 10 11 13 15 16 17 20 21 22 23,
[781]	1.4	  1 2 3 4 5 6 7 8 9 10 11 12 13 16 17 19 20 21 22 23,
[782]	0.9	  1 2 11 12 13 14 15 18 23,
[783]	0.2	  1 2 11 12 13 14 20 21 22 23,
[784]	0.2	  1 2 3 4 5 7 8 9 10 17 22 23,
[785]	0.0	  1 2 15 17 22,
[786]	0.0	  1 2 15 16 17 18 20 21 22,
[787]	0.3	  1 2 14 15 16 17 18 19 20 21 22,
[788]	0.3	  1 2 4 5 6 8 9 11 12 13 14 15 16 17 18 19 20 21 22 23,
[789]	0.1	  1 2 3 4 5 6 7 8 10 11 12 13 14 15 16 17 19 20 21 22 23,
[790]	0.6	  1 2 3 4 5 6 7 8 9 10 11 12 13 14 18 19 20 22 23,
[791]	0.4	  1 2 3 4 6 11 12 13 14 15 16 17 21 22 23,
[792]	0.6	  1 2 3 4 6 11 12 13 14 15 16 17 20 21 22 23,
[793]	1.6	  1 2 16 17 23,
[794]	0.1	  1 2 9 16 17,
[795]	0.1	  1 2 3 5 7 8 9 10 16 17 18 19 20 21 22 23,
[796]	0.0	  1 2 8 9 12 13 14 15 16 17 18 19 20 21 22 23,
[797]	0.2	  1 2 3 5 6 7 8 9 10 11 14 15 16 17 18 19 20 21 22 23,
[798]	0.7	  1 2 3 4 5 6 15 22 23,
[799]	0.1	  1 2 3 4 5 6 13 14 15 22 23,
[800]	0.0	  1 2 3 4 5 6 13 14 22 23,
[801]	0.0	  1 2 3 4 5 13 14 22 23,
[802]	0.0	  1 2 5 13 14 22 23,
[803]	0.0	  1 2 11 12 13 14 16 17 18 19 20 21,
[804]	0.0	  1 2 8 9 11 12 13 14 16 17 18 19 20 21 22 23,
[805]	0.2	  1 2 8 9 11 12 13 14 16 17 18 19 20 21,
[806]	0.7	  1 2 3 4 5 7 8 9 10 11 12 13 14 16 17 18 19 20 21 22 23,
[807]	0.3	  1 2 7 8 9 10 11 12 13 14 16 17 18 19 20 21,
[808]	0.7	  1 2 8 10 11 12 13 14 15 16 17 18 19 20 21 22 23,
[809]	0.3	  1 2 3 4 5 6 7 11 12 13 14 15 18 19 20 21 22 23,
[810]	0.4	  1 3 4 5 6 7 22 23,
[811]	1.7	  1 2 3 4 5 6 11 12 13 14 15 18 19 20 22 23,
[812]	0.9	  1 2 12 13 14 15 18 19 22 23,
[813]	0.2	  1 2 3 4 5 7 8 9 10 12 14 15 16 17 18 19 20 21 22 23,
[814]	0.6	  1 2 4 6 7 8 10 11 12 13 14 15 16 17 18 19 20 21 22 23,
[815]	0.3	  1 2 16 17 19 20 21 22 23,
[816]	0.6	  1 2 10 14 15 16 17 18 19 20 21 22 23,
[817]	0.2	  1 2 7 8 10 16 17 19 20 21 22 23,
[818]	0.6	  1 2 7 8 9 10 16 17 19 20 21 22 23,
[819]	0.1	  1 2 3 5 7 8 9 10 16 17 22 23,
[820]	0.3	  1 3 4 5 6 7 8 9 10 11 12 13,
[821]	0.6	  1 2 3 4 5 6 7 8 9 10 11 12 13 14 15 18 19 22,
[822]	1.1	  1 3 4 5 6,
[823]	0.5	  1 3 4 6,
[824]	0.2	  1 2 7 8 9 11 12 13 16 17 18 19 20 21 22 23,
[825]	0.2	  1 2 7 8 9 11 12 13 14 16 17 18 19 20 21 22 23,
[826]	1.2	  1 2 3 4 5 6 7 10 11 12 13 14 15 21 22 23,
[827]	0.0	  1 2 3 4 5 6 7 8 9 11 12 13 14,
[828]	2.9	  1 2 3 4 5 6 7 8 9 10 11 12 13 14 16 17 18 20 21 22 23,
[829]	0.3	  1 3 6 11 12 13 14 15,
[830]	1.2	  1 3 4 6 11 12 13 14 15,
[831]	0.0	  1 2 11 13 16 17 22 23,
[832]	0.0	  1 2 7 8 9 11 16 17 22 23,
[833]	0.0	  1 2 5 7 8 9 11 13 16 17 22 23,
[834]	0.0	  1 2 5 7 8 9 16 17 22 23,
[835]	0.0	  1 2 3 4 5 7 8 9 11 12 13 16 17 22 23,
[836]	0.5	  1 2 5 11 12 13 14 22 23,
[837]	0.1	  1 2 3 4 5 7 8 9 10 13 14 15 16 17 18 19 20 21 22 23,
[838]	0.4	  1 2 7 10 13 14 15 16 17 18 19 20 21 22 23,
[839]	0.2	  1 2 13 14 15 18 19 20 21 22 23,
[840]	1.3	  1 2 7 8 9 10 12 13 14 15 16 17 18 19 20 21 22 23,
[841]	0.3	  1 3 4 5 6 8 9 11 12 13 14 15,
[842]	0.2	  1 2 3 4 5 7 8 9 10 12 13 22 23,
[843]	0.0	  1 2 3 5 7 8 9 10 11 12 13 14 19 22 23,
[844]	0.3	  1 2 11 12 13 14 19,
[845]	0.1	  1 2 3 4 5 6 7 8 9 10 11 14 16 17 19 20 21 22 23,
[846]	0.0	  1 2 6 11 14 22 23,
[847]	0.0	  1 2 7 8 9 13 22 23,
[848]	0.0	  1 2 10 13 14 15 16 17 18 19 20 21 22 23,
[849]	0.4	  1 2 3 4 5 6 7 8 9 11 12 13 14 17 22 23,
[850]	1.2	  1 2 16 17,
[851]	0.1	  1 2 3 4 5 6 7 8 9 10 13 16 17 18 20 21 22 23,
[852]	0.1	  1 2 3 4 5 6 14 15 16 17 18 19 20 21 22 23,
[853]	0.0	  1 2 3 6 11 14 15 16 17 18 19 20 21 22 23,
[854]	0.0	  1 2 7 8 9 11 12 13 14,
[855]	0.1	  1 2 12 13 15 22 23,
[856]	0.1	  1 2 3 4 5 6 12 13 15 16 17 18 19 20 21 22 23,
[857]	0.0	  1 3 4 5 6 7 10 15 16 17 18 19 20 21 22 23,
[858]	0.9	  1 2 7 8 9 14 15 16 17 18 19 20 21 22 23,
[859]	0.3	  1 2 3 4 5 7 8 9 10 16 17 22 23,
[860]	0.7	  1 2 3 4 5 6 7 8 9 10 11 12 13 14 15 20 21 22 23,
[861]	0.4	  1 2 3 4 5 6 7 8 9 10 11 12 16 17 18 19 20 21 22 23,
[862]	0.2	  1 2 5 6 7 8 9 10 11 12 13 14 15 16 17 18 19 20 21,
[863]	0.1	  1 2 11 12 13 14 18 19,
[864]	0.1	  1 2 3 5 6 7 8 9 10 11 12 13 14 15 16 17 18 19 20 21 22,
[865]	0.0	  1 2 5 6 7 8 9 10 11 12 13 14 15 16 17 18 19 20 21 22,
[866]	0.0	  1 2 11 12 13 14 18 19 20 22 23,
[867]	0.0	  1 2 3 4 5 6 7 8 9 11 12 13 14 18 19 20 22 23,
[868]	0.1	  1 2 3 4 5 6 7 8 9 11 12 13 14 19 22 23,
[869]	0.2	  1 2 15 16 17 20 21 23,
[870]	1.0	  1 2 14 15 16 17 18 19 20 21,
[871]	0.8	  1 2 13 14 15 22 23,
[872]	0.9	  1 2 3 4 6 7 8 9 10 14 15 16 17 18 19 20 21 22 23,
[873]	0.0	  1 3 4 5 6 11 12 13 14 15 18 19 20 21 22 23,
[874]	0.9	  1 2 20 22 23,
[875]	0.1	  1 2 4 6 7 8 9 10 11 14 15 16 17 18 19 20 21 22 23,
[876]	0.8	  1 2 3 4 5 6 7 8 9 10 11 12 13 14 15 16 17 18 19 23,
[877]	0.1	  1 2 11 14 15 19 22 23,
[878]	1.5	  1 2 11 13 14 15 22 23,
[879]	0.2	  1 3 4 5 6 7 8 9 10 11 12 13 14 15 16 17 18 19 21,
[880]	0.1	  1 2 6 11 12 13 14 15 18 19,
[881]	0.0	  1 2 3 4 5 7 8 9 10 16 17 18 20 21 22 23,
[882]	0.2	  1 3 4 5 6 7 8 9 10 11 12 13 14 15 18 19 20 21,
[883]	0.2	  1 2 3 4 5 6 7 8 9 10 11 12 13 14 15 18 19 20 21,
[884]	0.2	  1 2 3 4 5 7 8 9 10 11 12 13 14 16 17 22 23,
[885]	0.2	  1 2 3 4 5 6 11 13 14 15 16 17 18 19 20 21 22 23,
[886]	0.0	  1 2 3 4 6 7 8 9 10 11 12 13 14 15 16 18 19 20 21 22 23,
[887]	0.0	  1 2 8 9 11 12 13 14 15 16 18 19 20 21 22 23,
[888]	0.1	  1 2 8 9 14 15 16 17 18 19 20 21 22 23,
[889]	1.3	  1 2 11 14 15 16 17 18 19 20 21 22 23,
[890]	0.1	  1 3 4 5 6 7 8 9 10 11 12 13 14 15 19,
[891]	0.0	  1 2 11 12 14 15 16 17 18 19 20 21,
[892]	0.3	  1 2 3 4 5 6 7 8 9 10 11 12 13 14 15,
[893]	0.0	  1 2 11 12 13 14 18 22 23,
[894]	0.0	  1 2 3 4 5 6 7 8 9 10 11 12 13 14 17 18 22 23,
[895]	0.0	  1 2 3 4 5 6 7 10 11 12 13 14 17 18 22 23,
[896]	0.1	  1 2 11 13 14 15 20 21 22 23,
[897]	0.0	  1 2 5 6 11 12 13 14 15 18 19 22 23,
[898]	0.2	  1 2 3 4 6 11 12 13 14 15 18 19 22 23,
[899]	0.4	  1 2 3 4 5 6 7 9 10 11 12 13 14 15 22 23,
[900]	0.0	  1 3 4 5 6 11 12 13 14 15 18 19,
[901]	0.1	  1 2 5 6 7 8 9 10 11 12 13 14 16 17 18 19 20 21 22 23,
[902]	0.0	  1 2 4 5 6 7 8 9 10 11 12 13 14 16 17 18 19 20 21 22 23,
[903]	0.5	  1 2 3 4 5 6 8 9 11 12 13 14 15 18 19 20 22 23,
[904]	0.0	  1 2 15 18 19 22 23,
[905]	0.3	  1 2 3 4 5 15 22 23,
[906]	0.1	  1 3 4 5 6 7 8 9 10 11 12 13 14 16 17 20 21 22 23,
[907]	0.5	  1 2 3 4 6 7 8 9 10 11 12 14 15 16 17 18 19 20 21 22 23,
[908]	1.4	  1 3 4 5 6 11 12 13 14 15,
[909]	0.1	  1 2 3 4 5 6 11 12 13 14 15 18 19 20 21,
[910]	0.3	  1 3 4 5 6 7 8 9 10 11 12 13 14 16 17 22 23,
[911]	0.3	  1 3 4 5 6 7 8 9 10 16 17 19 20 21 22 23,
[912]	0.6	  1 2 3 4 5 6 7 8 9 10 11 16 17 19 22 23,
[913]	0.1	  1 2 3 4 5 6 7 8 9 10 11 13 16 17 19 22 23,
[914]	0.0	  1 2 3 4 5 6 7 9 12 13 22 23,
[915]	0.2	  1 2 6 8 10 11 12 13 14 15 16 17 18 19 20 21 22 23,
[916]	0.0	  1 2 3 4 6 11 12 13 14 15 22,
[917]	0.7	  1 2 7 8 9 11 12 13 14 22 23,
[918]	0.0	  1 2 3 4 6 7 8 9 10 11 12 13 14 15 16 17 20 21 22 23,
[919]	0.0	  1 2 3 4 5 6 7 8 9 10 11 12 13 14 15 16 18 19 22,
[920]	0.0	  1 2 15 18 20 21 22 23,
[921]	0.1	  1 2 12 13 15 18 19 20 21 22 23,
[922]	0.3	  1 2 7 8 9 11 12 13 22 23,
[923]	0.1	  1 2 3 5 7 8 9 10 11 12 13 22 23,
[924]	0.0	  1 2 12 13 15 18 20 21 22 23,
[925]	0.8	  1 2 3 4 5 6 7 8 9 10 11 12 13 14 16 17 18 19 20 22 23,
[926]	0.0	  1 3 4 6 15,
[927]	0.0	  1 2 3 4 5 6 7 10 15 16 17 20 21 22 23,
[928]	0.1	  1 2 3 4 5 6 7 8 9 10 13 15 16 17 20 21 22 23,
[929]	0.1	  1 2 3 4 5 6 7 8 9 10 11 12 13 15 16 17 22 23,
[930]	0.4	  1 2 3 4 5 6 7 8 9 10 11 12 13 14 15 18 19 20 21 22,
[931]	0.1	  1 2 3 4 5 23,
[932]	0.6	  1 2 3 4 5 6 7 10 22 23,
[933]	1.6	  1 2 3 4 5 6 7 8 9 10 13 16 17 18 19 20 21 22 23,
[934]	0.4	  1 2 3 4 5 6 7 8 9 10 11 12 13 14 15 16 17 23,
[935]	0.9	  1 2 6 7 8 9 10 11 12 13 14 15 16 17 18 19 20 21 23,
[936]	0.1	  1 2 11 23,
[937]	0.0	  1 2 5 7 8 9 10 11 12 13 14 22 23,
[938]	0.2	  1 2 3 4 5 6 7 8 9 11 12 13 14 15 16 17 21 22 23,
[939]	0.1	  1 2 3 4 5 6 9 11 12 13 14 15 16 17 20 21 22 23,
[940]	0.6	  1 2 7 10 12 13 14 15 16 17 18 19 20 21 22 23,
[941]	0.1	  1 2 7 10 17 20 21 22 23,
[942]	0.1	  1 2 3 4 7 8 9 10 16 17 20 21 22 23,
[943]	0.3	  1 3 4 5 6 7 8 9 10 11 12 13 14 15 16 17 18 19 21 22 23,
[944]	1.0	  1 2 3 4 5 6 11 12 13 14 15 16 17 20 21 22 23,
[945]	0.3	  1 2 3 4 5 6 7 10 11 12 13 14 15 16 17 19 20 21 22 23,
[946]	0.1	  1 2 15 16 17 19 20 21,
[947]	0.0	  1 3 4 5 7 8 9 16 17 18 19 20 21 22 23,
[948]	0.0	  1 7 8 9 16 17 18 19 20 21 22 23,
[949]	0.0	  1 8 9 16 17 18 19 20 21 22 23,
[950]	0.0	  1 2 5 7 8 9 16 17 18 19 20 21 22 23,
[951]	0.0	  1 2 3 4 5 7 8 9 13 16 17 18 19 20 21 22 23,
[952]	0.0	  1 2 3 4 5 6 7 8 9 11 12 13 16 17 18 19 20 21 22 23,
[953]	0.0	  1 2 7 8 11 12 13 14 15 16 17 18 19 20 21 22 23,
[954]	0.2	  1 2 3 4 5 6 7 8 9 10 12 13 16 17 22 23,
[955]	0.3	  1 2 3 4 5 6 7 8 9 10 11 13 14 16 17 19 20 21 22 23,
[956]	0.0	  1 2 3 4 5 6 7 8 9 10 11 14 16 17 19 22 23,
[957]	1.4	  1 3 4 5 6 7 8 9 10 12 15 16 17 18 19 20 21 22 23,
[958]	0.2	  1 11 12 13 14 15 22 23,
[959]	0.0	  1 2 3 4 6,
[960]	0.0	  1 2 3 4 5 6 9,
[961]	0.6	  1 2 3 4 5 6 7 8 9 12 13 22 23,
[962]	0.5	  1 2 3 4 5 6 7 8 9 22 23,
[963]	0.6	  1 2 3 4 6 11 12 13 14 15,
[964]	0.1	  1 2 3 4 5 6 7 8 9 10 12 13 17 20 21 22 23,
[965]	0.2	  1 2 3 4 5 6 7 8 9 10 13 17 20 21 22 23,
[966]	0.2	  1 2 5 7 8 9 10 16 17 19 20 21 22 23,
[967]	0.0	  1 2 3 4 6 7 8 9 11 12 13 14 15 16 17 18 19 20 21 22 23,
[968]	0.4	  1 3 4 5 7 8 9 10 11 12 13 14 22 23,
[969]	0.0	  1 7 8 9 11 12 13 14 22 23,
[970]	0.1	  1 2 4 6 15 16 17 18 19 20 21,
[971]	0.2	  1 2 3 4 5 6 7 8 10 12 13 14 15 16 17 18 19 20 21 22 23,
[972]	0.0	  1 2 6 7 8 9 10 17 22 23,
[973]	0.0	  1 2 3 6 7 10 22 23,
[974]	0.0	  1 2 3 4 6 7 10 22 23,
[975]	0.0	  1 2 3 4 5 6 11 12 13 14 15 16 18 19 20 21,
[976]	0.1	  1 2 9 10 11 12 13 14 15 16 17 18 19 20 21 22 23,
[977]	0.0	  1 2 3 4 5 6 7 14 15 16 17 18 19 20 21 22 23,
[978]	0.1	  1 2 3 4 5 6 7 15 16 17 18 19 20 21 22 23,
[979]	0.0	  1 2 11 13 15,
[980]	0.6	  1 2 15 22,
[981]	0.2	  1 2 3 4 5 7 8 9 10 11 12 13 14 15 16 17 18 19 20 22 23,
[982]	0.5	  1 2 3 4 5 7 8 9 10 11 12 13 14 15 16 17 18 19 22 23,
[983]	0.0	  1 2 3 4 5 11 12 13 15 22 23,
[984]	0.0	  1 2 3 4 5 6 11 13 15 22 23,
[985]	0.0	  1 2 3 4 5 6 11 13 15 20 21 22 23,
[986]	0.3	  1 2 3 4 5 6 7 8 9 15 16 17 18 19 20 21 22 23,
[987]	0.0	  1 3 4 5 6 7 8 9 10 12 14 16 17 18 19 20 21 22 23,
[988]	0.5	  1 2 3 4 5 6 7 8 9 10 11 15 16 17 18 19 20 21 22,
[989]	0.0	  1 2 3 4 5 7 8 9 10 12 13 14 22 23,
[990]	0.3	  1 2 10 11 12 13 14 15 16 17 18 19 20 21,
[991]	0.0	  1 2 3 4 5 6 7 8 9 10 11 12 13 16 17 18 19 20 21 22,
[992]	0.0	  1 2 3 5 7 10 11 12 13 14 22 23,
[993]	0.5	  1 2 6 7 8 9 11 12 13 14 15 16 17 18 19 20 21 22 23,
[994]	0.2	  1 2 3 4 5 6 7 10 11 12 13 14 15 19 20 21 22 23,
[995]	0.1	  1 2 16 17 18 20 21 23,
[996]	0.0	  1 2 12 13 16 17 18 19 20 21 22 23,
[997]	0.0	  1 2 12 13 16 18 19 20 21 22 23,
[998]	0.0	  1 3 4 5 6 7 8 9 10 11 12 13 14 15 17,
[999]	0.0	  1 3 4 5 6 7 8 9 10 11 12 13 14 15 16 18 19 22 23,
[1000]	0.2	  1 3 4 5 11 12 13 14 22 23,
[1001]	0.2	  1 2 3 4 5 6 7 10 11 12 13 14 17 22 23,
[1002]	0.0	  1 2 3 4 5 6 7 10 11 12 13 14 17 21 22 23,
[1003]	0.0	  1 2 17 21 22 23,
[1004]	0.1	  1 2 17 20 21,
[1005]	0.0	  1 2 3 4 5 6 7 9 10 11 12 13 14 15 17 18 19 20 21 22 23,
[1006]	0.0	  1 2 8 15 16 17 18 19 20 21,
[1007]	0.1	  1 2 7 9 10 14 15 16 17 18 19 20 21 22 23,
[1008]	0.0	  1 2 18 19 20 22 23,
[1009]	0.4	  1 2 19 22 23,
[1010]	0.3	  1 2 11 12 13 14 18 19 22 23,
[1011]	0.2	  1 2 7 8 9 17 20 21 22 23,
[1012]	0.7	  1 2 16 17 18 19 20 21,
[1013]	0.6	  1 2 3 4 5 6 10 11 12 13 14 15 16 17 18 19 20 21,
[1014]	0.0	  1 2 15 23,
[1015]	0.1	  1 2 3 4 5 6 13 15 16 17 18 19 20 21 22 23,
[1016]	0.1	  1 2 3 4 5 6 7 8 9 11 12 13 14 15,
[1017]	0.3	  1 2 15 16 17 18 20 21 23,
[1018]	0.2	  1 14 22 23,
[1019]	0.0	  1 2 3 6 7 8 9 10 11 13 14 15 16 17 18 19 20 21 22 23,
[1020]	0.0	  1 2 3 4 5 11 12 13 14 15 16 22 23,
[1021]	0.4	  1 2 7 8 9 12 13 14 15 16 17 18 19 20 21 22 23,
[1022]	0.1	  1 7 8 9,
[1023]	0.1	  1 3 4 5 6 15 22 23,
[1024]	0.0	  1 2 3 4 5 6 11 15 22 23,
[1025]	0.0	  1 2 11 12 13 14 17 18 19 20 21 22 23,
[1026]	0.0	  1 2 5 7 8 10 11 12 13 14 16 17 18 19 20 21 22 23,
[1027]	0.0	  1 2 11 12 13 14 15 16 18 19 23,
[1028]	0.0	  1 2 7 8 10 19 22 23,
[1029]	0.4	  1 14,
[1030]	0.1	  1 2 3 4 6 7 8 9 10 11 13 14 15 16 17 18 19 20 21 22 23,
[1031]	0.1	  1 2 3 4 5 6 7 8 9 10 11 12 13 14 18 19 22,
[1032]	0.3	  1 2 3 4 5 6 7 10 11 13 14 15 16 17 18 19 20 21 22 23,
[1033]	0.2	  1 2 11 12 13 14 15 21 22 23,
[1034]	0.0	  1 2 7 8 9 13 14 15 16 17 18 19 20 21 22 23,
[1035]	0.3	  1 2 3 4 5 6 7 8 9 10 11 12 13 15 16 17 18 19 20 21 23,
[1036]	0.3	  1 2 3 4 5 6 7 8 9 10 22 23,
[1037]	0.1	  1 2 3 4 5 6 7 8 11 12 13 14 15 22 23,
[1038]	0.2	  1 3 4 5 6 7 8 9 10 11 12 13 14 19 22 23,
[1039]	0.4	  1 2 12 13 14 15 18 19 20 22 23,
[1040]	0.1	  1 2 3 4 5 6 8 9 10 11 12 13 14 15 16 17 18 19 20 21,
[1041]	0.0	  1 2 7 13 22 23,
[1042]	0.1	  1 2 7 22 23,
[1043]	0.0	  1 2 3 4 5 6 7 8 9 10 11 12 13 15 22 23,
[1044]	0.0	  1 2 3 4 5 6 7 8 9 10 11 12 13 15 17 22 23,
[1045]	0.1	  1 2 3 4 5 6 7 8 9 10 11 12 13 15 16 17 20 21 22 23,
[1046]	0.7	  1 2 3 4 5 6 7 8 9 10 11 17 22 23,
[1047]	0.5	  1 2 3 4 5 6 7 8 9 10 11 13 17 22 23,
[1048]	0.0	  1 2 3 4 5 6 7 8 10 11 13 22 23,
[1049]	0.1	  1 2 3 4 5 6 7 8 9 10 13 16 17 22 23,
[1050]	0.1	  1 2 11 13 22,
[1051]	0.6	  1 2 11 14 15,
[1052]	0.1	  1 2 3 4 5 6 7 8 9 10 11 12 13 14 15 19 22,
[1053]	0.1	  1 2 7 10 16 17 22 23,
[1054]	0.1	  1 2 7 10 16 17 21 22 23,
[1055]	0.2	  1 2 3 5 11 13 22 23,
[1056]	0.2	  1 15 22 23,
[1057]	0.3	  1 2 13 15 16 17 18 19 20 21 22 23,
[1058]	0.2	  1 2 15 19,
[1059]	0.0	  1 8 9 15 16 17 18 19 20 21,
[1060]	0.0	  1 16 17 18 20 21,
[1061]	0.0	  1 16 17 21,
[1062]	0.1	  1 2 15 18 19,
[1063]	0.1	  1 2 15 18 19 20,
[1064]	0.3	  1 2 3 4 5 6 8 9 11 12 13 15 16 17 18 19 20 21 22 23,
[1065]	0.0	  1 2 3 4 5 6 7 8 9 12 13 15 16 17 18 19 20 21 22 23,
[1066]	0.0	  1 2 3 11 12 13 14 15 18 19 22 23,
[1067]	0.0	  1 2 3 4 5 6 11 12 13 14 15 16 17 18 21 22 23,
[1068]	0.0	  1 2 11 12 13 14 16 17 20 21 22 23,
[1069]	0.2	  1 2 3 4 5 6 7 8 9 10 11 15 16 17 20 21 22 23,
[1070]	0.0	  1 2 3 4 5 6 7 8 9 10 11 15 16 17 21 22 23,
[1071]	0.0	  1 2 3 4 5 6 7 8 9 10 11 15 16 17 22 23,
[1072]	0.0	  1 2 9 11 12 13 14 16 17 18 19 20 21,
[1073]	0.0	  1 2 7 8 9 10 11 12 13 14 16 17 18 19 20 21 23,
[1074]	0.0	  1 2 4 5 7 8 9 10 11 12 13 14 15 17 18 19 20 21 22 23,
[1075]	0.3	  1 2 3 4 5 6 7 11 12 13 14 15 16 17 18 19 20 21 22 23,
[1076]	0.0	  1 2 3 4 5 6 7 8 9 11 12 13 14 15 16 17 18 19 20 21 22,
[1077]	0.0	  1 2 3 4 6 22 23,
[1078]	0.4	  1 2 11 12 13 14 15 16 18 19 20 21 23,
[1079]	0.7	  1 2 3 4 7 8 10 11 12 13 14 15 16 17 18 19 20 21 22 23,
[1080]	0.0	  1 2 15 16 17 20 21 22,
[1081]	0.1	  1 2 3 4 5 6 7 8 9 10 11 12 13 14 15 16 18 22 23,
[1082]	1.3	  1 2 3 4 5 13 22 23,
[1083]	0.4	  1 2 3 5 13 22 23,
[1084]	0.3	  1 2 11 13 14 15 19 22 23,
[1085]	0.0	  1 2 11 12 13 14 15 16 17 18 20 22 23,
[1086]	0.0	  1 2 3 4 5 6 7 8 10 11 12 13 14 17 22 23,
[1087]	0.0	  1 2 11 13 14 15 16 17 22 23,
[1088]	0.0	  1 15 16 17 21,
[1089]	0.3	  1 2 3 4 5 6 7 8 9 10 15 16 17 18 19 20 21,
[1090]	0.1	  1 3 4 5 6 7 8 9 10 12 15 16 17 18 19 20 21,
[1091]	0.1	  1 2 3 4 5 6 7 8 9 10 17 19 20 21 22 23,
[1092]	0.9	  1 2 5 13 22 23,
[1093]	0.0	  1 2 11 12 13 14 15 18 22,
[1094]	0.1	  1 2 3 4 5 6 9 11 12 13 14 15 18 19 22 23,
[1095]	0.1	  1 2 7 8 10 15 16 17 18 19 20 21 22,
[1096]	0.0	  1 2 3 4 7 8 9 10 11 12 14 15 16 17 18 19 20 21 22 23,
[1097]	0.3	  1 2 3 4 5 6 7 8 9 11 12 13 15 16 17 18 19 20 21 22 23,
[1098]	0.1	  1 2 3 4 5 7 8 9 10 11 12 13 14 17 22 23,
[1099]	0.1	  1 2 3 4 5 7 8 9 10 11 12 13 14 16 17 20 21 22 23,
[1100]	0.0	  1 2 7 8 9 11 12 13 14 16 17 20 21 22 23,
[1101]	0.2	  1 2 3 4 5 6 7 8 9 10 11 12 13 14 17 18 20 21 22 23,
[1102]	1.3	  1 2 3 4 5 6 7 8 9 10 11 12 13 17 20 21 22 23,
[1103]	0.0	  1 2 7 10 16 17 19 20 21 22 23,
[1104]	0.0	  1 2 7 10 15 16 17 19 20 21 22 23,
[1105]	0.0	  1 14 15 16 17 18 19 20 21,
[1106]	0.2	  1 2 7 8 9 10 13 14 15 16 17 18 19 20 21 22 23,
[1107]	0.2	  1 2 3 4 5 6 7 8 9 10 11 12 13 14 17,
[1108]	0.0	  1 2 14 15 18 19 20 22 23,
[1109]	0.1	  1 2 3 6 11 12 13 14 15 19 22 23,
[1110]	0.5	  1 2 3 4 5 6 7 8 9 10 11 12 13 14 15 16 17 18 19 20 23,
[1111]	0.1	  1 2 3 4 5 6 7 8 9 10 11 12 13 14 15 17,
[1112]	0.0	  1 2 3 4 5 6 7 8 9 10 12 14 15 16 17 18 19 20 21 22,
[1113]	0.4	  1 2 3 4 5 6 7 8 9 10 15 16 17 18 19 20 21 22,
[1114]	0.1	  1 2 5 11 13 22 23,
[1115]	0.2	  1 2 3 4 5 6 7 8 9 10 11 12 13 14 15 16 18 20 21 22 23,
[1116]	0.4	  1 2 16 17 20 21,
[1117]	0.0	  1 2 16 17 21,
[1118]	0.2	  1 2 5 7 8 9 10 16 17 20 21 22 23,
[1119]	0.0	  1 2 3 4 5 6 7 8 9 16 17 22 23,
[1120]	0.0	  1 2 3 4 5 6 7 8 9 10 11 12 13 14 15 16 18 19 20 21,
[1121]	0.0	  1 2 5 7 8 9 10 11 12 13 15 16 17 18 19 20 21 22 23,
[1122]	0.1	  1 2 3 4 5 6 7 8 9 10 11 12 13 14 15 17 18 22 23,
[1123]	0.2	  1 3 4 5 6 7 8 9 10 11 12 13 14 15 16 17 21,
[1124]	0.1	  1 6 11 12 13 14,
[1125]	0.0	  1 2 3 4 5 6 7 8 9 10 11 12 13 14 15 16 17 21 22,
[1126]	0.5	  1 2 3 4 5 6 7 8 10 11 12 13 14 19 22 23,
[1127]	0.0	  1 2 3 4 5 6 10 11 13 15 16 17 18 19 20 21 22 23,
[1128]	0.0	  1 2 7 8 9 12 16 17 18 19 20 21 22 23,
[1129]	0.2	  1 2 6 7 8 9 10 16 17 18 19 20 21 22 23,
[1130]	0.0	  1 2 11 14 15 18 19,
[1131]	0.1	  1 2 3 4 5 6 11 12 13 14 15 18 19 23,
[1132]	0.0	  1 2 3 4 5 6 11 12 13 14 15 18 19,
[1133]	0.1	  1 2 9 16 17 18 19 20 21 22 23,
[1134]	0.0	  1 2 5 7 8 9 10 14 16 17 18 19 20 21 22 23,
[1135]	0.1	  1 2 14 16 17 18 19 20 21 22 23,
[1136]	0.2	  1 2 3 4 5 6 7 8 9 10 11 12 13 14 15 16 17 18 20 21 23,
[1137]	0.5	  1 2 3 4 5 6 7 8 9 10 11 13 17 20 21 22 23,
[1138]	0.3	  1 2 3 4 5 6 11 12 13 14 15 16 18 19 22 23,
[1139]	0.7	  1 2 11 12 13 14 15 16 18 19,
[1140]	0.0	  1 2 3 4 5 6 7 8 9 11 12 13 14 15 17 18 19 22 23,
[1141]	0.2	  1 2 15 16 17 18 22 23,
[1142]	0.1	  1 3 4 5 6 7 8 9 10 11 12 13 14 15 18 19 20,
[1143]	0.6	  1 2 11 12 13 14 15 16 17 18 20 21 23,
[1144]	0.2	  1 2 3 4 5 6 7 8 9 10 11 12 13 19 22 23,
[1145]	0.1	  1 2 3 4 5 6 7 8 9 10 12 13 17 18 19 20 21 22 23,
[1146]	0.5	  1 2 14 15 16 17 19 20 21 22 23,
[1147]	0.6	  1 11 12 13 14 15 18 19,
[1148]	0.9	  1 2 3 7 8 9 10 11 12 13 14 15 16 17 18 19 20 21 22 23,
[1149]	0.0	  1 2 5 6 9 11 12 13 14 15 16 17 18 19 20 21 22 23,
[1150]	0.1	  1 3 4 5 6 7 8 10 22 23,
[1151]	0.0	  1 3 4 5 6 7 8 9 10 15 16 17 19 20 21 22 23,
[1152]	0.0	  1 2 3 4 5 6 7 8 9 11 12 13 14 18 22 23,
[1153]	0.1	  1 2 9 11 12 13 14 15 16 17 18 19 20 21 22,
[1154]	0.1	  1 3 4 6 22 23,
[1155]	0.5	  1 2 3 5 6 11 12 13 14 15 22 23,
[1156]	0.2	  1 2 3 4 5 6 7 8 9 10 11 12 13 14 15 16 22 23,
[1157]	0.3	  1 3 4 5 6 7 8 9 10 17 20 21 22 23,
[1158]	0.2	  1 2 6 11 13 14 15 16 17 18 19 20 21 22 23,
[1159]	0.1	  1 2 3 4 6 11 13 14 15 16 17 18 19 20 21 22 23,
[1160]	0.0	  1 2 3 4 5 6 7 10 16 17 19 20 21 22 23,
[1161]	0.0	  1 2 7 10 11 12 13 14 15 22 23,
[1162]	0.0	  1 2 3 5 7 8 9 10 11 12 13 14 15 18 19 20 22 23,
[1163]	0.0	  1 2 3 4 5 6 11 12 13 23,
[1164]	0.0	  1 2 3 4 5 6 11 12 13,
[1165]	0.1	  1 2 3 4 5 6 7 8 11 12 13 14 15 16 17 18 19 20 21 22 23,
[1166]	0.0	  1 2 5 16 17 22 23,
[1167]	0.0	  1 2 5 16 17 23,
[1168]	0.2	  1 2 3 4 5 8 11 12 13 14 15 16 17 18 19 20 21 22 23,
[1169]	0.0	  1 2 3 4 5 13 16 17 22 23,
[1170]	0.1	  1 2 4 5 7 8 9 10 12 13 15 16 17 18 19 20 21 22 23,
[1171]	0.0	  1 2 3 6 11 12 13 14 15 16 18 19 22 23,
[1172]	0.1	  1 2 3 6 11 12 13 14,
[1173]	0.0	  1 2 3 4 6 11 12 13 14 15 16 17 18 19 21 22 23,
[1174]	0.0	  1 2 3 4 5 6 9 11 12 13 14 15 16 18 19 22 23,
[1175]	0.0	  1 2 3 4 5 6 7 8 9 10 11 12 13 14 16 17 19 20 21 23,
[1176]	0.0	  1 2 3 4 5 6 9 11 12 13 14 15 16 22 23,
[1177]	0.2	  1 2 3 4 5 6 11 12 13 14 15 16 22 23,
[1178]	0.0	  1 2 3 5 11 12 13 14 15 16 22 23,
[1179]	0.0	  1 3 4 5 6 7 8 9 10 11 12 13 14 18 19 22 23,
[1180]	0.3	  1 2 12 13 14 15 16 17 18 20 21 22 23,
[1181]	0.3	  1 2 11 12 13 14 15 16 17 18 19 20 21 22,
[1182]	0.1	  1 2 3 4 5 6 7 8 9 10 11 12 13 14 15 18 19 20,
[1183]	0.1	  1 2 3 4 5 6 8 9 11 12 13 14 15 18 19,
[1184]	0.0	  1 2 3 4 6 11 12 13 14 15 18 19 23,
[1185]	0.2	  1 2 3 4 5 6 7 8 9 11 12 13 14 15 16 17 18 19 22 23,
[1186]	0.0	  1 2 8 9 11 12 13 14 15,
[1187]	0.0	  1 2 3 5 7 8 9 11 12 13 14 15 22 23,
[1188]	0.0	  1 2 3 5 7 8 9 10 11 12 13 14 15 16 22 23,
[1189]	0.0	  1 9 16 17,
[1190]	0.0	  1 2 3 4 6 7 8 9 10 11 12 13 14 15 16 17 22 23,
[1191]	0.1	  1 2 3 4 6 7 8 9 10 11 12 13 14 15 16 17 21 22 23,
[1192]	0.1	  1 2 12 13 22,
[1193]	0.0	  1 2 3 6 11 12 13 14 15 21 22 23,
[1194]	0.1	  1 2 3 4 5 6 9 11 12 13 14 15 22,
[1195]	0.0	  1 2 3 4 5 6 8 9 11 12 13 14 15 22 23,
[1196]	0.2	  1 2 3 4 5 6 8 9 11 12 13 14 15 18 19 22 23,
[1197]	0.0	  1 2 13 18 20 21 22 23,
[1198]	0.1	  1 3 4 5 6 7 8 9 10 11 12 13 14 15 16 17 19,
[1199]	0.7	  1 3 4 5 6 9 11 12 13 14 15,
[1200]	0.0	  1 2 3 4 5 6 7 8 9 10 11 12 13 15 18 20 21 22 23,
[1201]	0.0	  1 2 3 5 7 8 9 10 11 12 13 14 16 17 18 19 20 21 22 23,
[1202]	0.0	  1 2 11 14 15 22 23,
[1203]	0.7	  1 2 11 12 13 14 15 16 17 20 21 22 23,
[1204]	0.2	  1 3 4 5 6 7 8 9 10 11 12 13 14 15 16 17 21 22 23,
[1205]	0.3	  1 3 4 5 6 7 8 9 10 11 12 13 14 15 16 17 22 23,
[1206]	0.0	  1 3 4 5 6 7 8 9 10 11 12 13 14 15 17 22 23,
[1207]	0.2	  1 2 9 16 17 18 19 20 21,
[1208]	0.0	  1 2 5 11 12 13 14 15 16 17 18 20 21 22 23,
[1209]	0.5	  1 2 3 4 5 6 7 8 9 10 11 12 14 15 16 17 18 19 20 21 22,
[1210]	0.1	  1 2 3 4 5 6 7 8 9 10 16 17 21 22 23,
[1211]	0.0	  1 3 4 5 6 7 8 22 23,
[1212]	0.0	  1 2 3 4 5 6 7 8 22 23,
[1213]	0.0	  1 2 3 4 5 6 7 8 12 13 22 23,
[1214]	0.1	  1 2 3 4 6 7 9 10 11 12 13 14 15 16 17 18 19 20 21 22 23,
[1215]	0.0	  1 2 3 4 5 6 7 10 11 12 13 14 15 16 20 21 22 23,
[1216]	0.0	  1 2 3 4 5 6 7 8 9 10 11 12 13 14 16 17 18 19 21 22 23,
[1217]	0.0	  1 2 7 8 9 11 12 13 14 15 22 23,
[1218]	0.0	  1 2 16 17 19 22 23,
[1219]	0.0	  1 2 7 8 9 16 17 18 19 20 22 23,
[1220]	0.0	  1 2 15 16 22 23,
[1221]	0.1	  1 15 16,
[1222]	0.1	  1 2 3 6 11 12 13 14 15 16 17 18 20 21 22 23,
[1223]	0.0	  1 2 11 13 15 16 17 18 20 21 22 23,
[1224]	0.0	  1 2 11 12 13 14 15 16 22 23,
[1225]	0.1	  1 2 3 4 5 6 7 9 10 11 12 13 14 15 16 17 18 20 21 22 23,
[1226]	0.0	  1 2 3 4 6 13 22 23,
[1227]	0.0	  1 8 9 15 16 17 18 19 20 21 22 23,
[1228]	0.2	  1 2 3 4 6 11 12 13 14,
[1229]	0.1	  1 2 20 21,
[1230]	0.1	  1 2 3 4 5 6 7 8 10 15 16 17 18 19 20 21 22 23,
[1231]	0.0	  1 2 5 13 15 16 17 18 19 20 21 22 23,
[1232]	0.1	  1 2 12 13 15 16 17 18 19 20 21 22 23,
[1233]	0.3	  1 2 4 6 7 8 9 10 11 12 13 14 16 17 18 19 20 21 22 23,
[1234]	0.0	  1 2 3 11 12 13 14 22 23,
[1235]	0.3	  1 2 3 4 5 6 7 8 9 11 12 13 14 15 16 17 20 21 22 23,
[1236]	0.2	  1 2 3 5 7 8 10 11 12 13 14 15 16 17 18 19 20 21 22 23,
[1237]	0.0	  1 2 5 7 8 10 11 12 13 14 15 16 17 18 19 20 21 22 23,
[1238]	0.1	  1 2 7 8 10 12 14 15 16 17 18 19 20 21 22 23,
[1239]	0.0	  1 2 12 13 14 19 22 23,
[1240]	0.1	  1 3 4 5 6 7 8 9,
[1241]	0.1	  1 3 4 5 6 7 8 9 10 16 17,
[1242]	0.0	  1 2 14 18 19 20 21 22 23,
[1243]	0.1	  1 2 3 4 5 6 11 12 13 14 15 22,
[1244]	0.2	  1 2 3 11 12 13 14 15 16 17 18 19 20 21 22 23,
[1245]	0.0	  1 2 3 4 5 6 8 9 11 12 13 14 15 22,
[1246]	0.1	  1 2 3 4 5 6 7 8 9 10 14 15 16 17 20 21 22 23,
[1247]	0.1	  1 2 3 4 5 6 7 8 9 10 13 14 15 16 17 20 21 22 23,
[1248]	0.0	  1 2 3 4 5 6 7 10 13 14 22 23,
[1249]	0.1	  1 2 3 4 5 6 7 8 9 10 12 13 14 15 16 17 18 20 21 22 23,
[1250]	0.5	  1 3 4 5 6 7 8 9 11 12 13 14,
[1251]	0.1	  1 2 5 6 7 8 9 11 12 13 14 15 16 17 18 19 20 21 22 23,
[1252]	0.0	  1 2 3 4 7 10 14 15 16 17 18 19 20 21 22 23,
[1253]	0.6	  1 2 6 8 9 10 11 12 13 14 15 16 17 18 19 20 21 22 23,
[1254]	0.0	  1 2 5 6 8 9 10 11 12 13 14 15 16 17 18 19 20 21 22 23,
[1255]	0.0	  1 2 3 4 5 6 8 9 11 12 13 14 15 18 20 21 22 23,
[1256]	0.1	  1 3 4 5 6 7 8 9 10 11 12 13 14 16 17 18 19,
[1257]	0.2	  1 2 3 4 5 6 7 8 9 10 16 17 19 22 23,
[1258]	0.3	  1 2 3 4 5 6 7 8 9 10 11 12 13 16 17 18 19 22 23,
[1259]	0.1	  1 2 3 4 15 22 23,
[1260]	0.0	  1 2 3 4 5 6 7 8 9 10 11 14 15 16 17 20 21 22 23,
[1261]	0.7	  1 2 7 8 9 10 12 14 15 16 17 18 19 20 21 22 23,
[1262]	0.1	  1 2 5 7 8 9 10 12 14 15 16 17 18 19 20 21 22 23,
[1263]	0.1	  1 2 4 7 8 9 10 12 13 14 15 16 17 18 19 20 21 22 23,
[1264]	0.0	  1 3 4 5 6 7 8 9 10 11,
[1265]	0.0	  1 2 3 4 5 6 7 8 9 10 11 12 13,
[1266]	0.0	  1 2 15 18 22 23,
[1267]	0.1	  1 3 4 5 6 7 8 9 10 11 12 13 14 15 16 17 18 20 21,
[1268]	0.2	  1 2 11 12 13 14 15 16 17 18 19 20 22 23,
[1269]	0.0	  1 2 5 7 11 12 13 14 15 16 17 18 19 20 21 22 23,
[1270]	0.0	  1 2 5 11 12 13 14 15 16 17 18 19 20 22 23,
[1271]	0.0	  1 2 3 4 5 11 12 13 14 15 16 18 19 22 23,
[1272]	0.2	  1 2 11 12 13 14 15 16 17 18 22 23,
[1273]	0.3	  1 2 11 12 13 14 15 16 17 22 23,
[1274]	0.0	  1 2 3 4 5 6 7 8 9 10 11 12 13 14 17 19 21 22 23,
[1275]	0.1	  1 3 4 5 6 7 8 9 10 11 12 13 14 18 19,
[1276]	0.2	  1 2 14 15 16 17 18 20 21 22 23,
[1277]	0.3	  1 2 3 4 11 12 13 14 15 16 17 18 20 21 22 23,
[1278]	0.0	  1 2 4 5 6 7 8 9 10 11 12 13 14 15 16 17 18 19 20 21 23,
[1279]	0.1	  1 2 3 4 5 6 7 8 9 10 11 17 20 21 22 23,
[1280]	0.6	  1 2 3 4 5 6 7 8 9 10 11 12 13 14 20 21 22 23,
[1281]	0.0	  1 2 8 9 11 12 13 14 15 16 17 18 19,
[1282]	0.0	  1 2 7 8 9 11 12 13 14 15 16 17 18 19 20 22 23,
[1283]	0.3	  1 2 4 5 12 13 22 23,
[1284]	0.2	  1 2 3 4 5 6 7 8 9 10 11 12 13 14 16 17 19 21 22 23,
[1285]	0.0	  1 2 4 5 11 12 13 14 15 16 17 18 20 21 22 23,
[1286]	0.9	  1 2 4 5 7 8 9 11 12 13 14 15 16 17 18 19 20 21 22 23,
[1287]	0.1	  1 2 3 4 5 6 7 8 9 10 11 12 13 14 15 19,
[1288]	0.2	  1 2 3 4 5 6 7 8 9 10 11 12 13 14 15 16 18 19 20 21 22,
[1289]	0.0	  1 2 5 16 17 20 21 22 23,
[1290]	0.3	  1 2 13 14 15 16 17 18 20 21 22 23,
[1291]	0.0	  1 2 3 4 5 12 13 14 15 16 17 18 20 21 22 23,
[1292]	0.2	  1 2 11 12 13 14 15 18 19 20 21 23,
[1293]	0.1	  1 2 3 6 11 12 13 14 15 16 22 23,
[1294]	0.2	  1 2 3 4 5 6 11 12 13 14 15 16 17 22 23,
[1295]	0.0	  1 2 3 6 11 12 13 14 15 16 17 21 22 23,
[1296]	0.0	  1 2 4 17 20 21 22 23,
[1297]	0.0	  1 2 3 4 14 15 16 17 20 21 22 23,
[1298]	0.0	  1 2 3 4 21 22 23,
[1299]	0.1	  1 3 4,
[1300]	0.1	  1 2 3 4 5 7 8 9 10 22 23,
[1301]	0.2	  1 2 14 15 16 18 19 20 21 22 23,
[1302]	0.0	  1 4 6 11 12 13 14,
[1303]	0.0	  1 2 3 4 6 11 12 13 14 15 18 19 21 22 23,
[1304]	0.2	  1 3 4 5 6 7 8 9 10 11 12 13 14 16 17 18 19 20 21,
[1305]	0.2	  1 2 3 4 5 6 7 9 10 11 12 13 14 15 18 19 20 21 22 23,
[1306]	0.0	  1 2 3 4 5 6 7 9 10 11 12 13 22 23,
[1307]	0.3	  1 3 4 5 6 8 9 11 12 13 14,
[1308]	0.0	  1 11 12 14,
[1309]	0.1	  1 2 3 4 6 11 12 13 14 15 16 22 23,
[1310]	0.0	  1 2 4 5 6 11 12 13 22 23,
[1311]	0.1	  1 3 4 5 6 7 8 9 10 11 12 15 16 17 18 19 20 21,
[1312]	0.0	  1 2 7 8 9 12 14 15 16 17 18 19 20 21 22 23,
[1313]	0.0	  1 3 4 5 6 7 10 11 12 13 22 23,
[1314]	0.7	  1 3 4 5 6 7 8 9 10 11 12 13 14 15 18 19 22 23,
[1315]	0.1	  1 3 4 5 6 7 8 9 11 12 13 14 15 22 23,
[1316]	0.2	  1 2 7 8 10 11 14 15 16 17 18 19 20 21 22 23,
[1317]	0.3	  1 2 11 12 13 22,
[1318]	0.0	  1 2 11 12 13 14 16 17 23,
[1319]	0.3	  1 2 3 4 5 6 11 12 13 15 22 23,
[1320]	0.1	  1 2 3 4 5 6 13 15 22 23,
[1321]	0.0	  1 2 3 4 5 6 13 15 20 21 22 23,
[1322]	0.0	  1 2 3 4 5 6 7 8 9 10 15 17 18 19 20 21 22 23,
[1323]	0.0	  1 2 3 4 6 11 14 15 16 17 18 19 20 21 22 23,
[1324]	0.1	  1 2 6 11 14 15 16 17 18 19 20 21 22 23,
[1325]	0.0	  1 2 3 4 5 7 8 9 10 11 12 13 14 15 17 22 23,
[1326]	0.0	  1 2 9 16 17 18 20 21 22 23,
[1327]	0.1	  1 2 14 15 17 18 19 20 21 22 23,
[1328]	0.0	  1 2 14 15 22,
[1329]	0.1	  1 11 13,
[1330]	0.3	  1 2 6 14 15 16 17 18 19 20 21 22 23,
[1331]	0.0	  1 2 6 17 20 21 22 23,
[1332]	0.2	  1 2 4 6 11 13 14 15 16 17 18 19 20 21 22 23,
[1333]	0.1	  1 2 4 6 14 15 16 17 18 19 20 21 22 23,
[1334]	0.1	  1 2 3 4 5 6 7 8 9 17 20 21 22 23,
[1335]	0.5	  1 2 4 8 9 11 12 13 14 15 16 17 18 19 20 21 22 23,
[1336]	0.0	  1 2 3 4 5 6 7 10 11 12 13 16 17 20 21 22 23,
[1337]	0.0	  1 2 3 4 5 6 7 8 10 11 12 13 15 16 17 18 19 20 21 22 23,
[1338]	0.0	  1 2 7 8 9 10 14 15 16 17 18 19 20 21 22,
[1339]	0.2	  1 11 12 13 22 23,
[1340]	0.3	  1 2 11 12 13 14 15 16 17 18 19 21 22 23,
[1341]	0.0	  1 2 3 4 5 6 7 8 10 11 12 13 14 15 16 18 19 22 23,
[1342]	0.0	  1 2 3 4 5 6 7 8 9 11 12 13 14 15 21 22 23,
[1343]	0.2	  1 2 15 17 22 23,
[1344]	0.3	  1 2 15 16 17 21 22 23,
[1345]	0.1	  1 2 6 11 12 13 14 15 17 18 19 20 21 22 23,
[1346]	0.1	  1 2 3 4 5 6 9 11 12 13 14 15 17 18 19 20 21 22 23,
[1347]	0.0	  1 2 3 4 5 6 7 8 9 10 11 12 13 14 15 17 19 20 22 23,
[1348]	0.1	  1 3 4 5 6 7 8 10 11 12 13 14 15 22 23,
[1349]	0.0	  1 2 11 12 13 16 17 22 23,
[1350]	0.0	  1 2 11 12 13 14 16 17 22 23,
[1351]	0.3	  1 2 7 8 9 10 11 12 13 14 15 16 17 18 19 22 23,
[1352]	0.3	  1 2 7 8 9 11 12 13 14 15 16 17 18 19 22 23,
[1353]	0.0	  1 2 7 8 9 10 11 15 16 17 18 19 20 21 22 23,
[1354]	0.1	  1 2 3 4 5 6 7 10 11 12 13 14 15 17 22 23,
[1355]	0.1	  1 2 15 17,
[1356]	0.1	  1 2 3 4 5 6 8 9 11 12 13 14 15 18 22 23,
[1357]	0.0	  1 2 3 4 5 6 7 8 10 11 12 13 14 15 17 22 23,
[1358]	0.2	  1 2 11 13 14 15 16 17 20 21 22 23,
[1359]	0.0	  1 2 20 21 23,
[1360]	0.0	  1 2 3 4 5 6 7 9 15 16 17 18 19 20 21 22 23,
[1361]	0.0	  1 2 3 4 5 6 7 8 9 11 15 16 17 18 19 20 21 22 23,
[1362]	0.0	  1 3 4 5 6 7 8 9 15 16 17 18 19 20 21 22 23,
[1363]	0.0	  1 2 12 14 15 18 19 20 21,
[1364]	0.0	  1 2 12 13 14 15 18 19 20 21,
[1365]	0.2	  1 2 3 4 5 6 7 8 9 10 12 13 22 23,
[1366]	0.1	  1 2 3 4 5 6 7 10 13 22 23,
[1367]	0.5	  1 3 4 5 6 7 8 9 10 11 12 14 15 16 17 18 19 20 21,
[1368]	0.0	  1 2 11 12 14 15 18 19 22 23,
[1369]	0.0	  1 2 7 8 9 11 12 13 14 15 18 19 22 23,
[1370]	0.0	  1 2 3 6 7 8 9 10 11 12 13 14 15 18 19 22 23,
[1371]	0.0	  1 2 3 6 7 8 9 10 11 12 13 14 15 22 23,
[1372]	0.1	  1 2 15 16 17 23,
[1373]	0.1	  1 2 3 4 5 6 11 12 13 14 15 16 17 21 22 23,
[1374]	0.0	  1 2 3 4 5 6 7 9 10 11 12 13 14 15 16 17 21 22 23,
[1375]	0.0	  1 2 3 4 5 6 7 9 10 11 12 13 14 15 16 17 20 21 22 23,
[1376]	0.0	  1 2 7 8 9 16 17 21 22 23,
[1377]	0.1	  1 2 4 6 7 8 9 10 16 17 18 19 20 21 22 23,
[1378]	0.0	  1 2 7 17 20 21 22 23,
[1379]	0.4	  1 3 4 5 7 8 9 10 22 23,
[1380]	0.0	  1 2 10 11 12 13 14 15 16 18 19 20 21 22 23,
[1381]	0.0	  1 3 4 5 6 7 8 9 10 16 17 18 19 22 23,
[1382]	0.7	  1 2 15 16 17 18 19 20 21 22,
[1383]	0.3	  1 3 4 5 6 7 8 9 10 11 14 15 16 17 18 19 20 21,
[1384]	0.0	  1 3 4 5 6 10 11 12 13 14 15 16 17 18 19 20 21,
[1385]	0.1	  1 2 3 4 5 6 7 8 9 10 11 12 13 14 18 19,
[1386]	0.1	  1 2 3 4 5 6 7 8 10 14 15 16 17 18 19 20 21 22 23,
[1387]	0.0	  1 2 3 4 5 6 7 8 9 10 13 17 22 23,
[1388]	0.1	  1 2 5 7 8 9 10 16 17 22 23,
[1389]	0.0	  1 2 5 23,
[1390]	0.0	  1 2 3 5 23,
[1391]	0.2	  1 3 4 5 6 9,
[1392]	0.2	  1 2 19,
[1393]	0.4	  1 2 6 11 12 13 14 15 16 17 18 19 20 21 23,
[1394]	0.0	  1 3 4 5 6 7 8 9 10 11 12 13 14 16 17 18 20 21 22 23,
[1395]	0.2	  1 2 3 5 6 7 8 10 11 12 13 14 15 16 17 18 19 20 21 22 23,
[1396]	0.0	  1 3 4 5 6 7 8 9 10 11 12 13 16 17 18 19 20 21 22 23,
[1397]	0.0	  1 2 7 8 9 11 12 13 15 16 17 18 19 20 21 22 23,
[1398]	0.1	  1 2 3 4 5 6 7 8 9 10 11 12 13 14 16 17 18 19,
[1399]	0.0	  1 2 3 4 5 7 9 10 11 12 13 14 15 16 17 18 19 20 21 22 23,
[1400]	0.1	  1 2 3 4 5 6 9 11 12 13 14 15 18 19,
[1401]	0.0	  1 3 4 5 11 12 13 14 15 22 23,
[1402]	0.2	  1 2 16 17 18 19 20 21 23,
[1403]	0.0	  1 2 3 6 11 12 13 14 15 20 21 22 23,
[1404]	0.0	  1 2 3 5 6 11 12 13 14 15 20 21 22 23,
[1405]	0.3	  1 2 3 4 10 11 12 13 14 15 16 17 18 19 20 21 22 23,
[1406]	0.0	  1 2 11 13 14 15 16 17 23,
[1407]	0.0	  1 2 11 13 14 15 16 17,
[1408]	0.1	  1 2 11 12 13 14 15 16 17,
[1409]	0.0	  1 2 3 11 12 13 14 15 16 17 18 20 21 22 23,
[1410]	0.0	  1 2 3 4 5 6 7 8 9 10 11 12 13 14 15 16 17 19 23,
[1411]	0.1	  1 2 4 22 23,
[1412]	0.0	  1 2 3 4 5 6 8 11 12 13 14 15 18 19 20 22 23,
[1413]	0.0	  1 2 15 16 17 18 19 20 22 23,
[1414]	0.1	  1 2 7 9 10 11 12 13 14 15 16 17 18 19 20 21 22 23,
[1415]	0.0	  1 2 3 4 5 6 8 9 11 12 13 14 15 16 18 19 22 23,
[1416]	0.1	  1 2 3 4 5 6 7 8 9 10 14 15 16 17 19 20 21 22 23,
[1417]	0.0	  1 2 17 20 21 23,
[1418]	0.1	  1 2 11 13 14 20 21 22 23,
[1419]	0.0	  1 2 11 13 14 21 22 23,
[1420]	0.1	  1 2 5 6 11 12 13 14 15 16 17 18 19 20 21 22 23,
[1421]	0.1	  1 2 3 4 5 6 11 12 13 14 21 22 23,
[1422]	0.1	  1 11 14,
[1423]	0.0	  1 2 11 14 15 16 17 22 23,
[1424]	0.1	  1 2 3 4 5 6 7 8 9 10 12 13 17 22 23,
[1425]	0.1	  1 2 7 8 9 12 13 22 23,
[1426]	0.0	  1 2 3 4 5 7 8 9 10 11 12 13 14 15 19 22 23,
[1427]	0.0	  1 2 6 7 8 9 10 11 12 13 14 15 16 17 18 19 21 22 23,
[1428]	0.0	  1 2 14 16 17 21 22 23,
[1429]	0.1	  1 2 4 11 12 13 14 15 16 17 18 20 21 22 23,
[1430]	0.1	  1 2 3 4 5 6 7 8 9 16 17 20 21 22 23,
[1431]	0.0	  1 2 11 15 16 17 18 19 20 21 22 23,
[1432]	0.0	  1 6 11 12 13 14 22 23,
[1433]	0.0	  1 3 4 6 11 12 13 14 22 23,
[1434]	0.0	  1 3 4 5 6 7 8 11 12 13 14 22 23,
[1435]	0.0	  1 2 11 12 13 14 15 16 17 18 23,
[1436]	0.0	  1 2 11 12 13 14 15 16 17 18 21 22 23,
[1437]	0.1	  1 2 3 4 5 6 7 8 9 10 11 12 13 14 15 19 20 22 23,
[1438]	0.0	  1 2 3 6 11 12 13 14 15 23,
[1439]	0.1	  1 2 3 4 5 6 8 9 11 12 13 14 15,
[1440]	0.4	  1 12 13 14,
[1441]	0.2	  1 3 6 11 12 13 14,
[1442]	0.1	  1 2 3 4 5 6 7 8 9 10 11 12 13 14 15 16 17 19 22,
[1443]	0.1	  1 2 3 4 5 6 7 8 9 10 11 12 13 17 18 19 20 21 22 23,
[1444]	0.0	  1 2 3 15 22 23,
[1445]	0.0	  1 2 3 4 6 7 8 9 10 16 17 18 19 20 21 22 23,
[1446]	0.1	  1 2 3 5 11 12 13 14 15 18 19 22 23,
[1447]	0.1	  1 2 3 4 5 6 9 15 16 17 18 19 20 21 22 23,
[1448]	0.1	  1 2 11 12 13 14 15 16 17 21 22 23,
[1449]	0.1	  1 2 3 4 11 12 13 14 15 16 18 19 20 21 22 23,
[1450]	0.0	  1 2 5 6 7 8 9 10 11 12 13 14 15 16 17 18 19 20 21 23,
[1451]	0.0	  1 2 5 13 14 15 16 17 18 19 20 21 22 23,
[1452]	0.1	  1 2 5 12 13 14 15 16 17 18 19 20 21 22 23,
[1453]	0.1	  1 2 3 5 7 10 11 12 13 14 15 16 17 18 19 20 21 22 23,
[1454]	0.0	  1 2 12 14 15 16 18 19 20 21 22 23,
[1455]	0.2	  1 2 7 10 17 22 23,
[1456]	0.0	  1 2 7 8 10 16 17 22 23,
[1457]	0.1	  1 2 3 4 5 6 7 8 9 10 11 12 15 16 17 18 19 20 21,
[1458]	0.3	  1 2 3 4 5 6 7 8 9 10 11 12 13 15 16 17 18 19 20 21 22,
[1459]	0.0	  1 2 3 4 5 6 7 8 9 10 11 12 13 14 15 17 18 19,
[1460]	0.5	  1 13,
[1461]	0.1	  1 2 7 8 9 10 14 16 17 18 19 20 21 22 23,
[1462]	0.0	  1 2 7 8 10 14 16 17 18 19 20 21 22 23,
[1463]	0.0	  1 2 14 19 22 23,
[1464]	0.0	  1 2 3 4 5 6 7 8 9 10 11 12 13 14 15 16 17 18 20 21,
[1465]	0.1	  1 2 7 8 9 11 12 13 14 17 22 23,
[1466]	0.1	  1 2 5 15 16 17 18 19 20 21 22 23,
[1467]	0.0	  1 2 3 4 5 11 12 13 15 16 17 18 19 20 21 22 23,
[1468]	0.1	  1 2 3 4 5 6 11 12 13 15 16 17 18 19 20 21 22 23,
[1469]	0.1	  1 2 11 12 13 14 15 19 23,
[1470]	0.0	  1 2 5 7 8 9 10 11 12 13 14 15 18 19 20 22 23,
[1471]	0.2	  1 14 15,
[1472]	0.0	  1 2 12 13 14 15 23,
[1473]	0.1	  1 3 4 5 11 12 13 14,
[1474]	0.0	  1 2 3 4 5 6 7 9 10 11 12 13 14 15 16 17 18 19 20 21 23,
[1475]	0.1	  1 2 3 4 5 11 12 13 14 15 18 19 20 22 23,
[1476]	0.1	  1 2 3 6 7 8 9 10 11 12 14 15 16 17 18 19 20 21 22 23,
[1477]	0.1	  1 2 3 4 5 6 7 8 9 10 13 16 17 19 20 21 22 23,
[1478]	0.2	  1 2 6 15 16 17 18 19 20 21,
[1479]	0.0	  1 2 12 13 21 22 23,
[1480]	0.0	  1 2 7 10 11 12 13 14 15 16 17 20 21 22 23,
[1481]	0.0	  1 2 3 4 6 7 10 11 12 13 14 15 16 17 21 22 23,
[1482]	0.1	  1 2 3 4 5 6 7 13 22 23,
[1483]	0.1	  1 2 3 4 5 6 7 12 13 22 23,
[1484]	0.0	  1 2 7 8 9 13 16 17 18 19 20 21 22 23,
[1485]	0.5	  1 2 3 4 11 12 13 14 15 22 23,
[1486]	0.3	  1 2 3 4 5 6 7 8 11 12 13 22 23,
[1487]	0.3	  1 2 3 4 5 6 7 11 12 13 22 23,
[1488]	0.0	  1 2 11 12 13 14 15 17 18 19 22 23,
[1489]	0.0	  1 2 3 6 7 8 9 10 11 12 13 14 15 16 17 18 19 22 23,
[1490]	0.0	  1 2 3 4 6 7 8 9 10 11 12 13 14 15 16 17 18 19 21 22 23,
[1491]	0.0	  1 2 3 6 7 8 9 10 11 12 13 14 15 16 17 18 19 21 22 23,
[1492]	0.1	  1 2 3 4 5 6 7 8 9 10 11 12 13 14 15 16 17 19,
[1493]	0.0	  1 2 11 13 14 15 16 17 21 22 23,
[1494]	0.0	  1 2 11 12 19 22 23,
[1495]	0.0	  1 2 4 6 7 8 9 10 12 13 14 15 16 17 18 19 20 21 22 23,
[1496]	0.0	  1 2 7 8 9 11 12 13 14 15 19 22 23,
[1497]	0.1	  1 2 7 10 11 13 14 15 16 17 18 19 20 21 22 23,
[1498]	0.0	  1 12 13 14 15 18,
[1499]	0.0	  1 2 12 13 14 15 18 19,
[1500]	0.0	  1 2 12 13 14 15 16 17 18 19 20 21,
[1501]	0.2	  1 2 4 6 15 16 17 18 19 20 21 22 23,
[1502]	0.0	  1 2 3 4 6 11 12 13 14 15 16 17 22 23,
[1503]	0.0	  1 2 3 4 5 6 7 10 17 20 21 22 23,
[1504]	0.1	  1 2 3 4 5 6 7 8 9 10 16 17 18 20 21 22 23,
[1505]	0.1	  1 2 3 4 5 7 8 9 10 11 12 13 14 15 16 18 19 20 21 22 23,
[1506]	0.0	  1 3 4 5 6 7 8 9 10 11 12 13 14 15 16 17 20 21 22 23,
[1507]	0.3	  1 2 3 5 6 7 10 11 12 13 14 15 16 17 18 19 20 21 22 23,
[1508]	0.3	  1 2 3 5 11 12 13 14 15 18 22 23,
[1509]	0.0	  1 2 7 9 16 17 22 23,
[1510]	0.0	  1 2 7 8 9 11 12 13 16 17 22 23,
[1511]	0.0	  1 2 3 4 5 7 9 11 12 13 14 15 16 17 18 19 20 21 22 23,
[1512]	0.0	  1 2 3 4 5 6 11 12 13 22,
[1513]	0.1	  1 2 6 11 12 13 14 15 16 17 18 19 20 21 22,
[1514]	0.0	  1 11 12 13 14 15 16 18,
[1515]	0.0	  1 2 11 12 13 14 15 16 17 18 21 23,
[1516]	0.0	  1 2 4 5 22 23,
[1517]	0.0	  1 2 5 7 8 9 10 11 13 16 17 18 19 20 21 22 23,
[1518]	0.0	  1 2 4 11 12 13 14 15 18 19 20 21 22 23,
[1519]	0.0	  1 2 3 4 5 6 7 8 9 10 11 12 16 17 22 23,
[1520]	0.0	  1 3 4 5 6 7 9 10 11 12 13 14 22 23,
[1521]	0.0	  1 2 3 4 5 6 7 9 10 11 12 13 14 22 23,
[1522]	0.0	  1 2 13 14 15 16 17 21 22 23,
[1523]	0.0	  1 2 5 7 8 9 10 11 12 13 14 15 16 17 18 19 20 21,
[1524]	0.0	  1 2 3 4 5 6 7 8 10 11 12 13 14 20 21 22 23,
[1525]	0.1	  1 4 22 23,
[1526]	0.0	  1 2 3 4 6 11 12 13 14 15 16 17 18 19 22 23,
[1527]	0.0	  1 2 11 12 13 14 15 16 17 23,
[1528]	0.0	  1 2 8 9 11 12 13 14 15 16 17 18 19 20 22 23,
[1529]	0.0	  1 2 3 4 6 7 8 9 10 11 12 13 14 15 16 17 19 22 23,
[1530]	0.1	  1 2 3 4 5 6 12 13 15 22 23,
[1531]	0.0	  1 2 7 10 12 14 15 16 17 18 19 20 21 22 23,
[1532]	0.0	  1 3 4 5 6 7 8 9 10 11 12 13 14 16,
[1533]	0.0	  1 2 3 4 5 6 7 8 9 10 11 13 22 23,
[1534]	0.0	  1 2 5 7 8 9 10 17 22 23,
[1535]	0.1	  1 2 7 8 9 10 17 22 23,
[1536]	0.0	  1 2 13 14 15 18 20 21 22 23,
[1537]	0.0	  1 2 3 6 11 13 14 15 16 17 18 19 20 21 22 23,
[1538]	0.4	  1 2 4 5 11 12 13 14 15 16 17 18 19 20 21 22 23,
[1539]	0.1	  1 2 4 9 11 12 13 14 15 16 17 18 19 20 21 22 23,
[1540]	0.0	  1 2 9 11 12 14 15 16 17 18 19 20 21 22 23,
[1541]	0.0	  1 3 4 5 6 11 12 13,
[1542]	0.3	  1 2 3 4 5 7 8 9 10 12 15 16 17 18 19 20 21 22 23,
[1543]	0.0	  1 2 13 15 22 23,
[1544]	0.0	  1 2 7 8 9 10 11 12 16 17 18 19 20 21 22 23,
[1545]	0.0	  1 2 3 4 5 6 7 11 12 13 14 15 16 17 20 21 22 23,
[1546]	0.0	  1 9 15 16 17 18 19 20 21,
[1547]	0.3	  1 2 15 16 17 18 20 21,
[1548]	0.0	  1 2 3 10 11 12 13 14 15 16 17 18 19 20 21 22 23,
[1549]	0.1	  1 2 3 7 8 10 11 12 13 14 15 16 17 18 19 20 21 22 23,
[1550]	0.0	  1 2 3 4 5 6 8 11 12 13 22 23,
[1551]	0.1	  1 2 7 8 9,
[1552]	0.1	  1 2 11 12 13 14 15 19 22,
[1553]	0.0	  1 2 3 4 5 6 7 10 15 22 23,
[1554]	0.0	  1 2 3 6 11 14 15 22 23,
[1555]	0.0	  1 2 3 4 5 6 7 10 11 13 14 15 22 23,
[1556]	0.1	  1 2 3 4 5 6 11 13 14 15 22 23,
[1557]	0.0	  1 2 3 6 11 13 14 15 22 23,
[1558]	0.1	  1 2 3 4 5 6 7 10 16 17 20 21 22 23,
[1559]	0.0	  1 2 9 11 12 13 14 15 18 19,
[1560]	0.0	  1 2 3 5 7 8 9 11 12 13 14 15 16 17 18 19 20 21 22 23,
[1561]	0.0	  1 2 3 5 11 12 13 14 15 16 17 18 19 20 21 22 23,
[1562]	0.1	  1 2 3 4 5 6 7 8 10 11 12 13 14 15 16 17 21 22 23,
[1563]	0.1	  1 2 3 4 5 6 7 8 10 11 12 13 14 15 16 17 20 21 22 23,
[1564]	0.0	  1 2 11 12 13 14 16 17 18 20 21 22 23,
[1565]	0.1	  1 2 17 22,
[1566]	0.0	  1 2 5 6 7 8 9 10 16 17 18 19 20 21 22 23,
[1567]	0.1	  1 2 11 12 13 14 15 16 17 18 19,
[1568]	0.0	  1 2 9 12 15 16 17 18 19 20 21 22 23,
[1569]	0.0	  1 2 3 6 11 12 13 14 15 22,
[1570]	0.0	  1 2 3 4 5 6 8 9 11 12 13 14 15 16 17 18 19 20 22 23,
[1571]	0.0	  1 2 3 4 5 6 8 9 15 16 17 18 19 20 21 22 23,
[1572]	0.1	  1 2 3 4 5 6 7 8 9 17 22 23,
[1573]	0.0	  1 2 11 13 16 17 20 21 22 23,
[1574]	0.0	  1 2 3 4 5 6 7 8 9 10 11 16 17 21 22 23,
[1575]	0.0	  1 2 7 10 12 13 22 23,
[1576]	0.1	  1 2 11 12 13 14 15 16,
[1577]	0.0	  1 2 3 6 11 12 13 14 15 16 17 18 19 20 21,
[1578]	0.1	  1 2 3 4 6 11 12 13 14 15 16 17 18 19 20 21,
[1579]	0.1	  1 3 6,
[1580]	0.0	  1 2 3 4 5 6 7 8 10 16 17 20 21 22 23,
[1581]	0.0	  1 2 3 4 5 6 7 8 10 13 15 16 17 18 19 20 21 22 23,
[1582]	0.3	  1 2 4 6 7 8 9 10 11 12 13 14 15 16 17 18 19 20 21 22,
[1583]	0.0	  1 2 7 10 11 12 13 14 15 19 22 23,
[1584]	0.0	  1 2 3 4 5 7 8 9 10 11 12 13 14 15 18 19 20 22 23,
[1585]	0.2	  1 2 6 15 16 17 18 19 20 21 22 23,
[1586]	0.1	  1 2 3 4 6 15 16 17 18 19 20 21 22 23,
[1587]	0.0	  1 2 3 4 5 6 7 8 9 12 13 14 15 16 17 18 19 20 21 22 23,
[1588]	0.1	  1 2 13 14 15 20 21 22 23,
[1589]	0.0	  1 2 3 4 11 12 13 14 15 21 22 23,
[1590]	0.1	  1 2 3 4 5 6 8 9 11 12 13 14 15 16 17 18 20 21 22 23,
[1591]	0.0	  1 2 3 4 5 6 7 8 9 11 12 13 14 15 20 21 22 23,
[1592]	0.0	  1 2 3 4 5 6 7 10 11 12 13 14 18 19 20 21 22 23,
[1593]	0.0	  1 2 15 16,
[1594]	0.4	  1 2 15 16 17,
[1595]	0.0	  1 2 3 4 5 11 12 13 14 20 21 22 23,
[1596]	0.0	  1 2 3 4 5 7 8 9 15 16 17 18 19 20 21 22 23,
[1597]	0.0	  1 2 5 7 8 9 15 16 17 18 19 20 21 22 23,
[1598]	0.0	  1 2 3 4 6 10 11 12 13 14 15 16 17 18 20 21 22 23,
[1599]	0.0	  1 2 7 8 9 22,
[1600]	0.0	  1 2 7 8 9 10 16 17 18 19 20 21 22,
[1601]	0.0	  1 2 7 10 14 16 17 22 23,
[1602]	0.0	  1 2 6 11 12 13 14 15 16 17 18 19 22 23,
[1603]	0.0	  1 2 14 15 16 17 18 19 22 23,
[1604]	0.0	  1 2 8 9 11 12 14 15 16 17 18 19 20 21 22 23,
[1605]	0.0	  1 2 3 4 5 6 10 11 12 13 14 15 16 17 18 19 20 21 22,
[1606]	0.1	  1 2 11 12 13 14 15 16 17 19 20 21 22 23,
[1607]	0.0	  1 2 3 4 5 6 11 12 13 14 15 16 20 21 22 23,
[1608]	0.0	  1 2 13 14,
[1609]	0.1	  1 2 3 4 5 6 23,
[1610]	0.0	  1 2 7 8 9 10 17,
[1611]	0.0	  1 2 6 7 8 9 10 11 12 13 14 17 22 23,
[1612]	0.0	  1 3 4 5 6 11 12 13 14 15 16 18 19 20 21 22 23,
[1613]	0.0	  1 2 3 4 5 6 7 8 9 11 12 13 14 15 16 18 19 20 21 22 23,
[1614]	0.0	  1 2 3 4 5 6 7 8 9 10 11 12 13 14 15 17 18 19 20 21 22,
[1615]	0.1	  1 2 16 17 19 20 21,
[1616]	0.0	  1 3 4 5 6 7 10 11 12 13 14,
[1617]	0.0	  1 3 4 5 7 8 9 10 11 12 13 14,
[1618]	0.0	  1 2 10 12 13 14 15 16 17 18 19 20 21 22 23,
[1619]	0.1	  1 2 15 16 17 18 19 20,
[1620]	0.1	  1 2 3 4 5 6 7 10 12 13 14 15 22 23,
[1621]	0.0	  1 2 3 4 5 6 7 8 9 10 12 13 14 15 18 19 20 21 22 23,
[1622]	0.0	  1 2 3 4 5 6 7 8 9 10 12 13 14 15 16 18 19 20 21 22 23,
[1623]	0.0	  1 2 16 18 19 20 21 22 23,
[1624]	0.0	  1 2 11 16 17 18 19 20 21 22 23,
[1625]	0.1	  1 2 3 4 5 16 17 20 21 22 23,
[1626]	0.0	  1 2 3 4 14 15 16 17 18 19 20 21 22 23,
[1627]	0.0	  1 2 4 14 15 16 17 18 19 20 21 22 23,
[1628]	0.2	  1 2 7 8 10 11 13 14 15 16 17 18 19 20 21 22 23,
[1629]	0.2	  1 2 6 7 8 9 10 15 16 17 18 19 20 21 22 23,
[1630]	0.0	  1 2 3 5 11 12 13 14 23,
[1631]	0.0	  1 2 3 4 5 11 12 13 14 23,
[1632]	0.0	  1 2 3 4 5 6 7 10 11 12 13 14 23,
[1633]	0.0	  1 2 3 4 5 6 7 8 9 10 13 15 16 17 18 20 21 22 23,
[1634]	0.0	  1 2 3 4 5 6 9 11 12 13 14 18 22 23,
[1635]	0.0	  1 2 3 4 5 6 11 12 13 14 18 22 23,
[1636]	0.0	  1 2 17 18 19 22 23,
[1637]	0.0	  1 15 16 17 20 21 22 23,
[1638]	0.0	  1 2 3 5 11 12 13 14 15 19 22 23,
[1639]	0.0	  1 2 3 4 5 11 12 13 14 15 23,
[1640]	0.0	  1 2 3 4 5 6 7 10 13 14 15 22 23,
[1641]	0.0	  1 2 3 4 5 6 7 10 11 13 22 23,
[1642]	0.0	  1 2 3 4 5 6 7 8 9 10 17 19 22 23,
[1643]	0.0	  1 2 7 8 9 10 11 12 13 14 15 16 17 18 19 21 22 23,
[1644]	0.0	  1 2 3 4 5 20 21 22 23,
[1645]	0.0	  1 2 3 4 5 6 20 21 22 23,
[1646]	0.3	  1 2 3 4 7 8 9 10 15 16 17 18 19 20 21 22 23,
[1647]	0.0	  1 2 3 4 5 6 7 8 9 10 11 12 13 17 19 22 23,
[1648]	0.1	  1 3 4 5 6 7 8 9 10 16 17 19 22 23,
[1649]	0.1	  1 2 3 4 5 6 7 8 9 11 12 13 14 15 17 20 21 22 23,
[1650]	0.0	  1 2 3 4 5 6 12 13 14 15 16 18 19 20 21 22 23,
[1651]	0.1	  1 2 9 15 16 17 18 19 20 21 23,
[1652]	0.0	  1 3 5,
[1653]	0.1	  1 2 3 4 5 6 9 11 12 13 14 15 23,
[1654]	0.2	  1 3 4 5 6 7 8 9 11 12 13 14 15,
[1655]	0.0	  1 2 3 4 5 6 7 8 9 10 11 12 13 14 15 23,
[1656]	0.1	  1 2 3 4 5 6 7 10 11 12 13 14 15 18 20 21 22 23,
[1657]	0.2	  1 2 4 6 7 8 9 10 14 15 16 17 18 19 20 21 22 23,
[1658]	0.1	  1 3 4 5 6 7 8 9 10 11 12 13 14 15 16 18 19,
[1659]	0.0	  1 2 8 9 11 15 16 17 18 19 20 21 22 23,
[1660]	0.0	  1 2 8 11 15 16 17 18 19 20 21 22 23,
[1661]	0.1	  1 2 7 14 15 16 17 18 19 20 21 22 23,
[1662]	0.0	  1 2 7 15 16 17 18 19 20 21 22 23,
[1663]	0.0	  1 2 11 12 13 14 15 16 18 20 21 22 23,
[1664]	0.0	  1 2 11 12 13 14 15 18 20 22 23,
[1665]	0.1	  1 2 12 13 15 16 18 19 20 21 22 23,
[1666]	0.0	  1 2 7 9 10 16 17 20 21 22 23,
[1667]	0.3	  1 2 3 4 5 7 8 9 10 16 17 19 20 21 22 23,
[1668]	0.0	  1 2 3 5 11 12 13 14 15 18 19 20 21 22 23,
[1669]	0.1	  1 2 3 4 5 6 11 22 23,
[1670]	0.0	  1 2 3 4 6 11 13 14 15 22 23,
[1671]	0.0	  1 2 11 12 13 14 17,
[1672]	0.0	  1 3 4 5 6 7 8 9 10 12,
[1673]	0.1	  1 20 21 22 23,
[1674]	0.0	  1 2 11 12 13 14 15 16 18 22 23,
[1675]	0.1	  1 2 5 7 8 9 10 11 12 13 14 15 16 17 18 19 22 23,
[1676]	0.4	  1 2 3 5 7 8 9 10 11 12 13 14 15 16 17 18 19 22 23,
[1677]	0.0	  1 2 4 6 7 8 9 10 15 16 17 18 19 20 21 22 23,
[1678]	0.1	  1 2 3 4 6 7 8 9 10 11 15 16 17 18 19 20 21 22 23,
[1679]	0.0	  1 2 6 7 8 9 10 11 15 16 17 18 19 20 21 22 23,
[1680]	0.0	  1 2 3 11 12 13 14 15 16 18 19 20 21 22 23,
[1681]	0.2	  1 2 9,
[1682]	0.0	  1 2 3 6,
[1683]	0.1	  1 2 12 22 23,
[1684]	0.1	  1 2 4 7 8 9 10 14 15 16 17 18 19 20 21 22 23,
[1685]	0.0	  1 2 15 17 18 19 20 21,
[1686]	0.0	  1 3 4 5 6 7 8 9 10 11 12 13 14 15 21 22 23,
[1687]	0.0	  1 7 8 9 10 11 12 13 14 15 16 17 18 19 20 21,
[1688]	0.2	  1 2 3 4 5 6 8 9 11 12 13 22 23,
[1689]	0.1	  1 2 3 4 5 6 7 9 11 12 13 14 22 23,
[1690]	0.1	  1 3 4 5 15 22 23,
[1691]	0.0	  1 2 3 4 5 6 7 8 9 15 22 23,
[1692]	0.0	  1 2 3 4 5 6 7 8 9 10 11 15 16 17 19 20 22 23,
[1693]	0.0	  1 2 3 4 5 6 7 8 9 10 11 12 13 15 16 17 19 20 21 22 23,
[1694]	0.1	  1 2 3 4 5 6 7 8 9 11 12 13 15 22 23,
[1695]	0.0	  1 2 11 12 13 14 15 18 21 22 23,
[1696]	0.0	  1 2 3 4 5 7 8 9 11 12 13 14 15 16 17 18 20 21 22 23,
[1697]	0.0	  1 2 3 4 5 9 11 12 13 14 15 16 17 18 20 21 22 23,
[1698]	0.0	  1 3 4 5 6 11 12 13 14 15 16 17 18 19 20 21 22 23,
[1699]	0.1	  1 2 11 12 13 14 15 18 20 21,
[1700]	0.0	  1 2 3 4 5 6 11 12 13 14 15 20 22 23,
[1701]	0.0	  1 2 3 4 5 6 7 8 9 10 15 16 17 18 19 20 21 23,
[1702]	0.2	  1 2 3 6 11 12 13 14 15 18 19 22 23,
[1703]	0.0	  1 2 15 18 19 20 22 23,
[1704]	0.1	  1 2 5 7 8 9 10 12 13 14 16 17 18 19 20 21 22 23,
[1705]	0.0	  1 2 12 13 14 18 19 20 21 22 23,
[1706]	0.0	  1 2 4 13 22 23,
[1707]	0.2	  1 12,
[1708]	0.0	  1 2 3 7 8 9 10 11 12 13 14 15 16 17 18 19 20 21,
[1709]	0.0	  1 2 14 19 20 21 22 23,
[1710]	0.0	  1 2 3 5 6 7 8 9 10 11 16 17 18 19 20 21 22 23,
[1711]	0.0	  1 2 3 6 7 8 9 10 11 16 17 18 19 20 21 22 23,
[1712]	0.0	  1 2 3 5 6 7 8 9 10 11 13 16 17 18 19 20 21 22 23,
[1713]	0.0	  1 2 15 16 17 18 19 22 23,
[1714]	0.1	  1 6 11 12 13 14 15,
[1715]	0.0	  1 2 3 5 7 8 9 10 11 12 14 15 16 17 18 19 20 21 22 23,
[1716]	0.1	  1 3 4 5 6 7 8 9 10 12 13 22 23,
[1717]	0.0	  1 3 4 5 6 7 8 9 10 12 22 23,
[1718]	0.0	  1 2 7 12 14 15 16 17 18 19 20 21 22 23,
[1719]	0.0	  1 2 7 12 13 14 15 16 17 18 19 20 21 22 23,
[1720]	0.0	  1 2 3 4 5 6 7 9 11 12 13 14 15 16 17 18 19 20 21 22 23,
[1721]	0.0	  1 2 12 15 16 17 18 20 21 22 23,
[1722]	0.0	  1 2 3 4 5 6 7 8 10 11 12 13 14 16 17 20 21 22 23,
[1723]	0.0	  1 2 3 5 7 8 9 10 16 17 20 21 22 23,
[1724]	0.0	  1 2 14 15 17 22 23,
[1725]	0.1	  1 2 9 11 12 13 14 15 16 17 18 20 21 22 23,
[1726]	0.0	  1 2 7 8 9 11 12 13 14 15 16 17 22 23,
[1727]	0.0	  1 2 3 4 5 6 7 8 9 10 11 12 13 15 18 19 22 23,
[1728]	0.0	  1 2 10 15 16 17 18 19 20 21 22 23,
[1729]	0.0	  1 17 22 23,
[1730]	0.0	  1 2 9 15 16 17 18 19 22 23,
[1731]	0.2	  1 2 3 4 5 6 11 12 13 14 15 16 17 18 19 20 21,
[1732]	0.0	  1 2 3 4 5 6 7 8 9 10 12 17 22 23,
[1733]	0.0	  1 2 3 4 5 6 7 11 13 15 22 23,
[1734]	0.0	  1 2 3 4 5 6 7 11 12 13 15 22 23,
[1735]	0.0	  1 2 7 8 9 10 11 12 13 14 16 17 18 19 20 21 22,
[1736]	0.0	  1 3 4 5 6 8 11 12 13 14,
[1737]	0.0	  1 2 4 12 13 22 23,
[1738]	0.1	  1 2 4 7 8 9 11 12 13 14 15 16 17 18 19 20 21 22 23,
[1739]	0.0	  1 2 3 4 5 6 7 8 10 11 12 13 14 16 17 18 19 20 21 22 23,
[1740]	0.1	  1 2 3 5 7 8 9 10 11 12 13 14 15 19 22 23,
[1741]	0.0	  1 2 3 4 5 6 7 8 9 10 11 12 13 14 15 17 22,
[1742]	0.3	  1 2 3 4 5 6 7 8 9 10 11 12 13 14 15 17 18 19 21 22 23,
[1743]	0.0	  1 2 5 11 12 13 14 15 22 23,
[1744]	0.0	  1 3 4 5 6 7 8 9 10 11 12 13 16 17 18 19 20 21,
[1745]	0.0	  1 2 7 10 13 22 23,
[1746]	0.1	  1 2 3 5 7 8 9 10 12 13 22 23,
[1747]	0.0	  1 2 14 17 22 23,
[1748]	0.0	  1 2 12 13 15 18 22 23,
[1749]	0.0	  1 2 11 12 13 14 15 18 19 20 23,
[1750]	0.0	  1 2 15 17 23,
[1751]	0.1	  1 2 7 10 11 14 15 16 17 18 19 20 21 22 23,
[1752]	0.0	  1 2 11 16 17 22 23,
[1753]	0.0	  1 2 11 17 22 23,
[1754]	0.0	  1 2 3 4 5 6 9 11 12 13 14 20 21 22 23,
[1755]	0.0	  1 2 3 4 5 6 9 11 12 13 14 21 22 23,
[1756]	0.0	  1 2 3 4 5 6 7 8 9 11 12 13 14 16 17 20 21 22 23,
[1757]	0.0	  1 2 3 4 5 6 10 11 12 13 14 15 18 19 20 21,
[1758]	0.0	  1 2 3 4 5 6 11 12 13 14 15 18 19 20 21 23,
[1759]	0.0	  1 3 4 5 6 7 8 9 10 16 17 19,
[1760]	0.0	  1 2 3 4 5 6 7 8 9 10 11 16 17 19 20 22 23,
[1761]	0.0	  1 2 3 6 7 8 9 10 11 15 16 17 18 19 20 21 22 23,
[1762]	0.0	  1 2 3 4 5 7 8 9 10 17 20 21 22 23,
[1763]	0.0	  1 2 3 4 5 6 11 12 13 14 19 22 23,
[1764]	0.0	  1 2 3 4 5 6 7 8 9 10 11 12 13 14 19 20 22 23,
[1765]	0.0	  1 2 3 4 5 6 7 10 12 14 15 16 17 18 19 20 21 22 23,
[1766]	0.0	  1 2 12 14 15 22 23,
[1767]	0.0	  1 2 14 15 16 17 22 23,
[1768]	0.0	  1 2 3 6 11 12 13 14 15 16 17 22 23,
[1769]	0.1	  1 2 6 7 8 9 10 11 12 13 14 16 17 18 19 20 21,
[1770]	0.0	  1 2 4 6 7 8 9 10 11 12 13 14 16 17 18 19 20 21,
[1771]	0.0	  1 2 8 9 11 12 13 14,
[1772]	0.0	  1 2 13 15 18 20 21 22 23,
[1773]	0.1	  1 2 13 15 16 17 18 20 21 22 23,
[1774]	0.1	  1 2 4 5 7 8 9 10 15 16 17 18 19 20 21 22 23,
[1775]	0.0	  1 2 8 9 11 14 15 16 17 18 19 20 21 22 23,
[1776]	0.1	  1 2 3 4 6 11 12 13 14 15 23,
[1777]	0.0	  1 2 7 10 11 12 13 14 15 16 17 21 22 23,
[1778]	0.0	  1 2 3 4 5 6 7 8 9 13 15 16 17 18 19 20 21 22 23,
[1779]	0.1	  1 3 4 5 7 8 9 10 16 17 20 21 22 23,
[1780]	0.0	  1 2 11 12 13 14 15 17 23,
[1781]	0.0	  1 2 11 12 13 14 15 17,
[1782]	0.0	  1 2 3 4 5 6 7 8 9 10 11 12 13 14 15 16 17 18 19 21,
[1783]	0.0	  1 20 22 23,
[1784]	0.1	  1 3 4 5 7 8 9 10 16 17 18 19 20 21 22 23,
[1785]	0.1	  1 2 3 4 5 7 8 9 10 11 12 13 14 15 16 17 18 19 20 21 23,
[1786]	0.0	  1 2 3 4 5 6 7 8 9 11 12 13 14 15 16 17 19 20 21 22 23,
[1787]	0.0	  1 2 16 17 19 20 21 23,
[1788]	0.0	  1 2 3 4 5 6 7 9 10 15 16 17 18 19 20 21 22 23,
[1789]	0.0	  1 2 3 4 7 8 9 10 15 16 17 20 21 22 23,
[1790]	0.0	  1 2 9 15 16 17 18 20 21 22 23,
[1791]	0.0	  1 2 3 4 5 6 7 8 9 10 11 12 13 16 17,
[1792]	0.0	  1 2 3 4 5 7 10 14 15 16 17 18 19 20 21 22 23,
[1793]	0.0	  1 2 3 4 5 7 8 9 10 12 13 16 17 22 23,
[1794]	0.0	  1 2 7 8 9 16 17 22,
[1795]	0.0	  1 2 3 5 6 7 8 9 10 11 13 14 15 16 17 18 19 20 21 22 23,
[1796]	0.0	  1 2 7 10 22,
[1797]	0.0	  1 2 7 8 9 10,
[1798]	0.0	  1 3 5 7 8 9 10,
[1799]	0.1	  1 2 3 4 5 6 7 8 10 11 12 13 14 15 18 19 20 22 23,
[1800]	0.0	  1 2 3 4 5 6 7 8 9 10 11 13 14 16 17 22 23,
[1801]	0.1	  1 2 7 8 9 10 22 23,
[1802]	0.0	  1 2 7 10 14 22 23,
[1803]	0.1	  1 2 3 4 5 6 7 8 9 10 11 12 15 16 17 18 19 20 21 22,
[1804]	0.1	  1 2 4 7 8 9 10 15 16 17 18 19 20 21 22 23,
[1805]	0.0	  1 2 3 4 5 6 7 8 9 10 11 12 13 16 17 18 21 22 23,
[1806]	0.0	  1 2 3 4 5 6 7 8 9 10 12 13 14 22 23,
[1807]	0.0	  1 2 3 4 5 6 7 8 9 10 12 13 14 17 20 21 22 23,
[1808]	0.0	  1 2 3 6 11 13 22 23,
[1809]	0.0	  1 16 17 18 20 21 22 23,
[1810]	0.0	  1 2 3 4 5 6 7 8 9 10 11 12 13 14 17 23,
[1811]	0.0	  1 2 15 21 22 23,
[1812]	0.0	  1 2 3 4 5 6 10 11 13 14 15 16 17 18 19 20 21 22 23,
[1813]	0.1	  1 13 14 22 23,
[1814]	0.0	  1 2 6 11 12 13 14 15 16 17 18 20 21 22 23,
[1815]	0.1	  1 2 3 4 6 8 9 11 12 13 14 15 16 17 18 19 20 21 22 23,
[1816]	0.1	  1 2 6 9 10 11 12 13 14 15 16 17 18 19 20 21 22 23,
[1817]	0.0	  1 7 8 9 16 17,
[1818]	0.0	  1 2 4 20 21 22 23,
[1819]	0.0	  1 2 3 4 5 6 7 10 11 13 14 15 16 17 20 21 22 23,
[1820]	0.0	  1 2 3 5 6 7 8 9 10 11 15 16 17 18 19 20 21 22 23,
[1821]	0.0	  1 2 11 13 14 15 22,
[1822]	0.0	  1 2 5 11 12 13 14 15 16 17 18 19 22 23,
[1823]	0.0	  1 3 4 5 6 11 12 13 22 23,
[1824]	0.0	  1 2 9 14 15 16 17 18 19 20 21,
[1825]	0.0	  1 2 3 4 6 11 12 13 14 21 22 23,
[1826]	0.0	  1 2 3 4 5 6 11 12 13 14 15 16 18 19 20 21 23,
[1827]	0.0	  1 2 6 11 12 13 14 15 18 19 20 22 23,
[1828]	0.0	  1 3 4 5 6 7 8 9 10 15 16 17 18 19 21 22 23,
[1829]	0.0	  1 3 4 5 6 7 8 9 10 15 16 17 18 19 22 23,
[1830]	0.0	  1 2 3 4 5 6 7 8 9 10 12 15 16 17 18 19 22 23,
[1831]	0.0	  1 2 3 4 5 6 7 8 9 10 11 12 13 15 16 17 18 19 22 23,
[1832]	0.1	  1 2 3 6 7 8 9 10 14 15 16 17 18 19 20 21 22 23,
[1833]	0.0	  1 3 4 5 6 7 8 9 10 11 12 13 14 16 17 19 22 23,
[1834]	0.0	  1 2 14 22,
[1835]	0.0	  1 2 8 9 11 12 15 16 17 18 19 20 21 22 23,
[1836]	0.0	  1 2 3 4 6 10 11 12 13 14 15 18 19 20 21 22 23,
[1837]	0.0	  1 2 3 4 5 6 7 8 9 10 11 12 13 16 17 19 20 22 23,
[1838]	0.0	  1 2 3 4 5 6 9 11 12 13 14 15 16 18 20 21 22 23,
[1839]	0.0	  1 2 4 6 9 10 11 12 13 14 15 16 17 18 19 20 21 22 23,
[1840]	0.0	  1 2 6 11 12 13 14 15 16 17 21 22 23,
[1841]	0.1	  1 2 16 17 18 20 21,
[1842]	0.0	  1 2 15 16 17 21,
[1843]	0.0	  1 2 5 7 8 9 10 13 14 15 16 17 18 19 20 21 22 23,
[1844]	0.0	  1 2 13 14 15 16 17 22 23,
[1845]	0.0	  1 2 6 7 8 9 10 11 14 16 17 18 19 20 21 22 23,
[1846]	0.0	  1 2 7 8 9 10 11 12 13 14 15 16 17 22 23,
[1847]	0.0	  1 2 3 4 5 6 11 12 13 14 15 16 17 18 22 23,
[1848]	0.0	  1 2 3 4 5 6 7 11 12 13 14 15 21 22 23,
[1849]	0.0	  1 3 4 5 6 7 11 12 13 14 15 22 23,
[1850]	0.0	  1 2 3 5 11 12 13 14 15 16 18 19 20 21 22 23,
[1851]	0.1	  1 2 9 13 14 15 16 17 18 19 20 21 22 23,
[1852]	0.0	  1 3 4 5 15 16 17 18 19 20 21,
[1853]	0.0	  1 2 3 5 7 8 9 10 11 12 13 14 15 18 19 20 21 22 23,
[1854]	0.1	  1 2 3 4 5 6 11 12 13 14 15 19 20 21 22 23,
[1855]	0.0	  1 2 11 12 13 14 15 19 20 21 22 23,
[1856]	0.0	  1 2 5 7 8 9 10 13 16 17 18 19 20 21 22 23,
[1857]	0.0	  1 3 4 5 6 7 10 11 12 13 14 15 16 17 18 19 20 21 22 23,
[1858]	0.0	  1 15 16 17 18 19 20 21 22 23,
[1859]	0.1	  1 2 3 4 5 6 7 8 9 10 11 12 13 14 23,
[1860]	0.0	  1 2 13 18 22 23,
[1861]	0.0	  1 2 5 7 8 9 10 11 12 13 14 15 16 17 18 19 20 22 23,
[1862]	0.0	  1 11 12 13 14 15 16 17 18 19 20 21 22 23,
[1863]	0.0	  1 2 9 15 16 17 18 19 20 21 22,
[1864]	0.0	  1 2 11 12 13 17 22 23,
[1865]	0.0	  1 7 22 23,
[1866]	0.0	  1 2 7 8 11 12 13 14 22 23,
[1867]	0.0	  1 2 7 11 12 13 14 22 23,
[1868]	0.0	  1 2 7 8 9 10 11 12 13 14 15 16 17 18 19 20 22 23,
[1869]	0.0	  1 2 4 7 8 9 10 13 14 15 16 17 18 19 20 21 22 23,
[1870]	0.0	  1 2 4 7 8 9 10 16 17 18 19 20 21 22 23,
[1871]	0.1	  1 2 3 4 5 6 8 9 11 12 13 14 15 16 17 18 19 20 21 22,
[1872]	0.0	  1 2 3 5 7 8 9 10 11 12 13 14 15 16 17 18 19 21 22 23,
[1873]	0.0	  1 2 3 4 5 6 7 9 11 12 13 14 15 18 19 20 21 22 23,
[1874]	0.0	  1 2 4 5 7 8 9 10 11 12 13 14 17 18 19 20 21 22 23,
[1875]	0.0	  1 2 3 4 5 6 7 8 9 11 12 13 15 18 19 22 23,
[1876]	0.0	  1 2 3 4 5 6 7 11 12 13 14 15 18 22 23,
[1877]	0.0	  1 16 17 18 19 20 21 22 23,
[1878]	0.0	  1 2 4 6 12 13 14 15 16 17 18 19 20 21 22 23,
[1879]	0.0	  1 2 3 4 6 12 13 14 15 16 17 18 19 20 21 22 23,
[1880]	0.0	  1 2 3 4 6 17 20 21 22 23,
[1881]	0.3	  1 2 3 4 5 6 12 13 14 15 16 17 18 19 20 21 22 23,
[1882]	0.0	  1 2 3 4 5 20 22 23,
[1883]	0.0	  1 2 4 7 8 10 11 12 13 14 15 16 17 18 19 20 21 22 23,
[1884]	0.1	  1 2 3 4 11 12 13 14 15 16 17 20 21 22 23,
[1885]	0.0	  1 2 9 11 12 13 14 16 17 18 20 21 22 23,
[1886]	0.0	  1 2 5 7 8 9 10 11 12 13 14 16 17 18 20 21 22 23,
[1887]	0.0	  1 2 3 4 5 7 8 9 10 11 12 13 14 16 17 18 20 21 22 23,
[1888]	0.0	  1 2 15 16 20 21 22 23,
[1889]	0.0	  1 2 3 4 5 6 7 8 9 10 11 14 15 16 17 18 19 20 21 23,
[1890]	0.0	  1 2 4 6 11 12 13 14 15 22 23,
[1891]	0.0	  1 2 3 4 5 6 7 11 13 22 23,
[1892]	0.0	  1 2 4 5 7 8 9 10 13 16 17 18 19 20 21 22 23,
[1893]	0.0	  1 2 4 5 7 8 9 10 16 17 18 20 21 22 23,
[1894]	0.0	  1 2 3 4 5 11 12 13 14 15 16 17 22 23,
[1895]	0.0	  1 2 11 12 13 14 20 22 23,
[1896]	0.0	  1 2 12 13 20 22 23,
[1897]	0.0	  1 2 12 13 20 21 22 23,
[1898]	0.0	  1 2 20 21 22,
[1899]	0.0	  1 2 3 4 5 6 11 12 13 14 16 17 20 21 22 23,
[1900]	0.0	  1 7 8 9 10 16 17 18 19 20 21,
[1901]	0.1	  1 2 7 8 9 10 16 17 18 19 20 21,
[1902]	0.0	  1 2 14 15 16 17 21 22 23,
[1903]	0.0	  1 2 13 16 17 22 23,
[1904]	0.1	  1 2 3 4 5 7 8 9 10 11 12 13 16 17 22 23,
[1905]	0.0	  1 15 20 21 22 23,
[1906]	0.1	  1 2 4 6 7 8 9 10 11 13 14 15 16 17 18 19 20 21 22 23,
[1907]	0.1	  1 2 3 4 5 11 12 13 14 15 20 21 22 23,
[1908]	0.1	  1 3 4 5 6 7 8 9 10 11 15 16 17 18 19 20 21,
[1909]	0.0	  1 2 10 11 13 14 15 16 17 18 19 20 21 22 23,
[1910]	0.0	  1 2 5 11 12 13 14 23,
[1911]	0.0	  1 2 8 9 10 11 12 13 14 15 16 17 18 19 20 21 22,
[1912]	0.0	  1 16 17 18 19 20 21,
[1913]	0.0	  1 2 4 5 7 8 9 10 12 14 15 16 17 18 19 20 21 22 23,
[1914]	0.0	  1 2 7 8 9 11 12 13 14 16 17 22 23,
[1915]	0.0	  1 3 4 5 15 16 17 18 19 20 21 22 23,
[1916]	0.0	  1 2 3 4 5 6 7 8 10 11 13 14 15 16 17 18 19 20 21 22 23,
[1917]	0.0	  1 15 18 20 21 22 23,
[1918]	0.0	  1 2 13 15 16 18 20 21 22 23,
[1919]	0.0	  1 2 3 4 5 6 11 12 13 14 15 18 20 22 23,
[1920]	0.0	  1 2 3 4 5 6 7 11 12 13 14 15 18 20 21 22 23,
[1921]	0.0	  1 2 3 4 5 6 7 9 11 12 13 14 15 18 20 21 22 23,
[1922]	0.0	  1 2 3 4 5 6 7 8 9 10 11 12 13 14 17 19,
[1923]	0.0	  1 2 7 8 9 10 11 16 17 18 19 20 21 22 23,
[1924]	0.1	  1 2 15 16 17 20 21,
[1925]	0.2	  1 2 7 8 10 13 14 15 16 17 18 19 20 21 22 23,
[1926]	0.0	  1 3 4 5 6 7 8 9 10 15 16 17 22 23,
[1927]	0.0	  1 2 20 23,
[1928]	0.1	  1 2 3 4 5 6 7 8 9 10 11 12 13 14 16 17 19 20 22 23,
[1929]	0.0	  1 2 3 4 6 11 12 13 14 20 21 22 23,
[1930]	0.0	  1 2 7 8 9 11 12 13 14 15 16 17 18 20 21 22 23,
[1931]	0.1	  1 2 13 14 15 23,
[1932]	0.0	  1 2 7 8 10 11 12 13 14 19 22 23,
[1933]	0.0	  1 2 3 4 5 6 15 16 17 20 21 22 23,
[1934]	0.0	  1 2 11 14 23,
[1935]	0.0	  1 3 4 5 6 7 8 9 10 13 15 16 17 18 19 20 21 22 23,
[1936]	0.0	  1 2 3 4 5 6 7 8 9 10 11 12 14 16 17 19 22 23,
[1937]	0.0	  1 2 11 12 13 14 15 17 18 20 21 22 23,
[1938]	0.0	  1 2 9 11 12 13 14 15 16 17 18 20 21,
[1939]	0.0	  1 2 8 9 11 12 13 14 15 16 17 18 20 21,
[1940]	0.0	  1 2 3 4 5 6 9 11 12 13 14 15 16 17 18 22 23,
[1941]	0.0	  1 2 12 13 14 15 16 17 21 22 23,
[1942]	0.0	  1 2 12 13 16 17 18 20 21 22 23,
[1943]	0.1	  1 2 3 4 5 6 9 11 12 13 22 23,
[1944]	0.1	  1 2 18 20 21 22 23,
[1945]	0.0	  1 2 3 4 5 6 9 11 12 13 14 15 16 17 22 23,
[1946]	0.0	  1 2 15 16 17 18,
[1947]	0.0	  1 2 3 4 5 7 8 9 10 17 18 19 20 21 22 23,
[1948]	0.0	  1 2 3 6 11 12 13 14 15 16 17 20 21 22 23,
[1949]	0.0	  1 3 4 5 6 7 8 9 10 16 17 18 19 20 21,
[1950]	0.0	  1 2 7 8 9 10 11 12 13 14 19 22 23,
[1951]	0.0	  1 2 3 4 5 6 7 8 9 11 12 13 14 15 16 17 18 19 20 21 23,
[1952]	0.0	  1 2 5 7 8 9 10 11 12 13 14 15 16 17 18 19 20 21 23,
[1953]	0.0	  1 2 3 4 5 7 11 12 13 14 15 16 17 18 19 20 21 22 23,
[1954]	0.0	  1 2 5 7 8 9 10 11 12 13 14 17 18 19 20 21 22 23,
[1955]	0.0	  1 2 3 4 6 7 8 9 10 11 12 13 14 15 17 18 19 20 21 22 23,
[1956]	0.0	  1 2 3 4 6 7 8 9 10 11 12 13 14 15 19 22 23,
[1957]	0.1	  1 2 11 14 15 16 17 18 19 20 21 23,
[1958]	0.0	  1 2 3 4 6 22,
[1959]	0.0	  1 3 5 11 12 13 14,
[1960]	0.0	  1 2 3 4 5 6 7 8 9 10 11 12 13 14 15 18 19 23,
[1961]	0.0	  1 2 3 5 7 8 9 10 16 17 19 20 21 22 23,
[1962]	0.1	  1 2 3 4 5 6 7 10 11 12 13 14 20 21 22 23,
[1963]	0.0	  1 2 7 8 9 10 16 17 19 22 23,
[1964]	0.0	  1 2 6 7 8 9 10 11 13 14 16 17 18 19 20 21 22 23,
[1965]	0.0	  1 2 11 13 14 15 21 22 23,
[1966]	0.0	  1 2 3 4 5 7 8 9 10 12 13 14 16 17 18 19 20 21 22 23,
[1967]	0.0	  1 2 5 11 12 13 14 15 16 17 18 19 20 21 23,
[1968]	0.0	  1 2 4 5 11 12 13 14 15 16 17 18 19 20 21 23,
[1969]	0.0	  1 2 7 8 9 11 12 14 15 16 17 18 19 20 21 22 23,
[1970]	0.0	  1 2 3 6 15 16 17 18 19 20 21,
[1971]	0.0	  1 2 3 4 5 6 9 15 16 17 18 19 20 21,
[1972]	0.1	  1 3 4 5 6 7 8 9 10 11 12 13 15 16 17 18 19 20 21,
[1973]	0.0	  1 3 4 5 6 7 8 9 10 11 12 15 16 17 18 19 20 21 22 23,
[1974]	0.0	  1 2 3 4 5 6 7 9 10 11 12 13 14 15 16 18 19 20 21 22 23,
[1975]	0.0	  1 2 5 8 11 12 13 14 15 16 17 18 19 20 21 22 23,
[1976]	0.0	  1 2 8 9 11 13 16 17 18 19 20 21 22 23,
[1977]	0.0	  1 2 8 11 13 16 17 18 19 20 21 22 23,
[1978]	0.1	  1 2 5 7 8 9 10 11 12 13 16 17 18 19 20 21 22 23,
[1979]	0.3	  1 2 4 6 8 11 12 13 14 15 16 17 18 19 20 21 22 23,
[1980]	0.0	  1 3 4 5 6 15,
[1981]	0.0	  1 2 3 4 5 6 7 8 9 10 12 13 14 15 16 17 20 21 22 23,
[1982]	0.1	  1 2 3 4 5 12 13 15 22 23,
[1983]	0.0	  1 2 7 8 9 10 11 14 16 17 18 19 20 21 22 23,
[1984]	0.0	  1 2 5 7 8 9 10 11 13 14 16 17 18 19 20 21 22 23,
[1985]	0.0	  1 2 7 8 9 10 11 13 14 16 17 18 19 20 21 22 23,
[1986]	0.0	  1 2 3 4 5 7 8 9 10 13 16 17 18 19 20 21 22 23,
[1987]	0.0	  1 3 4 5 6 7 9 10,
[1988]	0.0	  1 3 4 5 6 7 8 9 10 17,
[1989]	0.0	  1 3 4 5 11 12 13,
[1990]	0.0	  1 2 3 4 5 7 8 9 10 12 16 17 18 19 20 21 22 23,
[1991]	0.1	  1 2 13 20 21 22 23,
[1992]	0.0	  1 2 13 17 20 21 22 23,
[1993]	0.0	  1 2 3 4 5 6 7 8 10 11 12 13 14 15 16 17 22 23,
[1994]	0.0	  1 11 12 13 14 15 16 18 19,
[1995]	0.0	  1 3 4 5 6 11 12 13 14 15 16 17 18 19 20 21,
[1996]	0.0	  1 2 3 4 5 6 7 9 11 12 13 14 15 16 17 22 23,
[1997]	0.2	  1 2 10 11 12 13 14 15 16 17 18 19 20 21 23,
[1998]	0.0	  1 2 4 13 14 15 16 17 18 19 20 21 22 23,
[1999]	0.0	  1 2 4 16 17 20 21 22 23,
[2000]	0.0	  1 2 3 4 16 17 20 21 22 23,
[2001]	0.0	  1 2 3 4 5 6 7 8 9 10 11 12 13 14 16 17 18 19 20 23,
[2002]	0.0	  1 2 3 4 5 7 8 9 10 13 16 17 20 21 22 23,
[2003]	0.0	  1 2 17 20 22 23,
[2004]	0.0	  1 8 9 16 17,
[2005]	0.0	  1 3 4 5 6 7 8 9 10 11 12 13 14 15 17 18 19 22 23,
[2006]	0.0	  1 2 20 22,
[2007]	0.0	  1 2 6 11 12 13 14 15 22,
[2008]	0.0	  1 2 3 4 5 6 15 17 22 23,
[2009]	0.0	  1 2 3 4 5 6 7 8 9 10 11 12 13 15 16 17 18 21 22 23,
[2010]	0.0	  1 2 8 9 13 16 17 18 19 20 21 22 23,
[2011]	0.0	  1 2 7 8 9 16 17 18 22 23,
[2012]	0.0	  1 2 5 7 8 9 10 16 17 18 19 20 22 23,
[2013]	0.0	  1 2 7 8 9 10 16 17 18 19 20 22 23,
[2014]	0.0	  1 2 4 5 7 8 9 10 13 14 15 16 17 18 19 20 21 22 23,
[2015]	0.0	  1 2 3 4 5 6 7 8 9 10 14 15 17 18 19 20 21 22 23,
[2016]	0.0	  1 2 3 4 5 6 7 8 9 10 11 12 13 14 17 19 23,
[2017]	0.0	  1 2 3 4 5 6 7 8 9 10 11 12 13 14 16 17 19,
[2018]	0.0	  1 2 3 4 6 11 12 13 14 23,
[2019]	0.0	  1 7 8 9 10 22 23,
[2020]	0.0	  1 3 5 7 8 9 10 22 23,
[2021]	0.0	  1 2 3 4 5 6 7 8 9 10 12 13 16 17 21 22 23,
[2022]	0.1	  1 2 3 4 5 6 7 10 11 12 13 14 19 22 23,
[2023]	0.1	  1 2 3 5 7 8 9 10 11 12 13 14 17 22 23,
[2024]	0.0	  1 2 3 5 7 8 9 10 11 12 13 14 16 17 19 22 23,
[2025]	0.0	  1 2 7 8 9 10 11 12 13 14 16 17 19 22 23,
[2026]	0.0	  1 2 5 7 8 9 10 11 12 13 14 16 17 18 19 20 22 23,
[2027]	0.0	  1 2 7 8 9 16 17,
[2028]	0.0	  1 2 3 4 5 6 11 12 13 14 22,
[2029]	0.0	  1 2 6 11 12 13 14 15 18 20 21 22 23,
[2030]	0.0	  1 2 5 6 11 12 13 14 15 16 17 18 19 22 23,
[2031]	0.0	  1 2 3 4 5 6 11 12 13 14 15 16 17 18 19 20 22 23,
[2032]	0.0	  1 2 3 4 5 6 11 12 13 14 15 16 17 18 19 22 23,
[2033]	0.0	  1 2 8 11 12 13 14 15 18 19 20 21 22 23,
[2034]	0.0	  1 2 3 4 5 15 16 17 18 19 20 21 23,
[2035]	0.2	  1 2 7 8 9 10 15 16 17 18 19 20 21,
[2036]	0.1	  1 2 11 13 14 15 16 17 18 19 20 21,
[2037]	0.0	  1 2 19 22,
[2038]	0.1	  1 2 3 4 5 11 12 13 14 15 16 17 20 21 22 23,
[2039]	0.0	  1 2 10 14 16 17 18 19 20 21 22 23,
[2040]	0.0	  1 2 14 17 18 19 20 21 22 23,
[2041]	0.1	  1 2 5 7 8 9 10 12 13 15 16 17 18 19 20 21 22 23,
[2042]	0.0	  1 2 3 4 5 12 13 14 22 23,
[2043]	0.0	  1 2 4 6 11 12 13 14 15,
[2044]	0.1	  1 2 3 4 5 6 7 8 9 11 12 13 14 15 22,
[2045]	0.0	  1 2 12 13 14 20 21 22 23,
[2046]	0.1	  1 2 11 12 13 14 15 18 19 21 22 23,
[2047]	0.0	  1 2 5 7 8 9 10 17 20 21 22 23,
[2048]	0.0	  1 2 7 8 9 10 18 19 20 21 22 23,
[2049]	0.0	  1 2 8 18 19 20 21 22 23,
[2050]	0.0	  1 2 4 5 7 8 9 10 11 12 13 14 15 16 17 18 19 20 21 23,
[2051]	0.0	  1 2 3 4 5 14 15 16 17 18 19 20 21 22 23,
[2052]	0.0	  1 2 3 4 5 13 14 15 16 17 18 19 20 21 22 23,
[2053]	0.0	  1 2 6 7 8 9 10 14 16 17 18 19 20 21 22 23,
[2054]	0.0	  1 2 7 8 9 10 12 14 16 17 18 19 20 21 22 23,
[2055]	0.0	  1 3 4 5 11 12 13 14 15,
[2056]	0.0	  1 2 3 4 5 6 7 8 9 10 11 12 13 14 15 16 17 18 20 21 22,
[2057]	0.0	  1 2 3 4 5 7 8 9 10 15 16 17 20 21 22 23,
[2058]	0.0	  1 2 12 13 15 16 17 18 20 21 22 23,
[2059]	0.0	  1 3 4 5 6 7 8 9 10 11 12 13 16 17 21 22 23,
[2060]	0.0	  1 3 4 5 6 7 8 9 11 12 13 22 23,
[2061]	0.0	  1 2 14 15 19,
[2062]	0.0	  1 2 14 15 18 19,
[2063]	0.0	  1 3 4 5 6 7 8 9 10 14 15 22 23,
[2064]	0.0	  1 3 4 5 6 7 8 9 10 11 12 13 14 15 18,
[2065]	0.0	  1 2 11 12 13 14 15 17 18 19 20 21,
[2066]	0.0	  1 2 13 18 19 20 21 22 23,
[2067]	0.0	  1 2 3 4 5 6 9 11 12 13 14 15 20 22 23,
[2068]	0.0	  1 2 3 4 5 6 7 10 16 17 18 19 20 21 22 23,
[2069]	0.0	  1 2 9 11 12 13 14 15,
[2070]	0.0	  1 2 3 5 7 8 9 10 11 12 13 14 15 22,
[2071]	0.1	  1 2 3 4 5 6 7 10 11 12 13 14 15 18 21 22 23,
[2072]	0.0	  1 2 3 4 5 6 11 12 13 14 15 18 21 22 23,
[2073]	0.0	  1 2 7 8 9 11 22 23,
[2074]	0.0	  1 2 3 5 6 7 8 9 10 11 12 13 14 15 19 22 23,
[2075]	0.0	  1 2 3 5 6 7 8 9 10 11 12 13 14 15 18 19 22 23,
[2076]	0.0	  1 2 3 4 5 6 7 8 9 10 11 12 13 14 16 17 22,
[2077]	0.0	  1 3 4 5 6 7 8 9 10 11 12 13 16 17,
[2078]	0.0	  1 3 4 5 6 8 9 11 12 13 14 15 18 19,
[2079]	0.0	  1 2 13 17 18 20 21 22 23,
[2080]	0.0	  1 2 3 4 5 7 8 9 10 11 12 13 16 17 18 20 21 22 23,
[2081]	0.0	  1 2 3 4 5 6 7 8 9 10 11 12 13 14 17 19 20 22 23,
[2082]	0.0	  1 2 3 4 6 11 15 16 17 18 19 20 21 22 23,
[2083]	0.0	  1 2 3 4 5 6 11 13 15 16 17 18 19 20 21 22 23,
[2084]	0.0	  1 2 8 12 13 14 15 16 17 18 19 20 21 22 23,
[2085]	0.0	  1 2 12 13 14 15,
[2086]	0.0	  1 3 5 11 12 13 14 15,
[2087]	0.0	  1 2 15 16 17 18 22,
[2088]	0.0	  1 2 6 15 16 17 18 19 20 21 22,
[2089]	0.0	  1 2 3 4 5 6 10 15 16 17 18 19 20 21,
[2090]	0.0	  1 2 11 13 16 17 18 19 20 21 22 23,
[2091]	0.0	  1 2 3 4 5 8 10 11 12 13 14 15 16 17 18 19 20 21 22 23,
[2092]	0.0	  1 2 3 4 5 6 7 8 9 10 11 13 14 15 17 22 23,
[2093]	0.0	  1 2 12 13 16 17 18 19 20 21 23,
[2094]	0.0	  1 2 12 13 16 17 18 19 20 21,
[2095]	0.0	  1 4 5 22 23,
[2096]	0.0	  1 2 3 4 5 6 15 16 17 18 20 21 22 23,
[2097]	0.0	  1 2 3 4 5 6 12 13 15 16 17 18 20 21 22 23,
[2098]	0.0	  1 2 9 10 11 12 13 14 15 16 17 18 19 20 21 22,
[2099]	0.0	  1 2 3 5 15 22 23,
[2100]	0.0	  1 2 3 4 5 6 7 12 13 14 15 22 23,
[2101]	0.0	  1 2 3 4 5 6 12 13 14 15 22 23,
[2102]	0.0	  1 2 3 4 5 12 13 14 15 22 23,
[2103]	0.0	  1 2 3 5 12 13 14 15 22 23,
[2104]	0.0	  1 2 3 4 5 6 7 8 9 11 12 13 14 18 19 22 23,
[2105]	0.0	  1 2 3 5 6 11 12 13 14 15 16 17 18 19 20 21 22 23,
[2106]	0.0	  1 2 14 16 17 20 21 22 23,
[2107]	0.0	  1 2 3 5 7 8 9 10 11 12 13 14 16 17 22 23,
[2108]	0.0	  1 2 14 17 20 21 22 23,
[2109]	0.0	  1 2 12 14 22 23,
[2110]	0.0	  1 2 12 13 14 21 22 23,
[2111]	0.2	  1 2 3 4 5 6 7 10 11 12 13 14 15 18 19 20 22 23,
[2112]	0.0	  1 2 7 8 9 16 17 19 22 23,
[2113]	0.0	  1 2 3 4 5 6 7 8 9 10 11 13 14 17 20 21 22 23,
[2114]	0.1	  1 2 3 4 6 11 12 13 14 15 18 19 20 21,
[2115]	0.0	  1 2 4 5 16 17 20 21 22 23,
[2116]	0.0	  1 2 4 5 12 13 14 15 16 17 18 19 20 21 22 23,
[2117]	0.0	  1 3 4 5 6 7 8 9 11 12 13,
[2118]	0.0	  1 2 3 4 5 6 7 8 9 10 11 17 18 19 20 21 22 23,
[2119]	0.0	  1 2 7 8 9 10 16 17 18 20 21 22 23,
[2120]	0.0	  1 2 3 4 5 6 7 8 10 12 13 22 23,
[2121]	0.0	  1 2 4 6 11 12 13 14,
[2122]	0.0	  1 2 7 16 17 18 19 20 21 22 23,
[2123]	0.0	  1 2 3 4 7 11 12 13 14 15 16 17 18 19 20 21 22 23,
[2124]	0.0	  1 2 8 9 11 13 14 15 16 17 18 19 20 21 22 23,
[2125]	0.0	  1 2 11 14 15 16 17 20 21 22 23,
[2126]	0.0	  1 2 4 11 12 13 14 22 23,
[2127]	0.0	  1 2 17 19,
[2128]	0.0	  1 2 17 19 23,
[2129]	0.0	  1 2 17 19 22 23,
[2130]	0.0	  1 2 14 17 19 22 23,
[2131]	0.0	  1 2 7 11 12 13 14 19 22 23,
[2132]	0.0	  1 2 7 8 9 10 11 12 13 14 17 19 22 23,
[2133]	0.0	  1 3 4 5 6 7 8 9 10 13 16 17 20 21 22 23,
[2134]	0.0	  1 2 3 4 7 8 9 10 12 14 15 16 17 18 19 20 21 22 23,
[2135]	0.0	  1 2 6 7 8 9 10 11 12 13 14 15 16 17 18 19 20 22 23,
[2136]	0.0	  1 15 16 17 18 22 23,
[2137]	0.0	  1 2 3 4 5 6 7 10 11 12 13 14 15 16 17 18 19 22 23,
[2138]	0.0	  1 2 3 4 5 6 9 11 12 13 14 15 18 19 20 22 23,
[2139]	0.0	  1 2 3 4 5 6 7 11 12 13 14 15 16 17 21 22 23,
[2140]	0.0	  1 2 5 17 22 23,
[2141]	0.0	  1 2 3 5 7 8 9 10 17 22 23,
[2142]	0.1	  1 9,
[2143]	0.0	  1 11 12 13 14 15 18 22 23,
[2144]	0.0	  1 2 7 10 14 15 16 17 19 20 21 22 23,
[2145]	0.0	  1 2 3 4 6 11 22 23,
[2146]	0.0	  1 2 3 4 5 6 7 10 14 15 22 23,
[2147]	0.0	  1 3 4 6 11 12 13,
[2148]	0.1	  1 2 3 4 6 11 12 13 14 15 19 22 23,
[2149]	0.0	  1 2 4 5 7 8 9 10 12 15 16 17 18 19 20 21 22 23,
[2150]	0.0	  1 2 3 4 5 6 17 22 23,
[2151]	0.0	  1 2 3 4 5 6 7 10 11 14 15 16 17 18 19 20 21 22 23,
[2152]	0.0	  1 2 3 4 5 6 7 10 17 22 23,
[2153]	0.0	  1 2 3 4 5 6 7 11 13 14 22 23,
[2154]	0.0	  1 2 3 4 5 7 8 9 11 12 13 14 15 16 17 18 19 22 23,
[2155]	0.0	  1 2 3 4 5 7 8 9 11 12 13 14 15 16 17 18 19 20 22 23,
[2156]	0.0	  1 2 8 9 13 15 16 17 18 19 20 21 22 23,
[2157]	0.0	  1 2 3 11 12 13 14 15 19 22 23,
[2158]	0.0	  1 2 6 7 8 9 10 11 12 13 14 22 23,
[2159]	0.0	  1 2 3 4 6 15 22 23,
[2160]	0.0	  1 2 3 4 5 16 17 23,
[2161]	0.0	  1 2 3 4 5 16 17 22 23,
[2162]	0.0	  1 2 11 13 16 17 23,
[2163]	0.0	  1 2 11 12 13 16 17,
[2164]	0.1	  1 11 14 15,
[2165]	0.1	  1 2 3 4 5 6 7 8 9 10 11 12 13 14 15 16 17 22,
[2166]	0.0	  1 3 4 5 6 7,
[2167]	0.0	  1 3,
[2168]	0.0	  1 2 4 6 8 10 11 12 13 14 15 16 17 18 19 20 21 22 23,
[2169]	0.0	  1 2 3 4 5 6 7 9 11 12 13 14 15 22,
[2170]	0.0	  1 2 4 15 16 17 18 19 20 21 22 23,
[2171]	0.0	  1 3 4 5 6 7 8 9 10 11 12 13 14 15 18 19 21 22 23,
[2172]	0.0	  1 2 12 13 14 15 18 19 23,
[2173]	0.0	  1 2 5 8 10 11 12 13 14 15 16 17 18 19 20 21 22 23,
[2174]	0.1	  1 2 3 4 5 6 7 11 12 13 14 15 18 19 22 23,
[2175]	0.0	  1 2 3 4 5 6 7 9 11 12 13 14 15 18 19 20 22 23,
[2176]	0.0	  1 2 3 4 5 6 7 9 11 12 13 14 15 18 19 22 23,
[2177]	0.0	  1 2 3 4 5 6 7 8 9 11 12 13 14 15 18 19,
[2178]	0.0	  1 2 3 5 6 11 12 13 22 23,
[2179]	0.0	  1 2 3 4 5 6 7 11 12 13 14 15 19 22 23,
[2180]	0.0	  1 2 3 4 5 6 14 15 22 23,
[2181]	0.0	  1 2 3 4 5 6 7 8 9 10 12 13 14 15 22 23,
[2182]	0.0	  1 2 11 12 13 16 17 18 19 20 21,
[2183]	0.0	  1 2 11 12 13 14 17 19 22 23,
[2184]	0.0	  1 2 6 7 8 9 10 11 12 13 14 16 17 18 19 20 21 22,
[2185]	0.0	  1 2 4 7 8 9 10 12 13 15 16 17 18 19 20 21 22 23,
[2186]	0.0	  1 2 3 4 6 7 8 9 10 17 20 21 22 23,
[2187]	0.1	  1 2 6 7 8 9 10 16 17 19 20 21 22 23,
[2188]	0.0	  1 2 4 6 13 14 15 16 17 18 19 20 21 22 23,
[2189]	0.0	  1 2 3 4 5 11 12 13 14 15 21 22 23,
[2190]	0.0	  1 2 11 13 14 16 17 20 21 22 23,
[2191]	0.0	  1 2 11 14 15 18 19 20 21 22 23,
[2192]	0.0	  1 2 18 19 22 23,
[2193]	0.0	  1 2 7 10 11 12 13 14 18 19 20 21 22 23,
[2194]	0.0	  1 2 7 10 11 12 13 14 18 19 22 23,
[2195]	0.0	  1 2 7 8 10 11 12 13 14 17 18 19 20 21 22 23,
[2196]	0.0	  1 2 3 4 5 7 8 9 10 11 12 13 14 18 19 22 23,
[2197]	0.0	  1 2 12 13 14 15 20 21 22 23,
[2198]	0.0	  1 2 3 4 5 6 7 8 9 11 12 13 16 17 22 23,
[2199]	0.0	  1 2 11 13 20 21 22 23,
[2200]	0.0	  1 3 4 6 11 12 13 14 15 18 19,
[2201]	0.0	  1 2 4 6 11 12 13 14 15 18 19 20 21,
[2202]	0.0	  1 2 16 17 20 22 23,
[2203]	0.0	  1 2 11 12 13 14 15 17 20 21 22 23,
[2204]	0.0	  1 2 3 4 5 6 8 9 10 11 12 13 14 15 18 19 20 21 22 23,
[2205]	0.0	  1 2 11 13 14 19 22 23,
[2206]	0.0	  1 2 3 4 5 15 16 17 20 21 22 23,
[2207]	0.0	  1 2 4 15 16 17 20 21 22 23,
[2208]	0.0	  1 2 3 4 5 6 7 10 13 15 16 17 18 19 20 21 22 23,
[2209]	0.0	  1 2 4 13 15 16 17 18 19 20 21 22 23,
[2210]	0.1	  1 2 3 4 5 6 9 11 12 13 14 15 21 22 23,
[2211]	0.0	  1 2 11 12 14,
[2212]	0.0	  1 2 12 14 15 16 17 18 19 22 23,
[2213]	0.0	  1 2 3 4 5 11 12 13 14 15 16 17 18 22 23,
[2214]	0.0	  1 3 4 5 7 8 9 22 23,
[2215]	0.0	  1 2 3 4 5 7 8 9 12 13 22 23,
[2216]	0.0	  1 2 3 5 7 8 9 12 13 22 23,
[2217]	0.0	  1 3 4 5 6 7 8 9 10 15 16 17 18 20 21 22 23,
[2218]	0.0	  1 2 7 13 14 15 16 17 18 19 20 21 22 23,
[2219]	0.0	  1 2 3 4 5 6 7 8 10 11 12 13 14 15 19 20 21 22 23,
[2220]	0.0	  1 2 5 7 8 9 10 11 12 13 14 16 17 19 22 23,
[2221]	0.0	  1 2 8 15 16 17 18 19 20 21 22 23,
[2222]	0.0	  1 2 3 11 22 23,
[2223]	0.0	  1 2 13 15 18 19 20 21 22 23,
[2224]	0.0	  1 2 13 15 16 18 19 20 21 22 23,
[2225]	0.0	  1 2 3 5 6 11 12 13 14 15 18 19 22 23,
[2226]	0.0	  1 2 3 4 5 6 7 8 9 10 11 12 13 14 19 20 21 22,
[2227]	0.0	  1 2 18 19,
[2228]	0.0	  1 2 3 4 5 6 7 8 9 16 17 18 19 20 21 22 23,
[2229]	0.0	  1 2 7 8 9 10 17 18 19 20 21 22 23,
[2230]	0.0	  1 6,
[2231]	0.0	  1 2 3 4 5 6 7 8 9 11 12 13 14 15 16 18 19 22 23,
[2232]	0.0	  1 2 11 12 13 14 15 18 19 20 22,
[2233]	0.0	  1 2 4 5 7 8 9 10 14 15 16 17 18 19 20 21 22 23,
[2234]	0.0	  1 2 4 5 6 7 8 9 11 12 13 14 15 16 17 18 19 20 21 22 23,
[2235]	0.0	  1 2 3 11 12 13 22 23,
[2236]	0.0	  1 2 3 4 11 12 13 14 22 23,
[2237]	0.0	  1 2 3 4 6 11 12 13 14 15 18 21 22 23,
[2238]	0.0	  1 2 11 13 14 15 17 18 20 21 22 23,
[2239]	0.0	  1 2 7 11 12 13 14 15 18 19 20 21 22 23,
[2240]	0.0	  1 2 7 11 12 13 14 15 22 23,
[2241]	0.0	  1 2 3 5 6 11 12 13 14 15 19 22 23,
[2242]	0.0	  1 2 3 4 5 11 12 13 14 15 16 17 21 22 23,
[2243]	0.1	  1 3 4 5 6 7 8 10 11 12 13 14 15 16 17 18 19 20 21 22 23,
[2244]	0.0	  1 2 4 5 6 7 8 9 10 16 17 18 19 20 21 22 23,
[2245]	0.0	  1 2 5 6 7 8 9 10 15 16 17 18 19 20 21 22 23,
[2246]	0.0	  1 3 4 5 7 8 9 11 12 13 14 22 23,
[2247]	0.0	  1 2 4 8 11 12 13 14 15 16 17 18 19 20 21 22 23,
[2248]	0.0	  1 2 6 11 12 13,
[2249]	0.0	  1 4 6 7 8 9 10 11 12 13 14 15 16 17 18 19 20 21,
[2250]	0.0	  1 2 3 4 5 6 16 17 22 23,
[2251]	0.0	  1 2 3 11 12 13 14 15 18 19 20 22 23,
[2252]	0.0	  1 2 3 4 5 6 8 9 10 11 12 13 14 15 16 18 19 20 21 22 23,
[2253]	0.0	  1 2 3 4 5 6 8 9 11 12 13 14,
[2254]	0.1	  1 2 3 5 7 8 9 10 11 12 13 14 15 16 17 18 19 20 22 23,
[2255]	0.0	  1 2 3 5 7 8 9 10 11 12 13 14 15 16 18 19 22 23,
[2256]	0.0	  1 2 3 4 5 7 8 9 10 11 12 13 14 15 16 18 19 22 23,
[2257]	0.0	  1 2 3 5 6 10 11 12 13 14 15 16 17 18 19 20 21 22 23,
[2258]	0.0	  1 2 7 8 9 11 12 13 14 17 18 19 20 21 22 23,
[2259]	0.0	  1 2 9 17 20 21 22 23,
[2260]	0.0	  1 2 3 4 5 7 8 9 12 13 14 15 16 17 18 19 20 21 22 23,
[2261]	0.0	  1 2 7 8 10 11 12 14 15 16 17 18 19 20 21 22 23,
[2262]	0.0	  1 2 11 12 14 15 19 22 23,
[2263]	0.0	  1 2 13 14 15 17 20 21 22 23,
[2264]	0.0	  1 2 15 17 20 21,
[2265]	0.0	  1 2 7 8 9 10 11 12 13 14 15 16 17 18 20 21 22 23,
[2266]	0.0	  1 2 3 4 5 6 9 11 14 15 16 17 18 19 20 21 22 23,
[2267]	0.0	  1 2 7 8 9 11 12 13 14 15 16 17 18 19 20 21 22,
[2268]	0.0	  1 2 7 8 9 10 11 12 13 14 15 18 19 22 23,
[2269]	0.0	  1 2 3 4 5 6 7 8 9 10 11 12 13 14 17 18 19 20 21 22,
[2270]	0.0	  1 2 3 4 5 6 7 8 9 10 11 12 13 14 18 19 20,
[2271]	0.0	  1 2 3 5 6 7 8 9 10 14 15 16 17 18 19 20 21 22 23,
[2272]	0.0	  1 2 3 4 5 6 7 13 14 15 16 17 18 19 20 21 22 23,
[2273]	0.0	  1 2 3 4 5 6 7 9 22 23,
[2274]	0.0	  1 2 3 4 5 6 7 8 9 19 22 23,
[2275]	0.0	  1 2 9 11 12 13 14 15 22 23,
[2276]	0.0	  1 2 9 11 12 13 14 15 18 19 20 21 22 23,
[2277]	0.0	  1 3 4 5 6 9 11 12 13 14 22 23,
[2278]	0.0	  1 2 3 4 5 6 7 8 9 10 12 15 16 17 18 19 20 21 22,
[2279]	0.0	  1 2 3 4 5 6 7 8 9 12 13 15 22 23,
[2280]	0.0	  1 2 3 4 5 6 7 8 9 10 11 12 13 15 16 17 21 22 23,
[2281]	0.0	  1 2 3 4 5 6 7 8 9 10 11 17 19 22 23,
[2282]	0.0	  1 2 3 5 11 12 13 14 15 16 18 19 22 23,
[2283]	0.0	  1 2 3 4 5 6 7 8 9 10 11 12 13 16 17 19 21 22 23,
[2284]	0.0	  1 2 3 4 5 6 7 8 9 10 12 13 17 18 20 21 22 23,
[2285]	0.0	  1 2 3 4 5 6 7 8 9 10 17 18 20 21 22 23,
[2286]	0.0	  1 2 12 13 14,
[2287]	0.0	  1 2 3 4 5 6 7 8 9 10 11 12 13 14 19,
[2288]	0.0	  1 2 4 5 7 8 9 10 12 13 22 23,
[2289]	0.0	  1 2 5 7 8 9 10 12 13 22 23,
[2290]	0.0	  1 2 3 4 5 7 8 9 10 11 12 13 14 15 18 19 20 21 22 23,
[2291]	0.0	  1 2 3 6 11 12 13 14 15 16 17 18 19 20 21 23,
[2292]	0.0	  1 2 3 5 7 8 9 10 14 15 16 17 18 19 20 21 22 23,
[2293]	0.0	  1 2 11 14 15 16 17 19 20 21 22 23,
[2294]	0.0	  1 2 3 4 5 6 7 10 15 16 17 22 23,
[2295]	0.0	  1 2 3 4 5 6 7 8 10 15 16 17 22 23,
[2296]	0.0	  1 2 3 4 5 6 7 8 9 10 15 16 17 22 23,
[2297]	0.0	  1 2 3 4 5 6 7 8 9 10 11 12 13 15 16 17 18 19 20 22 23,
[2298]	0.0	  1 16 17 20 21 22 23,
[2299]	0.0	  1 2 11 14 15 16 17 18 19 20 21 22,
[2300]	0.0	  1 2 3 4 5 6 7 8 11 12 13 14 15 19 22 23,
[2301]	0.0	  1 2 3 4 5 6 7 8 10 11 12 13 14 15 18 21 22 23,
[2302]	0.0	  1 2 16 17 20 21 22,
[2303]	0.0	  1 2 3 4 5 6 7 9 10 11 12 13 14 15 16 17 22 23,
[2304]	0.0	  1 2 4 6 7 8 9 10 11 13 14 16 17 18 19 20 21 22 23,
[2305]	0.0	  1 2 11 13 14 17 22 23,
[2306]	0.0	  1 2 6 11 12 13 14 15 16 17 18 19 21 22 23,
[2307]	0.0	  1 2 3 6 7 8 9 10 11 12 13 14 15 16 17 18 19 20 21 23,
[2308]	0.0	  1 2 8 9 10 11 12 13 14 15 16 17 18 19 20 21 23,
[2309]	0.0	  1 2 11 12 13 14 17 22 23,
[2310]	0.0	  1 3 4 5 6 7 10 11 12 13 14 15,
[2311]	0.0	  1 2 3 4 5 6 7 8 9 10 16 17 18 19 20 21 22,
[2312]	0.0	  1 2 3 4 5 6 7 8 9 10 11 12 13 14 15 16 17 18,
[2313]	0.0	  1 2 12 13 18 20 21 22 23,
[2314]	0.0	  1 2 3 5 6 7 8 9 10 11 12 13 14 16 17 18 19 20 21 22 23,
[2315]	0.0	  1 2 8 9 16 17,
[2316]	0.0	  1 2 7 8 9 13 16 17 22 23,
[2317]	0.0	  1 2 8 9 11 12 13 14 15 16 17 18 19 22 23,
[2318]	0.0	  1 2 3 4 5 6 7 8 9 11 12 13 14 15 16 17 18 22 23,
[2319]	0.1	  1 2 11 13 14 15 23,
[2320]	0.0	  1 2 4 6 11 12 13 14 15 18 20 21 22 23,
[2321]	0.0	  1 2 11 12 13 14 15 16 18 19 20 21 22,
[2322]	0.0	  1 2 4 7 10 11 12 13 14 15 16 17 18 19 20 21 22 23,
[2323]	0.0	  1 2 3 4 5 6 7 10 16 17 21 22 23,
[2324]	0.0	  1 3 4 5 6 7 8 9 10 12 16 17 18 19 20 21 22 23,
[2325]	0.1	  1 2 3 11 12 13 14 15 18 19 20 21 22 23,
[2326]	0.0	  1 2 3 5 11 12 13 14 15 16 17 18 22 23,
[2327]	0.0	  1 2 3 4 5 6 7 8 9 11 22 23,
[2328]	0.0	  1 2 18 19 20,
[2329]	0.0	  1 2 15 17 18 20 21 22 23,
[2330]	0.0	  1 2 14 15 17 18 20 21 22 23,
[2331]	0.0	  1 2 3 4 6 21 22 23,
[2332]	0.0	  1 2 3 4 5 6 9 10 11 12 13 14 15 18 19 20 21 22 23,
[2333]	0.0	  1 2 3 4 5 6 7 10 11 22 23,
[2334]	0.0	  1 2 3 6 7 8 9 10 16 17 18 19 20 21 22 23,
[2335]	0.0	  1 2 3 5 13 14 15 22 23,
[2336]	0.0	  1 2 11 12 13 16 17 20 21 22 23,
[2337]	0.0	  1 2 7 8 10 11 12 13 14 16 17 18 19 20 21 22 23,
[2338]	0.0	  1 2 3 4 5 6 7 8 9 10 11 12 13 16 17 18 19 20 21,
[2339]	0.0	  1 3 4 5 6 7 8 9 10 17 19 22 23,
[2340]	0.0	  1 2 4 5 11 12 13 22 23,
[2341]	0.0	  1 2 12 14 15 19 22 23,
[2342]	0.0	  1 2 3 4 5 11 12 13 14 15 17 18 19 20 21 22 23,
[2343]	0.0	  1 2 7 9 11 12 13 14 15 16 17 18 19 20 21 22 23,
[2344]	0.0	  1 2 7 10 11 12 13 14 15 16 17 19 20 21 22 23,
[2345]	0.0	  1 2 3 4 5 6 7 8 9 11 12 13 14 15 16 17 18 19 21 22 23,
[2346]	0.0	  1 2 4 5 6 10 11 12 13 14 15 16 17 18 19 20 21 22 23,
[2347]	0.0	  1 2 4 6 15 16 17 20 21 22 23,
[2348]	0.0	  1 2 3 5 10 11 12 13 14 15 16 17 18 19 20 21 22 23,
[2349]	0.0	  1 2 6 11 12 13 14 19 22 23,
[2350]	0.0	  1 7 8 9 11 12 13 14,
[2351]	0.0	  1 2 11 13 14 15 16 22 23,
[2352]	0.0	  1 2 3 4 5 6 7 8 10 16 17 18 19 20 21 22 23,
[2353]	0.0	  1 2 7 10 11 12 13 14 15 21 22 23,
[2354]	0.0	  1 2 3 4 5 13 15 22 23,
[2355]	0.0	  1 2 3 5 13 15 22 23,
[2356]	0.0	  1 2 3 4 5 6 7 8 9 10 11 12 13 16 17 18 22 23,
[2357]	0.0	  1 2 7 8 10 16 17 21 22 23,
[2358]	0.0	  1 2 3 4 6 11 12 13 14 15 18 22 23,
[2359]	0.0	  1 2 4 5 6 7 8 9 10 11 12 13 14 15 16 17 18 19 20 21,
[2360]	0.0	  1 2 7 8 9 15 16 17 18 19 20 21,
[2361]	0.0	  1 2 14 15 16 17 19 22 23,
[2362]	0.0	  1 2 11 13 14 15 16 17 19 20 21 22 23,
[2363]	0.0	  1 2 3 5 7 8 9 10 11 14 15 16 17 18 19 20 21 22 23,
[2364]	0.0	  1 2 7 8 10 17 20 21 22 23,
[2365]	0.0	  1 2 17 20 21 22,
[2366]	0.0	  1 3 4 5 6 11 12 13 14 15 18,
[2367]	0.0	  1 2 7 8 9 10 11 16 17 19 20 21 22 23,
[2368]	0.0	  1 2 3 4 5 6 13 14 15 16 17 18 19 20 21 22 23,
[2369]	0.0	  1 2 3 4 5 6 16 17 18 20 21 22 23,
[2370]	0.0	  1 2 11 12 13 14 15 16 19,
[2371]	0.0	  1 2 3 4 5 6 7 8 9 10 11 12 13 18 19 20 21 22 23,
[2372]	0.0	  1 2 3 4 5 6 7 10 11 12 13 14 16 17 21 22 23,
[2373]	0.0	  1 2 3 4 5 6 7 8 9 11 12 13 14 15 18 20 22 23,
[2374]	0.0	  1 2 3 4 5 6 10 14 15 16 17 18 19 20 21 22 23,
[2375]	0.0	  1 2 5 7 8 9 10 12 16 17 18 19 20 21 22 23,
[2376]	0.0	  1 2 11 13 14 15 17 18 19 20 21 22 23,
[2377]	0.0	  1 15 18,
[2378]	0.0	  1 2 7 8 9 10 11 12 14 15 16 17 18 19 20 21,
[2379]	0.0	  1 2 7 8 9 10 11 12 14 15 16 17 18 19 20 21 22,
[2380]	0.0	  1 2 7 8 9 10 11 14 15 16 17 18 19 20 21 22,
[2381]	0.0	  1 2 3 4 5 6 12 13 15 18 20 21 22 23,
[2382]	0.0	  1 2 3 4 5 6 12 13 15 18 22 23,
[2383]	0.0	  1 2 7 8 9 11 12 13 14 15 18 19 20 21 22 23,
[2384]	0.0	  1 2 3 4 5 6 7 10 11 12 13 14 15 16 17 18 19 20 22 23,
[2385]	0.0	  1 2 6 7 8 9 10 15 16 17 18 19 20 21 22,
[2386]	0.0	  1 2 3 4 5 6 7 8 9 10 11 12 13 15 16 17 19 22 23,
[2387]	0.0	  1 2 3 4 5 6 7 10 11 12 13 14,
[2388]	0.0	  1 2 3 4 5 6 7 8 9 10 11 12 13 14 19 20 21,
[2389]	0.0	  1 2 3 4 5 6 7 10 11 12 13 14 15 16 18 20 21 22 23,
[2390]	0.0	  1 3 5 6 11 12 13 14,
[2391]	0.0	  1 2 6 11 13 14 22 23,
[2392]	0.1	  1 2 11 12 13 14 15 18 20 21 23,
[2393]	0.0	  1 2 4 6 7 8 9 10 11 12 14 15 16 17 18 19 20 21 22 23,
[2394]	0.0	  1 2 7 10 11 12 13 14 15 17 18 19 20 21 22 23,
[2395]	0.0	  1 2 3 6 11 12 13 14 15 18 19,
[2396]	0.0	  1 2 5 7 8 9 10 11 12 13 14 16 17 22 23,
[2397]	0.0	  1 2 3 4 5 7 8 9 10 11 12 13 14 16 17 21 22 23,
[2398]	0.0	  1 2 7 8 9 10 11 12 13 14 16 17 21 22 23,
[2399]	0.0	  1 2 12 13 18 22 23,
[2400]	0.0	  1 2 18,
[2401]	0.0	  1 8 9 16 17 18 19 20 21,
[2402]	0.0	  1 2 3 4 5 6 11 12 13 14 15 18 19 20 21 22,
[2403]	0.0	  1 2 3 5 6 11 12 13 14 22 23,
[2404]	0.0	  1 2 3 4 5 6 7 10 12 13 14 22 23,
[2405]	0.0	  1 2 11 12 14 15 18 19,
[2406]	0.0	  1 2 15 19 22 23,
[2407]	0.0	  1 2 3 5 7 8 9 10 11 12 13 14 15 18 22 23,
[2408]	0.0	  1 2 6 7 8 9 10 11 12 13 14 19 22 23,
[2409]	0.0	  1 2 16 20 21 22 23,
[2410]	0.0	  1 2 16,
[2411]	0.0	  1 16,
[2412]	0.0	  1 2 3 4 5 6 7 8 9 10 11 13 19 22 23,
[2413]	0.0	  1 3 4 5 23,
[2414]	0.0	  1 3 5 23,
[2415]	0.0	  1 2 7 8 9 10 12 13 15 16 17 18 19 20 21 22 23,
[2416]	0.0	  1 2 11 12 13 16 17 18 19 20 21 22 23,
[2417]	0.0	  1 2 6 7 8 9 10 16 17 20 21 22 23,
[2418]	0.0	  1 2 3 5 6 7 8 9 10 15 16 17 18 19 20 21 22 23,
[2419]	0.0	  1 2 3 4 5 6 7 8 9 10 11 12 13 22,
[2420]	0.0	  1 2 3 4 6 11 12 13 14 15 17 18 19 20 21 22 23,
[2421]	0.0	  1 2 3 4 5 6 7 8 9 10 14 16 17 18 19 20 21 22 23,
[2422]	0.0	  1 16 17 22 23,
[2423]	0.0	  1 2 3 4 5 6 7 9 10 11 12 13 14 15 20 21 22 23,
[2424]	0.0	  1 2 3 4 5 6 7 9 10 11 12 13 14 15 21 22 23,
[2425]	0.0	  1 2 8 9 10 15 16 17 18 19 20 21,
[2426]	0.0	  1 2 3 4 5 15 18 19 20 21 22 23,
[2427]	0.0	  1 2 3 4 5 6 7 10 14 15 18 19 20 21 22 23,
[2428]	0.0	  1 2 3 4 5 6 7 8 9 10 11 12 14 15 17 18 19 20 21 22 23,
[2429]	0.0	  1 2 7 8 9 12 13 16 17 18 19 20 21 22 23,
[2430]	0.0	  1 2 3 4 5 6 7 8 9 10 13 14 16 17 20 21 22 23,
[2431]	0.0	  1 17 20 21,
[2432]	0.0	  1 2 7 10 15 16 17 20 21 22 23,
[2433]	0.0	  1 2 7 8 10 15 16 17 20 21 22 23,
[2434]	0.0	  1 2 4 5 15 16 17 18 19 20 21 22 23,
[2435]	0.0	  1 2 7 8 10 22 23,
[2436]	0.0	  1 2 12 13 14 18 22 23,
[2437]	0.0	  1 2 7 8 9 15 16 17 18 19 20 21 23,
[2438]	0.0	  1 3 4 5 6 7 8 10 11 12 13 14 15 18 19 20 21 22 23,
[2439]	0.0	  1 3 4 5 6 7 10 11 12 13 14 15 18 19 20 21 22 23,
[2440]	0.0	  1 2 3 4 6 7 8 9 10 11 12 13 14 15 16 17 18 20 21 22 23,
[2441]	0.0	  1 2 4 11 12 13 14 15 16 17 18 19 20 21 23,
[2442]	0.0	  1 2 3 4 5 11 12 13 14 15 16 17 18 19 20 21 23,
[2443]	0.0	  1 2 3 4 5 6 7 8 11 12 13 14 15 18 19 20 21 22 23,
[2444]	0.0	  1 2 3 4 5 6 10 11 15 16 17 18 19 20 21 22 23,
[2445]	0.0	  1 2 3 4 6 13 15 22 23,
[2446]	0.0	  1 2 3 4 15 16 17 20 21 22 23,
[2447]	0.0	  1 2 3 5 6 11 12 13 14 15 16 18 19 20 21 22 23,
[2448]	0.0	  1 11 12 13 14 15 16,
[2449]	0.0	  1 2 6 10 11 12 13 14 15 16 17 18 19 20 21,
[2450]	0.0	  1 2 3 7 8 9 11 12 13 22 23,
[2451]	0.0	  1 2 3 5 7 8 9 11 12 13 22 23,
[2452]	0.0	  1 2 11 12 13 15 16 17 18 19 20 21,
[2453]	0.0	  1 2 7 8 9 10 13 15 16 17 18 19 20 21 22 23,
[2454]	0.0	  1 2 7 9 10 11 14 15 16 17 18 19 20 21 22 23,
[2455]	0.0	  1 2 7 8 9 12 13 15 16 17 18 19 20 21 22 23,
[2456]	0.0	  1 2 11 15 16 17 22 23,
[2457]	0.0	  1 2 3 4 5 6 7 8 9 17 20 22 23,
[2458]	0.0	  1 14 15 16 17 20 21 22 23,
[2459]	0.0	  1 2 3 4 5 6 8 9 16 17 18 19 20 21 22 23,
[2460]	0.0	  1 2 3 4 5 6 9 16 17 18 19 20 21 22 23,
[2461]	0.0	  1 2 3 7 8 9 10 12 14 15 16 17 18 19 20 21 22 23,
[2462]	0.0	  1 2 4 6 11 12 13 14 15 16 17 18 20 21 22 23,
[2463]	0.0	  1 2 12 13 14 15 17 18 19 20 21 22 23,
[2464]	0.0	  1 2 3 4 5 6 11 12 13 15 16 18 19 20 21 22 23,
[2465]	0.0	  1 8 9 11 12 13 14,
[2466]	0.0	  1 2 3 4 5 7 8 9 11 12 13 14 22 23,
[2467]	0.0	  1 2 3 4 5 6 7 11 12 13 14 15 18 19 20 22 23,
[2468]	0.0	  1 2 3 4 5 6 7 10 11 12 13 14 15 18 22 23,
[2469]	0.0	  1 2 3 4 5 6 7 8 9 10 11 12 13 14 18 21 22 23,
[2470]	0.0	  1 2 3 4 5 6 7 8 9 10 11 12 13 17 18 20 21 22 23,
[2471]	0.0	  1 2 3 4 5 6 7 8 9 10 11 12 13 14 15 16 18 19,
[2472]	0.0	  1 2 3 4 5 11 12 13 14 15 16 20 21 22 23,
[2473]	0.0	  1 6 11 12 13 14 15 16 17 18 19 20 21,
[2474]	0.0	  1 8 9,
[2475]	0.0	  1 2 12 14 15 22,
[2476]	0.0	  1 2 12 14 15,
[2477]	0.0	  1 2 9 16 17 18 19 20 21 23,
[2478]	0.0	  1 2 5 7 8 9 10 13 14 16 17 18 19 20 21 22 23,
[2479]	0.0	  1 2 11 12 13 20 21 22 23,
[2480]	0.0	  1 2 3 4 5 11 12 13 20 21 22 23,
[2481]	0.0	  1 2 3 4 5 6 11 12 13 20 21 22 23,
[2482]	0.0	  1 2 3 4 5 6 7 8 9 10 17 21 22 23,
[2483]	0.0	  1 2 3 4 5 6 7 8 9 10 11 12 13 18 22 23,
[2484]	0.1	  1 8 9 11 12 13 14 15 16 17 18 19 20 21,
[2485]	0.0	  1 3 4 5 6 7 9 22 23,
[2486]	0.0	  1 2 3 4 5 6 7 8 10 16 17 19 20 21 22 23,
[2487]	0.0	  1 11 12 13 14 15 16 17 18 19 20 21,
[2488]	0.0	  1 2 3 4 5 6 7 12 13 15 16 17 18 19 20 21 22 23,
[2489]	0.0	  1 3 4 5 6 7 8 9 10 11 12 13 16 17 20 21 22 23,
[2490]	0.0	  1 4 6 15 16 17 18 19 20 21,
[2491]	0.0	  1 2 3 4 5 6 7 8 9 10 11 12 13 14 15 16 17 19 20 21,
[2492]	0.0	  1 2 7 8 9 10 16 17 21 22 23,
[2493]	0.0	  1 2 7 8 9 11 12 13 14 15 16 18 19 20 21 22 23,
[2494]	0.0	  1 2 3 4 5 6 7 10 11 12 13 14 19 21 22 23,
[2495]	0.0	  1 2 3 4 5 6 7 10 11 12 13 14 19 20 21 22 23,
[2496]	0.0	  1 2 3 4 5 6 11 12 13 14 19 20 21 22 23,
[2497]	0.0	  1 2 11 12 13 14 19 20 21 22 23,
[2498]	0.0	  1 2 17 19 20 21 22 23,
[2499]	0.0	  1 3 4 5 6 7 9 11 12 13 14 22 23,
[2500]	0.0	  1 2 3 4 5 6 11 12 13 14 20 22 23,
[2501]	0.0	  1 2 3 4 5 6 7 8 10 11 12 13 14 17 20 21 22 23,
[2502]	0.0	  1 2 3 4 5 7 8 9 10 11 13 14 15 16 17 18 19 20 21 22 23,
[2503]	0.0	  1 2 3 4 5 7 8 9 10 11 14 15 16 17 18 19 20 21 22 23,
[2504]	0.0	  1 2 3 13 22 23,
[2505]	0.0	  1 2 7 8 10 16 17 19 22 23,
[2506]	0.0	  1 2 15 16 17 18 19,
[2507]	0.0	  1 21 22 23,
[2508]	0.0	  1 7 10 16 17 20 21 22 23,
[2509]	0.0	  1 2 3 4 5 6 9 10 11 12 13 14 15 22 23,
[2510]	0.0	  1 2 3 4 5 6 10 11 12 13 14 15 22 23,
[2511]	0.0	  1 2 3 4 5 6 10 11 12 13 14 15 19 22 23,
[2512]	0.0	  1 2 3 4 5 6 8 9 10 11 12 13 14 15 18 19 20 22 23,
[2513]	0.0	  1 2 4 5 6 7 8 9 10 12 13 16 17 18 19 20 21 22 23,
[2514]	0.0	  1 2 7 8 9 15 16 17 22 23,
[2515]	0.0	  1 2 3 4 5 6 7 8 9 10 16 17 19 20 22 23,
[2516]	0.0	  1 3 4 6 7 8 9 10 11 12 13 14 15 16 17 18 19 20 21 22 23,
[2517]	0.0	  1 2 7 8 9 10 16 17 19 20 21 22,
[2518]	0.0	  1 2 4 5 7 8 9 10 16 17 20 21 22 23,
[2519]	0.0	  1 2 3 4 5 6 7 8 9 13 22 23,
[2520]	0.0	  1 2 8 9 15 16 17 18 19 20 21 23,
[2521]	0.0	  1 3 4 5 6 7 8 11 12 13 22 23,
[2522]	0.0	  1 2 7 8 9 10 11 12 13 14 15 17 18 19 20 21 22 23,
[2523]	0.0	  1 2 7 8 9 10 11 12 13 14 15 18 19 20 21 22 23,
[2524]	0.0	  1 2 3 4 5 6 7 8 9 10 11 19 22 23,
[2525]	0.0	  1 2 3 4 5 6 7 8 9 10 11 22 23,
[2526]	0.0	  1 3 4 5 6 7 8 9 10 11 12 14 16 17,
[2527]	0.0	  1 2 13 21 22 23,
[2528]	0.0	  1 2 9 11 12 13 14 15 17 18 19 20 21 22 23,
[2529]	0.0	  1 2 8 9 11 12 13 14 15 17 18 19 20 21 22 23,
[2530]	0.0	  1 4 6,
[2531]	0.0	  1 2 3 4 5 6 7 10 20 21 22 23,
[2532]	0.0	  1 2 4 6 11 12 13 14 15 17 18 19 20 21 22 23,
[2533]	0.0	  1 2 3 4 5 6 11 12 13 14 18 20 21 22 23,
[2534]	0.0	  1 2 3 4 5 6 9 11 12 13 14 18 20 21 22 23,
[2535]	0.0	  1 2 15 17 20 21 22 23,
[2536]	0.0	  1 3 4 5 6 7 8 9 10 11 12 13 14 18,
[2537]	0.0	  1 2 3 4 5 6 7 8 9 10 17 20 21 22,
[2538]	0.0	  1 2 3 4 6 8 9 10 11 12 13 14 15 16 17 18 19 20 21 22 23,
[2539]	0.0	  1 2 3 4 5 6 7 9 11 15 16 17 18 19 20 21 22 23,
[2540]	0.0	  1 11 12 13 14 15 16 18 19 20 21,
[2541]	0.0	  1 2 3 5 11 12 13 14 15 18 20 21 22 23,
[2542]	0.0	  1 2 3 4 5 6 7 8 9 10 11 12 13 14 15 16 18 21 22 23,
[2543]	0.0	  1 2 3 4 5 6 7 8 9 10 13 22 23,
[2544]	0.0	  1 2 8 11 12 13 22 23,
[2545]	0.0	  1 6 7 8 9 10 11 12 13 14 15 16 17 18 19 20 21,
[2546]	0.0	  1 2 16 22 23,
[2547]	0.0	  1 2 14 21 22 23,
[2548]	0.0	  1 2 3 4 5 11 12 13 15 16 17 18 20 21 22 23,
[2549]	0.0	  1 2 4 11 12 13 14 15 16 18 19 20 21 22 23,
[2550]	0.0	  1 2 3 4 5 6 7 8 9 10 11 12 13 14 16 17 18 19 20,
[2551]	0.0	  1 2 11 12 13 14 15 18 20 21 22,
[2552]	0.0	  1 2 3 4 5 6 7 11 12 13 14 17 22 23,
[2553]	0.0	  1 2 3 4 5 6 7 8 10 11 12 13 14 16 17 22 23,
[2554]	0.0	  1 2 3 4 5 6 7 8 9 11 12 13 14 20 21 22 23,
[2555]	0.0	  1 3 4 6 15 16 17 18 19 20 21,
[2556]	0.0	  1 3 4 5 6 7 8 9 10 11 12 13 14 18 19 20 21 22 23,
[2557]	0.0	  1 2 11 12 13 15 16 17 18 20 21 22 23,
[2558]	0.0	  1 2 11 15 16 17 18 20 21 22 23,
[2559]	0.0	  1 2 3 4 5 6 7 8 9 10 11 12 13 14 19 21 22 23,
[2560]	0.0	  1 2 3 4 6 10 11 12 13 14 15 16 17 18 19 20 21,
[2561]	0.0	  1 2 7 9 10 16 17 18 19 20 21 22 23,
[2562]	0.0	  1 2 3 4 11 12 13 14 15 20 21 22 23,
[2563]	0.0	  1 3 5 7 8 9 10 11 12 13 14 22 23,
[2564]	0.0	  1 2 3 4 11 12 13 14 15 16 17 21 22 23,
[2565]	0.0	  1 2 9 11 12 13 14 16 17 18 19 20 21 23,
[2566]	0.0	  1 3 4 5 6 7 8 9 10 15 22 23,
[2567]	0.0	  1 16 17 20 21,
[2568]	0.0	  1 2 6 7 8 9 10 11 14 22 23,
[2569]	0.0	  1 2 11 14 22 23,
[2570]	0.0	  1 2 6 7 8 9 10 11 12 13 14 15 19 22 23,
[2571]	0.0	  1 2 8 11 12 13 14 15 16 18 19 20 21 22 23,
[2572]	0.0	  1 2 4 6 7 9 10 11 12 13 14 15 16 17 18 19 20 21 22 23,
[2573]	0.0	  1 2 3 5 6 11 12 13 14 15 18 19 21 22 23,
[2574]	0.0	  1 2 3 6 11 12 13 14 15 18 19 20 21,
[2575]	0.0	  1 2 6 11 12 13 14 15 18 19 20 21,
[2576]	0.0	  1 2 11 13 14 15 18 20 21 22 23,
[2577]	0.0	  1 2 4 11 12 13 14 15 18 22 23,
[2578]	0.0	  1 2 4 11 12 13 22 23,
[2579]	0.0	  1 7 8 9 10 15 16 17 18 19 20 21 22 23,
[2580]	0.0	  1 2 3 4 6 8 10 11 12 13 14 15 16 17 18 19 20 21 22 23,
[2581]	0.0	  1 7 10 22 23,
[2582]	0.0	  1 11 22 23,
[2583]	0.0	  1 2 3 4 5 6 9 11 12 13 14 15 18 19 23,
[2584]	0.0	  1 2 14 20 21 22 23,
[2585]	0.0	  1 2 6 7 8 9 10 11 16 17 18 19 20 21 22 23,
[2586]	0.0	  1 2 3 4 5 6 7 8 9 11 12 13 20 21 22 23,
[2587]	0.0	  1 2 7 8 9 10 11 12 13 14 15 16 17 18 19,
[2588]	0.0	  1 2 3 4 5 6 8 9 12 13 15 16 17 18 19 20 21 22 23,
[2589]	0.0	  1 14 15 22 23,
[2590]	0.0	  1 2 13 14 15 16 18 19 20 21 22 23,
[2591]	0.0	  1 2 11 12 13 14 15 16 17 18 19 23,
[2592]	0.0	  1 2 3 4 5 6 10 11 12 13 14 15 16 18 20 21 22 23,
[2593]	0.0	  1 2 3 4 5 6 7 11 12 13 14 15 20 21 22 23,
[2594]	0.0	  1 2 5 12 13 14 22 23,
[2595]	0.0	  1 2 3 4 5 6 7 8 10 22 23,
[2596]	0.0	  1 2 7 9 10 12 14 15 16 17 18 19 20 21 22 23,
[2597]	0.0	  1 2 3 4 5 6 7 8 9 10 12 13 18 19 20 21 22 23,
[2598]	0.0	  1 2 3 4 5 6 8 9 11 12 13 14 15 19 20 21 22 23,
[2599]	0.0	  1 2 3 4 5 6 7 10 11 12 13 14 15 16 17 18 21 22 23,
[2600]	0.0	  1 2 3 4 5 6 7 10 11 12 13 14 15 16 17 18 22 23,
[2601]	0.0	  1 2 3 4 5 6 7 8 9 10 11 12 13 14 16 17 18 22 23,
[2602]	0.0	  1 2 3 5 7 8 9 10 22 23,
[2603]	0.0	  1 2 7 8 9 10 16 17 19 20 21 23,
[2604]	0.0	  1 2 14 15 16 17 18 19 21 22 23,
[2605]	0.0	  1 2 5 7 8 9 10 11 13 14 15 16 17 18 19 20 21 22 23,
[2606]	0.0	  1 3 4 5 6 7 8 9 10 11 16 17,
[2607]	0.0	  1 2 11 12 13 14 15 16 17 18 19 21 23,
[2608]	0.0	  1 2 7 10 14 15 16 17 20 21 22 23,
[2609]	0.0	  1 2 9 15 16 17 18 20 22 23,
[2610]	0.0	  1 2 3 4 5 7 8 9 10 11 12 13 14 15 18 22 23,
[2611]	0.0	  1 2 4 6 7 8 9 10 13 14 15 16 17 18 19 20 21 22 23,
[2612]	0.0	  1 2 7 8 9 10 12 13 14 16 17 18 19 20 21 22 23,
[2613]	0.0	  1 2 13 16 17 18 19 20 21 23,
[2614]	0.0	  1 2 3 4 5 6 7 10 15 16 17 21 22 23,
[2615]	0.0	  1 2 3 6 11 12 13 14 23,
[2616]	0.0	  1 4,
[2617]	0.0	  1 2 3 4 5 6 12 13 23,
[2618]	0.0	  1 3 4 5 6 12 13,
[2619]	0.0	  1 2 3 4 5 6 10 12 13 14 15 16 17 18 19 20 21 22 23,
[2620]	0.0	  1 3 4 5 6 7 8 9 10 11 13 16 17 20 21 22 23,
[2621]	0.0	  1 2 3 4 5 6 7 8 9 10 12 13 14 15 17 18 19 20 21 22 23,
[2622]	0.0	  1 11 15,
[2623]	0.0	  1 2 3 4 5 6 7 8 10 11 12 13 14 21 22 23,
[2624]	0.0	  1 2 3 6 7 8 9 10 15 16 17 18 19 20 21 22 23,
[2625]	0.0	  1 2 15 16 18 19 20 21 22,
[2626]	0.0	  1 2 3 4 5 7 8 9 10 16 17 21 22 23,
[2627]	0.0	  1 2 3 4 5 6 7 8 9 10 12 15 16 17 18 19 20 22 23,
[2628]	0.0	  1 2 3 4 5 6 7 8 9 10 11 12 13 15 16 17 18 22 23,
[2629]	0.0	  1 2 11 12 13 14 20 21 23,
[2630]	0.0	  1 2 11 12 13 14 18 19 20 21,
[2631]	0.0	  1 2 15 16 17 18 23,
[2632]	0.0	  1 2 14 15 16 17 18 22 23,
[2633]	0.0	  1 2 12 13 15 20 21 22 23,
[2634]	0.0	  1 2 10 18 19 20 21 22 23,
[2635]	0.0	  1 2 3 11 12 13 14 15 20 22 23,
[2636]	0.0	  1 2 3 11 12 13 14 15 20 21 22 23,
[2637]	0.0	  1 2 7 8 9 10 11 12 13 15 16 17 18 19 20 21 22 23,
[2638]	0.0	  1 2 11 15,
[2639]	0.0	  1 2 3 4 5 6 7 8 9 10 11 14 17 19 22 23,
[2640]	0.0	  1 2 3 4 5 6 7 8 9 10 14 16 17 19 20 21 22 23,
[2641]	0.0	  1 2 3 5 12 13 14 22 23,
[2642]	0.0	  1 2 4 7 8 9 10 11 12 13 14 15 16 17 18 19 20 21 23,
[2643]	0.0	  1 2 12 13 15 16 18 20 21 22 23,
[2644]	0.0	  1 2 12 14 18 19 22 23,
[2645]	0.0	  1 2 13 14 15 16 17 19 20 21 22 23,
[2646]	0.0	  1 2 11 12 13 18 19 22 23,
[2647]	0.0	  1 2 3 4 5 6 7 8 9 10 11 12 13 14 15 16 17 21 23,
[2648]	0.0	  1 2 11 15 16 17 18 19 20 21,
[2649]	0.0	  1 2 11 13 15 16 17 18 19 20 21 23,
[2650]	0.0	  1 2 3 6 8 10 11 12 13 14 15 16 17 18 19 20 21 22 23,
[2651]	0.0	  1 2 3 5 6 8 10 11 12 13 14 15 16 17 18 19 20 21 22 23,
[2652]	0.0	  1 2 3 5 6 11 12 13 14 15 16 22 23,
[2653]	0.0	  1 2 3 6 11 12 13 14 15 18 20 21 22 23,
[2654]	0.0	  1 2 3 4 5 6 7 8 9 11 13 22 23,
[2655]	0.0	  1 2 3 4 6 11 14 15 22 23,
[2656]	0.0	  1 2 3 4 6 8 11 12 13 14 15 16 17 18 19 20 21 22 23,
[2657]	0.0	  1 8 9 11 12 13 14 15 18 19,
[2658]	0.0	  1 2 3 4 5 6 7 8 9 10 13 17 18 19 20 21 22 23,
[2659]	0.0	  1 2 3 4 5 6 11 12 13 14 15 16 17 23,
[2660]	0.0	  1 2 3 4 6 7 8 9 10 11 14 16 17 18 19 20 21 22 23,
[2661]	0.0	  1 2 3 4 5 6 7 8 9 10 11 12 13 14 15 16 17 18 19 21 22,
[2662]	0.0	  1 7 8 9 16 17 22 23,
[2663]	0.0	  1 2 6 7 8 9 10 11 12 13 14 16 17 22 23,
[2664]	0.0	  1 2 3 4 5 11 12 13 14 19 22 23,
[2665]	0.0	  1 2 11 12 13 19 22 23,
[2666]	0.0	  1 2 6 11 12 13 14 15 18 22 23,
[2667]	0.0	  1 2 3 4 5 6 8 11 12 13 14 15 22 23,
[2668]	0.0	  1 2 3 4 5 6 7 8 9 11 12 13 14 15 16 17 18 21 22 23,
[2669]	0.0	  1 2 3 4 5 11 12 13 14 15 18 19 23,
[2670]	0.0	  1 2 8 10 11 12 13 14 15 16 17 18 19 20 21 22,
[2671]	0.0	  1 2 11 12 14 15,
[2672]	0.0	  1 2 12 13 16 17 22 23,
[2673]	0.0	  1 2 3 4 5 6 7 10 11 12 13 14 15 17 20 21 22 23,
[2674]	0.0	  1 2 3 4 5 6 7 8 9 10 11 16 17 19 21 22 23,
[2675]	0.0	  1 2 7 9 10 13 14 15 16 17 18 19 20 21 22 23,
[2676]	0.0	  1 3 4 5 7 8 9 10,
[2677]	0.0	  1 3 4 5 6 7 8 9 10 11 12 13 14 15 17 18 19 20 21,
[2678]	0.0	  1 2 3 4 5 7 8 9 16 17 22 23,
[2679]	0.0	  1 2 3 4 5 6 7 8 9 10 11 12 14 16 17 18 19 20 21 22 23,
[2680]	0.0	  1 2 8 9 12 14 15 16 17 18 19 20 21 22 23,
[2681]	0.0	  1 2 9 12 14 15 16 17 18 19 20 21 22 23,
[2682]	0.0	  1 2 12 13 14 15 16 17 18 19 20 21 23,
[2683]	0.0	  1 2 7 16 17 22 23,
[2684]	0.0	  1 2 7 16 17 20 21 22 23,
[2685]	0.0	  1 2 7 9 16 17 19 20 21 22 23,
[2686]	0.0	  1 2 8 9 10 13 15 16 17 18 19 20 21 22 23,
[2687]	0.0	  1 2 8 9 12 13 15 16 17 18 19 20 21 22 23,
[2688]	0.0	  1 2 6 11 12 13 14 15 16 18 19 22 23,
[2689]	0.0	  1 2 15 16 18 20 21 22 23,
[2690]	0.0	  1 2 3 7 8 9 10 11 14 15 16 17 18 19 20 21 22 23,
[2691]	0.0	  1 2 3 7 8 9 10 14 15 16 17 18 19 20 21 22 23,
[2692]	0.0	  1 2 5 6 11 12 13 14 22 23,
[2693]	0.0	  1 2 3 4 5 22,
[2694]	0.0	  1 2 4 6 8 9 11 12 13 14 15 16 17 18 19 20 21,
[2695]	0.0	  1 2 6 8 9 11 12 13 14 15 16 17 18 19 20 21,
[2696]	0.0	  1 2 6,
[2697]	0.0	  1 2 3 4 5 6 7 8 11 12 13 14 15 17 22 23,
[2698]	0.0	  1 2 5 11 13 14 15 16 17 18 19 20 21 22 23,
[2699]	0.0	  1 3 4 5 7 10 22 23,
[2700]	0.0	  1 2 3 4 5 7 10 11 12 13 14 22 23,
[2701]	0.0	  1 2 3 4 5 7 10 11 12 13 14 15 22 23,
[2702]	0.0	  1 2 3 5 7 10 11 12 13 14 15 22 23,
[2703]	0.0	  1 2 4 6 8 9 11 12 13 14 15 16 17 18 19 20 21 22,
[2704]	0.0	  1 2 3 4 6 8 9 11 12 13 14 15 16 17 18 19 20 21,
[2705]	0.0	  1 2 4 10 11 12 13 14 15 16 17 18 19 20 21 22 23,
[2706]	0.0	  1 2 3 4 5 6 7 8 9 10 16 17 19 20 21 22,
[2707]	0.0	  1 2 3 6 7 8 9 10 11 12 13 14 22 23,
[2708]	0.0	  1 2 3 4 5 6 7 8 11 13 22 23,
[2709]	0.0	  1 2 7 8 9 10 13 14 16 17 19 22 23,
[2710]	0.0	  1 2 3 4 5 6 7 8 9 10 13 14 16 17 18 19 20 21 22 23,
[2711]	0.0	  1 2 3 14 15 16 17 18 19 20 21 22 23,
[2712]	0.0	  1 2 3 4 5 6 7 8 9 10 11 12 16 17 18 19 20 22 23,
[2713]	0.0	  1 2 3 4 5 6 7 8 9 10 11 12 16 17 18 19 22 23,
[2714]	0.0	  1 2 3 4 5 6 7 8 9 10 11 12 17 18 19 22 23,
[2715]	0.0	  1 2 3 4 5 6 7 8 9 10 11 12 13 17 18 19 22 23,
[2716]	0.0	  1 2 15 19 22,
[2717]	0.0	  1 2 10 16 17 18 19 20 21 22 23,
[2718]	0.0	  1 2 3 4 5 6 7 8 9 10 12 16 17 19 22 23,
[2719]	0.0	  1 2 3 4 5 6 7 8 9 11 12 13 14 15 18 20 21 22 23,
[2720]	0.0	  1 2 9 16 17 22 23,
[2721]	0.0	  1 2 9 16 17 21 22 23,
[2722]	0.0	  1 2 6 11 12 13 14 18 19 20 21 22 23,
[2723]	0.0	  1 2 3 4 5 6 11 12 13 14 18 19 20 21 22 23,
[2724]	0.0	  1 2 3 4 5 6 7 8 9 11 12 13 14 17 18 19 20 21 22 23,
[2725]	0.0	  1 2 17 18 19 20 21,
[2726]	0.0	  1 2 3 4 5 6 7 8 9 10 13 16 17 21 22 23,
[2727]	0.0	  1 2 11 16 17 20 21 23,
[2728]	0.0	  1 2 3 4 5 6 7 17 22 23,
[2729]	0.0	  1 2 11 12 13 14 19 23,
[2730]	0.0	  1 2 3 4 11 12 13 14 15 18 19 20 21 22 23,
[2731]	0.0	  1 2 7 8 9 10 16 17 18 19 22 23,
[2732]	0.0	  1 2 3 4 5 6 7 8 9 10 11 12 13 18 19 22 23,
[2733]	0.0	  1 2 11 13 14 15 16 18 19 20 21 22 23,
[2734]	0.0	  1 2 8 9 11 12 13 14 22,
[2735]	0.0	  1 2 3 4 5 6 9 11 12 13 15 22 23,
[2736]	0.0	  1 3 4 6 7 8 9 10 11 12 13 14,
[2737]	0.0	  1 6 15 16 17 18 19 20 21,
[2738]	0.0	  1 2 3 4 13 14 15 22 23,
[2739]	0.0	  1 2 3 4 5 6 7 8 9 10 11 12 13 14 15 16 17 19 20 21 22,
[2740]	0.0	  1 3 4 5 6 7 8 9 10 11 12 13 14 15 16 17 19 20 21,
[2741]	0.0	  1 2 3 4 5 6 7 8 9 10 11 12 13 14 16 17 19 22,
[2742]	0.0	  1 3 6 15,
[2743]	0.0	  1 2 11 12 13 14 15 16 17 18,
[2744]	0.0	  1 2 3 4 5 7 8 9 10 11 13 16 17 20 21 22 23,
[2745]	0.0	  1 2 3 5 7 8 9 10 11 12 13 14 15 16 17 18 20 21 22 23,
[2746]	0.0	  1 2 3 4 5 6 7 8 11 12 13 14 15 18 19 22 23,
[2747]	0.0	  1 2 3 4 5 6 7 10 11 12 13 14 16 17 20 21 22 23,
[2748]	0.0	  1 2 3 6 22 23,
[2749]	0.0	  1 2 3 4 5 11 12 13 14 15 16 17 23,
[2750]	0.0	  1 2 8 14 15 16 17 18 19 20 21 22 23,
[2751]	0.0	  1 2 8 15 16 17 18 19 20 21 22,
[2752]	0.0	  1 2 3 4 5 11 12 13 14 15 16 17 18 19 20 21,
[2753]	0.0	  1 2 9 17 22 23,
[2754]	0.0	  1 2 3 4 7 8 9 10 11 13 14 15 16 17 18 19 20 21 22 23,
[2755]	0.0	  1 3 4 5 6 11 12 13 14 15 18 19 20 21,
[2756]	0.0	  1 2 3 4,
[2757]	0.0	  1 2 3 4 5,
[2758]	0.0	  1 2 3 4 5 6 11 12 13 14 15 17 18 20 21 22 23,
[2759]	0.0	  1 2 3 4 5 6 7 8 9 11 12 13 14 15 16 17 18 19 20 21,
[2760]	0.0	  1 2 3 4 6 7 8 9 10 11 12 13 14 15 16 17 18 19 22 23,
[2761]	0.0	  1 2 3 4 5 6 8 9 11 12 13 14 15 17 18 19 20 21 22 23,
[2762]	0.0	  1 2 3 4 6 11 12 13 14 15 16 18 19 22 23,
[2763]	0.0	  1 2 3 4 5 6 7 9 10 13 14 15 16 17 18 19 20 21 22 23,
[2764]	0.0	  1 2 5 11 12 13 14 15 18 22 23,
[2765]	0.0	  1 2 3 4 20 21 22 23,
[2766]	0.0	  1 2 3 4 5 12 13 18 19 20 21 22 23,
[2767]	0.0	  1 2 5 13 15 22 23,
[2768]	0.0	  1 2 13 15 23,
[2769]	0.0	  1 2 3 5 12 13 15 22 23,
[2770]	0.0	  1 2 5 10 11 12 13 14 15 16 17 18 19 20 21 22 23,
[2771]	0.0	  1 2 3 4 5 6 8 9 10 11 12 13 14 15 16 17 18 19 20 21 22,
[2772]	0.0	  1 2 3 4 5 7 8 9 11 12 13 14 15 18 19 22 23,
[2773]	0.0	  1 2 3 4 5 6 7 8 9 10 11 12 13 14 15 20 22 23,
[2774]	0.0	  1 2 12 14 15 18 22 23,
[2775]	0.0	  1 2 3 4 5 6 8 9 10 11 12 13 14 15 16 17 18 20 21 22 23,
[2776]	0.0	  1 2 3 4 5 6 7 8 10 11 12 13 14 15 16 17 18 19 22 23,
[2777]	0.0	  1 3 5 7 8 9 22 23,
[2778]	0.0	  1 2 5 7 8 9 11 12 13 22 23,
[2779]	0.0	  1 2 3 5 7 8 9 11 12 13 14 22 23,
[2780]	0.0	  1 2 3 4 5 7 8 9 11 12 13 14 15 16 17 18 22 23,
[2781]	0.0	  1 2 3 5 7 8 9 11 12 13 14 15 16 17 18 22 23,
[2782]	0.0	  1 2 5 7 8 9 11 12 13 14 15 16 17 18 19 22 23,
[2783]	0.0	  1 2 15 19 20 21,
[2784]	0.0	  1 2 14 15 19 20 21 22 23,
[2785]	0.0	  1 3 4 5 6 7 8 9 10 11 12 13 14 16 17 18 22 23,
[2786]	0.0	  1 2 3 6 11 12 13 14 15 16 17 18 19 22 23,
[2787]	0.0	  1 2 9 11 12 13 14 15 16 18 19 20 21 22 23,
[2788]	0.0	  1 2 5 7 8 9 10 11 12 13 14 16 17 21 22 23,
[2789]	0.0	  1 2 3 4 5 6 7 8 9 10 11 12 13 14 18 20 22 23,
[2790]	0.0	  1 3 4 6 11 12 13 14 15 16 17 18 19 20 21 22 23,
[2791]	0.0	  1 4 6 11 12 13 14 15 16 17 18 19 20 21 22 23,
[2792]	0.0	  1 14 15 16 17 18 19 20 21 22 23,
[2793]	0.0	  1 11 12 13 14 15 18 19 22 23,
[2794]	0.0	  1 2 4 5 11 12 13 14 15 16 18 19 20 21 22 23,
[2795]	0.0	  1 2 6 11 13 22 23,
[2796]	0.0	  1 2 3 6 11 22 23,
[2797]	0.0	  1 2 3 4 5 6 7 8 9 10 11 12 13 14 15 19 21 22 23,
[2798]	0.0	  1 2 4 5 7 8 9 10 11 12 13 16 17 18 19 20 21 22 23,
[2799]	0.0	  1 2 7 8 9 10 15 16 17 18 19 20 21 23,
[2800]	0.0	  1 7 8 9 10 16 17,
[2801]	0.0	  1 2 4 6 11 12 13 14 15 16 17 20 21 22 23,
[2802]	0.0	  1 2 3 4 5 6 7 10 13 14 15 18 19 20 21 22 23,
[2803]	0.0	  1 2 10 11 14 15 16 17 18 19 20 21 22 23,
[2804]	0.0	  1 3 4 5 11 12 13 14 15 16 17 18 19 20 21 22 23,
[2805]	0.0	  1 2 7 10 11 12 13 14 15 18 19 22 23,
[2806]	0.0	  1 2 3 6 7 8 9 10 11 12 13 14 15 19 22 23,
[2807]	0.0	  1 8 9 11 12 13 14 15 16 17 18 19,
[2808]	0.0	  1 2 3 6 12 13 22 23,
[2809]	0.0	  1 7 8 9 15 16 17 18 19 20 21 22 23,
[2810]	0.0	  1 3 4 5 6 7 8 9 10 11 12 13 14 15 18 20 21 22 23,
[2811]	0.0	  1 2 6 7 8 9 10 11 12 13 14 15 17 18 19 22 23,
[2812]	0.0	  1 2 7 8 9 11 12 13 14 15 17 18 19 22 23,
[2813]	0.0	  1 2 5 7 9 10 11 12 13 14 15 16 17 18 19 20 21 22 23,
[2814]	0.0	  1 2 3 4 5 6 7 8 10 11 12 13 14 15 16 17 18 19 20 22 23,
[2815]	0.0	  1 2 4 5 6 8 9 11 12 13 14 15 16 17 18 19 20 21,
[2816]	0.0	  1 2 3 4 5 6 7 9 10 11 12 13 14 15 18 19 22 23,
[2817]	0.0	  1 2 3 4 7 8 9 10 11 12 13 14 15 16 17 18 20 21 22 23,
[2818]	0.0	  1 2 3 4 5 7 8 9 10 11 12 13 14 15 16 17 21 22 23,
[2819]	0.0	  1 2 4 5 8 10 11 12 13 14 15 16 17 18 19 20 21 22 23,
[2820]	0.0	  1 2 3 4 5 8 9 10 11 12 13 14 15 16 17 18 19 20 21 22 23,
[2821]	0.0	  1 2 11 13 15 22 23,
[2822]	0.0	  1 2 11 12 13 15 18 22 23,
[2823]	0.0	  1 2 11 13 15 18 22 23,
[2824]	0.0	  1 2 3 4 5 6 7 8 9 10 11 12 13 14 15 16 19 20 21 22 23,
[2825]	0.0	  1 2 3 4 6 7 8 9 10 16 17 20 21 22 23,
[2826]	0.0	  1 2 11 12 13 14 15 16 17 18 20 21,
[2827]	0.0	  1 2 3 5 6 7 8 9 10 11 12 14 15 16 17 18 19 20 21 22 23,
[2828]	0.0	  1 2 3 11 12 13 14 15 18 22 23,
[2829]	0.0	  1 2 3 4 5 6 7 10 11 14 15 22 23,
[2830]	0.0	  1 2 3 4 5 6 7 8 9 10 11 12 13 21 22 23,
[2831]	0.0	  1 2 16 17 18 19 20 21 22,
[2832]	0.0	  1 2 13 16 17 20 21 22 23,
[2833]	0.0	  1 2 9 16 17 23,
[2834]	0.0	  1 2 7 16 17 19 20 21 22 23,
[2835]	0.0	  1 2 3 4 5 6 9 11 12 13 14 15 16 20 21 22 23,
[2836]	0.0	  1 2 3 4 5 6 7 8 10 11 12 13 14 15 16 17 18 20 21 22 23,
[2837]	0.0	  1 2 4 5 7 8 9 10 13 15 16 17 18 19 20 21 22 23,
[2838]	0.0	  1 2 3 4 5 6 8 9 11 12 13 14 15 18 19 20 21,
[2839]	0.0	  1 2 3 5 6 7 8 9 10 16 17 18 19 20 21 22 23,
[2840]	0.0	  1 2 7 8 9 10 11 12 13 16 17 18 19 20 21 22 23,
[2841]	0.0	  1 2 3 4 5 6 7 8 9 10 11 13 14 19 22 23,
[2842]	0.0	  1 2 3 4 5 7 8 9 16 17 18 19 20 21 22 23,
[2843]	0.0	  1 2 3 4 6 10 11 12 13 14 15 16 17 20 21 22 23,
[2844]	0.0	  1 2 9 16 17 20 21 22 23,
[2845]	0.0	  1 3 4 5 6 7 8 9 10 12 13 14 15 22 23,
[2846]	0.0	  1 15 19,
[2847]	0.0	  1 2 4 6 11 12 13 14 15 18 19 20 22 23,
[2848]	0.0	  1 3 4 5 6 7 8 9 10 11 15 16 17 18 19 20 21 22 23,
[2849]	0.0	  1 2 11 12 13 14 18 20 21 22 23,
[2850]	0.0	  1 2 13 16 17 18 19 20 21 22 23,
[2851]	0.0	  1 2 3 4 5 7 8 9 10 14 16 17 18 19 20 21 22 23,
[2852]	0.0	  1 2 7 8 10 11 12 13 14 15 16 17 18 19 22 23,
[2853]	0.0	  1 2 5 7 8 9 10 11 12 13 14 15 16 17 18 19 21 22 23,
[2854]	0.0	  1 2 7 8 10 11 12 13 14 15 16 17 18 19 21 22 23,
[2855]	0.0	  1 2 3 4 6 15 16 17 18 19 20 21,
[2856]	0.0	  1 2 3 4 6 23,
[2857]	0.0	  1 2 7 10 11 12 13 14 15 16 17 18 19 21 22 23,
[2858]	0.0	  1 3 4 5 6 8 9 11 12 13,
[2859]	0.0	  1 2 16 17 18,
[2860]	0.0	  1 2 3 4 5 6 7 8 9 10 11 12 13 15 16 18 19 20 21 22 23,
[2861]	0.0	  1 2 6 7 8 9 10 11 12 13 14 15 18 19 21 22 23,
[2862]	0.0	  1 3 4 5 7 8 9 10 11 12 13 14 15 22 23,
[2863]	0.0	  1 12 13 14 15 22 23,
[2864]	0.0	  1 2 11 16 17 20 21 22 23,
[2865]	0.0	  1 2 3 4 13 22 23,
[2866]	0.0	  1 2 11 12 13 18,
[2867]	0.0	  1 2 8 9 11 12 13 16 17 18 19 20 21,
[2868]	0.0	  1 2 7 8 9 10 11 12 13 16 17 18 19 20 21,
[2869]	0.0	  1 2 3 4 6 11 12 13 14 15 16 17 18 19 20 21 22,
[2870]	0.0	  1 3 4 5 6 7 8 9 10 11 12 13 16 17 18 20 21 22 23,
[2871]	0.0	  1 2 12 13 18 19 22 23,
[2872]	0.0	  1 2 3 7 8 9 10 15 16 17 18 19 20 21 22 23,
[2873]	0.0	  1 2 9 22 23,
[2874]	0.0	  1 2 3 4 6 7 8 9 10 15 16 17 18 19 20 21 22 23,
[2875]	0.0	  1 2 3 5 17 22 23,
[2876]	0.0	  1 2 5 7 8 9 10 11 12 14 15 16 17 18 19 20 21 22 23,
[2877]	0.0	  1 2 5 7 8 9 10 11 14 15 16 17 18 19 20 21 22 23,
[2878]	0.0	  1 3 4 5 6 7 8 9 10 11 12 13 15 16 17,
[2879]	0.0	  1 9 15 16 17,
[2880]	0.0	  1 2 9 15 16 17,
[2881]	0.0	  1 2 3 4 5 6 7 8 10 11 12 13 14 17 18 19 20 21 22 23,
[2882]	0.0	  1 2 3 4 5 6 10 13 14 15 16 17 18 19 20 21 22 23,
[2883]	0.0	  1 2 3 5 7 8 9 10 16 17 19 22 23,
[2884]	0.0	  1 2 5 7 8 9 10 16 17 19 22 23,
[2885]	0.0	  1 2 3 4 5 6 7 8 9 10 12 16 17 18 19 22 23,
[2886]	0.0	  1 2 3 4 5 6 7 8 9 10 16 17 18 19 20 22 23,
[2887]	0.0	  1 2 3 4 5 11 12 13 14 15 18 19 20 21 23,
[2888]	0.0	  1 2 3 4 5 6 7 8 9 10 11 12 13 14 15 16 17 18 19 21 23,
[2889]	0.0	  1 2 3 4 5 6 7 8 9 10 11 12 13 14 16 17 18 20 21,
[2890]	0.0	  1 2 3 4 6 7 8 9 10 11 12 13 14 16 17 21 22 23,
[2891]	0.0	  1 2 11 13 14 15 17 22 23,
[2892]	0.0	  1 2 3 4 5 6 7 11 12 13 14 15 16 18 19 20 21 22 23,
[2893]	0.0	  1 2 3 5 6 11 12 13 14 15,
[2894]	0.0	  1 2 5 11 12 13 14 15 16 17 18 22 23,
[2895]	0.0	  1 2 7 8 9 10 16 17 19 21 22 23,
[2896]	0.0	  1 2 3 4 5 11 12 13 14 15 16 17 18 20 21 23,
[2897]	0.0	  1 2 7 8 9 11 12 13 14 18 19 22 23,
[2898]	0.0	  1 2 13 15 16 17 20 21 22 23,
[2899]	0.0	  1 2 3 4 5 6 7 8 9 10 13 14 15 16 17 19 20 21 22 23,
[2900]	0.0	  1 2 5 9 10 11 12 13 14 15 16 17 18 19 20 21 22 23,
[2901]	0.0	  1 2 7 8 9 11 12 13 14 15 18 22 23,
[2902]	0.0	  1 2 7 8 9 11 12 13 14 15 16 17 18 22 23,
[2903]	0.0	  1 2 4 5 7 8 9 10 11 12 13 14 15 16 17 18 19 20 22 23,
[2904]	0.0	  1 2 3 4 5 6 7 9 11 12 13 14 15 16 17 18 22 23,
[2905]	0.0	  1 2 14 15 17 20 21 22 23,
[2906]	0.0	  1 3 4 5 6 7 8 9 10 16 17 20 21,
[2907]	0.0	  1 2 3 5 7 8 9 10 12 13 14 22 23,
[2908]	0.0	  1 2 13 14 20 21 22 23,
[2909]	0.0	  1 2 7 10 12 13 14 22 23,
[2910]	0.0	  1 2 7 8 10 11 12 13 14 15 16 17 19 20 21 22 23,
[2911]	0.0	  1 2 7 8 10 13 15 16 17 18 19 20 21 22 23,
[2912]	0.0	  1 2 3 4 5 6 7 10 11 12 13 14 15 16 17 18 19 20 21 23,
[2913]	0.0	  1 2 11 12 13 14 16 22 23,
[2914]	0.0	  1 2 3 4 5 6 7 9 11 12 13 22 23,
[2915]	0.0	  1 2 3 4 6 11 12 13 14 15 18 19 20 22 23,
[2916]	0.0	  1 2 3 4 5 6 7 8 9 10 11 13 16 17 20 21 23,
[2917]	0.0	  1 2 5 16 17 18 19 20 21 22 23,
[2918]	0.0	  1 2 8 9 11 12 13 14 15 18 19 20 21 22 23,
[2919]	0.0	  1 2 6 7 8 9 10 11 12 13 14 15 18 19 20 21 22 23,
[2920]	0.0	  1 3 4 5 6 7 8 9 10 11 12 13 14 15 18 21,
[2921]	0.0	  1 2 11 13 15 16 17 18 19 20 21 22 23,
[2922]	0.0	  1 2 11 13 15 16 17 18 19 20 21,
[2923]	0.0	  1 2 12 13 14 15 21 22 23,
[2924]	0.0	  1 2 4 5 16 17 18 19 20 21 22 23,
[2925]	0.0	  1 2 3 4 5 16 17 18 19 20 21 22 23,
[2926]	0.0	  1 2 3 4 5 6 7 9 10 16 17 18 19 20 21 22 23,
[2927]	0.0	  1 2 12,
[2928]	0.0	  1 2 7 8 9 10 11 16 17 20 21 22 23,
[2929]	0.0	  1 2 3 4 5 6 7 8 9 10 12 13 15 22 23,
[2930]	0.0	  1 2 11 12 13 14 15 17 21 22 23,
[2931]	0.0	  1 2 5 11 12 13 14 15 18 19 20 22 23,
[2932]	0.0	  1 2 4 6 11 13 15 16 17 18 19 20 21 22 23,
[2933]	0.0	  1 2 12 13 14 15 19 22 23,
[2934]	0.0	  1 2 9 13 15 16 17 18 19 20 21 22 23,
[2935]	0.0	  1 2 4 5 7 8 9 10 17 18 19 20 21 22 23,
[2936]	0.0	  1 9 11 12 13 14,
[2937]	0.0	  1 2 3 4 5 6 11 13 14 15 20 21 22 23,
[2938]	0.0	  1 2 11 17,
[2939]	0.0	  1 2 3 4 5 6 11 12 13 14 15 17 22 23,
[2940]	0.0	  1 3 4 5 6 10 11 12 13 14 15 16 17 18 19 20 21 22 23,
[2941]	0.0	  1 2 7 8 9 11 13 22 23,
[2942]	0.0	  1 2 3 4 5 6 15 18 19 20 21 22 23,
[2943]	0.0	  1 2 4 7 8 9 10 16 17 20 21 22 23,
[2944]	0.0	  1 2 14 15 23,
[2945]	0.0	  1 2 11 12 13 14 19 22,
[2946]	0.0	  1 2 3 4 5 6 7 8 10 11 12 13 14 19 20 22 23,
[2947]	0.0	  1 2 3 4 5 6 7 8 9 10 19,
[2948]	0.0	  1 2 3 4 5 6 7 8 9 10,
[2949]	0.0	  1 2 3 4 5 6 7 8 9,
[2950]	0.0	  1 2 7 8 9 10 17 20 21 22 23,
[2951]	0.0	  1 2 3 4 5 6 7 8 9 10 12 16 17 22 23,
[2952]	0.0	  1 2 15 16 17 19 20 21 23,
[2953]	0.0	  1 2 15 16 17 19 20 21 22,
[2954]	0.0	  1 2 3 4 5 6 8 9 11 14 15 16 17 18 19 20 21 22 23,
[2955]	0.0	  1 2 3 4 6 7 10 11 12 13 14 15 22 23,
[2956]	0.0	  1 2 3 4 6 7 10 11 12 13 14 15 18 19 20 21 22 23,
[2957]	0.0	  1 3 11 12 13 14,
[2958]	0.0	  1 2 3 4 5 7 8 9 14 15 16 17 18 19 20 21 22 23,
[2959]	0.0	  1 2 3 4 15 20 21 22 23,
[2960]	0.0	  1 3 4 5 6 7 11 12 13 14 22 23,
[2961]	0.0	  1 2 3 4 5 6 7 15 22 23,
[2962]	0.0	  1 15 18 19 20 21,
[2963]	0.0	  1 19,
[2964]	0.0	  1 2 3 4 5 6 12 14 15 16 17 18 19 20 21 22 23,
[2965]	0.0	  1 2 3 4 5 6 10 13 15 16 17 18 19 20 21 22 23,
[2966]	0.0	  1 2 3 4 5 6 10 15 16 17 18 19 20 21 22 23,
[2967]	0.0	  1 2 3 4 5 6 9 10 15 16 17 18 19 20 21 22 23,
[2968]	0.0	  1 3 4 5 6 7 8 9 10 11 12 13 16 17 22 23,
[2969]	0.0	  1 2 7 8 9 11 12 13 14 19 22 23,
[2970]	0.0	  1 2 3 4 6 11 12 13 14 15 18 19 20 21 23,
[2971]	0.0	  1 2 3 4 5 6 9 11 12 13 14 15 18 19 20 21,
[2972]	0.0	  1 3 4 5 6 7 8 9 10 11 12 13 14 15 18 21 22 23,
[2973]	0.0	  1 2 8 11 12 13 14 15 18 19 22 23,
[2974]	0.0	  1 2 8 11 12 13 14 15 18 19 20 22 23,
[2975]	0.0	  1 3 5 7 8 9 10 11 12 13 14,
[2976]	0.0	  1 2 3 4 5 6 7 11 12 13 14 15 17 18 19 20 21 22 23,
[2977]	0.0	  1 2 3 4 5 6 7 8 9 10 11 12 13 14 15 18 19 20 21 23,
[2978]	0.0	  1 11 12 13 14 15 16 17 18 19,
[2979]	0.0	  1 2 11 12 13 14 17 20 21 22 23,
[2980]	0.0	  1 3 22 23,
[2981]	0.0	  1 2 4 6 7 8 9 10 16 17 19 20 21 22 23,
[2982]	0.0	  1 2 3 4 11 12 13 14 15 16 20 21 22 23,
[2983]	0.0	  1 2 6 7 8 9 10 11 12 13 15 16 17 18 19 20 21 22 23,
[2984]	0.0	  1 2 4 6 7 8 9 10 11 12 13 15 16 17 18 19 20 21 22 23,
[2985]	0.0	  1 3 4 5 6 7 8 9 10 11 14 15 16 17 20 21 22 23,
[2986]	0.0	  1 2 3 4 5 6 7 9 10 11 12 13 14 15 18 20 21 22 23,
[2987]	0.0	  1 2 16 17 19 20,
[2988]	0.0	  1 2 7 8 9 17 19 22 23,
[2989]	0.0	  1 2 7 8 9 10 16 17 19 20 22 23,
[2990]	0.0	  1 2 13 14 18 19 20 21 22 23,
[2991]	0.0	  1 2 12 13 14 18 20 21 22 23,
[2992]	0.0	  1 2 12 18 19 22 23,
[2993]	0.0	  1 2 3 4 5 6 9 11 12 13 14 15 16 17 18 19 20 21 22,
[2994]	0.0	  1 2 3 4 5 6 7 8 9 10 11 12 16 17 19 22 23,
[2995]	0.0	  1 2 11 12 13 14 15 20 21,
[2996]	0.0	  1 2 3 4 5 6 7 9 10 22 23,
[2997]	0.0	  1 2 5 15 22 23,
[2998]	0.0	  1 2 3 4 5 15 18 20 21 22 23,
[2999]	0.0	  1 2 11 12 13 14 15 20 21 23,
[3000]	0.0	  1 2 11 13 14 15 20 21 23,
[3001]	0.0	  1 2 7 8 9 14 16 17 18 19 20 21 22 23,
[3002]	0.0	  1 2 3 5 11 12 13 14 15,
[3003]	0.0	  1 2 5 7 8 9 10 17 18 19 20 21 22 23,
[3004]	0.0	  1 2 7 8 10 17 18 19 20 21 22 23,
[3005]	0.0	  1 2 3 5 15 16 17 18 19 20 21 22 23,
[3006]	0.0	  1 2 3 4 6 7 8 9 10 11 12 13 14 15 18 19 22 23,
[3007]	0.0	  1 2 3 5 7 8 9 10 11 12 13 16 17 22 23,
[3008]	0.0	  1 3 4 5 6 9 11 12 13,
[3009]	0.0	  1 2 3 5 6 7 8 9 10 11 12 13 14 15 18 19 20 21 22 23,
[3010]	0.0	  1 2 3 4 5 6 9 10 11 12 13 14 15 16 17 18 19 20 21 23,
[3011]	0.0	  1 2 3 4 5 6 7 8 9 10 11 12 16 17 20 21 22 23,
[3012]	0.0	  1 2 13 14 15 16 17 18 19 20 21 23,
[3013]	0.0	  1 2 3 4 5 11 12 13 14 15 16 18 22 23,
[3014]	0.0	  1 2 9 11 12 13 14 15 16 17,
[3015]	0.0	  1 2 7 8 9 11 12 13 14 15 16 17 23,
[3016]	0.0	  1 2 3 4 7 8 9 10 11 12 13 14 15 16 17 21 22 23,
[3017]	0.0	  1 2 3 4 5 6 7 8 9 10 19 22 23,
[3018]	0.0	  1 2 3 4 6 7 8 9 10 11 12 13 14 15 22 23,
[3019]	0.0	  1 2 3 4 6 11 12 13 14 15 16 18 20 21 22 23,
[3020]	0.0	  1 3 4 5 11 12 13 14 15 18 19,
[3021]	0.0	  1 2 15 18,
[3022]	0.0	  1 2 8 9 11 13 15 16 17 18 19 20 21 22 23,
[3023]	0.0	  1 3 6 7 8 9 10 11 12 13 14,
[3024]	0.0	  1 2 3 4 5 6 7 8 9 10 12 13 15 17 18 19 20 21 22 23,
[3025]	0.0	  1 15 18 19 20,
[3026]	0.0	  1 2 13 22,
[3027]	0.0	  1 2 11 12 13 17 18 19 20 21 22 23,
[3028]	0.0	  1 2 15 18 19 20 21 22,
[3029]	0.0	  1 2 3 4 5 6 7 8 9 10 12 13 14 16 17 18 20 21 22 23,
[3030]	0.0	  1 3 4 5 6 7 8 9 10 15 16 17 18 19,
[3031]	0.0	  1 2 3 4 5 6 7 8 9 10 11 12 13 15 16 17 18 19 21 22 23,
[3032]	0.0	  1 2 7 8 9 11 13 15 16 17 18 19 20 21 22 23,
[3033]	0.0	  1 2 3 4 5 6 7 8 9 10 16 17,
[3034]	0.0	  1 2 3 4 5 6 7 9,
[3035]	0.0	  1 2 6 7 8 9 10 16 17 18 19 20 21,
[3036]	0.0	  1 5 22 23,
[3037]	0.0	  1 2 13 14 19 20 21 22 23,
[3038]	0.0	  1 2 3 4 5 7 8 9 10 11 12 13 14 19 20 21 22 23,
[3039]	0.0	  1 2 16 17 18 19 20,
[3040]	0.0	  1 2 17 18 20 21 22 23,
[3041]	0.0	  1 2 9 11 12 13 14 22,
[3042]	0.0	  1 2 3 4 5 7 8 9 10 11 12 13 14 17 18 19 20 21 22 23,
[3043]	0.0	  1 2 3 4 5 6 7 10 14 15 16 17 20 21 22 23,
[3044]	0.0	  1 2 3 4 5 6 7 10 14 15 16 17 19 20 21 22 23,
[3045]	0.0	  1 2 3 4 5 6 7 8 9 10 11 12 13 14 15 18 20 22 23,
[3046]	0.0	  1 2 3 4 5 6 7 17 20 21 22 23,
[3047]	0.0	  1 2 3 4 6 11 12 13 14 15 19 20 21 22 23,
[3048]	0.0	  1 2 3 4 6 7 8 9 10 11 12 13 14 15 16 17 19 20 21 22 23,
[3049]	0.0	  1 2 3 4 5 6 7 11 12 13 14 15 16 17 22 23,
[3050]	0.0	  1 2 3 4 5 6 7 11 12 13 14 15 16 17 18 20 21 22 23,
[3051]	0.0	  1 2 13 16 17 18 20 21 22 23,
[3052]	0.0	  1 2 19 20 22 23,
[3053]	0.0	  1 2 5 6 7 8 9 10 11 12 13 14 15 18 19 22 23,
[3054]	0.0	  1 2 3 4 5 6 22,
[3055]	0.0	  1 2 3 4 7 8 9 10 11 12 13 14 15 16 17 20 21 22 23,
[3056]	0.0	  1 2 3 4 5 6 7 8 9 10 12 13 16 18 19 20 21 22 23,
[3057]	0.0	  1 3 4 5 6 7 8 9 10 11 12 13 14 20 21 22 23,
[3058]	0.0	  1 3 4 5 6 7 8 9 10 16 17 18 20 21 22 23,
[3059]	0.0	  1 2 4 5 6 8 9 10 11 12 13 14 15 16 17 18 19 20 21 22 23,
[3060]	0.0	  1 2 7 8 9 10 11 12 13 14 15 16 18 19 20 21 22 23,
[3061]	0.0	  1 2 4 5 7 8 9 10 16 17 19 20 21 22 23,
[3062]	0.0	  1 3 4 5 6 9 11 12 13 14 15 16 17 18 19 20 21,
[3063]	0.0	  1 2 4 5 6 7 8 9 10 15 16 17 18 19 20 21 22 23,
[3064]	0.0	  1 2 13 17 18 19 20 21 22 23,
[3065]	0.0	  1 2 5 12 13 17 22 23,
[3066]	0.0	  1 2 12 13 17 23,
[3067]	0.0	  1 4 5,
[3068]	0.0	  1 2 3 4 5 6 10 11 12 13 14 15 16 17 18 20 21 22 23,
[3069]	0.0	  1 2 3 4 5 7 8 9 12 13 16 17 18 19 20 21 22 23,
[3070]	0.0	  1 2 3 4 5 6 10 11 12 13 14 15 16 18 19 22 23,
[3071]	0.0	  1 2 4 8 9 10 11 12 13 14 15 16 17 18 19 20 21 22 23,
[3072]	0.0	  1 2 3 4 5 6 7 8 9 14 15 16 17 18 19 20 21 22 23,
[3073]	0.0	  1 2 11 13 14 15 18 19 20 22 23,
[3074]	0.0	  1 2 7 8 10 11 12 13 14 15 19 22 23,
[3075]	0.0	  1 2 3 7 8 9 10 11 12 13 14 15 18 19 22 23,
[3076]	0.0	  1 12 14 15 18 19,
[3077]	0.0	  1 2 5 11 12 13 14 15 16 18 19 22 23,
[3078]	0.0	  1 2 6 11 12 13 14 23,
[3079]	0.0	  1 2 4 5 6 11 12 13 14 22 23,
[3080]	0.0	  1 3 4 5 6 7 10 14 15 22 23,
[3081]	0.0	  1 2 11 12 13 18 19,
[3082]	0.0	  1 3 4 5 6 11 12 13 14 15 18 19 22 23,
[3083]	0.0	  1 2 9 16 17 20 21,
[3084]	0.0	  1 2 7 8 9 11 12 13 14 15 17 22 23,
[3085]	0.0	  1 2 6 7 8 9 10 11 12 13 14 15 17 22 23,
[3086]	0.0	  1 2 3 4 6 11 12 13 14 15 16 17 19 20 21 22 23,
[3087]	0.0	  1 2 3 4 5 6 11 12 13 14 15 17 20 21 22 23,
[3088]	0.0	  1 2 3 4 5 6 7 8 9 10 11 14 16 17 20 21 22 23,
[3089]	0.0	  1 2 3 4 5 6 7 8 10 11 12 13 14 15 21 22 23,
[3090]	0.0	  1 3 5 6 7 8 9 10 11 12 13 14 15 16 17 18 19 20 21 22 23,
[3091]	0.0	  1 6 7 8 9 10 11 12 13 14 15 16 17 18 19 20 21 22 23,
[3092]	0.0	  1 7 8 9 10 11 12 13 14 15 16 17 18 19 20 21 22 23,
[3093]	0.0	  1 2 9 12 13 16 17 18 19 20 21 22 23,
[3094]	0.0	  1 2 3 4 5 6 7 9 15 16 17 22 23,
[3095]	0.0	  1 2 3 4 5 6 15 16 22 23,
[3096]	0.0	  1 2 3 4 5 6 7 8 9 10 11 13 20 21 22 23,
[3097]	0.0	  1 2 11 13 14 15 18 22 23,
[3098]	0.0	  1 2 3 4 5 6 7 8 9 10 11 12 13 14 15 16 17 21,
[3099]	0.0	  1 2 3 4 5 6 7 8 9 11 12 13 14 15 18 21 22 23,
[3100]	0.0	  1 2 3 4 5 6 7 8 9 11 12 13 14 15 17 18 20 21 22 23,
[3101]	0.0	  1 3 4 6 7 8 9 10 11 12 13 14 15,
[3102]	0.0	  1 2 3 5 8 9 11 12 13 14 15 16 17 18 19 20 21 22 23,
[3103]	0.0	  1 7 10 14 15 16 17 18 19 20 21 22 23,
[3104]	0.0	  1 2 4 5 6 7 8 9 10 16 17 20 21 22 23,
[3105]	0.0	  1 2 4 5 11 12 13 14 22 23,
[3106]	0.0	  1 2 3 4 5 6 7 8 9 10 11 14 15 17 22 23,
[3107]	0.0	  1 2 7 9 10 17 22 23,
[3108]	0.0	  1 2 3 11 12 13 14 15 21 22 23,
[3109]	0.0	  1 2 3 11 12 13 14 15 18 20 21 22 23,
[3110]	0.0	  1 2 7 8 9 10 12 16 17 18 19 20 21 22 23,
[3111]	0.0	  1 2 11 14 22,
[3112]	0.0	  1 3 4 5 6 7 10 15 22 23,
[3113]	0.0	  1 3 4 5 7 10 15 22 23,
[3114]	0.0	  1 2 6 8 9 11 12 13 14 16 17 18 19 20 21,
[3115]	0.0	  1 2 4 6 8 9 11 12 13 14 16 17 18 19 20 21,
[3116]	0.0	  1 2 3 4 5 6 7 8 10 11 12 13 14 15 17 18 19 22 23,
[3117]	0.0	  1 2 12 14 15 17 18 19 22 23,
[3118]	0.0	  1 2 15 17 18 19,
[3119]	0.0	  1 2 15 16 17 18 19 23,
[3120]	0.0	  1 15 16 17 18 19,
[3121]	0.0	  1 11 12 14 15 18 19,
[3122]	0.0	  1 2 3 4 5 6 7 8 9 10 11 15 17 22 23,
[3123]	0.0	  1 3 4 5 6 7 8 9 10 16 17 19 20 22 23,
[3124]	0.0	  1 2 12 13 18 19 20 22 23,
[3125]	0.0	  1 2 5 8 9 15 16 17 18 19 20 21 22 23,
[3126]	0.0	  1 2 14 16 17 19 20 21 22 23,
[3127]	0.0	  1 3 4 5 6 7 8 9 10 11 12 15 16 17,
[3128]	0.0	  1 2 3 4 5 15 16 17 22 23,
[3129]	0.0	  1 2 4 15 16 17 22 23,
[3130]	0.0	  1 2 3 4 5 6 7 8 10 13 14 15 16 17 18 19 20 21 22 23,
[3131]	0.0	  1 2 3 4 5 6 11 13 16 17 18 19 20 21 22 23,
[3132]	0.0	  1 2 3 4 5 6 8 9 11 12 13 16 17 18 19 20 21 22 23,
[3133]	0.0	  1 2 5 7 8 9 10 18 19 20 22 23,
[3134]	0.0	  1 2 3 6 10 11 12 13 14 15 18 19 20 21 22 23,
[3135]	0.0	  1 2 8 9 11 12 13 14 15 16 17 18 19 23,
[3136]	0.0	  1 2 3 4 5 6 7 8 9 11 12 13 14 15 16 17 18 19 23,
[3137]	0.0	  1 12 14 15,
[3138]	0.0	  1 2 7 17 22 23,
[3139]	0.0	  1 2 11 12 22,
[3140]	0.0	  1 11 12 13 14 19,
[3141]	0.0	  1 2 9 11 12 13 14 15 16 17 18 19 22 23,
[3142]	0.0	  1 2 9 11 12 13 14 15 16 17 18 19 21 22 23,
[3143]	0.0	  1 2 7 8 9 11 12 13 14 15 16 18 19 22 23,
[3144]	0.0	  1 2 8 9 11 12 13 14 15 16 18 19 22 23,
[3145]	0.0	  1 2 9 11 12 13 14 15 16 18 19 22 23,
[3146]	0.0	  1 2 3 4 5 11 12 13 14 15,
[3147]	0.0	  1 2 3 5 6 9 11 12 13 14 15 16 17 18 19 20 21 22 23,
[3148]	0.0	  1 3 5 6 11 12 13 14 15,
[3149]	0.0	  1 2 7 10 11 12 13 14 15 18 19 20 21 22 23,
[3150]	0.0	  1 2 3 4 5 6 11 14 15 16 17 18 19 20 21 22 23,
[3151]	0.0	  1 2 4 5 7 8 9 10 14 16 17 18 19 20 21 22 23,
[3152]	0.0	  1 2 3 4 5 6 7 8 9 10 11 14 15 16 17 19 22 23,
[3153]	0.0	  1 2 13 14 15 18 22 23,
[3154]	0.0	  1 2 7 15 16 17 18 19 20 21,
[3155]	0.0	  1 9 17,
[3156]	0.0	  1 7 8 9 17,
[3157]	0.0	  1 2 3 4 5 6 7 8 9 10 11 12 13 14 15 16 17 18 23,
[3158]	0.0	  1 3 4 5 6 7 8 9 10 11 12,
[3159]	0.0	  1 2 3 4 5 6 7 8 9 10 11 12 13 14 17 19 22,
[3160]	0.0	  1 2 3 4 11 12 13 14 15 16 18 20 21 22 23,
[3161]	0.0	  1 2 3 4 5 7 8 9 11 12 13 14 15 16 17 22 23,
[3162]	0.0	  1 11 13 22 23,
[3163]	0.0	  1 2 3 4 5 6 7 8 9 16 17 19 20 21 22 23,
[3164]	0.0	  1 2 3 4 5 6 11 12 13 14 15 16 17 19 20 21 22 23,
[3165]	0.0	  1 4 6 11 12 13 14 15,
[3166]	0.0	  1 2 3 6 11 12 13 14 15 19,
[3167]	0.0	  1 2 11 14 15 19,
[3168]	0.0	  1 2 3 4 5 6 7 10 11 12 13 14 15 17 19 20 21 22 23,
[3169]	0.0	  1 2 7 8 10 17 22 23,
[3170]	0.0	  1 2 8 9 11 12 13 14 15 16 17 18 20 21 22 23,
[3171]	0.0	  1 2 8 9 11 12 13 22 23,
[3172]	0.0	  1 12 13 15 22 23,
[3173]	0.0	  1 13 15 22 23,
[3174]	0.0	  1 2 3 4 5 6 7 8 10 17 19 20 21 22 23,
[3175]	0.0	  1 2 11 12 13 14 15 16 23,
[3176]	0.0	  1 2 3 4 5 7 8 9 22 23,
[3177]	0.0	  1 3 6 11 12 13 14 15 18 19,
[3178]	0.0	  1 2 3 4 5 6 7 8 11 12 13 14 15 18 19 20 22 23,
[3179]	0.0	  1 2 13 14 16 17 22 23,
[3180]	0.0	  1 2 11 14 19 22 23,
[3181]	0.0	  1 3 4 5 7 8 9 16 17 22 23,
[3182]	0.0	  1 2 5 7 8 9 11 12 13 14 15 16 17 18 19 20 22 23,
[3183]	0.0	  1 2 6 7 8 9 10 11 12 13 14 16 17 19 22 23,
[3184]	0.0	  1 2 7 8 9 10 11 12 13 14 16 17 18 19 22 23,
[3185]	0.0	  1 2 5 6 7 8 9 10 11 12 13 14 16 17 18 19 20 22 23,
[3186]	0.0	  1 2 3 4 5 6 12 13 14 15 18 19 20 21 22 23,
[3187]	0.0	  1 2 3 4 5 6 15 17 20 21 22 23,
[3188]	0.0	  1 2 3 4 5 6 7 8 9 15 16 17 20 21 22 23,
[3189]	0.0	  1 2 3 4 5 6 7 8 9 15 17 20 21 22 23,
[3190]	0.0	  1 2 16 17 20,
[3191]	0.0	  1 2 7 8 9 17 18 19 20 21 22 23,
[3192]	0.0	  1 3 4 5 6 7 8 9 10 11 12 13 14 16 17 21,
[3193]	0.0	  1 2 13 14 16 17 20 21 22 23,
[3194]	0.0	  1 2 3 4 5 6 7 8 9 10 11 14 15 17 19 22 23,
[3195]	0.0	  1 2 3 4 5 6 7 8 9 10 11 13 14 15 16 17 19 22 23,
[3196]	0.0	  1 2 3 4 5 6 7 10 11 12 13 14 15 19 21 22 23,
[3197]	0.0	  1 2 8 9 11 12 13 16 17 18 20 21,
[3198]	0.0	  1 3 4 5 7 8 9 10 11 12 13,
[3199]	0.0	  1 2 7 8 9 14 22 23,
[3200]	0.0	  1 2 3 4 5 6 7 8 9 10 11 14 15 19 22 23,
[3201]	0.0	  1 2 3 4 5 6 7 8 9 10 11 13 14 22 23,
[3202]	0.0	  1 2 3 4 5 6 11 12 13 14 15 16 17 18 19 21 22 23,
[3203]	0.0	  1 14 15 16 17 22 23,
[3204]	0.0	  1 14 15 16 22 23,
[3205]	0.0	  1 2 3 4 5 6 7 10 11 12 13 14 15 16 22 23,
[3206]	0.0	  1 2 3 4 6 11 12 13 14 15 16 17 18 22 23,
[3207]	0.0	  1 2 12 13 14 15 16 17 18 22 23,
[3208]	0.0	  1 2 3 13 14 15 22 23,
[3209]	0.0	  1 2 7 8 9 11 12 13 14 17 19 22 23,
[3210]	0.0	  1 2 6 7 8 9 10 11 12 13 14 17 19 22 23,
[3211]	0.0	  1 2 4 5 6 11 12 13 14 15 16 17 18 19 20 21 23,
[3212]	0.0	  1 2 6 11 12 13 14 15 20 21 22 23,
[3213]	0.0	  1 2 4 6 7 8 9 10 11 16 17 18 19 20 21 22 23,
[3214]	0.0	  1 2 15 20 21 22,
[3215]	0.0	  1 2 7 11 12 13 14 16 17 18 19 20 21 22 23,
[3216]	0.0	  1 2 6 11 12 13 14 15 19 20 21 22 23,
[3217]	0.0	  1 2 3 4 5 6 7 11 13 14 15 16 17 18 19 20 21 22 23,
[3218]	0.0	  1 15 16 17 18 20 21 22 23,
[3219]	0.0	  1 2 3 4 5 6 7 8 9 10 16 17 20 21 22,
[3220]	0.0	  1 2 5 20 21 22 23,
[3221]	0.0	  1 2 11 12 14 15 18 19 20 21 22 23,
[3222]	0.0	  1 2 3 4 5 6 7 8 9 11 12 13 14 15 23,
[3223]	0.0	  1 2 6 7 8 9 10 11 12 13 14 17 18 19 20 21 22 23,
[3224]	0.0	  1 3 4 5 6 8 9 15 16 17 18 19 20 21,
[3225]	0.0	  1 2 3 4 5 6 7 8 9 10 11 12 13 14 16 17 18 19 22,
[3226]	0.0	  1 2 3 4 5 6 7 10 11 13 14 16 17 18 19 20 21 22 23,
[3227]	0.0	  1 2 3 4 5 6 7 10 14 16 17 18 19 20 21 22 23,
[3228]	0.0	  1 2 3 4 5 6 8 9 11 12 13 14 15 16 17,
[3229]	0.0	  1 2 4 5 6 7 8 9 10 11 13 14 15 16 17 18 19 20 21 22 23,
[3230]	0.0	  1 2 3 4 5 6 8 9 15 16 17 18 19 20 21,
[3231]	0.0	  1 2 3 4 5 7 8 9 10 15 16 17 18 20 21 22 23,
[3232]	0.0	  1 2 3 4 5 6 7 10 12 13 15 16 17 18 19 20 21 22 23,
[3233]	0.0	  1 2 3 4 5 6 7 8 10 12 13 15 16 17 18 19 20 21 22 23,
[3234]	0.0	  1 2 3 4 5 6 7 9 23,
[3235]	0.0	  1 7 8 9 10 15 16 17 18 19 20 21,
[3236]	0.0	  1 8 9 11 12 13 14 15,
[3237]	0.0	  1 2 9 11 12 13 14 15 16 17 18 22 23,
[3238]	0.0	  1 2 3 4 5 6 7 8 11 12 13 14 20 21 22 23,
[3239]	0.0	  1 3 4 5 6 7 8 9 10 11 12 13 14 15 17 18 20 21 22 23,
[3240]	0.0	  1 2 7 8 9 10 11 16 17 22 23,
[3241]	0.0	  1 2 3 4 5 6 10 11 12 13 14 15 18 19 22 23,
[3242]	0.0	  1 2 13 14 16 17 18 20 21 22 23,
[3243]	0.0	  1 2 3 4 5 6 7 10 11 12 13 14 17 20 21 22 23,
[3244]	0.0	  1 2 3 6 15 22 23,
[3245]	0.0	  1 2 18 22 23,
[3246]	0.0	  1 2 5 11 12 13 14 18 22 23,
[3247]	0.0	  1 3 4 5 6 7 8 10 11 12 13 14 15 18 19 22 23,
[3248]	0.0	  1 2 3 4 5 6 7 8 9 10 11 13 16 17 20 21,
[3249]	0.0	  1 3 4 5 6 7 9,
[3250]	0.0	  1 2 3 4 5 6 7 9 10 11 12 13 14 15,
[3251]	0.0	  1 2 3 4 5 6 7 9 10 11 12 13 14 15 23,
[3252]	0.0	  1 2 3 4 6 11 12 13 22 23,
[3253]	0.0	  1 2 7 8 9 11 12 13 14 15 16 17 18 19 20 21 23,
[3254]	0.0	  1 2 11 12 13 14 15 18 21 23,
[3255]	0.0	  1 2 3 4 5 6 7 8 9 10 17 22,
[3256]	0.0	  1 12 14 22 23,
[3257]	0.0	  1 2 3 4 11 12 13 14 15 18 20 21 22 23,
[3258]	0.0	  1 2 3 4 5 6 7 8 10 11 12 13 14 15 17 20 21 22 23,
[3259]	0.0	  1 2 3 4 5 6 7 8 9 17 19 20 21 22 23,
[3260]	0.0	  1 2 16 17 18 22 23,
[3261]	0.0	  1 2 8 16 17 18 19 20 21 22 23,
[3262]	0.0	  1 2 3 4 5 6 7 9 10 11 12 13 14 15 18 22 23,
[3263]	0.0	  1 2 3 4 5 6 7 9 10 16 17 20 21 22 23,
[3264]	0.0	  1 2 3 4 5 6 7 8 9 10 11 12 13 14 15 19 23,
[3265]	0.0	  1 2 3 5 6 11 12 13 14 15 18 22 23,
[3266]	0.0	  1 2 3 4 7 8 9 10 11 14 15 16 17 18 19 20 21 22 23,
[3267]	0.0	  1 2 3 4 5 9 10 11 12 13 14 15 16 17 18 19 20 21 22 23,
[3268]	0.0	  1 2 9 11 12 13 14 15 16 17 18 19 20 22 23,
[3269]	0.0	  1 2 6 14 15 16 17 18 19 20 21,
[3270]	0.0	  1 3 4 6 7 8 9 10 15 16 17 18 19 20 21,
[3271]	0.0	  1 2 3 4 5 6 8 11 12 13 14 15 17 18 19 20 21 22 23,
[3272]	0.0	  1 3 4 5 6 7 8 9 10 12 16 17 22 23,
[3273]	0.0	  1 2 3 4 5 6 7 8 9 10 11 12 14 15 16 17 18 19 20 21 23,
[3274]	0.0	  1 2 7 8 10 12 13 15 16 17 18 19 20 21 22 23,
[3275]	0.0	  1 2 3 4 6 7 8 9 10 16 17 19 20 21 22 23,
[3276]	0.0	  1 2 3 4 5 6 8 9 11 12 13 14 15 16 17 18 19,
[3277]	0.0	  1 2 7 8 9 11 13 16 17 18 19 20 21 22 23,
[3278]	0.0	  1 2 3 4 5 6 11 12 13 14 15 18 19 22,
[3279]	0.0	  1 2 4 5 11 12 13,
[3280]	0.0	  1 2 3 4 5 11 12 13 23,
[3281]	0.0	  1 2 4 5 11 12 13 23,
[3282]	0.0	  1 2 15 20 21,
[3283]	0.0	  1 2 11 13 14 15 18 19 22 23,
[3284]	0.0	  1 2 5 11 12 13 14 15 18 19 22 23,
[3285]	0.0	  1 2 3 7 8 9 10 11 12 13 14 15 16 17 18 19 20 21 23,
[3286]	0.0	  1 2 5 7 8 9 10 22 23,
[3287]	0.0	  1 2 3 4 5 6 7 9 11 12 13 14 15 18 22 23,
[3288]	0.0	  1 2 3 4 5 6 7 8 9 10 15 16 17 21 22 23,
[3289]	0.0	  1 2 3 4 5 6 11 12 13 15 20 21 22 23,
[3290]	0.0	  1 2 3 4 5 7 8 9 11 12 13 14 16 17 22 23,
[3291]	0.0	  1 2 5 11 12 13 14 15 16 17 22 23,
[3292]	0.0	  1 3 6 22 23,
[3293]	0.0	  1 2 3 4 5 6 7 8 9 10 13 15 17 22 23,
[3294]	0.0	  1 2 3 4 5 6 7 8 9 10 12 13 14 16 17 20 21 22 23,
[3295]	0.0	  1 2 5 12 22 23,
[3296]	0.0	  1 3 4 5 6 7 8 9 10 11 12 13 14 15 16 17 19 22 23,
[3297]	0.0	  1 2 7 8 9 11 16 17 18 19 20 21 22 23,
[3298]	0.0	  1 2 3 4 5 6 7 8 9 10 11 12 13 14 16 17 18 19 23,
[3299]	0.0	  1 2 5 7 8 9 10 12 15 16 17 18 19 20 21 22 23,
[3300]	0.0	  1 2 15 16 17 22,
[3301]	0.0	  1 3 4 5 6 7 8 9 10 11 12 13 14 18 20 21 22 23,
[3302]	0.0	  1 2 13 14 15,
[3303]	0.0	  1 2 5 7 8 9 11 12 13 14 16 17 18 19 20 21 22 23,
[3304]	0.0	  1 2 3 4 5 6 7 8 9 10 11 12 15 16 17 22 23,
[3305]	0.0	  1 20,
[3306]	0.0	  1 15 18 19,
[3307]	0.0	  1 2 7 8 9 10 13 16 17 18 19 20 21 22 23,
[3308]	0.0	  1 2 7 8 9 10 11 12 13 14 18 19 20 21 22 23,
[3309]	0.0	  1 2 3 4 5 7 8 9 10 11 12 13 14 15 17 18 19 20 21 22 23,
[3310]	0.0	  1 2 3 4 5 7 10 22 23,
[3311]	0.0	  1 2 3 5 7 10 22 23,
[3312]	0.0	  1 2 3 4 5 6 7 11 12 13 17 22 23,
[3313]	0.0	  1 2 11 12 13 17,
[3314]	0.0	  1 2 8 9 11 12 13 14 15 18 19,
[3315]	0.0	  1 2 3 4 5 6 7 11 12 13 14 21 22 23,
[3316]	0.0	  1 2 7 9 10 15 16 17 18 19 20 21 22 23,
[3317]	0.0	  1 2 3 5 6 7 8 9 10 11 12 13 14 15 22 23,
[3318]	0.0	  1 2 16 17 20 23,
[3319]	0.0	  1 2 4 5 6 9 11 12 13 14 15 16 17 18 19 20 21 22 23,
[3320]	0.0	  1 2 7 8 9 12 13 14 22 23,
[3321]	0.0	  1 2 6 11 12 13 14 22,
[3322]	0.0	  1 2 6 10 11 12 13 14 15 18 19 20 21 22 23,
[3323]	0.0	  1 2 3 4 5 6 10 11 12 13 14 15 17 18 19 20 21 22 23,
[3324]	0.0	  1 2 3 4 5 6 8 11 12 13 14 15 18 19 22 23,
[3325]	0.0	  1 2 8 9 16 17 18 19 20 21 22,
[3326]	0.0	  1 2 3 5 6 11 12 13 14,
[3327]	0.0	  1 2 3 4 5 17 22 23,
[3328]	0.0	  1 15 16 17 18,
[3329]	0.0	  1 2 13 16 17 21 22 23,
[3330]	0.0	  1 3 4 5 16 17 20 21 22 23,
[3331]	0.0	  1 2 3 5 6 7 8 9 10 11 12 13 14 15 18 19 22,
[3332]	0.0	  1 2 14 18 20 21 22 23,
[3333]	0.0	  1 2 3 4 5 6 7 8 9 10 11 12 13 18 19 20 22 23,
[3334]	0.0	  1 2 8 9 16 17 18 19 20 21 23,
[3335]	0.0	  1 2 7 8 9 10 11 14 16 17 19 22 23,
[3336]	0.0	  1 2 3 4 5 6 11 12 13 14 15 21 23,
[3337]	0.0	  1 2 3 4 5 6 10 11 12 13 14 15 18 19 20 21 23,
[3338]	0.0	  1 2 4 5 7 8 9 10 11 12 13 14 22 23,
[3339]	0.0	  1 2 7 8 9 15 16 17 20 21 22 23,
[3340]	0.0	  1 2 7 8 9 15 16 17 18 20 21 22 23,
[3341]	0.0	  1 3 4 5 6 7 10 16 17 18 19 20 21 22 23,
[3342]	0.0	  1 2 11 12 14 15 18 19 20 22 23,
[3343]	0.0	  1 2 3 11 12 13 14 15,
[3344]	0.0	  1 2 7 8 9 23,
[3345]	0.0	  1 2 3 4 5 6 7 8 9 10 12 13 16 17 18 22 23,
[3346]	0.0	  1 2 3 5 11 12 13 14 15 16 17 18 20 21 22 23,
[3347]	0.0	  1 2 5 7 10 11 12 13 14 15 16 17 18 19 20 21 22 23,
[3348]	0.0	  1 2 7 8 9 10 11 13 16 17 18 19 20 21 22 23,
[3349]	0.0	  1 2 6 7 8 9 10 11 12 13 14 16 17 19 20 21 22 23,
[3350]	0.0	  1 15 16 17 18 20,
[3351]	0.0	  1 2 15 16 17 18 20,
[3352]	0.0	  1 2 5 17 18 19 20 21 22 23,
[3353]	0.0	  1 2 8 9 11 12 13 14 15 16 17,
[3354]	0.0	  1 2 7 8 9 11 12 13 14 15 16 17,
[3355]	0.0	  1 2 4 11 12 13 14 15 18 20 21 22 23,
[3356]	0.0	  1 2 3 4 5 6 7 8 9 10 16 17 20 22 23,
[3357]	0.0	  1 2 3 5 6 11 13 22 23,
[3358]	0.0	  1 2 15 16 17 21 23,
[3359]	0.0	  1 2 3 4 5 6 7 8 9 11 12 13 17 22 23,
[3360]	0.0	  1 2 3 4 5 6 7 8 9 10 17,
[3361]	0.0	  1 2 3 5 11 12 13 14 15 22,
[3362]	0.0	  1 2 3 5 7 8 9 10 11 12 13 14 15,
[3363]	0.0	  1 2 6 8 9 11 12 13 14 15 16 17 18 20 21,
[3364]	0.0	  1 2 3 4 5 12 13 20 21 22 23,
[3365]	0.0	  1 2 3 4 6 7 8 9 10 11 12 13 14 15 16 17 18 19,
[3366]	0.0	  1 2 3 4 5 6 7 8 10 11 12 13 19 22 23,
[3367]	0.0	  1 2 3 4 5 6 7 8 9 10 11 12 13 14 17 18 19 20 21 23,
[3368]	0.0	  1 2 3 4 5 6 7 8 9 10 11 12 13 14 17 18 19 20 21,
[3369]	0.0	  1 2 6 7 8 9 10 15 16 17 18 19 20 21,
[3370]	0.0	  1 3 4 5 6 9 11 12 13 14 15 18 19 20 21,
[3371]	0.0	  1 2 3 4 5 6 7 8 9 10 14 15 16 17 18 19 20 21 23,
[3372]	0.0	  1 2 9 12 13 22 23,
[3373]	0.0	  1 2 3 4 5 6 7 8 9 10 12 13 16 17 19 20 21 22 23,
[3374]	0.0	  1 2 7 8 9 10 22,
[3375]	0.0	  1 2 3 4 5 7 8 9 11 12 13 22 23,
[3376]	0.0	  1 2 7 8 10 12 13 22 23,
[3377]	0.0	  1 2 3 5 7 8 9 10 11 12 13 14 15 16 17 21 22 23,
[3378]	0.0	  1 2 3 4 5 6 7 8 9 10 12 13 14 15 16 17 18 19 20 21 23,
[3379]	0.0	  1 3 4 5 11 12 13 22 23,
[3380]	0.0	  1 2 15 16 18 19 20 21,
[3381]	0.0	  1 2 11 12 22 23,
[3382]	0.0	  1 2 3 4 5 6 15 20 21 22 23,
[3383]	0.0	  1 2 3 4 5 6 7 11 12 13 14 15 16 22 23,
[3384]	0.0	  1 2 9 11 15 16 17 18 19 20 21 22 23,
[3385]	0.0	  1 2 7 8 9 16 17 18 19 20 21 23,
[3386]	0.0	  1 2 3 4 5 6 7 8 9 11 12 13 14 23,
[3387]	0.0	  1 2 11 12 14 15 16 17 18 19 20 21 22,
[3388]	0.0	  1 2 3 4 5 6 7 10 11 12 13 14 16 17 22 23,
[3389]	0.0	  1 2 3 4 5 6 7 8 9 11 12 13 14 15 16 17 19 22 23,
[3390]	0.0	  1 15 16 18 19 20 21 22 23,
[3391]	0.0	  1 2 6 11 12 13 14 15 16 17 20 21 22 23,
[3392]	0.0	  1 2 3 4 5 6 7 9 10 11 22 23,
[3393]	0.0	  1 2 6 17 22 23,
[3394]	0.0	  1 7 10 11 12 13 14 22 23,
[3395]	0.0	  1 2 3 4 5 6 7 8 9 10 11 16 17 18 19 22 23,
[3396]	0.0	  1 2 3 4 5 6 7 8 9 10 15 17 22 23,
[3397]	0.0	  1 3 4 5 6 7 8 9 10 15 16 17,
[3398]	0.0	  1 2 3 5 6 7 8 9 10 11 12 13 14 15 16 18 19 22 23,
[3399]	0.0	  1 2 9 11 12 13 14 15 16 17 18 19,
[3400]	0.0	  1 2 11 12 13 14 15 16 18 20 21 23,
[3401]	0.0	  1 2 3 4 5 13 14 15 22 23,
[3402]	0.0	  1 2 3 4 5 6 7 8 10 11 12 13 14 15 16 17 19 22 23,
[3403]	0.0	  1 17 20 21 22 23,
[3404]	0.0	  1 2 3 5 7 8 9 11 12 13 14 15 19 22 23,
[3405]	0.0	  1 2 3 5 7 8 9 11 12 13 14 15 18 19 20 22 23,
[3406]	0.0	  1 2 5 7 8 9 11 12 13 14 15 18 19 20 22 23,
[3407]	0.0	  1 2 12 14 15 17 18 19 20 21 22 23,
[3408]	0.0	  1 2 12 13 14 15 18 19 21 22 23,
[3409]	0.0	  1 2 3 5 11 12 13 14 15 21 22 23,
[3410]	0.0	  1 2 15 16 17 18 21 22 23,
[3411]	0.0	  1 2 11 15 16 17 20 21 22 23,
[3412]	0.0	  1 2 3 4 5 6 7 9 11 12 13 14 15 16 17 18 20 21 22 23,
[3413]	0.0	  1 2 9 11 12 13 14 23,
[3414]	0.0	  1 3 4 5 6 8 9 11 12 13 14 15 18 19 20 21,
[3415]	0.0	  1 2 3 4 5 6 9 12 13 14 15 16 17 18 19 20 21 22 23,
[3416]	0.0	  1 2 3 15 16 17 18 19 20 21 22 23,
[3417]	0.0	  1 2 3 6 14 15 16 17 18 19 20 21 22 23,
[3418]	0.0	  1 2 3 4 5 6 7 8 17 22 23,
[3419]	0.0	  1 2 3 4 5 6 7 8 9 10 11 12 13 14 18,
[3420]	0.0	  1 8 9 17,
[3421]	0.0	  1 2 7 8 9 11 17 22 23,
[3422]	0.0	  1 2 7 8 9 17 22,
[3423]	0.0	  1 2 5 7 8 9 11 12 13 17 22 23,
[3424]	0.0	  1 2 4 5 7 8 9 11 12 13 17 22 23,
[3425]	0.0	  1 2 3 4 5 7 8 9 11 12 13 17 22 23,
[3426]	0.0	  1 2 3 4 5 6 7 8 9 10 11 13 14 16 17 21 22 23,
[3427]	0.0	  1 2 3 4 5 6 7 8 9 10 11 12 13 16 17 20 22 23,
[3428]	0.0	  1 2 3 4 5 6 7 8 9 10 11 12 13 14 16 17 19 20 21 22,
[3429]	0.0	  1 3 4 5 6 7 8 10 15 16 17 18 19 20 21 22 23,
[3430]	0.0	  1 3 4 5 6 9 11 12 13 14 15 18 19,
[3431]	0.0	  1 6 11 12 13 14 15 18 19,
[3432]	0.0	  1 2 3 4 5 6 7 8 9 11 12 13 14 17 20 21 22 23,
[3433]	0.0	  1 2 8 10 11 12 13 14 15 16 17 18 19 20 21,
[3434]	0.0	  1 2 3 5 6 11 12 13 14 15 18 19 20 22 23,
[3435]	0.0	  1 2 18 19 20 21,
[3436]	0.0	  1 2 7 8 9 15 16 17 18 19 20 21 22,
[3437]	0.0	  1 2 3 4 5 7 8 9 10 11 13 14 16 17 20 21 22 23,
[3438]	0.0	  1 2 3 4 5 6 15 23,
[3439]	0.0	  1 2 15 18 20 21,
[3440]	0.0	  1 2 3 5 7 8 9 10 11 12 13 16 17 18 19 20 21 22 23,
[3441]	0.0	  1 2 7 8 9 10 11 12 13 14 16 17 22 23,
[3442]	0.0	  1 2 3 4 5 6 7 8 9 11 12 13 14 15 20 22 23,
[3443]	0.0	  1 3 4 5 6 7 8 9 10 11 16 17 18 19 20 21,
[3444]	0.0	  1 2 3 4 5 6 7 9 10 12 13 14 15 16 17 18 19 20 21 22 23,
[3445]	0.0	  1 2 3 4 5 6 7 8 9 12 13 14 15 22 23,
[3446]	0.0	  1 2 11 12 13 15 16 17 22 23,
[3447]	0.0	  1 2 3 4 5 6 7 8 9 10 11 12 13 17 19 20 21 22 23,
[3448]	0.0	  1 2 3 4 5 11 12 13 14 15 16 18 19 20 21 23,
[3449]	0.0	  1 2 3 4 5 6 10 11 12 13 14 15 16 18 19 20 21 23,
[3450]	0.0	  1 7 8 9 10 11 12 13 14,
[3451]	0.0	  1 2 5 7 8 9 10 11 12 13 14 17 22 23,
[3452]	0.0	  1 2 7 8 9 12 14 16 17 18 19 20 21 22 23,
[3453]	0.0	  1 2 3 4 5 6 7 8 9 10 12 13 14 17 18 19 20 21 22 23,
[3454]	0.0	  1 2 3 4 6 15 16 17 20 21 22 23,
[3455]	0.0	  1 2 6 11 12 13 22 23,
[3456]	0.0	  1 15 16 17 19 20 21,
[3457]	0.0	  1 2 4 6 17 20 21 22 23,
[3458]	0.0	  1 2 4 6 10 11 12 13 14 15 16 17 18 19 20 21,
[3459]	0.0	  1 2 3 6 11 12 13 14 15 16 17 19 20 21 22 23,
[3460]	0.0	  1 2 3 5 6 7 8 9 10 11 12 13 14 19 22 23,
[3461]	0.0	  1 2 3 4 5 6 7 8 9 10 11 16 17 18 19 20 21 22,
[3462]	0.0	  1 2 7 10 17 18 19 20 21 22 23,
[3463]	0.0	  1 2 11 12 13 14 15 16 18 23,
[3464]	0.0	  1 3 4 5 6 15 16 17 18 19 20 21 22 23,
[3465]	0.0	  1 2 21,
[3466]	0.0	  1 2 7 10 14 15 16 17 22 23,
[3467]	0.0	  1 2 14 15 16 22 23,
[3468]	0.0	  1 2 6 7 8 9 10 16 17 19 22 23,
[3469]	0.0	  1 2 12 13 17 18 19 20 21 22 23,
[3470]	0.0	  1 13 14,
[3471]	0.0	  1 2 3 4 5 6 7 8 10 17 20 21 22 23,
[3472]	0.0	  1 2 4 6 11 15 16 17 18 19 20 21 22 23,
[3473]	0.0	  1 2 3 4 5 7 8 9 10 11 12 13 14 16 17 19 22 23,
[3474]	0.0	  1 2 11 12 13 15 16 17 18 19 20 21 22 23,
[3475]	0.0	  1 2 9 15 16 17 18 20 21,
[3476]	0.0	  1 9 15 16 17 18 20 21,
[3477]	0.0	  1 2 3 4 5 6 11 15 16 17 18 19 20 21 22 23,
[3478]	0.0	  1 5,
[3479]	0.0	  1 2 3 4 5 6 7 8 9 10 11 12 13 16 17 18 19 21 22 23,
[3480]	0.0	  1 2 3 4 5 11 12 13 14 21 22 23,
[3481]	0.0	  1 2 3 14 15 22 23,
[3482]	0.0	  1 2 14 15 21 22 23,
[3483]	0.0	  1 2 3 4 5 6 9 11 13 14 15 16 17 18 19 20 21 22 23,
[3484]	0.0	  1 2 15 17 18 19 20 21 22,
[3485]	0.0	  1 2 3 7 8 9 10 11 12 13 14 15 16 17 18 19 20 21 22,
[3486]	0.0	  1 2 7 8 10 16 17 19 21 22 23,
[3487]	0.0	  1 2 3 4 5 6 7 15 16 17 20 21 22 23,
[3488]	0.0	  1 2 3 4 5 6 7 9 17 22 23,
[3489]	0.0	  1 2 3 4 7 8 9 10 16 17 18 19 20 21 22 23,
[3490]	0.0	  1 2 11 13 14 18 19 20 21 22 23,
[3491]	0.0	  1 2 3 4 5 6 7 8 10 11 22 23,
[3492]	0.0	  1 2 3 4 5 6 7 8 9 10 11 12 13 14 16 17 21 23,
[3493]	0.0	  1 2 3 4 5 6 7 16 17 20 21 22 23,
[3494]	0.0	  1 2 4 5 7 8 9 10 11 12 13 14 16 17 22 23,
[3495]	0.0	  1 2 7 8 9 11 12 13 14 15 17 18 19 20 21 22 23,
[3496]	0.0	  1 2 4 5 12 13 15 16 17 18 19 20 21 22 23,
[3497]	0.0	  1 2 3 4 6 7 8 9 10 11 12 13 14 16 17 19 22 23,
[3498]	0.0	  1 2 4 6 7 8 9 10 11 12 13 14 16 17 19 22 23,
[3499]	0.0	  1 2 9 10 11 12 13 14 15 16 17 18 19 20 21 23,
[3500]	0.0	  1 2 11 16 17 18 19 20 21,
[3501]	0.0	  1 2 13 14 15 16 17 18 22 23,
[3502]	0.0	  1 2 3 4 5 6 7 8 10 12 13 14 22 23,
[3503]	0.0	  1 2 3 4 5 6 18 19 20 21 22 23,
[3504]	0.0	  1 2 13 17 22 23,
[3505]	0.0	  1 2 7 9 10 11 12 13 14 15 16 17 18 19 20 21,
[3506]	0.0	  1 2 4 5 6 11 12 13 14 15 18 19,
[3507]	0.0	  1 3 4 5 6 7 8 9 10 11 12 13 14 21 22 23,
[3508]	0.0	  1 2 8 9,
[3509]	0.0	  1 2 7 8 9 10 16 17 19,
[3510]	0.0	  1 2 7 8 9 10 14 16 17 18 19 20 21 23,
[3511]	0.0	  1 2 3 4 5 6 7 8 9 10 11 15 16 17 19 22 23,
[3512]	0.0	  1 2 3 4 5 6 7 8 9 10 11 13 15 16 17 22 23,
[3513]	0.0	  1 3 4 5 6 11 13 15 22 23,
[3514]	0.0	  1 3 4 5 6 11 12 13 15 22 23,
[3515]	0.0	  1 2 7 8 11 12 13 14 17 22 23,
[3516]	0.0	  1 2 5 12 13 15 16 17 18 19 20 21 22 23,
[3517]	0.0	  1 2 6 21 22 23,
[3518]	0.0	  1 3 4 5 6 7 8 9 10 11 12 13 18 19,
[3519]	0.0	  1 2 8 9 18 19,
[3520]	0.0	  1 2 4 7 8 9 10 16 17 19 20 21 22 23,
[3521]	0.0	  1 2 3 4 5 6 7 10 13 15 22 23,
[3522]	0.0	  1 2 3 4 5 6 12 13 14 22 23,
[3523]	0.0	  1 2 7 9 10 11 12 13 14 15 16 17 18 20 21 22 23,
[3524]	0.0	  1 2 3 4 5 6 7 10 11 12 13 14 15 17 18 20 21 22 23,
[3525]	0.0	  1 2 3 4 6 11 12 13 14 15 17 18 20 21 22 23,
[3526]	0.0	  1 2 3 6 11 12 13 15 22 23,
[3527]	0.0	  1 2 3 4 5 6 7 9 13 22 23,
[3528]	0.0	  1 2 15 18 19 20 21,
[3529]	0.0	  1 2 11 14 15 23,
[3530]	0.0	  1 2 3 4 5 6 15 16 17 22 23,
[3531]	0.0	  1 2 3 4 5 6 7 8 9 10 19 20 21 22 23,
[3532]	0.0	  1 2 3 5 6 7 8 9 10 11 12 13 14 22 23,
[3533]	0.0	  1 2 7 10 11 12 13 14 18 19 20 22 23,
[3534]	0.0	  1 2 7 8 9 10 11 12 13 14 17 18 19 20 21 22 23,
[3535]	0.0	  1 2 3 4 5 6 7 9 11 12 13 14 15 16 17 20 21 22 23,
[3536]	0.0	  1 3 15 22 23,
[3537]	0.0	  1 3 5 15 22 23,
[3538]	0.0	  1 2 12 13 14 15 22,
[3539]	0.0	  1 3 4 5 6 7 8 9 11 12 13 14 15 18 19,
[3540]	0.0	  1 2 5 7 8 9 10 16 17 18 20 21 22 23,
[3541]	0.0	  1 3 4 5 6 7 8 9 10 11 12 16 17,
[3542]	0.0	  1 2 4 11 12 13 14 15 18 19 20 22 23,
[3543]	0.0	  1 2 11 13 14 15 16 17 18 22 23,
[3544]	0.0	  1 2 3 6 11 12 13 14 15 16 17 18 22 23,
[3545]	0.0	  1 2 5 11 12 13 14 15 16 18 19 20 21 22 23,
[3546]	0.0	  1 2 3 5 6 7 8 9 10 11 12 13 14 15 16 17 18 19 20 21 23,
[3547]	0.0	  1 3 4 5 6 7 10 16 17 20 21 22 23,
[3548]	0.0	  1 7 8 10 11 12 13 14 15 16 17 18 19 20 21 22 23,
[3549]	0.0	  1 2 7 8 9 19 22 23,
[3550]	0.0	  1 2 3 4 5 6 11 12 13 14 15 16 17 18 20 21 23,
[3551]	0.0	  1 2 3 7 8 9 10 11 12 14 15 16 17 18 19 20 21 22 23,
[3552]	0.0	  1 2 7 8 9 12 13 16 17 22 23,
[3553]	0.0	  1 2 3 4 5 6 7 8 9 10 11 12 13 16 17 23,
[3554]	0.0	  1 2 3 4 7 10 22 23,
[3555]	0.0	  1 2 3 4 5 6 14 22 23,
[3556]	0.0	  1 2 5 14 22 23,
[3557]	0.0	  1 2 3 5 9 11 12 13 14 15 16 17 18 19 20 21 22 23,
[3558]	0.0	  1 2 3 4 5 6 7 8 9 11 12 13 14 15 16 22 23,
[3559]	0.0	  1 2 7 8 9 15 16 17 18 19 20 22 23,
[3560]	0.0	  1 2 7 8 9 15 16 17 18 19 22 23,
[3561]	0.0	  1 2 5 7 8 9 10 15 16 17 18 19 22 23,
[3562]	0.0	  1 2 3 4 5 6 7 8 9 10 11 15 16 17 18 19 20 22 23,
[3563]	0.0	  1 2 3 4 5 6 7 8 9 10 11 15 16 17 18 19 22 23,
[3564]	0.0	  1 2 3 4 5 6 17 20 21 22 23,
[3565]	0.0	  1 2 5 7 8 9 10 15 16 17 18 19 20 21 22,
[3566]	0.0	  1 2 7 9 17 22 23,
[3567]	0.0	  1 2 6 11 12 13 14 15 18 19 21 22 23,
[3568]	0.0	  1 3 4 5 6 7 8 9 10 19 22 23,
[3569]	0.0	  1 2 3 4 5 6 7 8 10 17 22 23,
[3570]	0.0	  1 2 3 4 5 6 7 8 9 10 11 13 15 16 17 18 20 21 22 23,
[3571]	0.0	  1 2 3 4 11 12 13 14 15 17 22 23,
[3572]	0.0	  1 2 3 4 12 13 14 15 22 23,
[3573]	0.0	  1 2 3 4 5 7 8 9 10 11 12 13 14 15 16 17 18 21 22 23,
[3574]	0.0	  1 2 3 4 5 7 8 9 10 11 12 13 14 15 16 17 18 22 23,
[3575]	0.0	  1 2 3 4 5 6 7 8 9 10 13 21 22 23,
[3576]	0.0	  1 2 11 14 15 16 17 21 22 23,
[3577]	0.0	  1 2 11 12 13 14 15 16 20 21 22 23,
[3578]	0.0	  1 2 3 4 5 6 7 8 9 12 13 16 17 22 23,
[3579]	0.0	  1 2 3 4 5 6 7 8 9 11 12 13 14 15 16 17 18 20 22 23,
[3580]	0.0	  1 2 13 14 15 21 22 23,
[3581]	0.0	  1 2 4 23,
[3582]	0.0	  1 2 3 4 5 6 7 9 11 12 13 14 23,
[3583]	0.0	  1 2 4 5 20 21 22 23,
[3584]	0.0	  1 2 3 4 5 21 22 23,
[3585]	0.0	  1 3 4 5 6 7 9 10 11 12 13 14 15,
[3586]	0.0	  1 2 5 7 8 9 10 11 12 13 14 15 16 17 22 23,
[3587]	0.0	  1 2 3 5 7 8 9 10 11 12 13 14 15 16 17 18 22 23,
[3588]	0.0	  1 2 4 6 11 12 13 14 15 16 17 18 19 20 21 22,
[3589]	0.0	  1 3 11 12 13 14 22 23,
[3590]	0.0	  1 2 3 9 11 12 13 14 15 16 17 18 19 20 21 22 23,
[3591]	0.0	  1 2 3 4 5 6 8 9 11 15 16 17 18 19 20 21 22 23,
[3592]	0.0	  1 2 3 6 11 15 16 17 18 19 20 21 22 23,
[3593]	0.0	  1 2 7 10 11 12 13 14 15 16 17 18 20 21 22 23,
[3594]	0.0	  1 2 3 4 5 6 7 8 9 10 11 12 13 14 15 17 19 21 22 23,
[3595]	0.0	  1 2 3 4 5 6 7 8 9 10 12 15 16 17 22 23,
[3596]	0.0	  1 2 7 8 9 10 11 12 13 14 16 17 19 20 21 22 23,
[3597]	0.0	  1 2 3 4 5 7 8 9 10 11 12 13 14 17 20 21 22 23,
[3598]	0.0	  1 2 3 4 5 6 7 8 9 10 11 12 13 15 18 22 23,
[3599]	0.0	  1 2 3 5 7 8 9 10 11 12 13 14 15 17 18 19 20 21 22 23,
[3600]	0.0	  1 2 7 8 9 10 12 15 16 17 18 19 20 21 22 23,
[3601]	0.0	  1 2 3 5 11 13 14 15 22 23,
[3602]	0.0	  1 2 7 8 10 11 12 13 14 22 23,
[3603]	0.0	  1 2 3 6 9 11 12 13 14 15 16 17 18 19 20 21 22 23,
[3604]	0.0	  1 2 8 9 16 17 20 21,
[3605]	0.0	  1 2 5 7 8 9 10 11 12 13 14 15 16 17 18 19 20 21 22,
[3606]	0.0	  1 2 3 4 5 6 11 12 13 14 15 16 17 18 19 20 21 22,
[3607]	0.0	  1 14 15 18 19,
[3608]	0.0	  1 2 6 11 12 14 15 16 17 18 19 20 21 22 23,
[3609]	0.0	  1 2 11 13 17 22 23,
[3610]	0.0	  1 2 3 6 11 12 13 14 15 17 18 19 20 21 22 23,
[3611]	0.0	  1 2 4 11 12 13 14 15 22 23,
[3612]	0.0	  1 2 7 8 9 16 17 23,
[3613]	0.0	  1 2 16 17 22,
[3614]	0.0	  1 2 3 4 5 7 8 9 10 11 13 16 17 22 23,
[3615]	0.0	  1 2 12 13 15 16 17 20 21 22 23,
[3616]	0.0	  1 2 3 4 5 6 7 8 9 10 11 12 13 16 17 22,
[3617]	0.0	  1 2 3 4 6 7 8 9 10 11 13 14 16 17 20 21 22 23,
[3618]	0.0	  1 3 4 5 6 7 8 9 10 11 12 13 14 16 17 19 20 21 22 23,
[3619]	0.0	  1 3 4 6 15 22 23,
[3620]	0.0	  1 2 11 14 19,
[3621]	0.0	  1 2 18 19 20 21 22,
[3622]	0.0	  1 2 11 12 13 14 15 20 23,
[3623]	0.0	  1 2 3 4 5 6 7 8 9 10 11 12 13 14 16 17 18 21 22 23,
[3624]	0.0	  1 2 11 12 13 14 17 23,
[3625]	0.0	  1 2 18 19 20 21 23,
[3626]	0.0	  1 2 3 5 11 12 13 14 22,
[3627]	0.0	  1 2 6 7 8 9 10 11 12 13 14 15 16 18 19 20 21 22 23,
[3628]	0.0	  1 2 16 17 19 23,
[3629]	0.0	  1 2 16 17 19,
[3630]	0.0	  1 2 3 4 5 6 9 13 14 15 16 17 18 19 20 21 22 23,
[3631]	0.0	  1 2 3 4 5 6 7 8 9 10 12 14 15 16 17 18 19 20 21 23,
[3632]	0.0	  1 2 3 4 5 6 7 8 9 10 12 14 15 16 17 18 19 20 21,
[3633]	0.0	  1 2 3 4 5 11 12 13 14 18 20 21 22 23,
[3634]	0.0	  1 2 3 4 5 6 7 8 9 10 11 13 16 17 18 20 21 22 23,
[3635]	0.0	  1 2 12 13 14 18 19 20 22 23,
[3636]	0.0	  1 2 12 13 14 18 19 22 23,
[3637]	0.0	  1 2 5 6 7 8 9 10 11 12 13 16 17 18 19 20 21 22 23,
[3638]	0.0	  1 2 3 5,
[3639]	0.0	  1 2 8 9 13 14 15 16 17 18 19 20 21 22 23,
;
END; [st_Bootstrap]

BEGIN st_Assumptions;
uptodate;
chartransform=Uncorrected_P;
disttransform=NeighborNet;
splitstransform=EqualAngle;
SplitsPostProcess filter=dimension value=4;
 exclude  no missing;
radiallylayoutnodelabels;
END; [st_Assumptions]
