# Supplementary material for: Genetic Heritage of the Balto-Slavic Speaking Populations: A Synthesis of Autosomal, Mitochondrial and Y-Chromosomal Data
Source: PLoS One. 2015 Sep 2;10(9):e0135820. doi: 10.1371/journal.pone.0135820 (PMC4558026; doi:10.1371/journal.pone.0135820)
Supplement: S1 Dataset — (zip-archive). bslav.dbf, bslav.var, bslav.inf, lexical dataset in STARLING format (multistate matrix with synonyms allowed). This dataset exported in MS EXCEL format is available as Table A in S3 File.bslav.nex, the same dataset as a binary matrix in NEXUS format.*.tre, some of the discussed trees in NEWICK format;NEXUS files for NeighborNet networks. (ZIP) [file pone.0135820.s001.zip › Linguistic dataset/Networks/Balto-Slavic (with Slovenian) + German.nex]

#nexus

BEGIN Taxa;
DIMENSIONS ntax=22;
TAXLABELS
[1] 'Outgroup_German_Literary'
[2] 'Russian_Literary'
[3] 'Russian_Bolshoe_Davydovskoe'
[4] 'Russian_Smekhnovo'
[5] 'Russian_Arkhangelsk'
[6] 'Ukrainian_Literary'
[7] 'Ukrainian_Tisiv'
[8] 'Ukrainian_Bogdan'
[9] 'Belarusian_Literary'
[10] 'Bulgarian_Literary'
[11] 'Macedonian_Literary'
[12] 'Macedonian_Western'
[13] 'Serbo_Croatian_Literary'
[14] 'Slovenian_Ljubljana'
[15] 'Polish_Literary'
[16] 'Kashubian_Literary'
[17] 'Czech_Literary'
[18] 'Slovak_Literary'
[19] 'Upper_Sorbian_Literary'
[20] 'Lower_Sorbian_Literary'
[21] 'Lithuanian_Literary'
[22] 'Latvian_Literary'
;
END; [Taxa]

BEGIN Characters;
DIMENSIONS nchar=367;
FORMAT
	datatype=STANDARD missing=? gap=- symbols="01" labels=left transpose=no interleave=yes;
MATRIX
'Outgroup_German_Literary'    010010001000000010001000100001001000100101000000110001000000
'Russian_Literary'            10100010000000100100000001100010000100100010001001???????010
'Russian_Bolshoe_Davydovskoe' 10100010010000000100000001100010000100100010001001???????010
'Russian_Smekhnovo'           10100010000000100100000001100010000100100010001001???????010
'Russian_Arkhangelsk'         101000100100000001000000011000100001001000100010010000010010
'Ukrainian_Literary'          101100100010001000100000011000100001001000100001010100000010
'Ukrainian_Tisiv'             100100100010000000100000011000100001001000100001010100000000
'Ukrainian_Bogdan'            ?????010001000000010000001100010000100100????001010100000000
'Belarusian_Literary'        10010010000000100010000001100010000100100010000101???????010
'Bulgarian_Literary'          100100100????????0010000010100100001001000100101010000100000
'Macedonian_Literary'         100100100001000000010000011000100001001000100101010000100000
'Macedonian_Western'          10010????001000000010000??1000100001001000100100010000100000
'Serbo_Croatian_Literary'     100100100000010000100000010010100001001000100001010000100010
'Slovenian_Ljubljana'         100100100000010000100000010010100001001000001010010000100010
'Polish_Literary'             100100100100000000100100011000100001001000001001010000100100
'Kashubian_Literary'          100100100100000000100000011000100001000010001001010000001100
'Czech_Literary'              100100100100000000100000011000100001001000001001010000100000
'Slovak_Literary'             100100100100000000100000010010100001001000100001010000100000
'Upper_Sorbian_Literary'      100100100100000000100000011000100001001000100001010000010100
'Lower_Sorbian_Literary'      100100100100000000100000011000100001001000100001010000010100
'Lithuanian_Literary'         100101000000000100000010011000000101010000010010011000000010
'Latvian_Literary'            100100010000100000000001011000010010010000010010010010000011

'Outgroup_German_Literary'    100100001100010111000100101??????000101001010000100110010000
'Russian_Literary'            001010010??0101010100100110100000100000100100011000101000000
'Russian_Bolshoe_Davydovskoe' 001010010??0101010100100110100000100000100100011000101000000
'Russian_Smekhnovo'           011010010??0101010100100110100000100000100100011000101000000
'Russian_Arkhangelsk'         011010010010101010100100110101000100000100100011000101000110
'Ukrainian_Literary'          001010010??0101010100100101100000100000100100011000101000100
'Ukrainian_Tisiv'             011010010010101010100100101??????100000100100011000101??????
'Ukrainian_Bogdan'            01101001001010101010010010100001010000??00100011000101100100
'Belarusian_Literary'        001010010??0101010100100101??????100000100100011000101000100
'Bulgarian_Literary'          011000010??0101010100100101000101100000100100010010101000100
'Macedonian_Literary'         011010010??0101010100100101000100100000100100011000101000100
'Macedonian_Western'          011000010??0101010100100101000100000010100100011000101000100
'Serbo_Croatian_Literary'     00100011001010101010010010100010010000??00100011000101000100
'Slovenian_Ljubljana'         001010010010101010100100101000100100000100100011000101000100
'Polish_Literary'             001010010010101010100100101000001100000100100011000101000100
'Kashubian_Literary'          001010010010101010100100101000001100000100100011000?01000100
'Czech_Literary'              011010010010101010110100101010000100000100100011000101000100
'Slovak_Literary'             011010010010101010010100101010000100000100100011000101000100
'Upper_Sorbian_Literary'      00101001001010101???0100101010000100000100100011000101000100
'Lower_Sorbian_Literary'      001010010010101010100100101010000100000100100011000101000100
'Lithuanian_Literary'         001000010101001010101001001010000001000110000100001101001000
'Latvian_Literary'            000001010101001010100110001010000010000110001000001101000001

'Outgroup_German_Literary'    0010100001?1000110100100010100100100000110011000000001000110
'Russian_Literary'            110001001010100101100010001011000100001000111000100000010001
'Russian_Bolshoe_Davydovskoe' 110001001010100101100010001011000100001000111000100000010011
'Russian_Smekhnovo'           110001001010100101100010001011000100001000111000100000010010
'Russian_Arkhangelsk'         010001001011000101100010001111000100001010011000100010010001
'Ukrainian_Literary'          010001001011000101100010001011000100001010010100000000110010
'Ukrainian_Tisiv'             ?10001001011000101100010001011000100001010010100100000110010
'Ukrainian_Bogdan'            0100010010110001011000100010110001??????10010100100000110010
'Belarusian_Literary'        010001001011000101100010001011000100001010011000???????10010
'Bulgarian_Literary'          010100001011000101100010001011000100010010011000100000010001
'Macedonian_Literary'         0101000010101001011000100010110001??????10011000100000010010
'Macedonian_Western'          0101000010101001011000100010110001??????10011000100000010010
'Serbo_Croatian_Literary'     010100001011000101100010001011000110000010011000000010010010
'Slovenian_Ljubljana'         010001001010100101100010001101000110000010011000010000010001
'Polish_Literary'             010001001010100101100010001101000101000010011000010100010000
'Kashubian_Literary'          010001001011000101100010001101000101000010010001010000010010
'Czech_Literary'              010001001010100101100010001101000110000010011000101000010010
'Slovak_Literary'             010001001011000101100010001101000100001010011000010000010010
'Upper_Sorbian_Literary'      010001001010101001100000101100010110000010011000010000010010
'Lower_Sorbian_Literary'      010001001010101001100000101100010110000010011000010000010010
'Lithuanian_Literary'         0100000110100101011100010010100110000010100100100001000???10
'Latvian_Literary'            010000101010010101101000001010011000100001010010000100001010

'Outgroup_German_Literary'    0100000010001010000111011001000100001000100001?????001000001
'Russian_Literary'            001000000001100001011101100010100001000000101010000010010000
'Russian_Bolshoe_Davydovskoe' 001000000001100001011101100010100001000000101010000010010000
'Russian_Smekhnovo'           001000000001100001011101100010100001000000101010000010010000
'Russian_Arkhangelsk'         001000000001100001011101100010100010000100101010000010010000
'Ukrainian_Literary'          001000000001100001011101101000100?????0000101010000010010000
'Ukrainian_Tisiv'             001000000001100001011101100010100?????0000101010000010010000
'Ukrainian_Bogdan'            001000000001100001011101100010100?????0000101010000010010000
'Belarusian_Literary'        001000000001100001011101100010100?????0000101010000010010000
'Bulgarian_Literary'          000001000010100011011101100010100100000100001010000010010000
'Macedonian_Literary'         000001000010100010011101100010100100000100001010100010010010
'Macedonian_Western'          000001000010100011011101100010100100000100001000100010010010
'Serbo_Croatian_Literary'     000001000010100010011101100011000100000100001010000010000010
'Slovenian_Ljubljana'         001000000010100010011101100010100000100001001010000010000010
'Polish_Literary'             101000000010100001011101100010100100000000101010000010100000
'Kashubian_Literary'          001000010000100001011101100010100100000000101010000010100000
'Czech_Literary'              001000000010100100011101100010100100000001001010001010000010
'Slovak_Literary'             000010000010100100011101100010100100000001001010000010100000
'Upper_Sorbian_Literary'      001000010000100001011101100010100100000000101000001010100000
'Lower_Sorbian_Literary'      001000010000100001011101100010100100000000101000001010001000
'Lithuanian_Literary'         000100100000011000011101110000001000101000010001010100000001
'Latvian_Literary'            0001000001000110001010111????0001000011000010001000100000101

'Outgroup_German_Literary'    000100110100100000100011100011001000000001001001011010000101
'Russian_Literary'            100000111000000110000101001101010001000000010001011001100001
'Russian_Bolshoe_Davydovskoe' 100000111000000110000101001101010001000000010001011001100001
'Russian_Smekhnovo'           100000111000000110000101001101010001000000010001011001100001
'Russian_Arkhangelsk'         100000111000000110000101001101010001000000010001011001100001
'Ukrainian_Literary'          ??????110010000110000101010101010001000000010010011001100001
'Ukrainian_Tisiv'             100000110010000110000101010101010001000000010001011001100001
'Ukrainian_Bogdan'            100000110010000110000101010101010001000000010001011001100001
'Belarusian_Literary'        ??????11????000110000101010101010001000000010001011001?????1
'Bulgarian_Literary'          100000111000000110000101001101010000000000101001011001100001
'Macedonian_Literary'         010000111000000110001001001101010000000000110000111001100001
'Macedonian_Western'          010001111000000110001001001101000100000000111000111001100001
'Serbo_Croatian_Literary'     100000111000000110000101001101010000001000011000111001100001
'Slovenian_Ljubljana'         100000111000000110000101001101010000001000010001011001100001
'Polish_Literary'             100000110010000110000101001101010000000010010001011001100001
'Kashubian_Literary'          100000110010000110000101001101010000000010000101011001100001
'Czech_Literary'              100000111000000110010001001101010000000100010001011001000011
'Slovak_Literary'             100000111000000110000101001101010001000000010001011001000011
'Upper_Sorbian_Literary'      100000111000000110010101001101010000010000011001011001000011
'Lower_Sorbian_Literary'      100000111000000110010101001101010000000010011001011001?????1
'Lithuanian_Literary'         000010110001001001000101001101010000100000010010011010001001
'Latvian_Literary'            001000110001010001000101001101100010000000010010010101010001

'Outgroup_German_Literary'    0100001011101011000001001010001000000110????0000100001010010
'Russian_Literary'            100000011011110101000000110000010010001000011000000001011000
'Russian_Bolshoe_Davydovskoe' 100000011011?10?0100000011000001001000100001100000000101????
'Russian_Smekhnovo'           10000001101111010000001011000001001000100001110000000101????
'Russian_Arkhangelsk'         100000011011110101000000110000010010001000011000000001011000
'Ukrainian_Literary'          100000011011110101000000110000001010001000011000000001011000
'Ukrainian_Tisiv'             ?????00110111101010000001100?????0100010????0100000????1????
'Ukrainian_Bogdan'            ?????00110111101010000001100?????010001000010100000????1????
'Belarusian_Literary'        100000011011110101000000110000010010001000011010000001011000
'Bulgarian_Literary'          000100011010110101000000110000010010001001001000000001011000
'Macedonian_Literary'         000010011010110101000000110000010010001001001000000101011000
'Macedonian_Western'          000010011011110101000000110000010010001001001000000001010000
'Serbo_Croatian_Literary'     100000011011110101000000110000010010001000011000000001011000
'Slovenian_Ljubljana'         001000011011110101000001010000010010001000010000010001011000
'Polish_Literary'             100000011011110100100000110000010010001000010010000001010000
'Kashubian_Literary'          100000011011110110000000110000010001001000011000000001010000
'Czech_Literary'              100000011011110101000000110000010010001000010100000001011000
'Slovak_Literary'             100000011011110101000000110000010010001000010100000001011000
'Upper_Sorbian_Literary'      100000011011110101000000110000010010001000010100000001011001
'Lower_Sorbian_Literary'      100000011011110101000000110000010010001000010010000001011000
'Lithuanian_Literary'         100001001001110100001000100110000100000110000001000010111100
'Latvian_Literary'            100001001001110100010000100101000000101000100000001001010100

'Outgroup_German_Literary'    0010000
'Russian_Literary'            0000100
'Russian_Bolshoe_Davydovskoe' ??00100
'Russian_Smekhnovo'           ??00100
'Russian_Arkhangelsk'         0000100
'Ukrainian_Literary'          0000001
'Ukrainian_Tisiv'             ??00001
'Ukrainian_Bogdan'            ??00100
'Belarusian_Literary'        0000001
'Bulgarian_Literary'          0000100
'Macedonian_Literary'         1000100
'Macedonian_Western'          1000100
'Serbo_Croatian_Literary'     0000100
'Slovenian_Ljubljana'         0001000
'Polish_Literary'             0100001
'Kashubian_Literary'          0100001
'Czech_Literary'              0000001
'Slovak_Literary'             0000001
'Upper_Sorbian_Literary'      0001000
'Lower_Sorbian_Literary'      0001000
'Lithuanian_Literary'         0000010
'Latvian_Literary'            00?????
;
END; [Characters]

BEGIN Distances;
DIMENSIONS ntax=22;
FORMAT labels=left diagonal triangle=both;
MATRIX
[1] 'Outgroup_German_Literary'      0.0 0.42982456 0.4311377 0.4315476 0.42735043 0.42307693 0.4263323 0.41747573 0.41269842 0.40762463 0.425656 0.41543028 0.4068768 0.4131054 0.41880342 0.40857142 0.4131054 0.4017094 0.41379312 0.4132948 0.43678162 0.45321637
[2] 'Russian_Literary'              0.42982456 0.0 0.008571428 0.017045455 0.044692736 0.09221902 0.091772154 0.094936706 0.064615384 0.13428572 0.14204545 0.15895954 0.13764045 0.12290503 0.13407822 0.15126051 0.1368715 0.13407822 0.14366198 0.13597734 0.33239436 0.3495702
[3] 'Russian_Bolshoe_Davydovskoe'   0.4311377 0.008571428 0.0 0.02 0.042857144 0.097345136 0.089171976 0.09235669 0.06940063 0.14035088 0.13953489 0.15384616 0.13793103 0.12857144 0.12857144 0.14040114 0.13142857 0.12857144 0.13544668 0.13043478 0.33429396 0.3489736
[4] 'Russian_Smekhnovo'             0.4315476 0.017045455 0.02 0.0 0.056818184 0.09970675 0.085443035 0.088607594 0.07210031 0.14825581 0.14161849 0.15588236 0.14571428 0.14204545 0.13636364 0.14814815 0.13352273 0.13068181 0.14326647 0.14409222 0.33524355 0.34985423
[5] 'Russian_Arkhangelsk'           0.42735043 0.044692736 0.042857144 0.056818184 0.0 0.10169491 0.08923077 0.092307694 0.064615384 0.12605043 0.1448468 0.16147308 0.12876712 0.13079019 0.13623978 0.1420765 0.13351499 0.11989101 0.1401099 0.13259669 0.34615386 0.36871508
[6] 'Ukrainian_Literary'            0.42307693 0.09221902 0.097345136 0.09970675 0.10169491 0.0 0.034700315 0.04731861 0.033846155 0.15606937 0.15517241 0.1754386 0.13352273 0.15254237 0.1299435 0.12464589 0.1440678 0.12429378 0.15099715 0.14326647 0.3190883 0.34202898
[7] 'Ukrainian_Tisiv'               0.4263323 0.091772154 0.089171976 0.085443035 0.08923077 0.034700315 0.0 0.0064935065 0.030612245 0.123809524 0.12933753 0.15434083 0.13622291 0.13846155 0.10769231 0.108024694 0.11076923 0.09538461 0.12732919 0.128125 0.33229813 0.36392406
[8] 'Ukrainian_Bogdan'              0.41747573 0.094936706 0.09235669 0.088607594 0.092307694 0.04731861 0.0064935065 0.0 0.041666668 0.13015874 0.13622291 0.16088328 0.1323077 0.13538462 0.11076923 0.11111111 0.11384615 0.11076923 0.13043478 0.13125 0.3478261 0.37341774
[9] 'Belarusian_Literary'          0.41269842 0.064615384 0.06940063 0.07210031 0.064615384 0.033846155 0.030612245 0.041666668 0.0 0.116719246 0.122257054 0.14376996 0.099071205 0.11384615 0.08615384 0.095679015 0.09538461 0.07692308 0.10559006 0.09538461 0.31987578 0.3449367
[10] 'Bulgarian_Literary'            0.40762463 0.13428572 0.14035088 0.14825581 0.12605043 0.15606937 0.123809524 0.13015874 0.116719246 0.0 0.07122507 0.08695652 0.09014084 0.13725491 0.14845939 0.16011237 0.14565827 0.13165267 0.16949153 0.16193181 0.35875705 0.37643677
[11] 'Macedonian_Literary'           0.425656 0.14204545 0.13953489 0.14161849 0.1448468 0.15517241 0.12933753 0.13622291 0.122257054 0.07122507 0.0 0.036827195 0.09243698 0.13927576 0.15598886 0.17877094 0.1253482 0.13927576 0.17134832 0.16384181 0.3539326 0.37142858
[12] 'Macedonian_Western'            0.41543028 0.15895954 0.15384616 0.15588236 0.16147308 0.1754386 0.15434083 0.16088328 0.14376996 0.08695652 0.036827195 0.0 0.10826211 0.16147308 0.17280453 0.19602273 0.1529745 0.16713881 0.18285714 0.17528735 0.35714287 0.3633721
[13] 'Serbo_Croatian_Literary'       0.4068768 0.13764045 0.13793103 0.14571428 0.12876712 0.13352273 0.13622291 0.1323077 0.099071205 0.09014084 0.09243698 0.10826211 0.0 0.09589041 0.13972603 0.1510989 0.12054794 0.10684931 0.1436464 0.13611111 0.33425415 0.3511236
[14] 'Slovenian_Ljubljana'           0.4131054 0.12290503 0.12857144 0.14204545 0.13079019 0.15254237 0.13846155 0.13538462 0.11384615 0.13725491 0.13927576 0.16147308 0.09589041 0.0 0.108991824 0.1420765 0.09536785 0.10354223 0.12912089 0.12154696 0.34065935 0.36312848
[15] 'Polish_Literary'               0.41880342 0.13407822 0.12857144 0.13636364 0.13623978 0.1299435 0.10769231 0.11076923 0.08615384 0.14845939 0.15598886 0.17280453 0.13972603 0.108991824 0.0 0.06010929 0.09536785 0.098092645 0.10714286 0.09392265 0.34615386 0.3575419
[16] 'Kashubian_Literary'            0.40857142 0.15126051 0.14040114 0.14814815 0.1420765 0.12464589 0.108024694 0.11111111 0.095679015 0.16011237 0.17877094 0.19602273 0.1510989 0.1420765 0.06010929 0.0 0.12295082 0.114754096 0.1184573 0.11080332 0.34710744 0.35854343
[17] 'Czech_Literary'                0.4131054 0.1368715 0.13142857 0.13352273 0.13351499 0.1440678 0.11076923 0.11384615 0.09538461 0.14565827 0.1253482 0.1529745 0.12054794 0.09536785 0.09536785 0.12295082 0.0 0.05722071 0.08516484 0.09116022 0.3434066 0.3603352
[18] 'Slovak_Literary'               0.4017094 0.13407822 0.12857144 0.13068181 0.11989101 0.12429378 0.09538461 0.11076923 0.07692308 0.13165267 0.13927576 0.16713881 0.10684931 0.10354223 0.098092645 0.114754096 0.05722071 0.0 0.09065934 0.10497238 0.33516484 0.3575419
[19] 'Upper_Sorbian_Literary'        0.41379312 0.14366198 0.13544668 0.14326647 0.1401099 0.15099715 0.12732919 0.13043478 0.10559006 0.16949153 0.17134832 0.18285714 0.1436464 0.12912089 0.10714286 0.1184573 0.08516484 0.09065934 0.0 0.019498607 0.34072024 0.35774648
[20] 'Lower_Sorbian_Literary'        0.4132948 0.13597734 0.13043478 0.14409222 0.13259669 0.14326647 0.128125 0.13125 0.09538461 0.16193181 0.16384181 0.17528735 0.13611111 0.12154696 0.09392265 0.11080332 0.09116022 0.10497238 0.019498607 0.0 0.33426183 0.3512748
[21] 'Lithuanian_Literary'           0.43678162 0.33239436 0.33429396 0.33524355 0.34615386 0.3190883 0.33229813 0.3478261 0.31987578 0.35875705 0.3539326 0.35714287 0.33425415 0.34065935 0.34615386 0.34710744 0.3434066 0.33516484 0.34072024 0.33426183 0.0 0.2084507
[22] 'Latvian_Literary'              0.45321637 0.3495702 0.3489736 0.34985423 0.36871508 0.34202898 0.36392406 0.37341774 0.3449367 0.37643677 0.37142858 0.3633721 0.3511236 0.36312848 0.3575419 0.35854343 0.3603352 0.3575419 0.35774648 0.3512748 0.2084507 0.0
;
END; [Distances]

BEGIN Splits;
DIMENSIONS ntax=22 nsplits=66;
FORMAT labels=no weights=yes confidences=yes intervals=no;
PROPERTIES fit=96.88176026323127 cyclic;
CYCLE 1 22 21 14 17 18 19 20 15 16 9 6 7 8 4 2 3 5 13 10 12 11;
MATRIX
[1, size=1] 	 0.11179915 	 1.0 	  1 2 3 4 5 6 7 8 9 10 11 12 13 14 15 16 17 18 19 20 21,
[2, size=2] 	 0.08359112 	 1.0 	  1 2 3 4 5 6 7 8 9 10 11 12 13 14 15 16 17 18 19 20,
[3, size=5] 	 0.0045681736 	 0.3014 	  1 10 11 12 13,
[4, size=4] 	 0.0033977635 	 0.2834 	  1 10 11 12,
[5, size=1] 	 0.24979524 	 1.0 	  1,
[6, size=1] 	 0.0947978 	 1.0 	  1 2 3 4 5 6 7 8 9 10 11 12 13 14 15 16 17 18 19 20 22,
[7, size=4] 	 0.0018993815 	 0.0359 	  1 11 12 22,
[8, size=1] 	 0.047849488 	 1.0 	  1 2 3 4 5 6 7 8 9 10 11 12 13 15 16 17 18 19 20 21 22,
[9, size=2] 	 0.0052228984 	 0.2463 	  1 2 3 4 5 6 7 8 9 10 11 12 13 15 16 18 19 20 21 22,
[10, size=3] 	 0.0030521494 	 0.2315 	  1 2 3 4 5 6 7 8 9 10 11 12 13 15 16 19 20 21 22,
[11, size=7] 	 0.0033978142 	 0.3855 	  1 2 3 4 5 6 7 8 9 10 11 12 13 21 22,
[12, size=8] 	 0.0018494723 	 0.1277 	  1 2 3 4 5 6 7 8 10 11 12 13 21 22,
[13, size=5] 	 0.0024067773 	 0.1367 	  1 11 12 21 22,
[14, size=3] 	 0.087449476 	 1.0 	  1 21 22,
[15, size=1] 	 0.025189295 	 1.0 	  1 2 3 4 5 6 7 8 9 10 11 12 13 14 15 16 18 19 20 21 22,
[16, size=2] 	 0.0028986395 	 0.7658 	  1 2 3 4 5 6 7 8 9 10 11 12 13 14 15 16 19 20 21 22,
[17, size=3] 	 0.008230204 	 0.704 	  1 2 3 4 5 6 7 8 9 10 11 12 13 14 15 16 20 21 22,
[18, size=4] 	 0.0024837267 	 0.3105 	  1 2 3 4 5 6 7 8 9 10 11 12 13 14 15 16 21 22,
[19, size=7] 	 0.001738602 	 0.1304 	  1 2 3 4 5 6 7 8 10 11 12 13 14 21 22,
[20, size=10] 	 0.005699172 	 0.4129 	  1 2 3 4 5 10 11 12 13 14 21 22,
[21, size=11] 	 3.2305074E-5 	 0.0624 	  1 2 3 5 10 11 12 13 14 21 22,
[22, size=1] 	 0.026453229 	 1.0 	  1 2 3 4 5 6 7 8 9 10 11 12 13 14 15 16 17 19 20 21 22,
[23, size=9] 	 0.0016379465 	 0.0524 	  1 10 11 12 13 14 17 21 22,
[24, size=1] 	 0.004619615 	 0.889 	  1 2 3 4 5 6 7 8 9 10 11 12 13 14 15 16 17 18 20 21 22,
[25, size=2] 	 0.041624013 	 1.0 	  1 2 3 4 5 6 7 8 9 10 11 12 13 14 15 16 17 18 21 22,
[26, size=4] 	 0.0049610254 	 0.4683 	  1 2 3 4 5 6 7 8 9 10 11 12 13 14 17 18 21 22,
[27, size=10] 	 9.2823803E-4 	 0.2033 	  1 10 11 12 13 14 17 18 21 22,
[28, size=1] 	 0.004346788 	 0.8372 	  1 2 3 4 5 6 7 8 9 10 11 12 13 14 15 16 17 18 19 21 22,
[29, size=3] 	 0.0029414298 	 0.4563 	  1 2 3 4 5 6 7 8 9 10 11 12 13 14 17 18 19 21 22,
[30, size=1] 	 0.036416393 	 1.0 	  1 2 3 4 5 6 7 8 9 10 11 12 13 14 15 17 18 19 20 21 22,
[31, size=2] 	 0.0135259945 	 0.9929 	  1 2 3 4 5 6 7 8 9 10 11 12 13 14 17 18 19 20 21 22,
[32, size=6] 	 0.00683348 	 0.3954 	  1 2 3 4 5 10 11 12 13 14 17 18 19 20 21 22,
[33, size=7] 	 1.5854689E-4 	 0.0523 	  1 2 3 5 10 11 12 13 14 17 18 19 20 21 22,
[34, size=10] 	 0.0015281066 	 0.1987 	  1 10 11 12 13 14 17 18 19 20 21 22,
[35, size=1] 	 0.025546053 	 0.9999 	  1 2 3 4 5 6 7 8 9 10 11 12 13 14 16 17 18 19 20 21 22,
[36, size=2] 	 0.004226729 	 0.4952 	  1 2 3 4 5 7 8 10 11 12 13 14 15 16 17 18 19 20 21 22,
[37, size=3] 	 0.003398293 	 0.4346 	  1 2 3 4 5 8 10 11 12 13 14 15 16 17 18 19 20 21 22,
[38, size=6] 	 0.0017530989 	 0.2702 	  1 3 5 10 11 12 13 14 15 16 17 18 19 20 21 22,
[39, size=8] 	 0.015564176 	 0.9554 	  1 10 11 12 13 14 15 16 17 18 19 20 21 22,
[40, size=10] 	 0.0059420993 	 0.2189 	  1 14 15 16 17 18 19 20 21 22,
[41, size=1] 	 0.020166993 	 0.9994 	  1 2 3 4 5 7 8 9 10 11 12 13 14 15 16 17 18 19 20 21 22,
[42, size=3] 	 0.0123499725 	 0.9498 	  1 2 3 4 5 9 10 11 12 13 14 15 16 17 18 19 20 21 22,
[43, size=4] 	 1.9788411E-5 	 0.1018 	  1 2 3 5 9 10 11 12 13 14 15 16 17 18 19 20 21 22,
[44, size=2] 	 0.010829346 	 0.9496 	  1 2 3 4 5 6 9 10 11 12 13 14 15 16 17 18 19 20 21 22,
[45, size=3] 	 0.0012193781 	 0.1837 	  1 2 3 5 6 9 10 11 12 13 14 15 16 17 18 19 20 21 22,
[46, size=1] 	 0.0059746993 	 0.9027 	  1 2 3 4 5 6 7 9 10 11 12 13 14 15 16 17 18 19 20 21 22,
[47, size=2] 	 0.0012343714 	 0.1114 	  1 2 3 5 6 7 9 10 11 12 13 14 15 16 17 18 19 20 21 22,
[48, size=1] 	 0.0069143577 	 0.972 	  1 2 3 5 6 7 8 9 10 11 12 13 14 15 16 17 18 19 20 21 22,
[49, size=2] 	 0.0014762256 	 0.647 	  1 3 5 6 7 8 9 10 11 12 13 14 15 16 17 18 19 20 21 22,
[50, size=3] 	 0.017051844 	 0.9881 	  1 5 6 7 8 9 10 11 12 13 14 15 16 17 18 19 20 21 22,
[51, size=4] 	 0.01954346 	 0.9914 	  1 6 7 8 9 10 11 12 13 14 15 16 17 18 19 20 21 22,
[52, size=1] 	 0.002326241 	 0.6411 	  1 3 4 5 6 7 8 9 10 11 12 13 14 15 16 17 18 19 20 21 22,
[53, size=2] 	 1.4422003E-4 	 0.4803 	  1 4 5 6 7 8 9 10 11 12 13 14 15 16 17 18 19 20 21 22,
[54, size=3] 	 0.004065117 	 0.6943 	  1 4 6 7 8 9 10 11 12 13 14 15 16 17 18 19 20 21 22,
[55, size=1] 	 0.0027107329 	 0.7715 	  1 2 4 5 6 7 8 9 10 11 12 13 14 15 16 17 18 19 20 21 22,
[56, size=2] 	 5.0575146E-4 	 0.4831 	  1 2 4 6 7 8 9 10 11 12 13 14 15 16 17 18 19 20 21 22,
[57, size=1] 	 0.01933741 	 0.9999 	  1 2 3 4 6 7 8 9 10 11 12 13 14 15 16 17 18 19 20 21 22,
[58, size=3] 	 0.0027019158 	 0.0256 	  1 2 3 4 6 7 8 9 11 12 14 15 16 17 18 19 20 21 22,
[59, size=1] 	 0.035648055 	 1.0 	  1 2 3 4 5 6 7 8 9 10 11 12 14 15 16 17 18 19 20 21 22,
[60, size=4] 	 0.017970778 	 0.9471 	  1 2 3 4 5 6 7 8 9 14 15 16 17 18 19 20 21 22,
[61, size=1] 	 0.030502418 	 1.0 	  1 2 3 4 5 6 7 8 9 11 12 13 14 15 16 17 18 19 20 21 22,
[62, size=2] 	 2.6443752E-4 	 0.2304 	  1 2 3 4 5 6 7 8 9 11 13 14 15 16 17 18 19 20 21 22,
[63, size=3] 	 0.015120009 	 0.9265 	  1 2 3 4 5 6 7 8 9 13 14 15 16 17 18 19 20 21 22,
[64, size=1] 	 0.02657062 	 0.9995 	  1 2 3 4 5 6 7 8 9 10 11 13 14 15 16 17 18 19 20 21 22,
[65, size=2] 	 0.02166864 	 0.9963 	  1 2 3 4 5 6 7 8 9 10 13 14 15 16 17 18 19 20 21 22,
[66, size=1] 	 0.011715529 	 0.9728 	  1 2 3 4 5 6 7 8 9 10 12 13 14 15 16 17 18 19 20 21 22,
;
END; [Splits]

BEGIN Network;
DIMENSIONS ntax=22 nvertices=218 nedges=368;
DRAW to_scale;
TRANSLATE
2 'Outgroup_German_Literary',
3 'Latvian_Literary',
4 'Lithuanian_Literary',
5 'Slovenian_Ljubljana',
6 'Czech_Literary',
7 'Slovak_Literary',
8 'Upper_Sorbian_Literary',
9 'Lower_Sorbian_Literary',
10 'Polish_Literary',
11 'Kashubian_Literary',
12 'Ukrainian_Literary',
13 'Ukrainian_Bogdan',
14 'Russian_Smekhnovo',
15 'Russian_Literary',
16 'Russian_Bolshoe_Davydovskoe',
17 'Russian_Arkhangelsk',
18 'Serbo_Croatian_Literary',
19 'Bulgarian_Literary',
20 'Macedonian_Western',
21 'Macedonian_Literary',
185 'Belarusian_Literary',
190 'Ukrainian_Tisiv',
;
VERTICES
1 -0.24979524 0.0 s=n,
2 0.0 0.0 s=n,
3 -0.07342129 0.07010369 s=n,
4 -0.10282286 0.090128094 s=n,
5 -0.3105012 0.027984299 s=n,
6 -0.33444056 0.03347756 s=n,
7 -0.34560156 0.03235476 s=n,
8 -0.367436 0.049165152 s=n,
9 -0.37168178 0.042623088 s=n,
10 -0.39341307 0.024749203 s=n,
11 -0.40731937 0.025130972 s=n,
12 -0.41477457 -0.036038715 s=n,
13 -0.4038612 -0.04583667 s=n,
14 -0.38397914 -0.080063224 s=n,
15 -0.3788743 -0.0796575 s=n,
16 -0.37590095 -0.07876023 s=n,
17 -0.36451653 -0.08202614 s=n,
18 -0.31324145 -0.075309694 s=n,
19 -0.29206505 -0.07569442 s=n,
20 -0.26681235 -0.073821425 s=n,
21 -0.27812386 -0.062583745 s=n,
22 -0.33370242 -0.024637364 s=n,
23 -0.25288597 0.001411482 s=n,
24 -0.33679312 -0.023225883 s=n,
25 -0.25476602 0.0016817921 s=n,
26 -0.33867317 -0.022955572 s=n,
27 -0.33558244 -0.024367055 s=n,
28 -0.25672895 0.003881223 s=n,
29 -0.258609 0.0041515334 s=n,
30 -0.34251615 -0.020485831 s=n,
31 -0.34492293 -0.020485831 s=n,
32 -0.34107995 -0.022955572 s=n,
33 -0.33798924 -0.024367055 s=n,
34 -0.34656087 -0.020485831 s=n,
35 -0.34747967 -0.020617934 s=n,
36 -0.34915376 -0.026319336 s=n,
37 -0.34823495 -0.026187234 s=n,
38 -0.34659702 -0.026187234 s=n,
39 -0.34275404 -0.028656974 s=n,
40 -0.3396633 -0.030068457 s=n,
41 -0.33725652 -0.030068457 s=n,
42 -0.33537647 -0.030338768 s=n,
43 -0.3449501 -0.020468365 s=n,
44 -0.34658805 -0.020468365 s=n,
45 -0.34750685 -0.020600468 s=n,
46 -0.34918094 -0.02630187 s=n,
47 -0.34925726 -0.016736202 s=n,
48 -0.3508952 -0.016736202 s=n,
49 -0.351814 -0.016868304 s=n,
50 -0.3534881 -0.022569707 s=n,
51 -0.353204 -0.017503101 s=n,
52 -0.3548781 -0.023204505 s=n,
53 -0.35057095 -0.026936669 s=n,
54 -0.35054377 -0.026954135 s=n,
55 -0.345444 -0.018711276 s=n,
56 -0.34547117 -0.01869381 s=n,
57 -0.34977832 -0.014961646 s=n,
58 -0.35141626 -0.014961646 s=n,
59 -0.35233504 -0.015093748 s=n,
60 -0.35372508 -0.015728546 s=n,
61 -0.35539916 -0.021429949 s=n,
62 -0.36716178 -0.031622317 s=n,
63 -0.36664072 -0.033396874 s=n,
64 -0.36233357 -0.037129037 s=n,
65 -0.3623064 -0.0371465 s=n,
66 -0.34592754 -0.015348046 s=n,
67 -0.34595472 -0.015330581 s=n,
68 -0.35026187 -0.011598417 s=n,
69 -0.35189983 -0.011598417 s=n,
70 -0.3528186 -0.011730519 s=n,
71 -0.35420862 -0.012365317 s=n,
72 -0.35098413 -0.010016928 s=n,
73 -0.35262206 -0.010016928 s=n,
74 -0.35354084 -0.010149031 s=n,
75 -0.35493088 -0.01078383 s=n,
76 -0.3544473 -0.014147059 s=n,
77 -0.3561214 -0.01984846 s=n,
78 -0.367884 -0.030040829 s=n,
79 -0.35508943 -0.01078383 s=n,
80 -0.35460585 -0.014147059 s=n,
81 -0.35627994 -0.01984846 s=n,
82 -0.36804256 -0.030040829 s=n,
83 -0.3673203 -0.031622317 s=n,
84 -0.36679927 -0.033396874 s=n,
85 -0.3624921 -0.037129037 s=n,
86 -0.36185333 -0.009811324 s=n,
87 -0.3613698 -0.013174553 s=n,
88 -0.36304387 -0.018875955 s=n,
89 -0.3748065 -0.029068323 s=n,
90 -0.37408423 -0.030649811 s=n,
91 -0.37356317 -0.032424368 s=n,
92 -0.37640116 -0.029796587 s=n,
93 -0.37567893 -0.031378075 s=n,
94 -0.37515786 -0.033152632 s=n,
95 -0.36839393 -0.034125138 s=n,
96 -0.36408678 -0.0378573 s=n,
97 -0.36392823 -0.0378573 s=n,
98 -0.36390105 -0.037874766 s=n,
99 -0.35098413 -0.007533202 s=n,
100 -0.35262206 -0.007533202 s=n,
101 -0.35354084 -0.007665304 s=n,
102 -0.356223 -0.003491824 s=n,
103 -0.356223 -0.0059755505 s=n,
104 -0.357613 -0.0066103493 s=n,
105 -0.35777155 -0.0066103493 s=n,
106 -0.36453548 -0.0056378436 s=n,
107 -0.37517586 -0.03316085 s=n,
108 -0.36841193 -0.034133356 s=n,
109 -0.36410478 -0.03786552 s=n,
110 -0.36961082 -0.056617334 s=n,
111 -0.36959282 -0.056609113 s=n,
112 -0.36943427 -0.056609113 s=n,
113 -0.3694071 -0.056626577 s=n,
114 -0.36781242 -0.055898316 s=n,
115 -0.3291726 -0.04042533 s=n,
116 -0.3260819 -0.041836813 s=n,
117 -0.32367513 -0.041836813 s=n,
118 -0.32179508 -0.042107124 s=n,
119 -0.34465963 -0.012571714 s=n,
120 -0.3446868 -0.012554248 s=n,
121 -0.34899396 -0.008822084 s=n,
122 -0.34971622 -0.007240596 s=n,
123 -0.34971622 -0.0047568693 s=n,
124 -0.35135415 -0.0047568693 s=n,
125 -0.34854493 0.003389563 s=n,
126 -0.35018286 0.003389563 s=n,
127 -0.35145077 6.132301E-4 s=n,
128 -0.35236958 4.8112802E-4 s=n,
129 -0.3550517 0.004654608 s=n,
130 -0.3581492 -0.0012688396 s=n,
131 -0.3581492 -0.0037525664 s=n,
132 -0.3595392 -0.0043873647 s=n,
133 -0.35969776 -0.0043873647 s=n,
134 -0.3664617 -0.003414859 s=n,
135 -0.37979946 -0.029796587 s=n,
136 -0.3790772 -0.031378075 s=n,
137 -0.37855616 -0.033152632 s=n,
138 -0.37857416 -0.03316085 s=n,
139 -0.39042386 -0.03664024 s=n,
140 -0.38702556 -0.03664024 s=n,
141 -0.39144966 -0.037299488 s=n,
142 -0.38805136 -0.037299488 s=n,
143 -0.37620166 -0.033820096 s=n,
144 -0.36943772 -0.034792602 s=n,
145 -0.3651306 -0.038524766 s=n,
146 -0.3706366 -0.057276577 s=n,
147 -0.3777202 -0.07278748 s=n,
148 -0.3766944 -0.07212824 s=n,
149 -0.3766764 -0.07212002 s=n,
150 -0.37651786 -0.07212002 s=n,
151 -0.37649068 -0.07213748 s=n,
152 -0.37489602 -0.07140922 s=n,
153 -0.3770692 -0.07616122 s=n,
154 -0.37547454 -0.075432956 s=n,
155 -0.36839095 -0.059922054 s=n,
156 -0.36726853 -0.062379804 s=n,
157 -0.36669 -0.05835606 s=n,
158 -0.36118397 -0.03960425 s=n,
159 -0.34942135 -0.029411884 s=n,
160 -0.34803134 -0.028777085 s=n,
161 -0.34711254 -0.028644983 s=n,
162 -0.3454746 -0.028644983 s=n,
163 -0.34163162 -0.031114724 s=n,
164 -0.3280502 -0.04288308 s=n,
165 -0.3249595 -0.044294562 s=n,
166 -0.31223974 -0.052469056 s=n,
167 -0.31336215 -0.050011307 s=n,
168 -0.31095538 -0.050011307 s=n,
169 -0.30907533 -0.050281618 s=n,
170 -0.1806918 0.03860623 s=n,
171 -0.18257184 0.038876537 s=n,
172 -0.34183592 -0.008177931 s=n,
173 -0.3418631 -0.008160466 s=n,
174 -0.34617025 -0.0044283024 s=n,
175 -0.3468925 -0.0028468142 s=n,
176 -0.3468925 -3.630875E-4 s=n,
177 -0.34572122 0.0077833445 s=n,
178 -0.34490457 0.010564568 s=n,
179 -0.34772828 0.006170787 s=n,
180 -0.34936622 0.006170787 s=n,
181 -0.36677855 0.044592556 s=n,
182 -0.3679498 0.036446124 s=n,
183 -0.36987606 0.03866911 s=n,
184 -0.37668395 0.0054427837 s=n,
185 -0.38398317 -0.029195061 s=n,
186 -0.3832609 -0.03077655 s=n,
187 -0.38273987 -0.032551106 s=n,
188 -0.38275787 -0.032559324 s=n,
189 -0.39460757 -0.036038715 s=n,
190 -0.4013004 -0.04179816 s=n,
191 -0.3979021 -0.04179816 s=n,
192 -0.39883497 -0.0426065 s=n,
193 -0.38898426 -0.038107827 s=n,
194 -0.37713453 -0.03462844 s=n,
195 -0.37037063 -0.035600945 s=n,
196 -0.36606348 -0.03933311 s=n,
197 -0.37156948 -0.05808492 s=n,
198 -0.37865308 -0.07359582 s=n,
199 -0.3794512 -0.0748377 s=n,
200 -0.3785183 -0.07402936 s=n,
201 -0.37749252 -0.073370114 s=n,
202 -0.37747452 -0.073361896 s=n,
203 -0.37731597 -0.073361896 s=n,
204 -0.3772888 -0.07337936 s=n,
205 -0.3778673 -0.0774031 s=n,
206 -0.37790796 -0.07754148 s=n,
207 -0.37710983 -0.0762996 s=n,
208 -0.37551516 -0.075571336 s=n,
209 -0.37551516 -0.07607709 s=n,
210 -0.37547454 -0.07593871 s=n,
211 -0.36839095 -0.060427807 s=n,
212 -0.36726853 -0.06288555 s=n,
213 -0.31203988 -0.052642226 s=n,
214 -0.3131623 -0.050184477 s=n,
215 -0.31075552 -0.050184477 s=n,
216 -0.30887547 -0.050454788 s=n,
217 -0.289165 -0.059456266 s=n,
218 -0.2893648 -0.059283096 s=n,
;
VLABELS
2 'Outgroup_German_Literary' x=15 y=0 a=1.7484555E-7 f='Dialog-PLAIN-14' lc=0 0 153,
3 'Latvian_Literary' x=14 y=4 a=0.28559932 lc=0 0 153,
4 'Lithuanian_Literary' x=13 y=8 a=0.57119864 lc=0 0 153,
5 'Slovenian_Ljubljana' x=10 y=11 a=0.85679835 lc=0 0 153,
6 'Czech_Literary' x=6 y=14 a=1.1423973 lc=0 0 153,
7 'Slovak_Literary' x=2 y=15 a=1.4279977 lc=0 0 153,
8 'Upper_Sorbian_Literary' x=-2 y=15 a=1.7135957 lc=0 0 153,
9 'Lower_Sorbian_Literary' x=-6 y=14 a=1.9991956 lc=0 0 153,
10 'Polish_Literary' x=-10 y=11 a=2.2847948 lc=0 0 153,
11 'Kashubian_Literary' x=-13 y=8 a=2.570394 lc=0 0 153,
12 'Ukrainian_Literary' x=-15 y=0 a=3.1415927 lc=0 0 153,
13 'Ukrainian_Bogdan' x=-13 y=-8 a=3.712793 lc=0 0 153,
14 'Russian_Smekhnovo' x=-10 y=-11 a=3.9983892 lc=0 0 153,
15 'Russian_Literary' x=-6 y=-14 a=4.283996 lc=0 0 153,
16 'Russian_Bolshoe_Davydovskoe' x=-2 y=-15 a=4.5695844 lc=0 0 153,
17 'Russian_Arkhangelsk' x=2 y=-15 a=4.855189 lc=0 0 153,
18 'Serbo_Croatian_Literary' x=6 y=-14 a=5.140788 lc=0 0 153,
19 'Bulgarian_Literary' x=10 y=-11 a=5.426387 lc=0 0 153,
20 'Macedonian_Western' x=13 y=-8 a=5.711987 lc=0 0 153,
21 'Macedonian_Literary' x=14 y=-4 a=5.997586 lc=0 0 153,
185 'Belarusian_Literary' l=9 x=-139 y=9 lc=0 0 153,
190 'Ukrainian_Tisiv' l=9 x=-107 y=4 lc=0 0 153,
;
EDGES
1 1 2 s=5 w=0.24979524,
2 22 1 s=14 w=0.087449476,
3 23 1 s=4 w=0.0033977635,
4 24 22 s=4 w=0.0033977635,
5 24 23 s=14 w=0.087449476,
6 25 23 s=7 w=0.0018993815,
7 26 24 s=7 w=0.0018993815,
8 26 25 s=14 w=0.087449476,
9 27 22 s=7 w=0.0018993815,
10 27 26 s=4 w=0.0033977635,
11 28 23 s=3 w=0.0045681736,
12 29 25 s=3 w=0.0045681736,
13 29 28 s=7 w=0.0018993815,
14 30 26 s=3 w=0.0045681736,
15 30 29 s=14 w=0.087449476,
16 31 30 s=13 w=0.0024067773,
17 32 26 s=13 w=0.0024067773,
18 32 31 s=3 w=0.0045681736,
19 33 27 s=13 w=0.0024067773,
20 33 32 s=4 w=0.0033977635,
21 34 31 s=23 w=0.0016379465,
22 35 34 s=27 w=9.2823803E-4,
23 36 35 s=40 w=0.0059420993,
24 37 34 s=40 w=0.0059420993,
25 37 36 s=27 w=9.2823803E-4,
26 38 31 s=40 w=0.0059420993,
27 38 37 s=23 w=0.0016379465,
28 39 32 s=40 w=0.0059420993,
29 39 38 s=3 w=0.0045681736,
30 40 33 s=40 w=0.0059420993,
31 40 39 s=4 w=0.0033977635,
32 41 27 s=40 w=0.0059420993,
33 41 40 s=13 w=0.0024067773,
34 42 22 s=40 w=0.0059420993,
35 42 41 s=7 w=0.0018993815,
36 43 31 s=21 w=3.2305074E-5,
37 44 34 s=21 w=3.2305074E-5,
38 44 43 s=23 w=0.0016379465,
39 45 35 s=21 w=3.2305074E-5,
40 45 44 s=27 w=9.2823803E-4,
41 46 36 s=21 w=3.2305074E-5,
42 46 45 s=40 w=0.0059420993,
43 47 43 s=20 w=0.005699172,
44 48 44 s=20 w=0.005699172,
45 48 47 s=23 w=0.0016379465,
46 49 45 s=20 w=0.005699172,
47 49 48 s=27 w=9.2823803E-4,
48 50 46 s=20 w=0.005699172,
49 50 49 s=40 w=0.0059420993,
50 51 49 s=34 w=0.0015281066,
51 52 50 s=34 w=0.0015281066,
52 52 51 s=40 w=0.0059420993,
53 53 46 s=34 w=0.0015281066,
54 53 52 s=20 w=0.005699172,
55 54 36 s=34 w=0.0015281066,
56 54 53 s=21 w=3.2305074E-5,
57 55 31 s=12 w=0.0018494723,
58 56 43 s=12 w=0.0018494723,
59 56 55 s=21 w=3.2305074E-5,
60 57 47 s=12 w=0.0018494723,
61 57 56 s=20 w=0.005699172,
62 58 48 s=12 w=0.0018494723,
63 58 57 s=23 w=0.0016379465,
64 59 49 s=12 w=0.0018494723,
65 59 58 s=27 w=9.2823803E-4,
66 60 51 s=12 w=0.0018494723,
67 60 59 s=34 w=0.0015281066,
68 61 52 s=12 w=0.0018494723,
69 61 60 s=40 w=0.0059420993,
70 62 61 s=39 w=0.015564176,
71 63 52 s=39 w=0.015564176,
72 63 62 s=12 w=0.0018494723,
73 64 53 s=39 w=0.015564176,
74 64 63 s=20 w=0.005699172,
75 65 54 s=39 w=0.015564176,
76 65 64 s=21 w=3.2305074E-5,
77 66 55 s=11 w=0.0033978142,
78 67 56 s=11 w=0.0033978142,
79 67 66 s=21 w=3.2305074E-5,
80 68 57 s=11 w=0.0033978142,
81 68 67 s=20 w=0.005699172,
82 69 58 s=11 w=0.0033978142,
83 69 68 s=23 w=0.0016379465,
84 70 59 s=11 w=0.0033978142,
85 70 69 s=27 w=9.2823803E-4,
86 71 60 s=11 w=0.0033978142,
87 71 70 s=34 w=0.0015281066,
88 72 68 s=19 w=0.001738602,
89 73 69 s=19 w=0.001738602,
90 73 72 s=23 w=0.0016379465,
91 74 70 s=19 w=0.001738602,
92 74 73 s=27 w=9.2823803E-4,
93 75 71 s=19 w=0.001738602,
94 75 74 s=34 w=0.0015281066,
95 76 60 s=19 w=0.001738602,
96 76 75 s=11 w=0.0033978142,
97 77 61 s=19 w=0.001738602,
98 77 76 s=40 w=0.0059420993,
99 78 62 s=19 w=0.001738602,
100 78 77 s=39 w=0.015564176,
101 79 75 s=33 w=1.5854689E-4,
102 80 76 s=33 w=1.5854689E-4,
103 80 79 s=11 w=0.0033978142,
104 81 77 s=33 w=1.5854689E-4,
105 81 80 s=40 w=0.0059420993,
106 82 78 s=33 w=1.5854689E-4,
107 82 81 s=39 w=0.015564176,
108 83 62 s=33 w=1.5854689E-4,
109 83 82 s=19 w=0.001738602,
110 84 63 s=33 w=1.5854689E-4,
111 84 83 s=12 w=0.0018494723,
112 85 64 s=33 w=1.5854689E-4,
113 85 84 s=20 w=0.005699172,
114 86 79 s=32 w=0.00683348,
115 87 80 s=32 w=0.00683348,
116 87 86 s=11 w=0.0033978142,
117 88 81 s=32 w=0.00683348,
118 88 87 s=40 w=0.0059420993,
119 89 82 s=32 w=0.00683348,
120 89 88 s=39 w=0.015564176,
121 90 83 s=32 w=0.00683348,
122 90 89 s=19 w=0.001738602,
123 91 84 s=32 w=0.00683348,
124 91 90 s=12 w=0.0018494723,
125 92 89 s=38 w=0.0017530989,
126 93 90 s=38 w=0.0017530989,
127 93 92 s=19 w=0.001738602,
128 94 91 s=38 w=0.0017530989,
129 94 93 s=12 w=0.0018494723,
130 95 84 s=38 w=0.0017530989,
131 95 94 s=32 w=0.00683348,
132 96 85 s=38 w=0.0017530989,
133 96 95 s=20 w=0.005699172,
134 97 64 s=38 w=0.0017530989,
135 97 96 s=33 w=1.5854689E-4,
136 98 65 s=38 w=0.0017530989,
137 98 97 s=21 w=3.2305074E-5,
138 99 72 s=18 w=0.0024837267,
139 100 73 s=18 w=0.0024837267,
140 100 99 s=23 w=0.0016379465,
141 101 74 s=18 w=0.0024837267,
142 101 100 s=27 w=9.2823803E-4,
143 102 101 s=26 w=0.0049610254,
144 103 74 s=26 w=0.0049610254,
145 103 102 s=18 w=0.0024837267,
146 104 75 s=26 w=0.0049610254,
147 104 103 s=34 w=0.0015281066,
148 105 79 s=26 w=0.0049610254,
149 105 104 s=33 w=1.5854689E-4,
150 106 86 s=26 w=0.0049610254,
151 106 105 s=32 w=0.00683348,
152 107 94 s=43 w=1.9788411E-5,
153 108 95 s=43 w=1.9788411E-5,
154 108 107 s=32 w=0.00683348,
155 109 96 s=43 w=1.9788411E-5,
156 109 108 s=20 w=0.005699172,
157 110 109 s=51 w=0.01954346,
158 111 96 s=51 w=0.01954346,
159 111 110 s=43 w=1.9788411E-5,
160 112 97 s=51 w=0.01954346,
161 112 111 s=33 w=1.5854689E-4,
162 113 98 s=51 w=0.01954346,
163 113 112 s=21 w=3.2305074E-5,
164 114 65 s=51 w=0.01954346,
165 114 113 s=38 w=0.0017530989,
166 115 39 s=60 w=0.017970778,
167 116 40 s=60 w=0.017970778,
168 116 115 s=4 w=0.0033977635,
169 117 41 s=60 w=0.017970778,
170 117 116 s=13 w=0.0024067773,
171 118 42 s=60 w=0.017970778,
172 118 117 s=7 w=0.0018993815,
173 119 66 s=10 w=0.0030521494,
174 120 67 s=10 w=0.0030521494,
175 120 119 s=21 w=3.2305074E-5,
176 121 68 s=10 w=0.0030521494,
177 121 120 s=20 w=0.005699172,
178 122 72 s=10 w=0.0030521494,
179 122 121 s=19 w=0.001738602,
180 123 99 s=10 w=0.0030521494,
181 123 122 s=18 w=0.0024837267,
182 124 100 s=10 w=0.0030521494,
183 124 123 s=23 w=0.0016379465,
184 125 123 s=17 w=0.008230204,
185 126 124 s=17 w=0.008230204,
186 126 125 s=23 w=0.0016379465,
187 127 100 s=17 w=0.008230204,
188 127 126 s=10 w=0.0030521494,
189 128 101 s=17 w=0.008230204,
190 128 127 s=27 w=9.2823803E-4,
191 129 102 s=17 w=0.008230204,
192 129 128 s=26 w=0.0049610254,
193 130 102 s=29 w=0.0029414298,
194 131 103 s=29 w=0.0029414298,
195 131 130 s=18 w=0.0024837267,
196 132 104 s=29 w=0.0029414298,
197 132 131 s=34 w=0.0015281066,
198 133 105 s=29 w=0.0029414298,
199 133 132 s=33 w=1.5854689E-4,
200 134 106 s=29 w=0.0029414298,
201 134 133 s=32 w=0.00683348,
202 135 92 s=37 w=0.003398293,
203 136 93 s=37 w=0.003398293,
204 136 135 s=19 w=0.001738602,
205 137 94 s=37 w=0.003398293,
206 137 136 s=12 w=0.0018494723,
207 138 107 s=37 w=0.003398293,
208 138 137 s=43 w=1.9788411E-5,
209 139 138 s=42 w=0.0123499725,
210 140 107 s=42 w=0.0123499725,
211 140 139 s=37 w=0.003398293,
212 141 139 s=45 w=0.0012193781,
213 142 140 s=45 w=0.0012193781,
214 142 141 s=37 w=0.003398293,
215 143 107 s=45 w=0.0012193781,
216 143 142 s=42 w=0.0123499725,
217 144 108 s=45 w=0.0012193781,
218 144 143 s=32 w=0.00683348,
219 145 109 s=45 w=0.0012193781,
220 145 144 s=20 w=0.005699172,
221 146 110 s=45 w=0.0012193781,
222 146 145 s=51 w=0.01954346,
223 147 146 s=50 w=0.017051844,
224 148 110 s=50 w=0.017051844,
225 148 147 s=45 w=0.0012193781,
226 149 111 s=50 w=0.017051844,
227 149 148 s=43 w=1.9788411E-5,
228 150 112 s=50 w=0.017051844,
229 150 149 s=33 w=1.5854689E-4,
230 151 113 s=50 w=0.017051844,
231 151 150 s=21 w=3.2305074E-5,
232 152 114 s=50 w=0.017051844,
233 152 151 s=38 w=0.0017530989,
234 153 151 s=54 w=0.004065117,
235 154 152 s=54 w=0.004065117,
236 154 153 s=38 w=0.0017530989,
237 155 114 s=54 w=0.004065117,
238 155 154 s=50 w=0.017051844,
239 156 155 s=58 w=0.0027019158,
240 157 114 s=58 w=0.0027019158,
241 157 156 s=54 w=0.004065117,
242 158 65 s=58 w=0.0027019158,
243 158 157 s=51 w=0.01954346,
244 159 54 s=58 w=0.0027019158,
245 159 158 s=39 w=0.015564176,
246 160 36 s=58 w=0.0027019158,
247 160 159 s=34 w=0.0015281066,
248 161 37 s=58 w=0.0027019158,
249 161 160 s=27 w=9.2823803E-4,
250 162 38 s=58 w=0.0027019158,
251 162 161 s=23 w=0.0016379465,
252 163 39 s=58 w=0.0027019158,
253 163 162 s=3 w=0.0045681736,
254 164 115 s=58 w=0.0027019158,
255 164 163 s=60 w=0.017970778,
256 164 18 s=59 w=0.035648055,
257 165 116 s=58 w=0.0027019158,
258 165 164 s=4 w=0.0033977635,
259 166 165 s=63 w=0.015120009,
260 167 116 s=63 w=0.015120009,
261 167 166 s=58 w=0.0027019158,
262 168 117 s=63 w=0.015120009,
263 168 167 s=13 w=0.0024067773,
264 169 118 s=63 w=0.015120009,
265 169 168 s=7 w=0.0018993815,
266 170 28 s=2 w=0.08359112,
267 170 3 s=1 w=0.11179915,
268 171 29 s=2 w=0.08359112,
269 171 170 s=7 w=0.0018993815,
270 171 4 s=6 w=0.0947978,
271 172 119 s=9 w=0.0052228984,
272 172 5 s=8 w=0.047849488,
273 173 120 s=9 w=0.0052228984,
274 173 172 s=21 w=3.2305074E-5,
275 174 121 s=9 w=0.0052228984,
276 174 173 s=20 w=0.005699172,
277 175 122 s=9 w=0.0052228984,
278 175 174 s=19 w=0.001738602,
279 176 123 s=9 w=0.0052228984,
280 176 175 s=18 w=0.0024837267,
281 177 125 s=9 w=0.0052228984,
282 177 176 s=17 w=0.008230204,
283 178 177 s=16 w=0.0028986395,
284 178 6 s=15 w=0.025189295,
285 179 125 s=16 w=0.0028986395,
286 179 178 s=9 w=0.0052228984,
287 180 126 s=16 w=0.0028986395,
288 180 179 s=23 w=0.0016379465,
289 180 7 s=22 w=0.026453229,
290 181 129 s=25 w=0.041624013,
291 181 8 s=24 w=0.004619615,
292 182 102 s=25 w=0.041624013,
293 182 181 s=17 w=0.008230204,
294 183 130 s=25 w=0.041624013,
295 183 182 s=29 w=0.0029414298,
296 183 9 s=28 w=0.004346788,
297 184 134 s=31 w=0.0135259945,
298 184 10 s=35 w=0.025546053,
299 184 11 s=30 w=0.036416393,
300 185 135 s=36 w=0.004226729,
301 186 136 s=36 w=0.004226729,
302 186 185 s=19 w=0.001738602,
303 187 137 s=36 w=0.004226729,
304 187 186 s=12 w=0.0018494723,
305 188 138 s=36 w=0.004226729,
306 188 187 s=43 w=1.9788411E-5,
307 189 139 s=36 w=0.004226729,
308 189 188 s=42 w=0.0123499725,
309 189 12 s=41 w=0.020166993,
310 190 141 s=44 w=0.010829346,
311 191 142 s=44 w=0.010829346,
312 191 190 s=37 w=0.003398293,
313 192 191 s=47 w=0.0012343714,
314 192 13 s=46 w=0.0059746993,
315 193 142 s=47 w=0.0012343714,
316 193 192 s=44 w=0.010829346,
317 194 143 s=47 w=0.0012343714,
318 194 193 s=42 w=0.0123499725,
319 195 144 s=47 w=0.0012343714,
320 195 194 s=32 w=0.00683348,
321 196 145 s=47 w=0.0012343714,
322 196 195 s=20 w=0.005699172,
323 197 146 s=47 w=0.0012343714,
324 197 196 s=51 w=0.01954346,
325 198 147 s=47 w=0.0012343714,
326 198 197 s=50 w=0.017051844,
327 199 198 s=49 w=0.0014762256,
328 199 14 s=48 w=0.0069143577,
329 200 147 s=49 w=0.0014762256,
330 200 199 s=47 w=0.0012343714,
331 201 148 s=49 w=0.0014762256,
332 201 200 s=45 w=0.0012193781,
333 202 149 s=49 w=0.0014762256,
334 202 201 s=43 w=1.9788411E-5,
335 203 150 s=49 w=0.0014762256,
336 203 202 s=33 w=1.5854689E-4,
337 204 151 s=49 w=0.0014762256,
338 204 203 s=21 w=3.2305074E-5,
339 205 153 s=49 w=0.0014762256,
340 205 204 s=54 w=0.004065117,
341 206 205 s=53 w=1.4422003E-4,
342 206 15 s=52 w=0.002326241,
343 207 153 s=53 w=1.4422003E-4,
344 207 206 s=49 w=0.0014762256,
345 208 154 s=53 w=1.4422003E-4,
346 208 207 s=38 w=0.0017530989,
347 209 208 s=56 w=5.0575146E-4,
348 209 16 s=55 w=0.0027107329,
349 210 154 s=56 w=5.0575146E-4,
350 210 209 s=53 w=1.4422003E-4,
351 211 155 s=56 w=5.0575146E-4,
352 211 210 s=50 w=0.017051844,
353 212 156 s=56 w=5.0575146E-4,
354 212 211 s=58 w=0.0027019158,
355 212 17 s=57 w=0.01933741,
356 213 166 s=62 w=2.6443752E-4,
357 213 19 s=61 w=0.030502418,
358 214 167 s=62 w=2.6443752E-4,
359 214 213 s=58 w=0.0027019158,
360 215 168 s=62 w=2.6443752E-4,
361 215 214 s=13 w=0.0024067773,
362 216 169 s=62 w=2.6443752E-4,
363 216 215 s=7 w=0.0018993815,
364 217 216 s=65 w=0.02166864,
365 217 20 s=64 w=0.02657062,
366 218 169 s=65 w=0.02166864,
367 218 217 s=62 w=2.6443752E-4,
368 218 21 s=66 w=0.011715529,
;
ELABELS
1 '100' ll=11 f='Dialog-PLAIN-12' lc=255 0 0,
2 '100' ll=11 lc=255 0 0,
3 '28.3' ll=11 lc=255 0 0,
6 '3.5' ll=11 lc=255 0 0,
11 '30.1' ll=11 lc=255 0 0,
16 '13.6' ll=11 lc=255 0 0,
21 '5.2' ll=11 lc=255 0 0,
22 '20.3' ll=11 lc=255 0 0,
23 '21.8' ll=11 lc=255 0 0,
36 '6.2' ll=11 lc=255 0 0,
43 '41.2' ll=11 lc=255 0 0,
50 '19.8' ll=11 lc=255 0 0,
57 '12.7' ll=11 lc=255 0 0,
70 '95.5' ll=11 lc=255 0 0,
77 '38.5' ll=11 lc=255 0 0,
88 '13' ll=11 lc=255 0 0,
101 '5.2' ll=11 lc=255 0 0,
114 '39.5' ll=11 lc=255 0 0,
125 '27' ll=11 lc=255 0 0,
138 '31' ll=11 lc=255 0 0,
143 '46.8' ll=11 lc=255 0 0,
152 '10.1' ll=11 lc=255 0 0,
157 '99.1' ll=11 lc=255 0 0,
166 '94.7' ll=11 lc=255 0 0,
173 '23.1' ll=11 lc=255 0 0,
184 '70.4' ll=11 lc=255 0 0,
193 '45.6' ll=11 lc=255 0 0,
202 '43.4' ll=11 lc=255 0 0,
209 '94.9' ll=11 lc=255 0 0,
212 '18.3' ll=11 lc=255 0 0,
223 '98.8' ll=11 lc=255 0 0,
234 '69.4' ll=11 lc=255 0 0,
239 '2.5' ll=11 lc=255 0 0,
256 '100' ll=11 lc=255 0 0,
259 '92.6' ll=11 lc=255 0 0,
266 '100' ll=11 lc=255 0 0,
267 '100' ll=11 lc=255 0 0,
270 '100' ll=11 lc=255 0 0,
271 '24.6' ll=11 lc=255 0 0,
272 '100' ll=11 lc=255 0 0,
283 '76.5' ll=11 lc=255 0 0,
284 '100' ll=11 lc=255 0 0,
289 '100' ll=11 lc=255 0 0,
290 '100' ll=11 lc=255 0 0,
291 '88.9' ll=11 lc=255 0 0,
296 '83.7' ll=11 lc=255 0 0,
297 '99.2' ll=11 lc=255 0 0,
298 '99.9' ll=11 lc=255 0 0,
299 '100' ll=11 lc=255 0 0,
300 '49.5' ll=11 lc=255 0 0,
309 '99.9' ll=11 lc=255 0 0,
310 '94.9' ll=11 lc=255 0 0,
313 '11.1' ll=11 lc=255 0 0,
314 '90.2' ll=11 lc=255 0 0,
327 '64.7' ll=11 lc=255 0 0,
328 '97.2' ll=11 lc=255 0 0,
341 '48' ll=11 lc=255 0 0,
342 '64.1' ll=11 lc=255 0 0,
347 '48.3' ll=11 lc=255 0 0,
348 '77.1' ll=11 lc=255 0 0,
355 '99.9' ll=11 lc=255 0 0,
356 '23' ll=11 lc=255 0 0,
357 '100' ll=11 lc=255 0 0,
364 '99.6' ll=11 lc=255 0 0,
365 '99.9' ll=11 lc=255 0 0,
368 '97.2' ll=11 lc=255 0 0,
;
END; [Network]

BEGIN st_bootstrap;
DIMENSIONS ntax=22 nchar=367 nsplits=3367;
	FORMAT labels=no splits=yes all=yes;
	RUNS=10000;
	LENGTH=367;
	SEED=1;
MATRIX 
[1]	100.0	  1 2 3 4 5 6 7 8 9 10 11 12 13 14 15 16 17 18 19 20 21,
[2]	100.0	  1 2 3 4 5 6 7 8 9 10 11 12 13 14 15 16 17 18 19 20,
[3]	30.1	  1 10 11 12 13,
[4]	28.3	  1 10 11 12,
[5]	100.0	  1,
[6]	100.0	  1 2 3 4 5 6 7 8 9 10 11 12 13 14 15 16 17 18 19 20 22,
[7]	3.5	  1 11 12 22,
[8]	100.0	  1 2 3 4 5 6 7 8 9 10 11 12 13 15 16 17 18 19 20 21 22,
[9]	24.6	  1 2 3 4 5 6 7 8 9 10 11 12 13 15 16 18 19 20 21 22,
[10]	23.1	  1 2 3 4 5 6 7 8 9 10 11 12 13 15 16 19 20 21 22,
[11]	38.5	  1 2 3 4 5 6 7 8 9 10 11 12 13 21 22,
[12]	12.7	  1 2 3 4 5 6 7 8 10 11 12 13 21 22,
[13]	13.6	  1 11 12 21 22,
[14]	100.0	  1 21 22,
[15]	100.0	  1 2 3 4 5 6 7 8 9 10 11 12 13 14 15 16 18 19 20 21 22,
[16]	76.5	  1 2 3 4 5 6 7 8 9 10 11 12 13 14 15 16 19 20 21 22,
[17]	70.4	  1 2 3 4 5 6 7 8 9 10 11 12 13 14 15 16 20 21 22,
[18]	31.0	  1 2 3 4 5 6 7 8 9 10 11 12 13 14 15 16 21 22,
[19]	13.0	  1 2 3 4 5 6 7 8 10 11 12 13 14 21 22,
[20]	41.2	  1 2 3 4 5 10 11 12 13 14 21 22,
[21]	6.2	  1 2 3 5 10 11 12 13 14 21 22,
[22]	100.0	  1 2 3 4 5 6 7 8 9 10 11 12 13 14 15 16 17 19 20 21 22,
[23]	5.2	  1 10 11 12 13 14 17 21 22,
[24]	88.9	  1 2 3 4 5 6 7 8 9 10 11 12 13 14 15 16 17 18 20 21 22,
[25]	100.0	  1 2 3 4 5 6 7 8 9 10 11 12 13 14 15 16 17 18 21 22,
[26]	46.8	  1 2 3 4 5 6 7 8 9 10 11 12 13 14 17 18 21 22,
[27]	20.3	  1 10 11 12 13 14 17 18 21 22,
[28]	83.7	  1 2 3 4 5 6 7 8 9 10 11 12 13 14 15 16 17 18 19 21 22,
[29]	45.6	  1 2 3 4 5 6 7 8 9 10 11 12 13 14 17 18 19 21 22,
[30]	100.0	  1 2 3 4 5 6 7 8 9 10 11 12 13 14 15 17 18 19 20 21 22,
[31]	99.2	  1 2 3 4 5 6 7 8 9 10 11 12 13 14 17 18 19 20 21 22,
[32]	39.5	  1 2 3 4 5 10 11 12 13 14 17 18 19 20 21 22,
[33]	5.2	  1 2 3 5 10 11 12 13 14 17 18 19 20 21 22,
[34]	19.8	  1 10 11 12 13 14 17 18 19 20 21 22,
[35]	99.9	  1 2 3 4 5 6 7 8 9 10 11 12 13 14 16 17 18 19 20 21 22,
[36]	49.5	  1 2 3 4 5 7 8 10 11 12 13 14 15 16 17 18 19 20 21 22,
[37]	43.4	  1 2 3 4 5 8 10 11 12 13 14 15 16 17 18 19 20 21 22,
[38]	27.0	  1 3 5 10 11 12 13 14 15 16 17 18 19 20 21 22,
[39]	95.5	  1 10 11 12 13 14 15 16 17 18 19 20 21 22,
[40]	21.8	  1 14 15 16 17 18 19 20 21 22,
[41]	99.9	  1 2 3 4 5 7 8 9 10 11 12 13 14 15 16 17 18 19 20 21 22,
[42]	94.9	  1 2 3 4 5 9 10 11 12 13 14 15 16 17 18 19 20 21 22,
[43]	10.1	  1 2 3 5 9 10 11 12 13 14 15 16 17 18 19 20 21 22,
[44]	94.9	  1 2 3 4 5 6 9 10 11 12 13 14 15 16 17 18 19 20 21 22,
[45]	18.3	  1 2 3 5 6 9 10 11 12 13 14 15 16 17 18 19 20 21 22,
[46]	90.2	  1 2 3 4 5 6 7 9 10 11 12 13 14 15 16 17 18 19 20 21 22,
[47]	11.1	  1 2 3 5 6 7 9 10 11 12 13 14 15 16 17 18 19 20 21 22,
[48]	97.2	  1 2 3 5 6 7 8 9 10 11 12 13 14 15 16 17 18 19 20 21 22,
[49]	64.7	  1 3 5 6 7 8 9 10 11 12 13 14 15 16 17 18 19 20 21 22,
[50]	98.8	  1 5 6 7 8 9 10 11 12 13 14 15 16 17 18 19 20 21 22,
[51]	99.1	  1 6 7 8 9 10 11 12 13 14 15 16 17 18 19 20 21 22,
[52]	64.1	  1 3 4 5 6 7 8 9 10 11 12 13 14 15 16 17 18 19 20 21 22,
[53]	48.0	  1 4 5 6 7 8 9 10 11 12 13 14 15 16 17 18 19 20 21 22,
[54]	69.4	  1 4 6 7 8 9 10 11 12 13 14 15 16 17 18 19 20 21 22,
[55]	77.1	  1 2 4 5 6 7 8 9 10 11 12 13 14 15 16 17 18 19 20 21 22,
[56]	48.3	  1 2 4 6 7 8 9 10 11 12 13 14 15 16 17 18 19 20 21 22,
[57]	99.9	  1 2 3 4 6 7 8 9 10 11 12 13 14 15 16 17 18 19 20 21 22,
[58]	2.5	  1 2 3 4 6 7 8 9 11 12 14 15 16 17 18 19 20 21 22,
[59]	100.0	  1 2 3 4 5 6 7 8 9 10 11 12 14 15 16 17 18 19 20 21 22,
[60]	94.7	  1 2 3 4 5 6 7 8 9 14 15 16 17 18 19 20 21 22,
[61]	100.0	  1 2 3 4 5 6 7 8 9 11 12 13 14 15 16 17 18 19 20 21 22,
[62]	23.0	  1 2 3 4 5 6 7 8 9 11 13 14 15 16 17 18 19 20 21 22,
[63]	92.6	  1 2 3 4 5 6 7 8 9 13 14 15 16 17 18 19 20 21 22,
[64]	99.9	  1 2 3 4 5 6 7 8 9 10 11 13 14 15 16 17 18 19 20 21 22,
[65]	99.6	  1 2 3 4 5 6 7 8 9 10 13 14 15 16 17 18 19 20 21 22,
[66]	97.2	  1 2 3 4 5 6 7 8 9 10 12 13 14 15 16 17 18 19 20 21 22,
[--------------------------------------------------]
[67]	8.2	  1 2 3 4 5 6 7 8 9 12 14 15 16 17 18 19 20 21 22,
[68]	10.7	  1 2 3 4 6 7 8 9 14 15 16 17 18 19 20 21 22,
[69]	0.3	  1 2 4 6 7 8 9 14 15 16 17 18 19 20 21 22,
[70]	6.9	  1 6 7 8 9 14 15 16 17 18 19 20 21 22,
[71]	0.2	  1 18 19 20 21 22,
[72]	10.8	  1 19 20 21 22,
[73]	41.0	  1 22,
[74]	24.1	  1 13 14 15 16 17 18 19 20 21 22,
[75]	2.6	  1 7 10 11 12 13 14 15 16 17 18 19 20 21 22,
[76]	13.6	  1 10 11 12 13 14 15 17 18 19 20 21 22,
[77]	39.4	  1 10 11 12 13 21 22,
[78]	12.3	  1 10 11 12 13 22,
[79]	13.8	  1 3 5 7 8 10 11 12 13 14 15 16 17 18 19 20 21 22,
[80]	31.9	  1 2 3 4 5 6 7 8 10 11 12 13 14 15 16 17 18 19 20 21 22,
[81]	13.8	  1 2 3 4 5 9 10 11 12 13 14 15 17 18 19 20 21 22,
[82]	11.7	  1 2 3 4 5 6 9 10 11 12 13 14 17 18 19 20 21 22,
[83]	0.0	  1 2 3 4 5 6 8 9 10 11 12 13 21 22,
[84]	1.5	  1 2 3 4 5 6 7 8 9 10 11 12 13 17 18 19 20 21 22,
[85]	10.1	  1 2 3 4 5 6 7 8 9 10 11 12 13 16 17 18 19 20 21 22,
[86]	33.4	  1 2 3 4 5 6 7 8 9 10 11 12 13 16 21 22,
[87]	10.8	  1 2 3 4 5 6 7 8 9 10 11 12 13 14 15 16 17 20 21 22,
[88]	1.4	  1 2 3 4 5 6 7 8 9 10 11 12 13 14 15 16 17 18 22,
[89]	16.9	  1 10 11 12 13 14,
[90]	2.3	  1 14,
[91]	42.0	  1 21,
[92]	16.6	  1 2 3 4 5 6 9 10 11 12 13 14 21 22,
[93]	0.9	  1 12 13 14 21 22,
[94]	10.2	  1 2 3 4 5 6 7 8 9 10 11 12 13 14 15 16 18 20 21 22,
[95]	45.9	  1 2 3 4 5 6 7 8 9 10 11 12 13 14 15 16 18 21 22,
[96]	15.1	  1 2 3 4 5 6 7 8 9 10 11 12 13 14 16 18 21 22,
[97]	1.9	  1 2 3 4 5 6 7 9 10 11 12 13 14 18 21 22,
[98]	26.6	  1 2 3 4 5 10 11 12 13 14 15 17 18 19 20 21 22,
[99]	9.4	  1 2 3 4 10 11 12 13 14 15 17 18 19 20 21 22,
[100]	70.3	  1 2 3 4 5 10 11 12 13 14 15 16 17 18 19 20 21 22,
[101]	17.3	  1 2 3 4 10 11 12 13 14 15 16 17 18 19 20 21 22,
[102]	0.9	  1 4 8 10 11 12 13 14 15 16 17 18 19 20 21 22,
[103]	14.7	  1 8 10 11 12 13 14 15 16 17 18 19 20 21 22,
[104]	2.7	  1 2 3 4 7 8 10 11 12 13 14 15 16 17 18 19 20 21 22,
[105]	12.0	  1 2 3 4 6 7 8 10 11 12 13 14 15 16 17 18 19 20 21 22,
[106]	3.9	  1 4 6 7 8 10 11 12 13 14 15 16 17 18 19 20 21 22,
[107]	0.5	  1 6 7 8 13 14 15 16 17 18 19 20 21 22,
[108]	11.5	  1 6 7 8 9 13 14 15 16 17 18 19 20 21 22,
[109]	18.8	  1 2 5 6 7 8 9 10 11 12 13 14 15 16 17 18 19 20 21 22,
[110]	29.8	  1 2 3 4 5 6 7 8 9 10 14 15 16 17 18 19 20 21 22,
[111]	4.5	  1 2 3 4 5 6 7 8 9 10 15 16 17 18 19 20 21 22,
[112]	56.8	  1 2 3 4 5 6 7 8 9 10 11 12 15 16 17 18 19 20 21 22,
[113]	16.3	  1 2 3 4 5 6 7 8 9 11 14 15 16 17 18 19 20 21 22,
[114]	1.5	  1 2 3 4 5 11 12 21 22,
[115]	3.1	  1 11 12,
[116]	0.3	  1 2 3 4 5 6 7 8 9 10 11 12 18 21 22,
[117]	2.7	  1 2 3 4 5 6 7 9 10 11 12 21 22,
[118]	6.2	  1 2 3 4 5 6 7 8 9 10 11 12 13 18 21 22,
[119]	7.5	  1 2 3 4 5 6 9 10 11 12 13 21 22,
[120]	23.9	  1 2 3 4 5 6 7 8 9 10 11 12 13 14 16 17 18 19 21 22,
[121]	10.5	  1 2 3 4 5 6 7 8 9 10 11 12 13 14 16 21 22,
[122]	1.4	  1 2 3 4 5 6 9 10 11 12 13 14 15 16 20 21 22,
[123]	2.4	  1 2 3 4 5 6 9 10 11 12 13 14 15 16 19 20 21 22,
[124]	5.8	  1 2 3 4 5 10 11 12 13 14 15 16 17 19 20 21 22,
[125]	3.3	  1 2 3 4 10 11 12 13 14 15 16 17 19 20 21 22,
[126]	4.9	  1 10 11 12 13 14 15 16 17 19 20 21 22,
[127]	0.7	  1 10 11 12 13 14 15 16 17 19 20 22,
[128]	27.2	  1 2 3 4 5 8 9 10 11 12 13 14 15 16 17 18 19 20 21 22,
[129]	3.1	  1 8 10 11 12 13 14 15 16 17 18 19 20 22,
[130]	2.9	  1 8 10 11 12 13 14 15 16 17 18 19 20,
[131]	7.8	  1 4 7 8 10 11 12 13 14 15 16 17 18 19 20 21 22,
[132]	1.7	  1 6 7 8 9 10 11 12 13 14 15 16 17 18 19 20 22,
[133]	11.2	  1 5 6 7 8 9 10 11 12 13 14 15 16 17 18 19 20,
[134]	0.9	  1 4 5 6 7 8 9 10 11 12 13 14 15 16 17 18 19 20,
[135]	8.8	  1 6 7 8 9 10 11 12 13 14 15 16 17 18 19 20,
[136]	1.7	  1 9 10 11 12 13 14 15 16 17 18 19 20,
[137]	2.7	  1 13 14 15 16 17 18 19 20,
[138]	4.1	  1 15 16 17 18 19 20,
[139]	10.0	  1 16,
[140]	0.2	  1 4 5 6 7 8 9 10 11 12 13 14 15 16 17 18 19 20 21,
[141]	0.4	  1 13 14 15 16 17 18 19 20 21,
[142]	5.9	  1 6 9 10 11 12 13 14 15 16 17 18 19 20 21 22,
[143]	7.1	  1 9 10 11 12 13 14 15 16 17 18 19 20 21 22,
[144]	4.8	  1 12 13 14 15 16 17 18 19 20 21 22,
[145]	3.8	  1 15 16 21 22,
[146]	12.2	  1 16 21 22,
[147]	0.0	  1 2 6 9 10 11 12 13 14 15 16 17 18 19 20 21 22,
[148]	0.1	  1 2 21 22,
[149]	2.4	  1 2 3 6 9 10 11 12 13 14 15 16 17 18 19 20 21 22,
[150]	0.0	  1 2 3 13 14 15 16 17 18 19 20 21 22,
[151]	0.3	  1 2 3 4 11 12 13 14 15 16 17 18 19 20 21 22,
[152]	2.7	  1 2 3 4 5 21 22,
[153]	32.2	  1 2 3 4 5 6 7 8 9 12 13 14 15 16 17 18 19 20 21 22,
[154]	0.4	  1 2 3 4 5 6 7 8 9 10 15 16 18 21 22,
[155]	0.6	  1 2 3 4 5 6 7 8 9 10 15 16 21 22,
[156]	0.5	  1 2 3 4 5 6 7 8 9 10 11 12 15 16 17 18 19 21 22,
[157]	7.4	  1 2 3 4 5 6 7 8 9 10 11 12 16 21 22,
[158]	4.5	  1 2 3 4 5 6 7 8 9 10 11 12 13 15 16 18 21 22,
[159]	33.4	  1 2 3 4 5 6 7 8 9 10 11 12 13 14 21 22,
[160]	3.9	  1 2 3 4 5 6 7 8 9 10 11 12 13 14 16 19 20 21 22,
[161]	1.5	  1 2 3 4 5 6 7 8 9 10 11 12 13 14 17 19 20 21 22,
[162]	1.4	  1 10 13 14 15 16 17 18 19 20,
[163]	15.0	  1 14 15 16 17 18 19 20,
[164]	1.0	  1 7 8 10 11 12 13 14 15 16 17 18 19 20 21,
[165]	1.6	  1 15 16 17 19 20 21 22,
[166]	12.3	  1 15 16 19 20 21 22,
[167]	0.1	  1 2 3 4 14 15 16 17 18 19 20 21 22,
[168]	0.2	  1 2 3 4 5 6 9 15 16 19 20 21 22,
[169]	26.4	  1 2 3 4 5 6 7 8 9 15 16 17 18 19 20 21 22,
[170]	17.3	  1 2 3 4 5 6 7 8 9 15 16 19 20 21 22,
[171]	4.0	  1 2 3 4 5 6 7 8 9 12 15 16 19 20 21 22,
[172]	23.2	  1 2 3 4 5 6 7 8 9 11 12 14 15 16 17 18 19 20 21 22,
[173]	11.6	  1 2 3 4 5 6 7 8 9 10 11 12 15 16 21 22,
[174]	16.1	  1 2 3 4 5 6 7 8 9 10 11 12 13 14 18 21 22,
[175]	1.7	  1 2 3 4 5 6 7 8 9 10 11 12 13 17 18 21 22,
[176]	5.6	  1 10 12 13 14 15 16 17 18 19 20 21 22,
[177]	19.8	  1 7 8 10 11 12 13 14 15 16 17 18 19 20 21 22,
[178]	1.6	  1 7 8 10 11 12 13 14 15 16 17 18 19 20 22,
[179]	11.3	  1 7 8 10 11 12 13 14 15 16 17 18 19 20,
[180]	3.7	  1 3 5 6 7 8 9 10 11 12 13 14 15 16 17 18 19 20,
[181]	2.0	  1 6 9 14 15 16 17 18 19 20 21 22,
[182]	10.3	  1 12 21 22,
[183]	5.0	  1 12 22,
[184]	13.5	  1 10 11 12 21 22,
[185]	5.7	  1 10 11 12 22,
[186]	0.8	  1 2 3 6 7 9 10 11 12 13 14 15 16 17 18 19 20 21 22,
[187]	0.6	  1 2 3 9 10 11 12 13 14 15 16 17 18 19 20 21 22,
[188]	0.6	  1 2 3 4 5 10 11 12 13 22,
[189]	3.8	  1 2 3 4 5 6 7 8 9 10 11 12 13 16 18 19 20 21 22,
[190]	1.6	  1 6 7 8 16 21 22,
[191]	1.4	  1 6 7 8 15 16 19 20 21 22,
[192]	8.7	  1 2 3 4 5 6 7 8 9 10 11 12 15 16 17 19 20 21 22,
[193]	5.1	  1 2 3 4 5 6 7 8 9 11 12 15 16 17 19 20 21 22,
[194]	9.2	  1 2 3 4 5 6 7 8 9 11 12 15 16 17 18 19 20 21 22,
[195]	9.3	  1 6 7 8 9 15 16 17 18 19 20 21 22,
[196]	0.4	  1 7 8 15 16 17 18 19 20 21 22,
[197]	2.3	  1 14 15 16 17 18 19 20 22,
[198]	1.2	  1 2 5 6 7 8 9 10 13 14 15 16 17 18 19 20 21 22,
[199]	3.6	  1 5 6 7 8 9 10 13 14 15 16 17 18 19 20 21 22,
[200]	0.8	  1 5 6 7 8 9 10 11 13 14 15 16 17 18 19 20 21 22,
[201]	0.2	  1 10 11 13 14 15 16 17 18 19 20,
[202]	8.2	  1 10 11 12 13 14 15 16 17 18 19 20 22,
[203]	4.9	  1 10 11 12 13 14 15 16 17 18 19 20,
[204]	15.8	  1 3 4 6 7 8 9 10 11 12 13 14 15 16 17 18 19 20 21 22,
[205]	1.2	  1 3 4 7 8 10 11 12 13 14 15 16 17 18 19 20 21 22,
[206]	6.6	  1 2 3 4 5 7 9 10 11 12 13 14 15 16 17 18 19 20 21 22,
[207]	7.4	  1 15 16 17 18 19 20 21 22,
[208]	7.6	  1 11 12 13 14 15 16 17 18 19 20 21 22,
[209]	0.2	  1 11 12 13 17 18 19 20 21 22,
[210]	5.0	  1 11 12 13 21 22,
[211]	0.4	  1 10 11 12 13 17 18 19 20 21 22,
[212]	2.7	  1 4 10 11 12 13 14 15 16 17 18 19 20 21 22,
[213]	0.7	  1 4 10 11 12 13 21 22,
[214]	0.8	  1 2 4 10 11 12 13 21 22,
[215]	1.3	  1 2 3 4 10 11 12 13 21 22,
[216]	9.1	  1 2 3 4 5 10 11 12 13 21 22,
[217]	0.2	  1 2 3 4 5 6 7 9 10 11 12 13 18 19 20 21 22,
[218]	9.8	  1 10,
[219]	4.5	  1 10 12 22,
[220]	9.7	  1 10 12,
[221]	2.8	  1 2 3 4 5 6 7 8 9 10 11 12 13 14 20 21 22,
[222]	4.4	  1 2 3 4 5 10 11 12 13 14 17 19 20 21 22,
[223]	1.7	  1 10 11 12 13 14 17 19 20 21 22,
[224]	10.2	  1 2 3 4 5 6 7 9 10 11 12 13 14 17 18 19 20 21 22,
[225]	0.4	  1 3 4 5 10 11 12 13 14 15 16 17 18 19 20 21 22,
[226]	0.9	  1 2 6 7 8 9 10 11 12 13 14 15 16 17 18 19 20 21 22,
[227]	1.6	  1 14 21,
[228]	0.1	  1 2 3 4 5 10 12 13 14 21 22,
[229]	1.1	  1 10 12 13 14 21 22,
[230]	1.4	  1 2 3 4 5 6 7 8 9 10 11 12 13 14 15 16 17 21 22,
[231]	2.3	  1 2 3 4 5 6 7 9 10 11 12 13 14 21 22,
[232]	1.5	  1 2 3 4 5 6 9 10 11 12 13 14 20 21 22,
[233]	0.7	  1 2 3 5 10 11 12 13 14 20 21 22,
[234]	3.9	  1 2 3 4 5 6 7 8 9 10 11 12 13 14 16 18 19 20 21 22,
[235]	2.8	  1 2 3 4 5 6 7 9 10 11 12 13 14 15 17 18 19 20 21 22,
[236]	2.6	  1 10 11 12 13 14 15 17 18 19 20,
[237]	15.5	  1 2 3 5 10 11 12 13 14 15 16 17 18 19 20 21 22,
[238]	2.9	  1 3 5 8 10 11 12 13 14 15 16 17 18 19 20 21 22,
[239]	4.8	  1 2 3 4 5 6 7 8 10 11 12 13 14 17 18 19 21 22,
[240]	3.6	  1 5 10 11 12 13 14 17 18 19 20 21 22,
[241]	20.3	  1 5 10 11 12 13 14 15 16 17 18 19 20 21 22,
[242]	0.8	  1 9 14 15 16 17 18 19 20,
[243]	0.1	  1 2 4 5 6 7 9 10 11 12 13 14 15 16 17 18 19 20 21 22,
[244]	2.0	  1 3 6 7 8 9 10 11 12 13 14 15 16 17 18 19 20 21 22,
[245]	6.6	  1 2 3 4 5 6 7 8 9 10 12 14 15 16 17 18 19 20 21 22,
[246]	0.5	  1 2 3 4 5 6 7 8 9 14 15 16 17 18 19 20,
[247]	0.1	  1 2 3 4 5 6 7 8 9 13 14 15 16 17 18 19 20,
[248]	0.5	  1 6 7 9 14 15 16 17 18 19 20 21,
[249]	0.1	  1 19 21,
[250]	4.7	  1 6 7 9 14 15 16 17 18 19 20 21 22,
[251]	3.2	  1 6 7 9 13 14 15 16 17 18 19 20 21 22,
[252]	9.4	  1 6 9 13 14 15 16 17 18 19 20 21 22,
[253]	3.0	  1 13 21 22,
[254]	9.3	  1 2 3 4 6 7 8 9 11 12 13 14 15 16 17 18 19 20 21 22,
[255]	2.0	  1 3 4 6 7 8 9 11 12 13 14 15 16 17 18 19 20 21 22,
[256]	3.2	  1 11 12 13 14 17 18 19 20 21 22,
[257]	1.0	  1 5 10 11 12 13 21 22,
[258]	0.4	  1 2 3 5 10 11 12 13 14 19 20 21 22,
[259]	3.8	  1 2 3 4 5 10 11 12 13 14 19 20 21 22,
[260]	2.6	  1 2 3 4 5 8 10 11 12 13 14 15 17 18 19 20 21 22,
[261]	1.1	  1 2 3 4 5 8 10 11 12 13 14 17 19 20 21 22,
[262]	0.8	  1 2 3 4 5 8 10 11 12 13 14 19 20 21 22,
[263]	0.5	  1 2 3 4 5 8 10 11 12 13 21 22,
[264]	1.3	  1 2 3 4 5 6 7 8 10 11 12 13 14 17 18 19 20 21 22,
[265]	1.1	  1 2 3 4 5 6 7 8 9 10 11 12 13 15 16 17 18 19 21 22,
[266]	0.0	  1 2 3 4 11 12 14 21 22,
[267]	1.3	  1 2 3 4 5 6 7 8 9 10 11 12 14 15 16 17 19 20 21 22,
[268]	0.1	  1 6 7 8 9 10 11 12 13 15 16 17 18 19 20 22,
[269]	0.0	  1 3 5 6 7 8 9 10 11 12 13 15 16 17 18 19 20,
[270]	0.0	  1 3 4 5 6 7 8 9 10 11 12 13 15 16 17 18 19 20 21 22,
[271]	0.0	  1 3 4 5 6 7 8 9 10 11 12 13 15 16 17 18 19 20,
[272]	2.1	  1 2 3 4 5 6 7 8 9 12 15 16 17 18 19 20 21 22,
[273]	3.0	  1 2 3 5 6 7 8 9 10 13 14 15 16 17 18 19 20 21 22,
[274]	3.4	  1 2 3 4 10 11 12 13 14 21 22,
[275]	16.9	  1 10 11 12 13 14 17 18,
[276]	5.1	  1 5 6 7 8 9 10 11 12 13 14 15 16 17 18 19 20 21,
[277]	1.4	  1 10 11 12 13 14 21,
[278]	20.8	  1 10 11 12 13 14 21 22,
[279]	3.2	  1 2 3 4 6 9 10 11 12 13 14 15 16 17 18 19 20 21 22,
[280]	3.7	  1 2 3 4 5 6 7 8 10 11 12 13 14 17 18 21 22,
[281]	9.2	  1 2 3 4 5 6 7 8 10 11 12 21 22,
[282]	6.6	  1 2 3 4 5 6 7 8 9 10 11 12 13 14 16 17 18 21 22,
[283]	15.7	  1 2 3 4 5 6 7 8 9 10 11 12 15 16 19 20 21 22,
[284]	8.0	  1 2 3 4 5 6 7 8 9 10 12 15 16 19 20 21 22,
[285]	2.7	  1 2 3 4 5 7 8 10 11 12 13 14 15 16 17 18 19 20,
[286]	0.6	  1 2 3 4 5 8 10 11 12 13 14 15 16 17 18 19 20,
[287]	6.8	  1 10 12 21 22,
[288]	7.4	  1 5 9 10 11 12 13 14 15 16 17 18 19 20 21 22,
[289]	3.5	  1 5 6 7 9 10 11 12 13 14 15 16 17 18 19 20 21 22,
[290]	12.9	  1 6 7 9 10 11 12 13 14 15 16 17 18 19 20 21 22,
[291]	3.3	  1 6 7 8 9 10 11 12 13 15 16 17 18 19 20 21 22,
[292]	4.8	  1 4 6 7 8 9 10 11 12 13 15 16 17 18 19 20 21 22,
[293]	5.5	  1 2 3 4 5 6 7 8 9 10 11 12 13 15 16 20 21 22,
[294]	9.0	  1 2 3 4 5 6 7 8 9 10 11 12 13 15 16 21 22,
[295]	11.2	  1 2 3 4 5 6 7 8 9 10 11 12 21 22,
[296]	14.3	  1 2 3 4 5 6 7 8 9 10 11 12 13 14 15 17 18 21 22,
[297]	1.5	  1 2 3 4 5 6 7 8 9 10 14 15 16 17 18 19 20 21,
[298]	1.7	  1 6 7 8 9 14 15 16 17 18 19 20 21,
[299]	0.3	  1 9 14 15 16 17 18 19 20 21 22,
[300]	2.1	  1 14 15 16 17 19 20 21 22,
[301]	2.6	  1 14 15 16 19 20 21 22,
[302]	0.9	  1 13 14 15 16 19 20 21 22,
[303]	0.5	  1 11 12 13 14 15 16 17 19 20 21 22,
[304]	3.6	  1 2 4 10 11 12 13 14 21 22,
[305]	0.1	  1 2 3 4 10 11 12 13 14 15 16 19 20 21 22,
[306]	3.7	  1 2 3 4 5 8 10 11 12 13 14 15 16 17 19 20 21 22,
[307]	1.0	  1 2 3 4 5 6 7 8 10 11 12 13 14 16 21 22,
[308]	0.6	  1 15 16 18 19 20 21 22,
[309]	0.4	  1 6 9 12 13 14 15 16 17 18 19 20 21 22,
[310]	0.6	  1 6 9 11 12 13 14 15 16 17 18 19 20 21 22,
[311]	2.0	  1 11 12 13 14 21 22,
[312]	0.0	  1 2 3 4 10 11 12 13 14 15 19 20 21 22,
[313]	0.1	  1 2 3 4 5 10 11 12 13 14 15 19 20 21 22,
[314]	2.1	  1 2 3 4 5 6 7 8 9 10 11 12 13 14 17 20 21 22,
[315]	3.9	  1 2 3 4 5 6 7 8 9 10 11 12 13 14 17 21 22,
[316]	0.0	  1 2 3 4 5 6 7 8 9 10 11 12 13 14 16 17 18 21,
[317]	1.7	  1 2 3 4 5 6 7 8 9 10 11 12 13 14 15 16 17 18 21,
[318]	3.0	  1 2 3 4 5 6 7 8 9 10 11 12 13 14 15 16 17 18 19,
[319]	1.8	  1 2 3 4 5 6 7 8 9 10 11 12 13 14 15 17 18 19 21 22,
[320]	0.3	  1 2 3 21 22,
[321]	0.2	  1 16 20 21 22,
[322]	0.4	  1 2 3 4 5 6 7 8 9 12 16 19 20 21 22,
[323]	3.2	  1 2 3 4 5 6 7 8 9 16 19 20 21 22,
[324]	0.0	  1 2 3 4 5 6 7 9 16 19 20 21 22,
[325]	3.8	  1 16 19 20 21 22,
[326]	0.0	  1 2 3 4 5 6 9 14 16 19 20 21 22,
[327]	0.2	  1 2 3 4 5 6 7 8 9 12 14 15 16 19 20 21 22,
[328]	1.0	  1 2 3 4 5 6 7 8 9 14 15 16 19 20 21 22,
[329]	0.0	  1 2 3 4 5 6 7 9 14 15 16 19 20 21 22,
[330]	0.0	  1 3 14 15 16 19 20 21 22,
[331]	0.1	  1 2 3 4 5 6 7 8 9 12 14 15 16 17 19 20 21 22,
[332]	0.1	  1 2 3 4 5 6 7 9 13 14 15 16 17 18 19 20 21 22,
[333]	1.1	  1 2 3 10 11 12 13 14 15 16 17 18 19 20 21 22,
[334]	2.9	  1 3 10 11 12 13 14 15 16 17 18 19 20 21 22,
[335]	0.2	  1 2 4 5 6 7 8 9 10 11 12 13 14 15 16 17 18 19 20 21,
[336]	2.1	  1 10 13,
[337]	5.1	  1 10 12 13 21 22,
[338]	1.8	  1 10 12 13 22,
[339]	4.2	  1 2 3 4 5 8 10 11 12 13 14 17 18 19 20 21 22,
[340]	3.5	  1 3 5 9 10 11 12 13 14 15 16 17 18 19 20 21 22,
[341]	0.4	  1 9 10 11 12 13 14 15 16 17 18 19 20 22,
[342]	1.5	  1 15 16 20 21 22,
[343]	0.2	  1 8,
[344]	2.2	  1 6 7 8 15 16 21 22,
[345]	0.8	  1 6 7 8 9 15 16 18 19 20 21 22,
[346]	1.2	  1 2 3 4 5 6 7 8 9 10 11 12 13 14 17 18 21,
[347]	3.3	  1 2 3 4 11 12 21 22,
[348]	4.4	  1 2 3 4 5 6 7 8 9 10 11 12 15 16 20 21 22,
[349]	2.8	  1 10 11 12 13 14 17 18 19 20,
[350]	1.8	  1 12,
[351]	2.6	  1 2 3 6 7 8 9 10 11 12 13 14 15 16 17 18 19 20 21 22,
[352]	1.8	  1 7 8 14 15 16 17 18 19 20,
[353]	2.2	  1 8 14 15 16 17 18 19 20,
[354]	1.2	  1 18,
[355]	0.1	  1 18 21,
[356]	0.3	  1 3 4 6 7 8 9 14 15 16 17 18 19 20 21 22,
[357]	1.4	  1 13 14 17 18 19 20 21 22,
[358]	0.2	  1 11 13 14 17 18 19 20 21 22,
[359]	0.1	  1 11 13 14 17 18 19 21 22,
[360]	4.5	  1 4 6 7 8 9 11 12 13 14 15 16 17 18 19 20 21 22,
[361]	4.1	  1 5 7 8 10 11 12 13 14 15 16 17 18 19 20 21 22,
[362]	4.4	  1 2 3 4 5 6 7 8 9 10 11 12 13 16 18 21 22,
[363]	2.3	  1 4 11 12 21 22,
[364]	3.3	  1 2 3 4 6 7 9 10 11 12 13 14 15 16 17 18 19 20 21 22,
[365]	1.2	  1 15 16 19 20,
[366]	0.6	  1 5 6 7 8 9 10 12 13 14 15 16 17 18 19 20 21 22,
[367]	1.8	  1 2 3 4 5 9 10 11 12 13 14 15 16 17 18 19 20 22,
[368]	0.0	  1 3 19 20 21 22,
[369]	0.0	  1 2 3 4 19 20 21 22,
[370]	2.0	  1 2 3 4 21 22,
[371]	0.0	  1 2 3 4 5 6 7 9 10 11 12 13 17 18 19 20 21 22,
[372]	0.2	  1 2 3 4 5 6 7 8 9 10 12 13 14 15 16 18 19 20 21 22,
[373]	0.5	  1 2 3 4 5 6 7 8 9 10 12 13 14 15 16 19 20 21 22,
[374]	0.3	  1 2 3 4 5 6 7 8 9 10 11 12 13 14 15 16 22,
[375]	0.7	  1 2 3 4 5 6 7 8 9 10 11 12 13 14 15 16,
[376]	5.2	  1 2 3 4 5 6 7 8 9 10 11 12 13 14 15 16 17 18,
[377]	3.4	  1 2 3 4 5 6 7 8 9 10 11 12 13 14 17 18 20 21 22,
[378]	0.1	  1 2 3 4 5 6 7 8 9 10 11 12 13 15 16 18 19 21 22,
[379]	0.0	  1 15 16 19 22,
[380]	2.4	  1 2 3 4 6 7 8 9 15 16 19 20 21 22,
[381]	0.1	  1 3 4 6 7 8 9 15 16 19 20 21 22,
[382]	2.0	  1 15 16 19 20 22,
[383]	1.1	  1 13 14 15 16 17 18 19 20 22,
[384]	0.0	  1 11 14 17 18 21 22,
[385]	0.1	  1 2 3 5 6 7 8 9 14 15 16 17 18 19 20 21 22,
[386]	1.2	  1 2 3 4 5 6 7 8 9 14 15 16 17 18 19 20 21,
[387]	1.8	  1 2 3 4 5 6 7 8 9 10 13 14 15 16 17 18 19 20,
[388]	0.0	  1 2 3 4 6 7 8 11 12 21 22,
[389]	0.8	  1 7 8 9 10 11 12 13 14 15 16 17 18 19 20 21 22,
[390]	0.0	  1 5 9 10 11 12 13 14 15 16 17 18 19 20,
[391]	0.5	  1 3 5 7 8 9 10 11 12 13 14 15 16 17 18 19 20 21 22,
[392]	0.9	  1 3 5 10 11 12 13 14 15 16 17 18 19 20,
[393]	3.6	  1 5 10 11 12 13 14 15 16 17 18 19 20,
[394]	0.4	  1 6 9 10 11 12 13 21 22,
[395]	3.5	  1 10 12 13,
[396]	5.2	  1 2 3 4 5 6 7 9 10 11 12 13 21 22,
[397]	1.8	  1 13 14 21 22,
[398]	4.2	  1 2 3 4 5 6 9 10 11 12 13 14 15 17 18 19 20 21 22,
[399]	1.2	  1 5 6 7 8 9 13 14 15 16 17 18 19 20 21 22,
[400]	0.1	  1 2 3 5 6 7 8 9 10 12 13 14 15 16 17 18 19 20 21 22,
[401]	0.9	  1 2 3 5 6 7 8 9 13 14 15 16 17 18 19 20 21 22,
[402]	0.4	  1 3 5 6 7 8 9 10 11 12 13 14 15 16 17 18 19 20 21,
[403]	3.7	  1 6 7 8 9 10 11 12 13 14 15 16 17 18 19 20 21,
[404]	2.8	  1 4 21 22,
[405]	0.9	  1 2 4 21 22,
[406]	0.4	  1 2 3 4 5 6 9 10 12 13 14 15 16 17 18 19 20 21 22,
[407]	2.9	  1 10 11 12 13 14 17,
[408]	11.2	  1 2 3 4 5 6 8 9 10 11 12 13 14 15 16 17 18 19 20 21 22,
[409]	1.1	  1 2 3 4 5 7 8 10 11 12 13 14 15 17 18 19 20 21 22,
[410]	1.2	  1 2 3 4 5 6 7 8 10 11 12 13 14 17 21 22,
[411]	7.0	  1 2 3 4 5 6 7 8 9 10 15 16 18 19 20 21 22,
[412]	2.9	  1 2 3 4 6 7 8 9 15 16 17 18 19 20 21 22,
[413]	1.4	  1 6 9 15 16 17 18 19 20 21 22,
[414]	0.0	  1 2 5 10 11 12 13 14 21,
[415]	0.3	  1 2 5 10 11 12 13 14,
[416]	0.8	  1 2 3 4 5 8 10 11 12 13 14,
[417]	0.1	  1 2 3 4 5 6 7 8 9 10 11 12 13 15 16,
[418]	4.1	  1 2 3 4 5 9 10 11 12 13 14 17 18 19 20 21 22,
[419]	0.1	  1 6 13 14 15 16 17 18 19 20 21 22,
[420]	0.5	  1 15 16 18 19 20,
[421]	0.1	  1 15 16 19 20 21,
[422]	1.7	  1 2 5 9 10 11 12 13 14 15 16 17 18 19 20 21 22,
[423]	1.7	  1 9 13 14 15 16 17 18 19 20 21 22,
[424]	1.4	  1 6 9 15 16 19 20 21 22,
[425]	0.2	  1 6 9 15 16 20 21 22,
[426]	6.7	  1 4 6 7 8 9 15 16 17 18 19 20 21 22,
[427]	0.2	  1 2 3 4 6 7 8 9 11 13 14 15 16 17 18 19 20 21 22,
[428]	8.0	  1 2 3 4 5 6 7 8 9 15 16 18 19 20 21 22,
[429]	0.8	  1 10 11 12 13 14 17 18 21,
[430]	1.6	  1 5 10 11 12 13 14 15 17 18 19 20 21 22,
[431]	0.3	  1 10 11 12 13 14 15 16 17 18 19 20 21,
[432]	3.1	  1 6 7 9 15 16 17 18 19 20 21 22,
[433]	0.3	  1 3 4 6 7 8 9 11 12 15 16 17 18 19 20 21 22,
[434]	1.2	  1 3 4 6 7 8 9 10 11 12 13 15 16 17 18 19 20 21 22,
[435]	0.3	  1 10 11 12 13 19 20 21 22,
[436]	0.2	  1 10 11 12 13 20 21 22,
[437]	1.3	  1 2 5 6 9 10 11 12 13 14 15 16 17 18 19 20 21 22,
[438]	0.3	  1 2 4 5 10 11 12 13 14 21 22,
[439]	1.4	  1 2 3 4 5 10 11 12 13 14 20 21 22,
[440]	3.0	  1 2 3 4 5 8 10 11 12 13 14 21 22,
[441]	2.2	  1 19 21 22,
[442]	7.6	  1 2 3 4 5 6 7 8 9 10 11 12 13 16 19 20 21 22,
[443]	0.7	  1 6 7 8 9 11 13 14 15 16 17 18 19 20 21 22,
[444]	1.3	  1 5 14 15 16 17 18 19 20,
[445]	0.5	  1 2 3 4 5 14 15 16 17 18 19 20 21 22,
[446]	0.3	  1 2 3 4 5 11 12 13 14 15 16 17 18 19 20 21 22,
[447]	0.9	  1 11 12 13 14 17 21 22,
[448]	1.9	  1 2 3 4 6 7 8 9 10 11 12 13 21 22,
[449]	0.3	  1 2 3 4 5 6 7 8 9 10 11 12 13 14 15 17 19 20 21 22,
[450]	8.6	  1 2 3 4 5 10 11 12 21 22,
[451]	2.8	  1 2 3 4 10 11 12 21 22,
[452]	0.4	  1 10 11 12 13 14 15 16 17 21 22,
[453]	0.1	  1 10 11 12 13 14 15 16 17 18 22,
[454]	0.2	  1 10 11 12 13 14 15 16 17 18,
[455]	0.1	  1 4 15 16 19 20 21 22,
[456]	0.5	  1 10 21 22,
[457]	0.0	  1 2 3 4 5 6 7 8 10 12 15 16 19 20 21 22,
[458]	0.0	  1 2 3 4 5 6 7 8 10 11 12 15 16 19 20 21 22,
[459]	0.0	  1 2 3 4 5 7 8 10 11 12 13 14 15 16 19 20 21 22,
[460]	0.9	  1 10 11 12 13 14 15 17 18 21 22,
[461]	1.6	  1 10 11 12 13 14 17 18 22,
[462]	0.0	  1 6 7 9 10 11 12 13 14 15 16 17 18 20 21 22,
[463]	0.3	  1 2 3 4 5 6 7 8 9 10 11 12 13 14 17 18 19 20,
[464]	1.1	  1 10 11 12 13 14 17 22,
[465]	0.0	  1 10 11 12 13 14 17 18 19 22,
[466]	0.4	  1 10 11 12 13 14 17 18 19 20 22,
[467]	0.9	  1 10 11 12 13 14 15 17 18 19 20 22,
[468]	0.0	  1 14 17 18 21 22,
[469]	0.1	  1 14 17 18 19 21 22,
[470]	1.5	  1 14 17 18 19 20 21 22,
[471]	0.1	  1 11 12 14 15 17 18 19 20 21 22,
[472]	0.3	  1 7 8 10 11 12 14 15 16 17 18 19 20 21 22,
[473]	3.4	  1 10 11 12 13 14 17 18 19 21 22,
[474]	1.9	  1 2 3 5 10 11 12 13 14 15 17 18 19 20 21 22,
[475]	1.5	  1 2 3 4 5 7 10 11 12 13 14 15 16 17 18 19 20 21 22,
[476]	0.4	  1 2 3 4 5 6 7 8 9 13 14 15 16 17 18 19 20 21,
[477]	2.9	  1 2 3 4 5 10 11 12 13 14 17 21 22,
[478]	0.6	  1 2 3 4 5 7 8 10 11 12 13 14 17 18 19 20 21 22,
[479]	0.0	  1 15 16 19,
[480]	0.1	  1 5 10 13 14 15 16 17 18 19 20 21 22,
[481]	0.1	  1 3 5 10 12 13 14 15 16 17 18 19 20 21 22,
[482]	0.2	  1 3 5 13 14 15 16 17 18 19 20 21 22,
[483]	0.0	  1 2 3 4 5 15 16 19 20 21 22,
[484]	0.1	  1 2 3 4 5 6 7 8 15 16 19 20 21 22,
[485]	2.6	  1 2 3 4 5 6 7 8 9 10 11 12 13 14 15 17 18 20 21 22,
[486]	1.3	  1 14 15 17 18 19 20 21 22,
[487]	0.2	  1 5 14 15 16 17 18 19 20 21 22,
[488]	1.4	  1 2 5 10 11 12 13 14 15 16 17 18 19 20 21 22,
[489]	1.6	  1 2 5 6 7 9 10 11 12 13 14 15 16 17 18 19 20 21 22,
[490]	1.2	  1 2 5 10 11 12 13 14 21 22,
[491]	0.4	  1 2 3 4 5 6 7 8 11 12 21 22,
[492]	2.8	  1 2 3 4 5 6 7 8 9 10 15 16 19 20 21 22,
[493]	0.0	  1 5 10 21 22,
[494]	4.0	  1 2 3 4 5 6 7 8 9 10 11 14 15 16 17 18 19 20 21 22,
[495]	0.5	  1 2 3 4 5 6 7 8 9 10 11 15 16 17 18 19 20 21 22,
[496]	1.3	  1 4 5 7 8 10 11 12 13 14 15 16 17 18 19 20 21 22,
[497]	2.7	  1 2 3 4 5 6 7 8 9 10 11 12 13 15 16 17 19 20 21 22,
[498]	0.0	  1 2 3 4 5 10 11 12 13 14 17 18 22,
[499]	0.8	  1 2 3 4 5 6 7 8 10 11 12 13 14 16 17 18 19 20 21 22,
[500]	0.1	  1 13 14 16 17 18 19 20 21 22,
[501]	1.0	  1 6 7 8 9 15 16 19 20 21 22,
[502]	0.4	  1 2 3 4 5 6 7 9 10 11 12 13 18 21 22,
[503]	0.4	  1 11 13 14 17 18 21 22,
[504]	1.3	  1 11 12 13 14 15 17 18 19 20 21 22,
[505]	2.1	  1 15 16,
[506]	0.6	  1 2 4 5 6 7 8 9 10 11 12 13 14 15 16 17 18 19 20,
[507]	0.2	  1 10 11 12 13 14 17 18 19 20 21,
[508]	1.1	  1 10 11 12 13 21,
[509]	11.4	  1 6 7 8 10 11 12 13 14 15 16 17 18 19 20 21 22,
[510]	1.2	  1 5 10 11 12 13,
[511]	0.3	  1 2 3 4 5 10 11 12 13,
[512]	1.1	  1 2 3 4 5 6 7 8 9 10 11 12 13 15 16 17 18 19 20 22,
[513]	3.1	  1 2 3 4 8 10 11 12 13 14 15 16 17 18 19 20 21 22,
[514]	1.6	  1 10 11 12 13 14 18,
[515]	0.0	  1 10 12 13 14 18,
[516]	0.0	  1 10 13 14 18,
[517]	0.4	  1 2 3 4 5 10 11 12 13 14 18 21 22,
[518]	0.1	  1 6 7 8 9 13 15 16 17 18 19 20 21 22,
[519]	0.4	  1 5 6 7 8 9 15 16 17 18 19 20 21 22,
[520]	0.2	  1 3 5 6 7 8 9 10 13 14 15 16 17 18 19 20 21 22,
[521]	0.1	  1 2 3 4 5 6 7 8 9 10 12 15 16 20 21 22,
[522]	0.4	  1 2 3 4 5 6 7 8 9 10 12 16 21 22,
[523]	1.4	  1 2 3 4 5 6 7 8 10 11 12 13 14 15 16 21 22,
[524]	0.0	  1 2 3 4 5 6 7 8 10 11 12 13 21,
[525]	2.4	  1 6 7 8 9 10 13 14 15 16 17 18 19 20 21 22,
[526]	0.2	  1 10 12 13 14 17 18 19 20 21 22,
[527]	0.0	  1 10 12 13 14 17 19 20 21 22,
[528]	0.1	  1 10 12 13 14 22,
[529]	0.5	  1 10 12 13 14,
[530]	0.1	  1 17 19 20,
[531]	0.8	  1 6 7 8 9 10 12 13 14 15 16 17 18 19 20 21 22,
[532]	1.0	  1 2 3 4 5 6 7 8 9 10 11 12 13 20 21 22,
[533]	1.0	  1 6 7 8 9 14 15 16 17 18 19 20,
[534]	0.9	  1 19 20,
[535]	0.9	  1 19,
[536]	0.5	  1 2 3 4 5 6 7 8 9 10 11 12 14 15 16 17 18 19 20 21,
[537]	0.4	  1 19 20 21,
[538]	1.4	  1 2 3 4 6 7 8 9 13 14 15 16 17 18 19 20 21 22,
[539]	0.3	  1 9 10 12 13 14 15 16 17 18 19 20 21 22,
[540]	0.1	  1 10 12 13 19 20 21 22,
[541]	0.6	  1 2 3 4 5 10 11 12 13 19 20 21 22,
[542]	1.0	  1 2 3 4 5 6 7 8 9 10 11 12 13 18 19 20 21 22,
[543]	0.1	  1 2 3 4 5 6 7 8 9 10 11 12 13 18 19 21 22,
[544]	0.4	  1 15 16 17 19 20 22,
[545]	0.6	  1 15 16 17 19 20,
[546]	0.0	  1 2 3 4 5 8 14 15 16 17 18 19 20 21 22,
[547]	0.0	  1 2 5 10 12 13 14 15 16 17 18 19 20 21 22,
[548]	0.2	  1 5 10 12 13 14 15 16 17 18 19 20 21 22,
[549]	1.8	  1 5 6 9 10 11 12 13 14 15 16 17 18 19 20 21 22,
[550]	1.1	  1 2 3 4 5 10 12 21 22,
[551]	0.2	  1 11 12 14 15 16 17 18 19 20 21 22,
[552]	0.0	  1 8 15 16 19 20,
[553]	0.6	  1 2 3 4 5 6 7 8 9 10 12 13 15 16 18 19 20 21 22,
[554]	0.4	  1 2 3 4 5 6 7 8 9 10 12 13 15 16 19 20 21 22,
[555]	0.6	  1 2 3 4 5 8 10 11 12 13 14 17 21 22,
[556]	1.7	  1 6 7 8 15 16 17 18 19 20 21 22,
[557]	1.0	  1 2 3 4 5 6 7 8 9 10 11 12 13 14 15 16 17 18 19 21,
[558]	1.8	  1 2 3 4 5 6 7 8 9 10 14 15 16 17 18 19 20,
[559]	0.7	  1 10 13 14,
[560]	0.7	  1 2 3 4 9 10 11 12 13 14 15 16 17 18 19 20 21 22,
[561]	0.0	  1 3 4 5 6 7 8 9 10 11 12 13 14 15 16 17 18 19 20 21,
[562]	0.3	  1 3 4 5 6 7 8 9 10 11 12 13 14 15 16 17 18 19 20,
[563]	3.9	  1 17 18 19 20 21 22,
[564]	0.5	  1 6 7 9 11 12 13 14 15 16 17 18 19 20 21 22,
[565]	0.0	  1 6 7 9 16 17 18 19 20 21 22,
[566]	0.0	  1 2 3 4 5 6 7 8 9 10 11 12 13 14 15 16 17 18 20 21,
[567]	0.0	  1 10 14 15 16 17 18 19 20 21 22,
[568]	1.2	  1 2 3 4 6 7 8 9 10 11 12 14 15 16 17 18 19 20 21 22,
[569]	1.4	  1 2 3 4 5 6 7 8 9 10 11 12 16 19 20 21 22,
[570]	0.6	  1 18 21 22,
[571]	1.2	  1 2 3 4 6 7 8 9 11 12 15 16 17 18 19 20 21 22,
[572]	0.6	  1 4 6 7 8 9 11 12 15 16 17 18 19 20 21 22,
[573]	1.6	  1 10 11 12 13 18 21 22,
[574]	0.1	  1 6 8 9 10 11 12 13 14 15 16 17 18 19 20 21 22,
[575]	3.1	  1 10 11 12 13 14 18 21 22,
[576]	0.6	  1 2 3 4 5 6 7 8 10 11 12 13 14 18 21 22,
[577]	0.6	  1 17 18 19,
[578]	0.7	  1 17 18 19 20,
[579]	0.1	  1 16 17 18 19 20,
[580]	0.8	  1 2 3 4 10 11 12 13 14 17 18 19 20 21 22,
[581]	0.1	  1 9 12 13 14 15 16 17 18 19 20 21 22,
[582]	0.6	  1 2 3 4 5 6 7 8 9 10 11 12 13 14 15 16 17 18 19 22,
[583]	0.3	  1 2 3 4 5 6 7 8 9 10 11 12 14 15 16 17 18 19 20 22,
[584]	1.2	  1 2 3 4 5 6 7 8 9 10 11 12 14 15 16 17 18 19 20,
[585]	0.6	  1 14 15 17 18 19 20,
[586]	0.2	  1 4 5 6 7 8 10 11 12 13 14 15 16 17 18 19 20 21 22,
[587]	3.5	  1 2 3 4 5 10 11 12 13 14 17 18 21 22,
[588]	0.1	  1 2 3 4 5 10 11 12 13 14 15 16 21 22,
[589]	0.0	  1 12 13 14 15 16 19 20 21 22,
[590]	0.4	  1 13 14 15 16 18 19 20 21 22,
[591]	0.0	  1 3 4 6 7 8 9 16 17 18 19 20 21 22,
[592]	1.8	  1 2 3 5 6 7 8 9 10 11 12 13 14 15 16 17 18 19 20 21,
[593]	0.6	  1 4 10 11 12 21 22,
[594]	0.5	  1 2 3 4 5 7 8 10 11 12 13 14 17 18 19 21 22,
[595]	0.9	  1 2 3 4 5 6 7 8 9 10 11 12 13 14 18 19 20 21 22,
[596]	0.2	  1 3 4 12 21 22,
[597]	0.3	  1 3 4 11 12 21 22,
[598]	0.9	  1 10 11 12 13 14 17 18 19,
[599]	0.5	  1 3 7 8 10 11 12 13 14 15 16 17 18 19 20 21 22,
[600]	2.4	  1 15 16 22,
[601]	4.8	  1 16 22,
[602]	0.3	  1 2 3 4 6 7 8 9 15 16 21 22,
[603]	0.4	  1 4 6 7 8 9 15 16 21 22,
[604]	0.2	  1 6 7 8 10 11 12 13 14 15 16 17 18 21 22,
[605]	0.7	  1 10 11 12 13 14 15 16 17 18 21 22,
[606]	1.4	  1 2 3 4 5 9 10 11 12 13 14 15 16 17 18 19 20,
[607]	1.4	  1 14 15 16 17 18 19 20 21,
[608]	2.0	  1 2 3 4 5 6 7 8 9 10 13 14 15 16 17 18 19 20 21,
[609]	1.0	  1 2 3 4 5 6 7 8 9 10 11 13 14 15 16 17 18 19 20 21,
[610]	0.9	  1 2 3 4 5 6 9 10 11 12 13 14 18 21 22,
[611]	0.2	  1 10 11 12 13 14 17 19 20,
[612]	0.0	  1 10 11 12 13 14 15 17 19 20 22,
[613]	0.0	  1 10 11 12 13 14 15 17 19 20,
[614]	0.9	  1 2 3 4 6 7 8 9 10 11 12 13 14 15 16 17 19 20 21 22,
[615]	0.2	  1 8 10 11 12 13 14 15 16 17 19 20 21 22,
[616]	1.0	  1 6 7 8 21 22,
[617]	2.7	  1 2 3 4 5 6 7 8 9 10 12 15 16 17 18 19 20 21 22,
[618]	0.7	  1 15 16 17 18 19 20 22,
[619]	2.1	  1 6 7 8 14 15 16 17 18 19 20 21 22,
[620]	1.4	  1 3 5 10 11 12 13 14 15 16 17 18 19 20 22,
[621]	0.8	  1 8 13 14 15 16 17 18 19 20 21 22,
[622]	0.0	  1 2 3 4 5 6 7 8 9 10 18 19 20 21 22,
[623]	0.0	  1 2 3 4 5 10 11 12 13 14 15 16 17 21 22,
[624]	0.1	  1 11 12 13 14 15 16 17 18 19 20 22,
[625]	0.3	  1 2 3 4 6 7 8 9 11 14 15 16 17 18 19 20 21 22,
[626]	1.0	  1 16 17 18 19 20 21 22,
[627]	0.5	  1 3 5 6 9 10 11 12 13 14 15 16 17 18 19 20 21 22,
[628]	1.6	  1 2 3 4 5 6 7 8 9 10 12 15 16 18 19 20 21 22,
[629]	0.1	  1 2 3 4 5 6 7 8 9 11 12 15 16 21 22,
[630]	0.0	  1 2 4 6 7 8 10 11 12 13 14 15 16 17 18 19 20 21 22,
[631]	0.7	  1 3 5 6 7 8 9 10 11 12 13 14 15 16 17 18 19 20 22,
[632]	6.2	  1 2 3 5 6 7 8 9 10 11 12 13 14 15 16 17 18 19 20,
[633]	0.4	  1 2 3 4 5 10 11 12 13 14 15 17 18 21 22,
[634]	0.1	  1 2 3 4 5 6 7 8 9 10 16 19 20 21 22,
[635]	0.7	  1 2 3 4 5 6 7 8 9 10 12 15 16 21 22,
[636]	0.6	  1 2 3 4 10 11 12 13 14 17 21 22,
[637]	0.0	  1 6 8 9 15 16 19 20 21 22,
[638]	0.4	  1 5 10 11 12 13 14 17 18,
[639]	0.0	  1 5 10 11 12 13 14 21,
[640]	1.3	  1 2 3 4 5 10 11 12 13 14 17 18 19 21 22,
[641]	0.6	  1 2 3 4 5 6 7 8 9 10 11 12 13 19 20 21 22,
[642]	0.6	  1 14 15 16 21 22,
[643]	0.0	  1 14 15 16 21,
[644]	0.1	  1 2 3 4 5 6 7 8 10 11 12 13 14 15 16 17 21 22,
[645]	0.0	  1 2 3 4 5 8 10 11 12 13 14 15 16 17 21 22,
[646]	0.0	  1 2 3 4 10 11 12 13,
[647]	0.0	  1 2 3 4 5 6 7 8 9 10 11 12 13 14 15 16 18 22,
[648]	0.0	  1 4 10 11 12 13 22,
[649]	0.2	  1 12 13 22,
[650]	1.6	  1 6 7 8 9 11 12 13 14 15 16 17 18 19 20 21 22,
[651]	0.0	  1 2 3 4 5 7 8 10 11 12 13 14 21 22,
[652]	0.4	  1 16 19 20,
[653]	1.9	  1 14 21 22,
[654]	0.0	  1 14 22,
[655]	0.1	  1 14 17 21 22,
[656]	0.0	  1 2 6 7 8 9 14 15 16 17 18 19 20 21 22,
[657]	0.0	  1 4 5 9 10 11 12 13 14 15 16 17 18 19 20 21 22,
[658]	0.7	  1 2 3 6 7 8 9 13 14 15 16 17 18 19 20 21 22,
[659]	0.2	  1 2 3 5 10 11 12 13 21 22,
[660]	0.4	  1 2 3 4 5 6 7 8 9 10 11 12 13 16 17 18 19 21 22,
[661]	0.2	  1 7 8 10 11 12 15 16 17 18 19 20 21 22,
[662]	0.1	  1 6 7 8 10 11 12 15 16 17 18 19 20 21 22,
[663]	0.2	  1 4 6 7 8 9 10 11 12 15 16 17 18 19 20 21 22,
[664]	0.1	  1 3 4 6 7 8 9 10 11 12 15 16 17 18 19 20 21 22,
[665]	1.2	  1 3 4 6 7 8 9 15 16 17 18 19 20 21 22,
[666]	0.0	  1 3 4 6 7 8 9 16 21 22,
[667]	0.6	  1 2 3 4 6 7 8 9 10 11 12 15 16 17 18 19 20 21 22,
[668]	0.1	  1 2 3 4 6 7 8 9 16 21 22,
[669]	0.9	  1 2 3 4 5 6 7 8 9 15 16 21 22,
[670]	1.5	  1 2 3 4 5 6 7 8 9 16 21 22,
[671]	0.0	  1 2 3 4 5 6 7 8 9 11 12 13 14 21 22,
[672]	0.2	  1 10 13 21 22,
[673]	0.0	  1 10 13 16 21 22,
[674]	2.0	  1 2 4 6 7 8 9 10 11 12 13 21 22,
[675]	0.5	  1 2 4 6 7 8 9 10 11 12 13 14 17 18 21 22,
[676]	0.2	  1 2 3 4 5 7 8 10 11 12 14 15 16 17 18 19 20 21 22,
[677]	1.5	  1 5 8 10 11 12 13 14 15 16 17 18 19 20 21 22,
[678]	0.8	  1 2 5 10 11 12 13 14 15 17 18 19 20 21 22,
[679]	0.2	  1 2 3 4 5 6 7 8 9 10 11 12 13 14 15 16 18 21,
[680]	2.3	  1 7 8 14 15 16 17 18 19 20 21 22,
[681]	0.5	  1 2 3 4 5 6 7 8 9 10 11 12 13 15 16 17 18 19 20,
[682]	0.2	  1 2 3 4 5 6 7 9 10 11 12 13 14 15 16 18 19 20 21 22,
[683]	0.1	  1 10 11 12 13 14 17 18 20 21 22,
[684]	0.0	  1 11 12 14 15 16 17 18 19 20,
[685]	0.7	  1 2 3 4 5 10 11 12 13 14 15 16 17 18 19 20 22,
[686]	0.0	  1 11 12 14 15 16 17 18 19 20 22,
[687]	0.9	  1 6 7 8 9 15 16 21 22,
[688]	0.8	  1 7 8 15 16 17 18 19 20,
[689]	0.2	  1 2 3 4 5 6 9 10 11 12 13 14 16 21 22,
[690]	0.1	  1 2 3 4 5 12 13 14 21 22,
[691]	0.7	  1 2 3 4 5 14 21 22,
[692]	0.5	  1 2 3 4 5 6 7 8 9 10 11 12 13 14 15 16 18 19 21 22,
[693]	0.1	  1 2 3 4 5 6 7 9 10 11 12 13 14 17 18 20 21 22,
[694]	0.6	  1 6 7 8 9 10 11 12 13 15 16 17 18 19 20,
[695]	2.6	  1 10 11 12 13 14 22,
[696]	0.8	  1 3 4 6 7 8 10 11 12 13 14 15 16 17 18 19 20 21 22,
[697]	0.2	  1 2 3 4 5 6 7 8 9 10 11 12 13 14 15 16 17 19 20 22,
[698]	0.3	  1 7 8 10 11 12 13 15 16 17 18 19 20,
[699]	0.0	  1 10 11 12 13 15 16 17 18 19 20 22,
[700]	0.1	  1 10 11 12 13 15 16 17 18 19 20 21 22,
[701]	0.0	  1 2 3 4 5 6 9 11 12 14 21 22,
[702]	0.0	  1 2 3 4 5 6 9 14 21 22,
[703]	0.1	  1 10 11 12 13 14 16 21 22,
[704]	0.0	  1 10 11 12 13 16 21 22,
[705]	0.2	  1 5 6 7 8 9 10 11 12 13 15 16 17 18 19 20,
[706]	1.3	  1 8 14 15 16 17 18 19 20 21 22,
[707]	0.5	  1 2 3 5 6 7 8 9 10 11 13 14 15 16 17 18 19 20 21 22,
[708]	0.0	  1 12 15 16 17 18 19 20 21 22,
[709]	1.1	  1 5 6 7 8 9 10 11 12 13 15 16 17 18 19 20 21 22,
[710]	0.9	  1 7 8 9 10 11 12 13 14 15 16 17 18 19 20,
[711]	0.7	  1 7 9 10 11 12 13 14 15 16 17 18 19 20 21 22,
[712]	1.6	  1 2 3 4 5 6 10 11 12 13 14 21 22,
[713]	0.2	  1 2 3 4 5 6 7 8 9 11 12 13 14 15 16 17 19 20 21 22,
[714]	0.1	  1 11 12 14 15 16 17 19 20 21 22,
[715]	1.1	  1 2 3 4 5 6 7 8 10 11 12 13 14 15 16 17 19 20 21 22,
[716]	0.4	  1 2 3 4 5 6 10 11 12 13 14 17 18 19 20 21 22,
[717]	0.0	  1 4 9 10 11 12 13 14 15 16 17 18 19 20 21 22,
[718]	0.0	  1 2 3 4 8 9 10 11 12 13 14 15 16 17 18 19 20 21 22,
[719]	0.0	  1 5 6 7 8 9 15 16,
[720]	0.9	  1 4 6 7 8 9 13 14 15 16 17 18 19 20 21 22,
[721]	1.6	  1 6 7 8 9 10 11 13 14 15 16 17 18 19 20 21 22,
[722]	0.1	  1 2 3 4 5 6 7 8 16 19 20 21 22,
[723]	0.0	  1 5 16 19 20 21 22,
[724]	0.2	  1 16 19 20 22,
[725]	0.4	  1 5 13 14 15 16 17 18 19 20 21 22,
[726]	0.1	  1 2 3 4 5 12 13 14 15 16 17 18 19 20 21 22,
[727]	0.0	  1 2 3 4 5 6 11 12 13 14 15 16 17 18 19 20 21 22,
[728]	0.0	  1 2 3 4 5 8 11 12 21 22,
[729]	0.0	  1 2 10 11 12 13 14 15 16 17 19 20 21 22,
[730]	0.7	  1 2 3 4 5 6 7 8 9 10 16 21 22,
[731]	1.0	  1 2 5 6 7 8 9 10 11 12 13 14 15 16 17 18 19 20,
[732]	0.0	  1 7 10 11 12 15 16 17 18 19 20 21 22,
[733]	0.0	  1 10 11 12 13 14 17 21,
[734]	0.0	  1 2 3 4 5 6 9 10 11 12 13 14 17 18 19 21 22,
[735]	0.0	  1 2 3 4 5 6 7 9 10 11 12 13 14 17 18 19 21 22,
[736]	0.7	  1 2 3 4 5 6 7 8 9 10 11 12 13 14 17 18,
[737]	0.1	  1 2 3 4 5 6 7 8 9 10 11 12 13 14 16 17 18,
[738]	0.4	  1 8 15 16 17 18 19 20,
[739]	0.1	  1 11 12 17 18 19 20 21 22,
[740]	2.6	  1 4 6 7 8 9 14 15 16 17 18 19 20 21 22,
[741]	0.0	  1 2 3 6 8 9 10 11 12 13 14 15 16 17 18 19 20 21 22,
[742]	0.4	  1 14 17 18,
[743]	0.0	  1 14 17 18 21,
[744]	0.2	  1 3 5 6 7 8 9 13 14 15 16 17 18 19 20 21 22,
[745]	0.3	  1 2 3 4 5 6 7 8 9 11 12 21 22,
[746]	0.8	  1 2 3 4 5 6 7 8 9 10 11 12 13 14 17 18 19 20 21,
[747]	0.0	  1 2 4 10 11 12 13 14 15 16 17 18 19 20 21 22,
[748]	0.2	  1 6 7 9 10 13 14 15 16 17 18 19 20 21 22,
[749]	0.2	  1 5 6 7 8 9 14 15 16 17 18 19 20 21,
[750]	0.0	  1 14 19 20 21,
[751]	0.3	  1 13 14 15 17 18 19 20 21 22,
[752]	0.2	  1 12 13 14 19 20 21 22,
[753]	0.4	  1 10 11 12 13 14 20 21 22,
[754]	0.1	  1 17 18 19 20 21,
[755]	0.1	  1 9 14 15 16 17 18 19 20 21,
[756]	0.0	  1 6 7 8 10 12 21 22,
[757]	0.3	  1 6 7 8 10 11 12 21 22,
[758]	1.2	  1 10 11 12 13 14 15 17 18,
[759]	0.4	  1 2 3 4 6 7 8 9 10 11 12 13 14 15 16 17 18 21 22,
[760]	0.4	  1 6 7 8 9 10 11 12 13 14 15 16 17 18 21 22,
[761]	0.0	  1 6 7 8 9 10 11 12 13 14 15 16 17 18 20 21 22,
[762]	0.8	  1 2 3 4 5 6 7 8 9 11 12 15 16 19 20 21 22,
[763]	0.1	  1 2 3 4 5 6 7 8 9 11 12 16 21 22,
[764]	0.5	  1 10 11,
[765]	0.8	  1 2 3 4 10 11 12 13 14 17 19 20 21 22,
[766]	0.0	  1 2 3 4 5 6 7 8 9 10 11 16 21 22,
[767]	0.0	  1 2 3 4 5 6 7 8 9 10 11 15 16 18 21 22,
[768]	0.7	  1 10 13 14 15 16 17 18 19 20 21 22,
[769]	1.6	  1 2 3 4 5 6 9 13 14 15 16 17 18 19 20 21 22,
[770]	0.1	  1 20,
[771]	0.3	  1 19 20 22,
[772]	0.0	  1 2 3 4 5 6 7 8 9 11 16 21 22,
[773]	0.9	  1 2 3 4 5 6 7 8 9 10 11 12 13 14 19 20 21 22,
[774]	0.7	  1 2 3 4 5 6 7 8 9 10 11 12 13 17 21 22,
[775]	1.2	  1 2 3 4 5 6 7 8 9 10 11 12 13 15 16 17 18 21 22,
[776]	0.3	  1 2 3 4 5 6 7 8 9 10 13 14 15 16 18 19 20 21 22,
[777]	0.0	  1 2 3 4 5 6 7 8 9 14 15 16 20 21 22,
[778]	0.0	  1 2 3 4 5 6 7 8 9 14 16 21 22,
[779]	0.0	  1 2 3 4 5 6 9 12 14 21 22,
[780]	0.1	  1 2 3 4 5 12 14 21 22,
[781]	0.7	  1 2 3 4 5 6 7 8 9 11 12 14 15 16 17 19 20 21 22,
[782]	0.1	  1 2 3 4 5 6 7 8 9 10 11 12 14 15 16 19 20 21 22,
[783]	0.8	  1 2 3 4 5 6 7 8 9 10 11 12 13 14 16 17 19 20 21 22,
[784]	0.5	  1 14 15 16 17 19 20,
[785]	0.7	  1 11 13 14 15 16 17 18 19 20 21 22,
[786]	0.2	  1 2 3 4 5 6 7 8 9 10 11 12 13 14 15 21 22,
[787]	0.2	  1 15 16 20,
[788]	0.4	  1 6 7 8 9 15 16 17 18 19 20,
[789]	0.0	  1 2 3 4 5 6 7 8 9 10 11 12 13 15 16 17 18 19 20 21,
[790]	0.0	  1 7 8 15 16 17 18 19 20 21,
[791]	0.2	  1 2 3 4 5 6 9 10 11 12 13 14 15 16 18 19 20 21 22,
[792]	0.2	  1 13 14 15 16 17 19 20 21 22,
[793]	0.0	  1 13 14 15 16 21 22,
[794]	0.6	  1 2 3 4 5 6 7 8 9 10 11 12 13 17 18 19 21 22,
[795]	1.0	  1 5 6 7 8 9 10 11 12 13 14 15 16 17 18 19 20 22,
[796]	1.8	  1 20 21 22,
[797]	0.0	  1 2 3 12 13 14 19 20 21 22,
[798]	0.0	  1 2 3 4 11 12 13 14 19 20 21 22,
[799]	0.0	  1 2 3 4 5 11 12 13 14 19 20 21 22,
[800]	0.1	  1 2 3 4 5 6 7 8 10 11 12 13 14 19 20 21 22,
[801]	0.1	  1 2 3 4 5 6 7 8 9 13 14 15 16 18 19 20 21 22,
[802]	0.0	  1 6 7 8 9 21,
[803]	0.2	  1 2 3 4 5 6 7 8 9 14 15 16 18 19 20 21 22,
[804]	0.1	  1 2 3 4 5 6 7 8 9 10 14 15 16 18 19 20 21 22,
[805]	0.5	  1 2 3 4 5 6 7 8 9 10 12 16 19 20 21 22,
[806]	0.2	  1 2 3 4 5 6 7 8 9 10 11 12 13 16 17 19 20 21 22,
[807]	0.0	  1 2 3 4 5 6 7 8 9 10 11 12 13 17 20 21 22,
[808]	0.3	  1 2 3 4 5 6 10 11 12 13 14 15 16 17 18 19 20 21 22,
[809]	0.1	  1 2 3 4 5 6 7 8 9 10 11 12 13 14 15 17 21 22,
[810]	0.8	  1 2 3 4 5 10 11 12 13 14 15 16 19 20 21 22,
[811]	0.3	  1 2 3 4 5 6 9 10 11 12 13 16 21 22,
[812]	0.0	  1 2 3 4 5 7 8 9 10 11 12 13 14 17 18 19 20,
[813]	0.1	  1 2 3 4 5 10 11 12 13 14 17 18 19 20,
[814]	0.0	  1 6 15 16 21 22,
[815]	0.0	  1 6 8 15 16 21 22,
[816]	0.0	  1 6 7 8 10 11 12 15 16 21 22,
[817]	0.0	  1 6 7 8 9 10 11 12 13 15 16 21 22,
[818]	0.0	  1 5 6 7 8 9 10 11 12 13 15 16 21 22,
[819]	0.0	  1 2 3 5 6 7 8 9 10 11 12 13 14 15 16 17 18 21 22,
[820]	0.0	  1 2 3 4 5 6 7 8 10 12 21 22,
[821]	0.4	  1 10 11 12 21,
[822]	0.4	  1 2 3 5 10 11 12 13 14 15 16 19 20 21 22,
[823]	0.3	  1 5,
[824]	0.0	  1 5 21,
[825]	0.8	  1 2 5 10 11 12 13 14 17 18 19 20 21 22,
[826]	0.0	  1 4 6 7 8 9 14 15 16 17 18 19 20 21,
[827]	0.3	  1 2 3 4 5 6 7 8 9 11 12 13 15 16 17 18 19 20 21 22,
[828]	0.0	  1 12 13 14 22,
[829]	0.7	  1 3 5 6 7 9 10 11 12 13 14 15 16 17 18 19 20 21 22,
[830]	0.0	  1 2 4 6 7 8 9 10 11 12 13 14 16 21 22,
[831]	1.4	  1 2 4 6 7 8 9 10 11 12 13 14 21 22,
[832]	0.3	  1 2 3 4 6 7 8 9 10 11 12 13 14 15 16 21 22,
[833]	0.0	  1 2 3 4 6 7 8 9 10 11 12 13 14 16 21 22,
[834]	0.7	  1 2 3 4 6 7 8 9 10 11 12 13 14 21 22,
[835]	0.2	  1 2 3 4 5 6 7 8 9 10 11 12 13 14 17 18 19 21,
[836]	0.5	  1 2 3 4 5 6 7 8 10 11 12 13 16 21 22,
[837]	0.0	  1 5 6 7 8 9 10 11 12 13,
[838]	0.0	  1 2 5 10 11 12 13 14 15 16 17 20 21 22,
[839]	1.2	  1 2 3 5 10 11 12 13 14 15 16 17 19 20 21 22,
[840]	0.0	  1 2 3 5 10 11 12 13 14 15 16 17 20 21 22,
[841]	0.0	  1 2 3 4 5 10 21 22,
[842]	0.3	  1 2 3 4 5 6 7 8 9 10 11 12 15 16 17 18 21 22,
[843]	0.0	  1 2 3 4 5 6 7 8 9 12 15 16 18 19 20 21 22,
[844]	0.5	  1 2 3 4 5 10 11 12 13 14,
[845]	0.0	  1 2 3 4 5 6 8 10 11 12 13 14 15 16 17 21 22,
[846]	0.6	  1 2 3 4 5 6 7 8 9 10 11 12 13 14 16 20 21 22,
[847]	0.0	  1 2 3 4 5 6 7 8 9 10 11 12 13 14 15 17 18 19 20 22,
[848]	0.2	  1 5 10 11 12 13 14 15 16 17 18 19 20 21,
[849]	0.2	  1 16 21,
[850]	0.4	  1 6 7 9 15 16 18 19 20 21 22,
[851]	0.3	  1 6 7 8 9 16 21 22,
[852]	0.6	  1 14 19 20 21 22,
[853]	0.0	  1 11 12 13 14,
[854]	0.5	  1 5 6 7 8 10 11 12 13 14 15 16 17 18 19 20 21 22,
[855]	1.1	  1 3 5 6 7 8 10 11 12 13 14 15 16 17 18 19 20 21 22,
[856]	0.0	  1 10 13 14 15 16 18 19 20 21 22,
[857]	0.0	  1 10 12 13 14 15 16 18 19 20 21 22,
[858]	0.2	  1 2 3 4 5 8 10 11 12 13 14 15 16 19 20 21 22,
[859]	0.0	  1 2 3 4 5 6 7 8 9 10 11 12 13 17 22,
[860]	0.3	  1 6 9 16 19 20 21 22,
[861]	0.7	  1 6 9 21 22,
[862]	0.2	  1 6 7 9 11 13 14 15 16 17 18 19 20 21 22,
[863]	0.0	  1 6 7 9 16 19 20 21 22,
[864]	0.1	  1 6 7 8 9 16 19 20 21 22,
[865]	0.5	  1 2 3 4 5 6 9 21 22,
[866]	0.0	  1 10 11 12 14 15 16 17 18 19 20 21 22,
[867]	0.0	  1 2 3 4 5 6 7 9 10 11 12 13 14 19 20 21 22,
[868]	3.0	  1 12 13 21 22,
[869]	0.0	  1 2 3 5 10 11 12 13 14 15 21 22,
[870]	0.0	  1 2 5 10 11 12 13 14 15 21 22,
[871]	0.0	  1 14 15 21 22,
[872]	0.0	  1 14 15 16 22,
[873]	0.1	  1 14 15 16,
[874]	0.5	  1 2 3 4 5 6 7 8 10 11 12 13 14 15 16 17 18 19 21 22,
[875]	0.0	  1 5 10 14 15 16 17 18 19 20 21 22,
[876]	0.2	  1 2 3 4 5 6 7 8 10 11 12 14 15 16 17 18 19 20 21 22,
[877]	0.1	  1 2 10 11 12 13 14 15 16 17 18 19 20 21 22,
[878]	0.0	  1 2 3 4 6 7 8 9 12 15 16 17 18 19 20 21 22,
[879]	1.5	  1 5 10 11 12 13 14,
[880]	0.1	  1 2 3 5 10 11 12 13 14 17 18 21 22,
[881]	0.5	  1 2 3 5 10 11 12 13 14,
[882]	0.1	  1 6 7 8 9 15 16 18 21 22,
[883]	0.1	  1 2 5 6 7 8 9 13 14 15 16 17 18 19 20 21 22,
[884]	0.1	  1 2 3 4 5 9 10 11 12 13 14 17 18 19 20,
[885]	0.2	  1 2 3 4 5 6 9 11 12 21 22,
[886]	0.0	  1 2 3 4 5 6 7 8 9 10 13 14 15 16 17 18 19 20 22,
[887]	0.3	  1 4 6 7 8 9 15 16 19 20 21 22,
[888]	0.2	  1 2 3 4 5 6 9 10 11 12 13 14 17 18 20 21 22,
[889]	0.0	  1 2 3 4 5 6 7 9 10 11 12 13 14 17 18 21,
[890]	1.2	  1 4 12 21 22,
[891]	0.1	  1 2 3 4 5 6 9 12 21 22,
[892]	0.0	  1 2 3 4 5 6 7 8 9 18 19 20 21 22,
[893]	0.4	  1 14 18,
[894]	0.3	  1 14 17 18 19,
[895]	0.3	  1 11 12 13 22,
[896]	0.0	  1 4 11 12 13 21 22,
[897]	0.0	  1 2 3 4 11 12 13 21 22,
[898]	0.7	  1 11 12 13 14 17 18 21 22,
[899]	0.9	  1 2 4 10 11 12 21 22,
[900]	1.4	  1 2 3 4 5 12 21 22,
[901]	0.0	  1 5 10 11 12 13 14 17 21 22,
[902]	1.0	  1 2 3 4 5 6 7 9 10 11 12 13 14 17 18 21 22,
[903]	0.1	  1 2 3 4 5 6 7 9 11 12 21 22,
[904]	1.0	  1 2 3 4 5 6 7 8 9 10 11 12 15 16 18 19 20 21 22,
[905]	0.2	  1 2 3 4 6 7 8 9 15 16 18 19 20 21 22,
[906]	0.0	  1 10 11 12 17 21 22,
[907]	0.1	  1 10 11 12 13 17 21 22,
[908]	0.4	  1 2 3 4 5 6 7 8 10 11 12 13 14 15 16 19 20 21 22,
[909]	0.1	  1 10 12 13 21,
[910]	0.5	  1 2 3 4 5 6 7 8 9 10 11 13 14 15 16 17 18 19 20,
[911]	0.0	  1 7 8 14 15 16 17 18 19 20 22,
[912]	0.2	  1 5 6 7 8 9 14 15 16 17 18 19 20 21 22,
[913]	0.0	  1 6 13 15 16 17 18 19 20 21 22,
[914]	0.0	  1 6 7 8 9 10 13 15 16 17 18 19 20 21 22,
[915]	0.1	  1 2 4 14 21 22,
[916]	0.0	  1 2 3 4 5 6 9 13 14 21 22,
[917]	0.2	  1 13 14 19 20 21 22,
[918]	0.1	  1 2 3 4 10 11 12 13 14 19 20 21 22,
[919]	0.4	  1 2 3 4 5 6 9 10 11 12 13 14 19 20 21 22,
[920]	0.0	  1 2 3 4 5 6 7 8 9 10 11 12 13 17 18 21,
[921]	0.0	  1 2 3 4 5 6 7 8 10 11 12 13 19 20 21 22,
[922]	0.1	  1 2 3 4 5 6 7 8 14 15 16 17 18 19 20 21 22,
[923]	0.0	  1 2 3 4 5 7 8 10 13 14 15 16 17 18 19 20 21 22,
[924]	0.0	  1 2 3 4 5 7 8 10 12 13 14 15 16 17 18 19 20 21 22,
[925]	0.0	  1 4 14 21 22,
[926]	0.8	  1 2 3 4 5 6 9 11 12 13 14 15 16 17 18 19 20 21 22,
[927]	0.2	  1 2 3 4 5 6 7 8 9 10 14 15 16 19 20 21 22,
[928]	0.1	  1 9 15 16 17 18 19 20,
[929]	0.5	  1 2 3 4 5 6 7 8 9 11 15 16 17 18 19 20 21 22,
[930]	0.0	  1 7 8 9 14 15 16 17 18 19 20,
[931]	0.7	  1 2 3 4 5 6 10 11 12 13 21 22,
[932]	0.0	  1 2 3 4 5 6 7 8 14 15 16 19 20 21 22,
[933]	0.0	  1 2 3 4 5 11 12 14 19 20 21 22,
[934]	0.6	  1 2 3 4 5 10 11 12 13 14 15 17 19 20 21 22,
[935]	0.0	  1 6 7 8 9 10 11 12 13 16 17 18,
[936]	0.1	  1 7 14 15 16 17 18 19 20 21 22,
[937]	0.0	  1 7 14 15 16 17 18 19 20 21,
[938]	0.0	  1 2 3 4 5 7 8 10 11 12 13 14,
[939]	0.2	  1 10 11 12 13 14 15 17 18 22,
[940]	0.5	  1 10 11 12 13 17 18 21 22,
[941]	0.1	  1 2 3 5 7 8 10 11 12 13 14 15 16 17 18 19 20 21 22,
[942]	0.3	  1 10 11 12 13 18,
[943]	0.7	  1 13,
[944]	0.1	  1 2 3 4 5 8 10 11 12 13 14 17 18 21 22,
[945]	0.0	  1 2 3 4 5 7 8 10 11 12 13 14 15 17 18 21 22,
[946]	0.0	  1 2 3 4 5 6 7 8 10 11 12 13 22,
[947]	0.1	  1 2 3 4 5 8 10 11 12 13 22,
[948]	0.0	  1 2 3 5 10 11 12 13 14 18 21 22,
[949]	0.2	  1 2 3 4 5 6 7 8 9 10 11 14 15 16 17 18 19 20 21,
[950]	0.0	  1 6 9 10 11 12 13 14 15 16 18 19 20 21 22,
[951]	0.0	  1 6 7 9 10 11 12 13 14 15 16 18 19 20 21 22,
[952]	0.1	  1 6 7 8 9,
[953]	0.0	  1 2 4 5 6 7 8 9 10 11 12 13 21 22,
[954]	0.1	  1 2 3 4 5 6 7 8 9 10 11 12 17 21 22,
[955]	0.1	  1 8 15 16,
[956]	0.3	  1 6 7 8 11 12 13 14 15 16 17 18 19 20 21 22,
[957]	0.0	  1 3 5 6 7 8 9 11 12 13 14 15 16 17 18 19 20 21 22,
[958]	0.5	  1 2 3 4 5 10 11 12 13 14 22,
[959]	0.1	  1 12 17 18 19 20 21 22,
[960]	0.1	  1 17,
[961]	0.8	  1 2 3 4 5 6 9 10 11 12 13 14 17 18 21 22,
[962]	0.2	  1 2 5 10 11 12 13 14 17 18 21 22,
[963]	0.2	  1 4 6 7 8 9 15 16 18 19 20 21 22,
[964]	0.1	  1 14 15 16 20 21 22,
[965]	0.9	  1 2 3 4 5 6 7 8 9 10 11 12 15 16 18 21 22,
[966]	0.2	  1 11 12 13 14 17 19 20 21 22,
[967]	0.1	  1 2 3 4 5 7 8 10 11 12 13 14 15 16 17 19 20 21 22,
[968]	0.5	  1 14 15 16 17 19 20 22,
[969]	0.1	  1 13 14 21,
[970]	0.1	  1 9 10 13 14 15 16 17 18 19 20 21 22,
[971]	0.0	  1 2 3 5 10 11 12 13 14 18 19 20 21 22,
[972]	0.0	  1 2 3 4 5 10 11 12 13 14 18 19 20 21 22,
[973]	0.0	  1 2 3 4 5 6 7 8 10 11 12 13 14 18 19 20 21 22,
[974]	0.3	  1 2 3 4 5 6 7 8 9 10 11 12 13 21,
[975]	0.1	  1 2 9 10 11 12 13 14 15 16 17 18 19 20 21 22,
[976]	0.3	  1 2 3 10 11 12 13 14 21 22,
[977]	0.2	  1 2 3 4 5 7 8 10 11 12 13 14 17 18 21 22,
[978]	0.0	  1 2 3 4 5 6 7 8 10 11 12 13 14 15 17 18 21 22,
[979]	0.1	  1 2 3 4 5 6 7 8 9 10 11 12 13 14 17 18 19,
[980]	0.2	  1 2 3 4 5 6 7 8 9 10 11 12 13 14 18 21,
[981]	0.0	  1 2 3 4 5 6 7 8 9 10 11 12 13 14 15 18 21 22,
[982]	0.2	  1 6 9 13 15 16 17 18 19 20 21 22,
[983]	0.1	  1 2 3 4 5 10 11 12 13 17 18 19 20 21 22,
[984]	0.0	  1 2 3 4 5 6 9 10 11 12 13 17 18 19 20 21 22,
[985]	0.6	  1 2 3 4 5 6 7 8 9 10 11 12 13 14 21,
[986]	0.0	  1 10 11 12 14 21 22,
[987]	0.2	  1 10 12 13 14 15 16 17 18 19 20,
[988]	0.3	  1 2 3 4 5 6 9 14 15 16 17 18 19 20 21 22,
[989]	0.0	  1 2 3 4 12 14 15 16 17 18 19 20 21 22,
[990]	0.3	  1 2 3 4 11 12 14 15 16 17 18 19 20 21 22,
[991]	0.0	  1 2 3 4 5 6 7 8 9 10 12 13 16 19 20 21 22,
[992]	0.0	  1 2 3 4 10 11 12 13 14 22,
[993]	0.0	  1 2 3 4 5 6 7 8 11 12 14 15 16 17 18 19 20 21 22,
[994]	0.0	  1 10 11 13,
[995]	0.8	  1 2 3 4 5 6 9 10 11 12 13 14 15 16 17 19 20 21 22,
[996]	0.1	  1 2 3 4 5 6 7 9 10 11 12 13 16 21 22,
[997]	0.1	  1 2 3 4 5 10 11 12 13 14 17 18 19 20 22,
[998]	0.3	  1 2 3 4 5 6 7 10 11 12 21 22,
[999]	0.2	  1 2 3 4 5 6 10 11 12 21 22,
[1000]	0.0	  1 2 3 4 5 6 10 11 12 13 14 15 16 21 22,
[1001]	0.0	  1 10 11 12 13 14 15 16 22,
[1002]	0.0	  1 10 11 12 13 14 15 16 17 22,
[1003]	0.0	  1 10 11 12 13 14 15 16 17,
[1004]	0.4	  1 12 13 14 17 18 19 20 21 22,
[1005]	0.0	  1 6 8 10 11 12 13 14 15 16 17 18 19 20 21 22,
[1006]	0.1	  1 4 5 10 11 12 13 14 15 16 17 18 19 20 21 22,
[1007]	0.1	  1 13 19 20 21 22,
[1008]	0.2	  1 2 3 4 5 6 7 8 9 10 12 13 15 16 17 18 19 20 21 22,
[1009]	0.0	  1 2 3 4 5 6 7 8 9 10 11 12 13 14 15 16 17 18 20 22,
[1010]	0.1	  1 2 3 4 5 6 7 8 9 10 11 12 13 15 16 18 20 21 22,
[1011]	0.0	  1 6 7 8 9 10 14 15 16 17 18 19 20 21 22,
[1012]	0.1	  1 2 3 4 5,
[1013]	0.0	  1 2 3 4 5 9 12 13 14 15 16 17 18 19 20 21 22,
[1014]	0.0	  1 2 3 4 5 9 14 15 16 17 18 19 20 21 22,
[1015]	0.4	  1 2 3 4 5 6 9 12 13 14 15 16 17 18 19 20 21 22,
[1016]	0.0	  1 2 3 4 5 6 9 19 20 21 22,
[1017]	0.0	  1 2 3 4 5 6 7 8 9 10,
[1018]	0.1	  1 2 3 4 5 6 7 8 9 10 11 12 13 14 15 16 18,
[1019]	0.0	  1 10 11 12 13 14 15 22,
[1020]	0.2	  1 14 15 16 17 21 22,
[1021]	0.1	  1 6 8 9 13 14 15 16 17 18 19 20 21 22,
[1022]	0.0	  1 2 3 4 5 6 7 8 10 11 12 13 14 15 16 22,
[1023]	0.2	  1 2 3 4 5 6 9 10 11 12 13 19 20 21 22,
[1024]	0.0	  1 6 19 20 21 22,
[1025]	0.0	  1 6 16 19 20 21 22,
[1026]	0.0	  1 6 14 15 16 17 18 19 20 21 22,
[1027]	0.0	  1 10 12 13 14 17 21 22,
[1028]	0.0	  1 2 3 4 5 6 10 11 12 13 14 17 18 21 22,
[1029]	0.1	  1 13 14 17 18 19 21 22,
[1030]	0.4	  1 6 7 8 9 15 16 17 18 19 20 21,
[1031]	0.0	  1 5 6 7 8 9 15 16 17 18 19 20 21,
[1032]	0.7	  1 2 3 4 5 6 7 8 9 10 11 12 13 14 15 17 18 19 20 21,
[1033]	0.3	  1 5 10 11 12 13 14 21 22,
[1034]	0.2	  1 3 5 7 10 11 12 13 14 15 16 17 18 19 20 21 22,
[1035]	0.2	  1 2 3 4 5 6 9 10 11 12 21 22,
[1036]	0.0	  1 12 13 14 15 16 18 19 20 21 22,
[1037]	0.0	  1 14 15 16 18 19 20,
[1038]	0.1	  1 11 12 14 17 18 19 20 21 22,
[1039]	0.1	  1 11 12 17 19 20 21 22,
[1040]	0.4	  1 12 13 14 15 16 17 19 20 21 22,
[1041]	0.0	  1 2 3 4 6 7 8 9 10 11 12 13 14 15 17 18 21 22,
[1042]	0.1	  1 4 6 7 8 9 10 11 12 13 14 15 16 17 18 21 22,
[1043]	0.0	  1 2 3 4 6 7 8 9 10 11 12 13 14 15 16 17 18 20 21 22,
[1044]	0.6	  1 2 4 11 12 21 22,
[1045]	0.1	  1 2 3 4 5 6 7 8 9 15 16 17 19 20 21 22,
[1046]	0.2	  1 11 12 13,
[1047]	0.3	  1 2 3 4 5 8 10 11 12 13,
[1048]	0.9	  1 5 10 11 12 13 14 17 18 21 22,
[1049]	0.0	  1 2 5 10 11 12 13 14 17 18 20 21 22,
[1050]	0.2	  1 2 3 4 10 11 12 13 14 17 18 21 22,
[1051]	0.7	  1 2 3 4 6 7 8 9 10 11 12 21 22,
[1052]	0.0	  1 4 6 7 8 11 12 15 16 17 18 19 20 21 22,
[1053]	0.0	  1 2 3 5 9 10 11 12 13 14 21 22,
[1054]	0.0	  1 2 3 5 9 10 11 12 13 14,
[1055]	0.0	  1 2 3 4 5 9 10 11 12 13 14 16 17 18 19 20 21 22,
[1056]	0.1	  1 10 12 13 14 18 21 22,
[1057]	0.1	  1 10 11 12 13 14 15 16 17 18 19 21 22,
[1058]	0.2	  1 2 3 4 5 6 8 10 11 12 13 14 21 22,
[1059]	0.0	  1 2 3 5 14 21 22,
[1060]	0.9	  1 2 3 4 12 21 22,
[1061]	0.2	  1 2 4 12 21 22,
[1062]	0.1	  1 8 15 16 17 18 19 20 21 22,
[1063]	0.0	  1 6 7 8 10 15 16 17 18 19 20 21 22,
[1064]	0.0	  1 2 3 4 5 6 7 8 9 12 13 14 21 22,
[1065]	0.3	  1 2 3 4 5 6 7 8 9 10 13 15 16 18 19 20 21 22,
[1066]	0.1	  1 3 5 11 12 13 14 15 16 17 18 19 20 21 22,
[1067]	0.0	  1 2 3 4 5 6 7 8 11 12 13 14 15 16 17 18 19 20 21 22,
[1068]	0.3	  1 2 3 4 5 7 8 9 10 11 12 13 14 15 16 17 18 19 20,
[1069]	0.0	  1 6 13 14 21 22,
[1070]	0.2	  1 2 3 4 5 6 8 9 10 11 12 13 14 21 22,
[1071]	0.4	  1 2 3 4 5 10 11 12 13 14 16 17 18 19 20 21 22,
[1072]	0.0	  1 11 12 13 21,
[1073]	0.0	  1 2 3 4 5 6 7 8 9 11 13 15 16 17 18 19 20 21 22,
[1074]	0.0	  1 2 3 4 5 6 7 8 9 13 15 16 17 18 19 20 21 22,
[1075]	0.1	  1 13 14 17 18 21 22,
[1076]	0.2	  1 13 14 18 21 22,
[1077]	0.2	  1 13 14,
[1078]	0.2	  1 6 7 8 9 12 13 14 15 16 17 18 19 20 21 22,
[1079]	0.4	  1 14 17 18 19 20,
[1080]	0.0	  1 3 5 10 11 12 13 14 15 16 17 19 20 21 22,
[1081]	0.1	  1 2 4 6 7 8 9 13 14 15 16 17 18 19 20 21 22,
[1082]	0.2	  1 2 3 4 6 7 8 9 12 13 14 15 16 17 18 19 20 21 22,
[1083]	0.1	  1 4 6 7 8 9 11 12 14 15 16 17 18 19 20 21 22,
[1084]	0.6	  1 10 11 12 13 14 19 20 21 22,
[1085]	0.0	  1 6 7 9 15 16 17 18 19 20 21,
[1086]	0.0	  1 2 5 10 11 12 13 14 20 21 22,
[1087]	0.1	  1 2 3 4 5 6 7 8 9 10 11 12 13 14 15 17 18,
[1088]	0.1	  1 2 3 4 5 6 7 8 9 11 12 16 19 20 21 22,
[1089]	0.1	  1 5 6 7 8 9 15 16 18 19 20 21 22,
[1090]	0.0	  1 10 11 12 13 14 15 16 17 19 20,
[1091]	0.5	  1 3 4 10 11 12 13 14 15 16 17 18 19 20 21 22,
[1092]	0.0	  1 2 3 4 5 8 10 11 12 13 14 15 16 17 19 20 22,
[1093]	0.0	  1 9 17 18 19 20 21 22,
[1094]	0.0	  1 2 3 4 5 6 7 8 9 10 11 12 17 19 20 21 22,
[1095]	0.2	  1 2 3 4 6 7 8 9 12 14 15 16 17 18 19 20 21 22,
[1096]	0.2	  1 2 3 4 6 7 8 9 10 11 12 13 15 16 21 22,
[1097]	0.0	  1 2 3 4 5 9 13 14 15 16 17 18 19 20 21 22,
[1098]	0.1	  1 2 3 4 5 6 7 9 10 11 12 13 14 16 17 18 19 20 21 22,
[1099]	0.5	  1 2 3 4 5 6 9 10 11 12 13 14 16 17 18 19 20 21 22,
[1100]	0.0	  1 16 18 19 20 21 22,
[1101]	0.0	  1 7 8 15 16,
[1102]	0.0	  1 6 7 8 15 16,
[1103]	0.0	  1 2 3 4 5 6 7 8 9 10 11 12 13 15 16 22,
[1104]	0.0	  1 11 21 22,
[1105]	0.2	  1 7 8 13 14 15 16 17 18 19 20 21 22,
[1106]	0.1	  1 2 3 4 5 9 10 11 12 13 14 15 16 17 18 19 20 21,
[1107]	0.2	  1 12 19 20 21 22,
[1108]	0.7	  1 2 3 4 6 7 8 9 10 11 12 13 15 16 17 18 19 20 21 22,
[1109]	0.2	  1 2 4 6 7 9 10 11 12 13 14 15 16 17 18 19 20 21 22,
[1110]	0.0	  1 2 3 4 5 6 7 8 10 11 12 13 15 16 19 20 21 22,
[1111]	0.0	  1 2 3 5 14 15 16 17 18 19 20 21 22,
[1112]	0.2	  1 3 5 14 15 16 17 18 19 20 21 22,
[1113]	0.1	  1 2 3 4 5 11 12 14 15 16 17 18 19 20 21 22,
[1114]	0.6	  1 5 7 8 9 10 11 12 13 14 15 16 17 18 19 20 21 22,
[1115]	0.2	  1 2 3 4 5 6 7 10 11 12 13 21 22,
[1116]	0.2	  1 2 10 11 12 13 14 21 22,
[1117]	0.0	  1 2 10 11 12 13 14 22,
[1118]	0.0	  1 10 12 13 14 15 21 22,
[1119]	0.0	  1 14 15 16 17 22,
[1120]	0.0	  1 2 3 4 6 7 8 9 10 13 14 15 16 17 18 19 20 21 22,
[1121]	0.2	  1 19 22,
[1122]	0.0	  1 14 19 20 22,
[1123]	0.0	  1 2 3 4 5 9 10 11 12 13 14 15 17 19 20 21 22,
[1124]	0.4	  1 2 3 4 10 11 12 13 14 15 17 19 20 21 22,
[1125]	0.0	  1 10 12 13 14 17 18 19 20,
[1126]	0.2	  1 2 3 4 5 6 7 8 10 11 12 13 14 15 16 20 21 22,
[1127]	0.3	  1 2 3 4 5 6 9 10 11 12 13 20 21 22,
[1128]	0.0	  1 2 3 4 5 6 7 9 10 11 12 13 19 20 21 22,
[1129]	0.0	  1 10 16 21 22,
[1130]	0.1	  1 5 10 11 12 13 14 15 16 17 19 20 21 22,
[1131]	0.1	  1 2 3 4 10 12 21 22,
[1132]	0.3	  1 2 4 10 11 12 13 14 17 21 22,
[1133]	0.1	  1 3 4 6 7 8 9 11 12 14 15 16 17 18 19 20 21 22,
[1134]	0.0	  1 12 15 16 21 22,
[1135]	0.0	  1 5 6 7 8 9 10 11 12 13 14 15 16 17 18 21 22,
[1136]	0.0	  1 7 8 10 11 12 13 14 15 16 17 18 19 21 22,
[1137]	0.0	  1 7 8 9 10 11 12 13 14 15 16 17 18 19 20 21,
[1138]	0.0	  1 2 3 4 6 7 8 9 10 11 12 13 15 16 19 20 21 22,
[1139]	0.0	  1 8 10 11 12 13 14 15 16 17 18 19 21 22,
[1140]	0.0	  1 7 8 10 11 12 13 14 15 16 17 18,
[1141]	0.0	  1 6 7 8 10 11 12 13 14 15 16 17 18 19 21 22,
[1142]	0.0	  1 5 6 7 8 9 10 11 12 13 14 15 16 17 18,
[1143]	0.2	  1 12 14 15 16 17 18 19 20 21 22,
[1144]	0.0	  1 2 4 5 10 11 12 13 14 15 16 17 18 19 20 21 22,
[1145]	0.0	  1 6 7 8 15 16 18 21 22,
[1146]	0.0	  1 2 3 4 5 6 7 10 11 12 13 14 17 18 19 20 21 22,
[1147]	0.0	  1 2 3 4 5 6 7 8 9 13 14 15 16 19 20 21 22,
[1148]	0.0	  1 2 3 4 5 13 14 21 22,
[1149]	0.0	  1 2 3 4 11 12 13 14 21 22,
[1150]	0.0	  1 2 4 11 12 13 14 21 22,
[1151]	0.2	  1 2 3 4 7 10 11 12 13 14 15 16 17 18 19 20 21 22,
[1152]	0.0	  1 7 8 10 11 12 15 16 17 18 19 20,
[1153]	0.2	  1 2 3 5 6 7 8 9 10 11 12 13 14 15 16 17 18 19 20 22,
[1154]	0.0	  1 2 3 4 5 6 7 9 10 11 12 13 14 15 16 17 18 21 22,
[1155]	0.2	  1 2 3 4 5 6 7 8 9 10 11 12 13 14 15 16 17 18 20,
[1156]	0.0	  1 4 6 7 8 9 10 11 12 13 16 21 22,
[1157]	0.1	  1 2 3 4 5 13 14 15 16 17 18 19 20 21 22,
[1158]	0.0	  1 2 3 4 5 7 8 14 15 16 17 18 19 20,
[1159]	0.0	  1 2 3 4 5 6 8 10 11 12 13 14 17 18 19 20 21 22,
[1160]	0.0	  1 2 4 6 7 8 9 15 16 19 20 21 22,
[1161]	0.1	  1 10 11 12 13 14 15 17 19 20 21 22,
[1162]	0.0	  1 2 3 4 5 10 11 12 13 14 17 18,
[1163]	0.3	  1 2 3 4 5 6 7 8 9 10 12 14 15 16 19 20 21 22,
[1164]	0.5	  1 10 11 12 13 17 18,
[1165]	0.2	  1 2 3 5 10 11 12 13 14 17 19 20 21 22,
[1166]	0.1	  1 2 3 4 6 7 8 9 10 11 12 13 14 15 16 19 20 21 22,
[1167]	0.2	  1 14 15 16 19 20 22,
[1168]	0.0	  1 3 4 5 6 7 8 10 11 12 13 14 15 16 17 18 19 20 21 22,
[1169]	0.0	  1 12 21,
[1170]	0.1	  1 11 12 14 17 21 22,
[1171]	0.0	  1 5 6 7 8 9 16 21 22,
[1172]	0.0	  1 2 3 4 5 6 7 8 9 10 11 12 13 14 15 16 17,
[1173]	0.0	  1 2 3 4 5 6 7 8 9 10 11 12 13 16 18 19 21 22,
[1174]	0.1	  1 4 14 15 16 17 18 19 20 21 22,
[1175]	0.2	  1 6 7 8 10 11 12 13 16 21 22,
[1176]	0.2	  1 2 4 5 6 9 10 11 12 13 14 15 16 17 18 19 20 21 22,
[1177]	0.4	  1 2 3 4 5 6 7 8 9 10 11 12 13 16 17 18 21 22,
[1178]	0.0	  1 2 3 4 5 6 9 10 11 12 13 14 15 21 22,
[1179]	0.1	  1 2 3 4 5 10 11 12 13 14 15 21 22,
[1180]	0.0	  1 2 3 4 5 6 7 9 10 11 12 13 14 15 16 18 21 22,
[1181]	0.0	  1 8 14 15 16 17 18 19 20 22,
[1182]	0.0	  1 3 5 6 7 8 9 14 15 16 17 18 19 20 21 22,
[1183]	0.0	  1 11 14 17 18 19 20 21 22,
[1184]	0.0	  1 5 6 7 8 9 10 11 12 13 21 22,
[1185]	0.0	  1 2 5 6 7 8 9 10 11 12 13 14 17 18 21 22,
[1186]	0.0	  1 5 6 7 8 9 10 11 12 13 14 17 18 21 22,
[1187]	0.0	  1 2 3 5 6 7 8 9 10 11 12 13 14 17 18 19 20 21 22,
[1188]	0.0	  1 2 5 6 7 8 9 10 11 12 13 14 15 17 18 19 20 21 22,
[1189]	0.3	  1 2 3 4 5 6 7 8 21 22,
[1190]	0.0	  1 2 3 4 5 6 7 8 9 12 21 22,
[1191]	0.0	  1 2 3 4 5 6 7 8 12 21 22,
[1192]	0.0	  1 2 3 4 5 7 10 11 12 13 14 15 17 18 19 20 21 22,
[1193]	0.2	  1 6 7 8 16 19 20 21 22,
[1194]	0.0	  1 3 5 10 11 12 13 14,
[1195]	0.0	  1 2 3 4 5 8 10 11 12 13 14 15 16 21 22,
[1196]	0.0	  1 2 3 4 5 10 11 12 13 14 15 16 20 21 22,
[1197]	0.2	  1 10 11 12 13 14 15 16 17 18 20 21 22,
[1198]	0.0	  1 6 7 8 10 21 22,
[1199]	0.5	  1 6 7 8 10 11 12 13 21 22,
[1200]	0.0	  1 6 7 8 10 11 12 13 14 21 22,
[1201]	0.0	  1 2 4 5 6 7 8 9 10 11 12 13 14 17 18 21 22,
[1202]	0.0	  1 2 4 5 6 7 8 9 10 11 12 13 14 17 18 19 20 21 22,
[1203]	0.1	  1 3 4 8 10 11 12 13 14 15 16 17 18 19 20 21 22,
[1204]	0.1	  1 3 6 7 8 9 14 15 16 17 18 19 20 21 22,
[1205]	0.0	  1 2 4 10 11 12 13 14,
[1206]	0.2	  1 2 3 4 5 6 7 8 9 10 11 12 13 14,
[1207]	0.1	  1 10 11 12 13 14 17 19 20 22,
[1208]	0.0	  1 2 3 4 5 6 8 10 11 12 13 14 15 16 17 19 20 21 22,
[1209]	0.8	  1 2 3 4 5 7 8 10 11 12 13 14 15 16 17 18 19 20 22,
[1210]	0.3	  1 10 12 13 14 15 16 17 18 19 20 22,
[1211]	0.3	  1 6 9 16 21 22,
[1212]	0.1	  1 2 4 6 9 10 11 12 13 14 15 16 17 18 19 20 21 22,
[1213]	0.3	  1 5 6 7 8 9 14 15 16 17 18 19 20,
[1214]	0.0	  1 4 10 11 12 13 14 15 17 21 22,
[1215]	0.0	  1 2 3 4 10 11 12 13 14 15 17 21 22,
[1216]	0.0	  1 6 7 8 15 16 21,
[1217]	0.0	  1 3 10 11 12 13 14 21 22,
[1218]	0.0	  1 2 3 4 5 6 7 8 9 10 12 21 22,
[1219]	0.0	  1 14 15 16 17 18 21 22,
[1220]	0.0	  1 2 3 4 5 6 7 8 9 10 11 12 13 18 19 20,
[1221]	0.0	  1 11 12 21,
[1222]	0.0	  1 3 10 11 12 13 19 20 21 22,
[1223]	0.0	  1 2 3 4 10 11 12 13 19 20 21 22,
[1224]	0.2	  1 2 3 4 5 10 11 12 13 20 21 22,
[1225]	0.0	  1 2 3 4 5 6 7 8 9 10 11 12 14 15 16 17 18 21 22,
[1226]	0.1	  1 2 3 4 5 6 7 8 9 10 11 12 14 15 16 17 18 19 21 22,
[1227]	0.0	  1 2 3 4 5 6 7 8 9 10 12 13 16 17 18 19 20 21 22,
[1228]	0.0	  1 2 3 4 5 6 7 9 10 12 13 21 22,
[1229]	0.1	  1 4 5 6 7 8 9 10 11 12 13 14 15 16 17 18 19 20 22,
[1230]	0.0	  1 8 15 16 21 22,
[1231]	0.3	  1 15 16 20 22,
[1232]	0.3	  1 10 11 12 13 14 15 16 19 20 21 22,
[1233]	0.1	  1 4 15 16 21 22,
[1234]	0.1	  1 2 3 5 10 11 12 13 14 15 16 17 18 19 20,
[1235]	0.1	  1 2 3 4 5 6 7 8 9 11 12 16 17 18 19 20 21 22,
[1236]	0.1	  1 2 6 7 9 10 11 12 13 14 15 16 17 18 19 20 21 22,
[1237]	0.1	  1 2 10 11 12 13 14 17 18 19 20 21 22,
[1238]	0.0	  1 2 11 12 21 22,
[1239]	0.5	  1 6 10 11 12 13 14 15 16 17 18 19 20 21 22,
[1240]	0.1	  1 2 3 4 6 10 11 12 13 14 15 16 17 18 19 20 21 22,
[1241]	0.1	  1 2 3 4 5 9 10 12 13 14 15 16 17 18 19 20 21 22,
[1242]	0.0	  1 2 3 4 5 6 7 8 9 10 11 12 13 18 21,
[1243]	0.0	  1 8 13 14 15 16 17 19 20 21 22,
[1244]	0.1	  1 13 22,
[1245]	0.0	  1 10 11 12 13 18 22,
[1246]	0.0	  1 2 3 4 5 6 7 8 9 10 11 12 13 14 16 18 20 21 22,
[1247]	0.1	  1 2 3 4 5 6 11 12 21 22,
[1248]	0.1	  1 14 17 19 20 21 22,
[1249]	0.1	  1 5 6 8 9 10 11 12 13 14 15 16 17 18 19 20 21 22,
[1250]	0.3	  1 2 4 5 6 7 8 9 10 13 14 15 16 17 18 19 20 21 22,
[1251]	0.0	  1 2 3 4 5 6 7 8 9 10 12 14 15 16 17 18 19 20 21,
[1252]	0.0	  1 2 3 4 5 6 7 8 9 15 16 18 19 20 21,
[1253]	0.0	  1 2 3 4 5 6 7 8 9 16 21,
[1254]	0.0	  1 3 4 11 12 13 14 15 16 17 18 19 20 21 22,
[1255]	0.0	  1 3 4 15 16 19 20 21 22,
[1256]	0.1	  1 2 3 4 5 6 7 8 10 11 12 13 14 15 17 18 19 20 21 22,
[1257]	0.1	  1 2 4 6 7 8 9 15 16 21 22,
[1258]	0.2	  1 6 9 15 16 21 22,
[1259]	0.2	  1 2 3 4 5 6 7 8 9 14 15 16 17 19 20 21 22,
[1260]	0.0	  1 2 3 4 5 6 7 8 9 14 15 16 21 22,
[1261]	0.0	  1 2 3 4 5 6 7 8 14 21 22,
[1262]	0.2	  1 2 3 4 14 21 22,
[1263]	0.1	  1 10 11 12 13 14 15 17 18 19 20 21,
[1264]	0.0	  1 8 12 13 14 15 16 17 18 19 20 21 22,
[1265]	0.0	  1 10 11 12 13 14 17 19,
[1266]	0.2	  1 2 3 4 5 6 8 9 10 11 12 13 14 17 18 19 20 21 22,
[1267]	0.0	  1 12 13 17 18 19 20 21 22,
[1268]	0.1	  1 13 17 18 19 20 21 22,
[1269]	0.0	  1 2 3 4 5 6 8 9 10 11 12 13 14 15 17 18 19 20 21 22,
[1270]	0.2	  1 13 15 16 17 18 19 20 21 22,
[1271]	0.0	  1 2 3 4 5 17 18 19 20 21 22,
[1272]	0.0	  1 4 15 16 17 18 19 20 21 22,
[1273]	0.0	  1 2 3 4 5 8 9 14 15 16 17 18 19 20 21 22,
[1274]	0.2	  1 2 3 4 5 10 12 13 14 15 16 17 18 19 20 21 22,
[1275]	0.0	  1 2 3 4 5 6 7 8 9 11 12 13 14 15 16 19 20 21 22,
[1276]	0.0	  1 2 3 4 5 7 10 11 12 13 14 17 21 22,
[1277]	0.3	  1 3 5 6 7 8 9 10 11 12 13 15 16 17 18 19 20 21 22,
[1278]	0.0	  1 2 3 5 13 14 15 16 17 18 19 20 21 22,
[1279]	0.2	  1 4 6 7 8 9 10 11 12 13 14 15 16 17 18 19 21 22,
[1280]	0.0	  1 2 3 4 5 7 8 10 11 12 13 14 17 18 19 20,
[1281]	0.0	  1 2 3 4 6 7 8 9 11 15 16 17 18 19 20 21 22,
[1282]	0.0	  1 2 3 4 5 6 7 8 9 10 11 12 13 14 17 18 22,
[1283]	0.3	  1 2 3 4 5 6 7 8 9 10 11 12 13 14 15 17 18 19 20,
[1284]	1.1	  1 5 10 11 12 13 14 15 16 17 18 19 20 22,
[1285]	0.1	  1 6 7 9 10 12 13 14 15 16 17 18 19 20 21 22,
[1286]	0.2	  1 2 3 4 5 6 7 8 9 10 11 12 13 16 20 21 22,
[1287]	0.3	  1 2 3 4 5 6 8 9 13 14 15 16 17 18 19 20 21 22,
[1288]	0.1	  1 2 3 4 5 6 7 8 9 10 11 12 13 14 18 19 21 22,
[1289]	0.1	  1 3 12 21 22,
[1290]	0.1	  1 2 3 4 5 6 7 8 9 10 11 12 13 18,
[1291]	0.0	  1 2 3 4 5 11 12 13 21 22,
[1292]	0.0	  1 13 14 17 19 20 21 22,
[1293]	0.3	  1 2 5 6 7 8 9 10 11 12 13 14 15 16 17 18 19 20 21,
[1294]	0.1	  1 2 3 4 5 6 8 10 11 12 13 21 22,
[1295]	0.3	  1 10 11 12 13 14 16 17 18 19 20 21 22,
[1296]	0.1	  1 4 6 7 8 9 12 15 16 17 18 19 20 21 22,
[1297]	0.0	  1 14 15 19 20 21 22,
[1298]	0.0	  1 2 3 4 5 8 10 11 12 13 14 19 21 22,
[1299]	0.0	  1 2 3 4 5 6 7 8 9 10 21 22,
[1300]	0.1	  1 2 3 4 5 6 8 9 10 11 12 13 14 15 16 17 19 20 21 22,
[1301]	0.0	  1 10 11 12 13 15 16 20 21 22,
[1302]	0.0	  1 2 3 4 5 6 9 10 11 12 13 15 16 19 20 21 22,
[1303]	0.0	  1 10 11 12 13 15 16 19 20 21 22,
[1304]	0.0	  1 10 11 12 13 15 16 17 19 20 21 22,
[1305]	0.3	  1 2 3 4 5 6 7 8 9 10 11 14 15 16 17 18 19 20,
[1306]	0.0	  1 10 11 13 14,
[1307]	0.2	  1 2 3 4 5 7 8 10 11 12 13 14 15 16 17 18 19 20 21,
[1308]	0.1	  1 2 3 4 5 6 7 8 10 11 12 13 14 20 21 22,
[1309]	0.0	  1 2 3 4 5 6 7 8 9 10 11 12 13 15 16 17 21 22,
[1310]	0.0	  1 10 13 14 18 21 22,
[1311]	0.0	  1 2 3 4 5 8 10 11 12 13 14 16 17 18 19 20 21 22,
[1312]	0.1	  1 6 7 8 10 11 12 13 15 16 17 18 19 20 21 22,
[1313]	0.0	  1 7 8 10 11 12 13 15 16 17 18 19 20 21 22,
[1314]	0.1	  1 2 3 4 5 6 7 8 9 10 11 12 13 14 15 16 21,
[1315]	0.0	  1 2 3 4 6 7 8 9 10 11 12 13 17 18 21 22,
[1316]	0.0	  1 6 7 8 9 11 12 13 17 18 19 20 21 22,
[1317]	0.0	  1 6 7 8 9 11 12 13 16 17 18 19 20 21 22,
[1318]	0.2	  1 9 15 16 17 18 19 20 21 22,
[1319]	1.2	  1 2 3 4 5 8 10 11 12 13 14 15 16 17 18 19 20 22,
[1320]	0.2	  1 2 3 4 6 7 8 9 11 12 21 22,
[1321]	0.1	  1 2 4 6 7 8 9 11 12 21 22,
[1322]	0.3	  1 2 4 6 7 8 9 10 11 12 13 14 15 16 21 22,
[1323]	0.0	  1 2 4 6 7 8 9 10 11 12 13 14 15 16 18 21 22,
[1324]	0.1	  1 2 3 4 5 6 9 10 11 12 13 14 15 16 21 22,
[1325]	0.1	  1 6 7 8 10 11 12 13 14 17 18 21 22,
[1326]	0.0	  1 2 4 6 7 8 9 10 11 12 13 14 17 18 19 21 22,
[1327]	0.0	  1 14 15 17 18 19 20 22,
[1328]	0.0	  1 6 7 8 9 10 15 16 17 18 19 20 21 22,
[1329]	0.0	  1 11 12 14 21 22,
[1330]	0.0	  1 11 12 14 22,
[1331]	0.0	  1 11 12 14,
[1332]	0.0	  1 2 3 4 5 6 10 12 21 22,
[1333]	0.0	  1 2 3 4 5 6 7 9 10 11 12 13 15 16 18 19 20 21 22,
[1334]	0.3	  1 5 7 9 10 11 12 13 14 15 16 17 18 19 20 21 22,
[1335]	0.0	  1 7 10 11 12 13 14 15 17 18 19 20 21 22,
[1336]	0.2	  1 6 9 15 16 18 19 20 21 22,
[1337]	0.0	  1 2 3 6 9 13 14 15 16 17 18 19 20 21 22,
[1338]	0.0	  1 2 3 4 6 9 15 16 19 20 21 22,
[1339]	0.0	  1 5 10 11 12 13 21,
[1340]	0.0	  1 20 22,
[1341]	0.0	  1 7 10 11 12 13 14 15 16 17 18 19 20 22,
[1342]	0.1	  1 15 16 17 18 19 20 21,
[1343]	0.0	  1 2 3 4 5 6 9 17 19 20 21 22,
[1344]	0.0	  1 2 3 4 5 6 7 8 9 10 13 14 16 17 18 19 20 21 22,
[1345]	0.0	  1 2 3 4 5 6 7 8 9 10 13 14 21 22,
[1346]	0.0	  1 2 3 4 5 6 7 8 9 10 11 12 13 14 15 17 20 21 22,
[1347]	0.1	  1 2 3 4 5 10 11 12 13 14 15 16 17 18 19 20,
[1348]	0.1	  1 4 6 7 8 9 16 21 22,
[1349]	0.3	  1 2 3 10 11 12 13 14 15 16 17 19 20 21 22,
[1350]	0.0	  1 2 3 4 5 10 11 12 13 14 17 20 21 22,
[1351]	0.1	  1 3 5 6 7 8 9 10 12 13 14 15 16 17 18 19 20 21 22,
[1352]	0.0	  1 2 3 4 5 6 7 8 10 11 12 13 14 22,
[1353]	0.0	  1 2 3 4 5 6 7 8 9 10 11 12 13 14 16,
[1354]	0.0	  1 2 3 5 10 11 12 13 14 22,
[1355]	0.0	  1 2 3 4 5 6 7 8 9 15 16 17 18 19 20,
[1356]	0.0	  1 3 4 5 9 10 11 12 13 14 15 16 17 18 19 20 21 22,
[1357]	0.0	  1 2 3 4 5 8 10 11 12 13 14 20 21 22,
[1358]	0.2	  1 2 3 5 10 11 12 13 14 15 16 17 18 19 20 22,
[1359]	0.0	  1 5 6 7 8 9 15 16 19 20 21 22,
[1360]	0.0	  1 8 15 16 19 20 21 22,
[1361]	0.0	  1 6 7 8 9 10 11 12 13 14 15 16 18 19 20 21 22,
[1362]	0.0	  1 7 8 10 11 12 13,
[1363]	0.0	  1 2 3 4 5 6 9 11 13 14 15 16 17 18 19 20 21 22,
[1364]	0.0	  1 2 3 4 5 6 8 9 11 12 13 14 15 16 17 18 19 20 21 22,
[1365]	0.0	  1 2 5 14 15 16 17 18 19 20 21 22,
[1366]	0.0	  1 10 11 12 13 14 19 20,
[1367]	0.0	  1 12 14 21 22,
[1368]	0.0	  1 8 9 14 15 16 17 18 19 20,
[1369]	0.0	  1 2 3 4 5 6 7 9 10 11 12 13 14 16 21 22,
[1370]	0.0	  1 7 8 15 16 17 19 20 21 22,
[1371]	0.0	  1 3 4 5 6 7 8 9 15 16 19 20 21 22,
[1372]	0.0	  1 12 13 19 20 21 22,
[1373]	0.0	  1 4 6 7 8 9 15 16 17 18 19 21 22,
[1374]	0.1	  1 10 12 13 14 15 16 19 20 21 22,
[1375]	0.1	  1 12 13 14 15 17 18 19 20 21 22,
[1376]	0.1	  1 5 10 11 12 13 14 18 21 22,
[1377]	0.0	  1 6 7 10 11 12 13 14 15 16 17 18 19 20 21 22,
[1378]	0.0	  1 2 3 6 10 11 12 13 14 15 16 17 18 19 20 21 22,
[1379]	0.0	  1 2 3 4 5 22,
[1380]	0.0	  1 2 3 4 5 6 7 8 9 11 12 13 21 22,
[1381]	0.0	  1 2 3 4 5 6 9 11 12 13 21 22,
[1382]	0.0	  1 18 19 20,
[1383]	0.0	  1 12 13 14 15 16 17 18 19 20,
[1384]	0.0	  1 11 12 13 14 15 16 17 18 19 20,
[1385]	0.0	  1 2 3 5 6 7 8 9 10 15 16 17 18 19 20 21 22,
[1386]	0.1	  1 5 6 7 8 9 10 15 16 17 18 19 20 21 22,
[1387]	0.3	  1 7 8 14 15 16 17 18 19 20 21,
[1388]	0.0	  1 2 3 4 5 6 7 9 10 11 12 13 14 20 21 22,
[1389]	0.0	  1 6 7 8 15 16 22,
[1390]	0.0	  1 2 3 4 5 6 7 8 9 10 11 12 15 16 22,
[1391]	0.1	  1 2 3 4 5 11 12 14 21 22,
[1392]	0.0	  1 6 7 9 10 11 12 13 21 22,
[1393]	0.0	  1 10 11 12 13 17 22,
[1394]	0.0	  1 10 11 12 13 17,
[1395]	0.0	  1 3 4 6 7 8 9 10 11 12 13 16 17 18 19 20 21 22,
[1396]	0.0	  1 2 5 10 11 12 13 14 15 16 17 18 19 20,
[1397]	0.3	  1 17 19 20 21 22,
[1398]	0.0	  1 7 8 15 16 19 20,
[1399]	0.0	  1 2 3 4 5 6 7 8 9 15 16 20 21 22,
[1400]	0.0	  1 2 3 4 5 6 7 8 9 10 15 16 20 21 22,
[1401]	0.0	  1 2 3 4 5 6 9 10 11 12 13 15 16 20 21 22,
[1402]	0.0	  1 2 3 4 5 10 11 12 13 19 21 22,
[1403]	0.1	  1 2 3 4 6 7 8 9 14 15 16 19 20 21 22,
[1404]	0.1	  1 2 3 4 6 7 8 9 10 11 12 13 14 17 18 21 22,
[1405]	0.0	  1 3 5 10 11 12 13 14 15 16 17 18 19 20 21,
[1406]	0.1	  1 5 8 9 10 11 12 13 14 15 16 17 18 19 20 21 22,
[1407]	0.0	  1 8 9 10 11 12 13 14 15 16 17 18 19 20 22,
[1408]	0.0	  1 2 4 6 7 8 9 10 11 12 13 14 15 16 18 19 20 21 22,
[1409]	0.2	  1 2 3 4 6 7 8 9 10 11 12 13 16 21 22,
[1410]	0.1	  1 3 4 6 7 8 9 13 14 15 16 17 18 19 20 21 22,
[1411]	0.0	  1 2 3 4 6 7 8 9 15 16 17 19 20 21 22,
[1412]	0.0	  1 10 13 14 15 16 17 18,
[1413]	0.0	  1 2 3 4 5 6 9 10 11 12 13 14 15 17 18 21 22,
[1414]	0.1	  1 2 3 4 10 11 12 13 14 15 17 18 21 22,
[1415]	0.0	  1 2 3 4 5 6 7 9 11 12 14 15 16 17 18 19 20 21 22,
[1416]	0.1	  1 8 10 11 12 13,
[1417]	0.0	  1 2 3 4 5 6 7 8 9 10 11 12 17 18 21 22,
[1418]	0.1	  1 3 10 11 12 13 14 15 16 17 19 20 21 22,
[1419]	0.0	  1 2 4 6 7 8 9 10 11 12 13 14 17 21 22,
[1420]	0.0	  1 2 3 12 21 22,
[1421]	0.0	  1 2 5 10 11 12 13 14 17 21 22,
[1422]	0.0	  1 4 6 7 8 9 10 11 12 13 14 15 16 17 18 19 20 22,
[1423]	0.0	  1 7 8 10 11 12 13 14 17 18 19 21 22,
[1424]	0.2	  1 3 8 10 11 12 13 14 15 16 17 18 19 20 21 22,
[1425]	0.0	  1 2 4 5 10 11 12 13 21 22,
[1426]	0.1	  1 2 4 5 10 11 12 13 14 17 18 21 22,
[1427]	0.2	  1 14 15 16 18 19 20 21 22,
[1428]	0.1	  1 3 6 7 8 9 11 12 13 14 15 16 17 18 19 20 21 22,
[1429]	0.1	  1 10 21,
[1430]	0.0	  1 7 10 11 12 13 21 22,
[1431]	0.0	  1 2 3 4 6 7 8 9 10 11 12 13 14 16 17 18 19 20 21 22,
[1432]	0.3	  1 17 18 19 21 22,
[1433]	0.1	  1 8 10 12 13 14 15 16 17 18 19 20 21 22,
[1434]	0.0	  1 10 12 15 16 19 20 21 22,
[1435]	0.0	  1 3 16 19 20 21 22,
[1436]	0.0	  1 2 3 4 5 6 8 9 10 11 12 13 14 16 19 20 21 22,
[1437]	0.0	  1 13 14 16 21 22,
[1438]	0.0	  1 13 14 15 16 20 21 22,
[1439]	0.1	  1 6 7 8 9 21 22,
[1440]	0.2	  1 2 3 4 6 7 8 9 10 11 12 13 14 15 16 17 18 19 21 22,
[1441]	0.1	  1 2 4 10 12 21 22,
[1442]	0.0	  1 11 12 13 19 20 21 22,
[1443]	0.0	  1 3 5 10 11 12 13 21 22,
[1444]	0.0	  1 2 3 4 15 16 19 20 21 22,
[1445]	0.1	  1 3 5 10 11 12 13 14 17 18 19 20 21 22,
[1446]	0.0	  1 11 14 17 21 22,
[1447]	0.0	  1 3 5 6 7 8 9 10 15 16 17 18 19 20 21 22,
[1448]	0.0	  1 2 3 4 6 7 8 9 10 11 12 13 14 18 21 22,
[1449]	0.0	  1 10 14 16 17 18 19 20 21 22,
[1450]	0.0	  1 3 5 10 14 15 16 17 18 19 20 21 22,
[1451]	0.0	  1 2 3 4 5 6 7 9 10 14 15 16 17 18 19 20 21 22,
[1452]	0.3	  1 2 3 4 5 6 21 22,
[1453]	0.0	  1 2 3 4 5 6 7 8 9 12 13 14 15 16 18 19 20 21 22,
[1454]	0.0	  1 2 3 4 5 6 11 12 13 14 21 22,
[1455]	0.1	  1 6 9 10 12 13 14 15 16 17 18 19 20 21 22,
[1456]	0.1	  1 7 8 10 13 14 15 16 17 18 19 20 21 22,
[1457]	0.0	  1 11 13 14 21 22,
[1458]	0.1	  1 2 3 4 5 11 12 13 14 21 22,
[1459]	0.0	  1 2 3 4 5 10 11 12 13 14 15 20 21 22,
[1460]	0.0	  1 3 9 10 11 12 13 14 15 16 17 18 19 20 21 22,
[1461]	0.0	  1 10 12 16 21 22,
[1462]	0.0	  1 2 3 4 5 6 7 8 9 11 12 14 15 16 19 20 21 22,
[1463]	0.0	  1 2 3 4 5 6 7 8 9 10 12 15 16 17 19 20 21 22,
[1464]	0.0	  1 2 3 4 5 8 10 11 12 13 14 15 16 17 18 22,
[1465]	0.0	  1 2 3 4 5 7 8 10 11 12 13 14 15 16 17 18,
[1466]	0.3	  1 2 3 4 5 6 7 8 10 11 12 13 14 15 16 17 18 21 22,
[1467]	0.0	  1 3 11 12 13 14 15 16 17 18 19 20 21 22,
[1468]	0.1	  1 8 11 12 13 14 15 16 17 18 19 20 21 22,
[1469]	0.0	  1 5 10 11 12 13 14 17 18 21,
[1470]	0.1	  1 6 7 8 9 10 11 12 13 21 22,
[1471]	0.0	  1 5 6 7 8 9 15 16 18 21 22,
[1472]	0.0	  1 4 5 8 10 11 12 13 14 15 16 17 18 19 20 21 22,
[1473]	0.0	  1 2 4 6 7 8 9 10 11 12 13 14 15 17 18 21 22,
[1474]	0.4	  1 2 4 6 7 8 9 10 11 12 13 14 15 16 17 18 21 22,
[1475]	0.0	  1 2 3 4 7 9 10 11 12 13 14 15 16 17 18 19 20 21 22,
[1476]	0.0	  1 14 15 16 17,
[1477]	0.2	  1 10 12 13 14 15 16 17 19 20 21 22,
[1478]	0.1	  1 3 6 7 8 10 11 12 13 14 15 16 17 18 19 20 21 22,
[1479]	0.0	  1 2 3 10 11 12 13 19 20 21 22,
[1480]	0.0	  1 2 3 4 5 7 10 11 12 13 14 17 18 21 22,
[1481]	0.0	  1 2 3 4 5 6 7 8 9 10 11 12 15 16 17 21 22,
[1482]	0.1	  1 2 3 4 5 6 7 10 11 12 13 14 21 22,
[1483]	0.0	  1 13 14 16 17 18 21 22,
[1484]	0.0	  1 2 3 4 5 6 7 8 9 14 16 19 20 21 22,
[1485]	0.0	  1 2 3 4 5 6 7 8 9 10 12 14 16 19 20 21 22,
[1486]	0.0	  1 2 3 4 5 10 12 14 21 22,
[1487]	0.0	  1 2 3 4 5 6 7 8 9 10 11 12 14 21 22,
[1488]	0.0	  1 3 5 7 8 10 11 12 13 14 15 16 17 18 19 20,
[1489]	0.0	  1 2 4 6 9 15 16 19 20 21 22,
[1490]	0.0	  1 2 3 4 5 6 8 9 15 16 19 20 21 22,
[1491]	0.0	  1 2 3 4 5 6 7 8 9 10 11 12 13 14 19 21 22,
[1492]	0.0	  1 6 7 8 9 15 16 17 18 21 22,
[1493]	0.2	  1 2 3 4 5 7 10 11 12 13 14 17 18 19 20 21 22,
[1494]	0.1	  1 2 3 4 5 7 8 10 11 12 13 14 17 18,
[1495]	0.1	  1 2 3 4 5 6 7 8 16 21 22,
[1496]	0.0	  1 6 11 12 13 14 15 16 17 18 19 20 21 22,
[1497]	0.1	  1 2 3 4 5 6 7 8 9 12 15 16 17 19 20 21 22,
[1498]	0.0	  1 16 17 19 20 21 22,
[1499]	0.0	  1 2 3 4 5 6 7 8 9 10 11 12 13 14 15 17 18 21,
[1500]	0.2	  1 2 3 5 8 10 11 12 13 14 15 16 17 18 19 20 21 22,
[1501]	0.2	  1 2 4 6 7 8 9 10 11 12 21 22,
[1502]	0.0	  1 4 5 6 7 8 9 10 11 12 15 16 17 18 19 20 21 22,
[1503]	0.2	  1 4 5 6 7 8 9 10 11 12 13 15 16 17 18 19 20 21 22,
[1504]	0.0	  1 3 4 5 6 7 8 9 11 12 13 14 15 16 17 18 19 20 21 22,
[1505]	0.1	  1 2 3 4 5 6 7 8 9 10 11 12 15 16 17 18 19 20,
[1506]	0.0	  1 2 3 5 6 7 8 9 10 11 12 13 14 16 18 21 22,
[1507]	0.0	  1 5 6 7 8 9 10 11 12 13 14 16 17 18 21 22,
[1508]	0.0	  1 10 12 13 14 15 16 21 22,
[1509]	0.0	  1 2 3 4 6 7 8 9 10 11 12 15 16 21 22,
[1510]	0.0	  1 2 3 4 5 7 8 10 11 12 13 14 17 18 19 20 21,
[1511]	0.0	  1 7 8 10 14 15 16 17 18 19 20 21 22,
[1512]	0.0	  1 7 8 10 11 14 15 16 17 18 19 20 21 22,
[1513]	0.1	  1 2 3 4 5 8 10 11 12 13 14 21,
[1514]	0.1	  1 2 4 6 7 8 9 10 11 12 13 14 15 16 17 18 20 21 22,
[1515]	0.0	  1 2 3 4 10 11 12 13 14 15 16 17 18 19 20 22,
[1516]	0.0	  1 8 14 15 16 17 19 20 21 22,
[1517]	0.0	  1 5 6 7 8 9 16 19 20 21 22,
[1518]	0.0	  1 2 3 4 5 15 16 21 22,
[1519]	0.1	  1 2 3 4 5 6 7 9 10 12 13 14 15 16 17 18 19 20 21 22,
[1520]	0.1	  1 2 3 4 5 6 7 9 14 15 16 17 18 19 20 21 22,
[1521]	0.1	  1 2 3 4 5 6 7 9 10 11 12 13 14 15 16 20 21 22,
[1522]	0.0	  1 17 18 21,
[1523]	0.0	  1 17 18 21 22,
[1524]	0.0	  1 2 3 5 6 7 8 9 10 11 12 13 14 15 16 21 22,
[1525]	0.2	  1 2 3 4 5 6 7 8 9 10 11 12 13 14 16 17 18 19 20,
[1526]	0.0	  1 2 3 5 10 11 12 13 14 17 18 19 21 22,
[1527]	0.0	  1 2 3 4 5 6 10 11 12 13 14 17 18 19 21 22,
[1528]	0.0	  1 2 3 4 5 6 7 8 9 10 11 12 13 15 16 21,
[1529]	0.0	  1 4 6 7 8 15 16 21 22,
[1530]	0.0	  1 2 3 4 5 6 7 8 10 11 12 15 16 21 22,
[1531]	0.0	  1 2 3 4 5 10 11 12 13 14 17 22,
[1532]	0.1	  1 2 3 4 5 6 9 10 13 14 15 16 17 18 19 20 21 22,
[1533]	0.2	  1 5 10 11 12 13 14 17 18 19 20,
[1534]	0.0	  1 10 12 13 14 15 17 18 19 20 21 22,
[1535]	0.0	  1 2 3 4 5 6 10 11 12 13 14 17 21 22,
[1536]	0.1	  1 2 3 5 10 11 12 13 14 17 21 22,
[1537]	0.0	  1 3 5 7 9 10 11 12 13 14 15 16 17 18 19 20 21 22,
[1538]	0.0	  1 2 4 5 6 7 8 9 10 11 12 13 14 21 22,
[1539]	0.0	  1 2 4 5 6 7 8 9 10 11 12 13 14 15 16 17 19 20 21 22,
[1540]	0.0	  1 6 7 8 12 21 22,
[1541]	0.0	  1 2 3 5 6 7 8 9 10 11 12 13 14 15 16 19 20 21 22,
[1542]	0.0	  1 2 3 5 6 7 8 9 10 11 12 13 14 15 16 20 21 22,
[1543]	0.0	  1 7 8 12 14 15 16 17 18 19 20 21 22,
[1544]	0.0	  1 2 3 6 7 8 9 15 16 17 18 19 20 21 22,
[1545]	0.1	  1 10 11 12 13 14 18 21,
[1546]	0.0	  1 10 13 14 21 22,
[1547]	0.2	  1 6 7 9 15 16 19 20 21 22,
[1548]	0.2	  1 4 6 7 8 9 11 13 14 15 16 17 18 19 20 21 22,
[1549]	0.0	  1 2 3 4 5 6 7 8 9 10 11 12 13 14 18,
[1550]	0.0	  1 11 12 13 14 22,
[1551]	0.0	  1 8 16 19 20 21 22,
[1552]	0.0	  1 2 4 11 12 13 14 17 18 19 20 21 22,
[1553]	0.0	  1 2 3 4 11 12 13 14 17 18 19 20 21 22,
[1554]	0.0	  1 2 3 4 5 9 11 12 13 14 17 18 19 20 21 22,
[1555]	0.0	  1 6 9 10 11 12 13 14 15 16 20 21 22,
[1556]	0.0	  1 10 12 13 14 20 21 22,
[1557]	0.0	  1 10 12 13 14 19 20 21 22,
[1558]	0.0	  1 14 19 20,
[1559]	0.0	  1 2 3 4 5 6 7 8 9 10 11 12 13 17 18,
[1560]	0.0	  1 8 10 11 12 13 14 15 16 17 18 19 20 21,
[1561]	0.0	  1 2 3 4 5 6 7 9 10 11 12 13 14 15 16 17 18 19 21 22,
[1562]	0.2	  1 2 3 4 5 6 7 8 9 10 11 12 13,
[1563]	0.0	  1 2 3 4 5 6 7 8 9 10 11 12 13 14 16 22,
[1564]	0.1	  1 2 3 4 5 6 8 10 11 12 13 14 15 16 17 18 19 20 21 22,
[1565]	0.0	  1 2 3 4 5 6 7 8 9 16,
[1566]	0.0	  1 2 3 4 5 6 7 8 9 10 11 12 20 21 22,
[1567]	0.0	  1 2 3 4 6 7 8 9 14 15 16 17 18 19 20 21,
[1568]	0.0	  1 2 4 5 10 11 12 13 14 17 21 22,
[1569]	0.0	  1 10 12 14 15 16 17 18 19 20 21 22,
[1570]	0.0	  1 3 4 10 11 12 13 21 22,
[1571]	0.0	  1 2 3 4 5 10 11 12 22,
[1572]	0.0	  1 2 3 4 10 11 12 22,
[1573]	0.0	  1 12 15 16 20 21 22,
[1574]	0.0	  1 2 3 4 5 6 7 9 10 11 12 13 15 16 17 18 19 20 21 22,
[1575]	0.1	  1 6 7 8 9 15 16,
[1576]	0.0	  1 2 3 4 5 6 7 8 9 10 15 16,
[1577]	0.0	  1 3 5 10 11 12 13 14 15 17 18 19 20 21 22,
[1578]	0.0	  1 2 3 4 6 7 8 9 10 11 12 13 14 17 18 19 21 22,
[1579]	0.0	  1 2 3 4 6 7 8 9 10 11 12 13 14 17 18 19 20 21 22,
[1580]	0.0	  1 2 13 14 19 20 21 22,
[1581]	0.0	  1 2 14 19 20 21 22,
[1582]	0.0	  1 2 3 13 14 19 20 21 22,
[1583]	0.0	  1 2 3 14 19 20 21 22,
[1584]	0.0	  1 2 3 4 5 6 7 8 9 16 20 21 22,
[1585]	0.2	  1 5 7 10 11 12 13 14 15 16 17 18 19 20 21 22,
[1586]	0.0	  1 2 3 4 5 6 8 9 10 11 12 13 14 19 20 21 22,
[1587]	0.0	  1 12 17 19 20 21 22,
[1588]	0.0	  1 6 7 8 10 11 12 13 14 15 16 21 22,
[1589]	0.0	  1 2 5 6 7 8 9 10 11 12 13 14 15 16 21 22,
[1590]	0.0	  1 2 4 5 6 7 8 9 10 11 12 13 14 15 16 21 22,
[1591]	0.1	  1 2 3 4 5 6 7 10 11 12 13 14 15 16 17 18 19 20 21 22,
[1592]	0.0	  1 2 3 4 5 6 10 11 12 13 14 18 21 22,
[1593]	0.1	  1 2 3 4 5 6 7 8 9 10 11 12 13 14 16 17 18 20 21 22,
[1594]	0.0	  1 2 3 4 5 6 7 8 10 11 12 13 14,
[1595]	0.0	  1 2 10 11 12 13 21 22,
[1596]	0.0	  1 2 4 6 7 8 9 10 11 12 13 15 16 21 22,
[1597]	0.0	  1 6 7 8 10 11 12 13 15 16 21 22,
[1598]	0.1	  1 2 3 4 5 6 7 8 9 10 11 12 14 15 16 21 22,
[1599]	0.0	  1 6 9 13 21 22,
[1600]	0.1	  1 3 4 6 7 8 9 11 12 13 15 16 17 18 19 20 21 22,
[1601]	0.2	  1 4 6 7 8 9 11 12 13 15 16 17 18 19 20 21 22,
[1602]	0.0	  1 10 11 12 13 14 19 20 22,
[1603]	0.1	  1 2 3 4 5 6 7 9 10 11 12 13 14 18 19 20 21 22,
[1604]	0.0	  1 2 3 4 5 6 7 8 9 11 15 16 17 18 21 22,
[1605]	0.0	  1 15 16 18 19 22,
[1606]	0.0	  1 15 16 18 19 20 22,
[1607]	0.0	  1 2 3 4 5 6 9 16 19 20 21 22,
[1608]	0.0	  1 2 3 4 5 6 7 8 9 10 13 14 15 16 19 20 21 22,
[1609]	0.1	  1 17 18,
[1610]	0.0	  1 10 11 12 13 14 15 17 18 19 21 22,
[1611]	0.0	  1 6 7 8 10 11 12 13 14 15 16 17 19 20 21 22,
[1612]	0.1	  1 13 21,
[1613]	0.0	  1 2 3 4 5 6 7 8 9 10 11 12 17 18 19 20 21 22,
[1614]	0.0	  1 2 3 4 5 6 7 8 11 12 15 16 19 20 21 22,
[1615]	0.0	  1 4 5 6 7 8 9 10 11 12 13 14 15 16 17 18 21 22,
[1616]	0.0	  1 2 4 5 6 7 8 9 10 11 12 13 14 15 16 17 18 20 21 22,
[1617]	0.0	  1 2 4 5 6 7 8 9 10 11 12 13 14 15 16 17 18 21 22,
[1618]	0.0	  1 4 6 7 9 10 11 12 13 14 15 16 17 18 19 20 21 22,
[1619]	0.1	  1 2 3 4 5 6 7 8 9 10 13 15 16 17 18 19 20 21 22,
[1620]	0.0	  1 2 3 4 5 6 10 11 12 13 14 15 16 17 19 20 21 22,
[1621]	0.0	  1 4 7 9 10 11 12 13 14 15 16 17 18 19 20 21 22,
[1622]	0.0	  1 2 3 4 6 7 8 9 10 11 12 13 14 15 16 17 18 19 20,
[1623]	0.0	  1 2 3 4 5 6 7 8 9 10 11 13 14 15 16 17 18 19 20 22,
[1624]	0.0	  1 10 11 12 15 16 19 20 21 22,
[1625]	0.0	  1 6 7 8 10 11 12 15 16 19 20 21 22,
[1626]	0.0	  1 4 6 7 8 9 10 11 12 15 16 19 20 21 22,
[1627]	0.0	  1 2 3 4 5 6 7 8 9 10 11 12 13 14 15 16 17 19 20 21,
[1628]	0.0	  1 11 13 21 22,
[1629]	0.0	  1 2 3 4 5 21,
[1630]	0.0	  1 3 4 6 7 8 9 10 11 12 13 14 16 17 18 19 20 21 22,
[1631]	0.0	  1 4 6 7 8 9 10 11 12 13 14 16 17 18 19 20 21 22,
[1632]	0.0	  1 14 16 17 18 19 20 21,
[1633]	0.0	  1 5 14 15 16 17 18 19 20 21,
[1634]	0.0	  1 2 3 4 5 6 7 8 9 10 11 12 13 14 16 17 18 19 20 21,
[1635]	0.1	  1 2 4 6 7 8 9 10 11 12 13 14 18 21 22,
[1636]	0.1	  1 2 4 5 10 11 12 13 14 17 18 19 20 21 22,
[1637]	0.0	  1 3 6 7 9 10 11 12 13 14 15 16 17 18 19 20 21 22,
[1638]	0.2	  1 2 3 6 7 8 9 14 15 16 17 18 19 20 21 22,
[1639]	0.0	  1 6 7 8 9 10 11 12 14 15 16 17 18 19 20 21 22,
[1640]	0.1	  1 2 4 6 7 8 9 15 16 17 18 19 20 21 22,
[1641]	0.0	  1 2 3 4 6 8 10 11 12 13 14 15 16 17 18 19 20 21 22,
[1642]	0.0	  1 4 6 8 10 11 12 13 14 15 16 17 18 19 20 21 22,
[1643]	0.0	  1 14 16,
[1644]	0.0	  1 2 3 4 5 9 10 13 14 15 16 17 18 19 20 21 22,
[1645]	0.0	  1 10 13 14 16 21 22,
[1646]	0.0	  1 10 11 13 14 15 16 17 18 19 20 21 22,
[1647]	0.0	  1 6 7 8 10 11 12 13 14 16 21 22,
[1648]	0.0	  1 3 5 12 13 14 15 16 17 18 19 20 21 22,
[1649]	0.0	  1 10 11 12 13 14 15 17 21 22,
[1650]	0.0	  1 2 3 4 5 8 9 10 11 12 13 14 15 16 17 18 19 20,
[1651]	0.2	  1 6 21 22,
[1652]	0.0	  1 3 4 6 7 10 11 12 13 14 15 16 17 18 19 20 21 22,
[1653]	0.0	  1 2 3 4 5 6 7 9 10 11 12 14 15 16 17 18 19 20 21 22,
[1654]	0.0	  1 10 11 12 13 14 15,
[1655]	0.0	  1 8 10 13 14 15 16 17 18 19 20 21 22,
[1656]	0.0	  1 2 4 10 11 12 13 14 15 17 18 21 22,
[1657]	0.0	  1 4 10 11 12 13 14 15 16 17 18 19 21 22,
[1658]	0.0	  1 2 3 4 5 16 21 22,
[1659]	0.0	  1 2 4 10 11 12 13 14 17 19 20 21 22,
[1660]	0.0	  1 2 3 5 7 8 9 10 11 12 13 14 15 16 17 18 19 20,
[1661]	0.0	  1 3 5 7 8 9 10 11 12 13 14 15 16 17 18 19 20,
[1662]	0.0	  1 2 3 4 5 7 8 9 10 11 12 13 14 15 16 17 18 19 20 22,
[1663]	0.0	  1 8 13 14 15 16 17 18 19 20,
[1664]	0.1	  1 2 4 6 7 8 9 10 11 12 13 16 21 22,
[1665]	0.0	  1 4 6 7 8 9 10 11 12 13 15 16 17 18 21 22,
[1666]	0.0	  1 6 7 8 9 10 11 12 13 15 16 17 18 21 22,
[1667]	0.0	  1 6 7 8 10 11 12 13 15 16 17 18 21 22,
[1668]	0.1	  1 13 18 21 22,
[1669]	0.0	  1 3 13 14 21 22,
[1670]	0.0	  1 2 3 4 5 6 7 8 9 10 15 16 17 18 19 20,
[1671]	0.0	  1 5 15 16 17 18 19 20,
[1672]	0.2	  1 10 12 21,
[1673]	0.0	  1 7 8 10 11 12 21 22,
[1674]	0.2	  1 2 3 4 5 6 7 8 9 21 22,
[1675]	0.0	  1 2 3 4 5 6 7 8 9 10 14 15 16 20 21 22,
[1676]	0.0	  1 15 16 21,
[1677]	0.0	  1 15 16 20 21,
[1678]	0.0	  1 15 16 17 19 20 21,
[1679]	0.1	  1 2 4 6 7 8 9 11 12 13 14 15 16 17 18 19 20 21 22,
[1680]	0.0	  1 2 3 4 5 6 8 9 10 11 12 13 14 15 16 17 18 19 20 22,
[1681]	0.0	  1 10 11 12 13 15 16 17 19 20 22,
[1682]	0.1	  1 2 3 4 5 6 7 8 9 12 16 21 22,
[1683]	0.0	  1 2 5 6 7 8 9 10 12 13 14 15 16 17 18 19 20 21 22,
[1684]	0.0	  1 2 3 4 5 7 8 9 10 11 12 13 14 15 17 18 19 20 21 22,
[1685]	0.0	  1 2 4 10 11 12 13 14 17 18 19 20 21 22,
[1686]	0.0	  1 6 7 8 10 12 13 14 15 16 17 18 19 20 21 22,
[1687]	0.0	  1 6 7 8 9 15 16 22,
[1688]	0.0	  1 2 4 5 10 11 12 21 22,
[1689]	0.0	  1 6 7 8 9 11 12 14 15 16 17 18 19 20 21 22,
[1690]	0.1	  1 2 3 5 10 11 12 13 14 17 18 19 20,
[1691]	0.0	  1 11 12 13 14 17 18 19 20,
[1692]	0.0	  1 2 3 4 14 15 16 19 20 21 22,
[1693]	0.0	  1 11 12 13 14 19 20 21 22,
[1694]	0.1	  1 8 9 10 11 12 13 14 15 16 17 18 19 20 21 22,
[1695]	0.0	  1 2 3 4 6 7 8 9 10 11 12 13 14 19 20 21 22,
[1696]	0.0	  1 3 5 8 9 10 11 12 13 14 15 16 17 18 19 20 21 22,
[1697]	0.0	  1 3 4 5 7 8 9 10 11 12 13 14 15 16 17 18 19 20 21 22,
[1698]	0.0	  1 2 3 4 5 6 14 15 16 17 18 19 20 21 22,
[1699]	0.0	  1 2 14 15 16 19 20 21 22,
[1700]	0.0	  1 2 3 13 14 15 16 19 20 21 22,
[1701]	0.0	  1 4 5 6 7 8 9 10 11 12 13 14 15 16 17 18 21,
[1702]	0.0	  1 13 15 16 19 20 21 22,
[1703]	0.0	  1 3 5 6 7 8 9 11 13 14 15 16 17 18 19 20 21 22,
[1704]	0.0	  1 6 9 11 13 14 15 16 17 18 19 20 21 22,
[1705]	0.2	  1 2 4 10 11 12 13 14 17 18 21 22,
[1706]	0.0	  1 2 3 4 5 10 11 12 13 14 17 18 20 21 22,
[1707]	0.0	  1 2 3 4 5 8 10 11 12 13 14 17 18,
[1708]	0.0	  1 2 3 5 10 12 14 21 22,
[1709]	0.0	  1 2 3 4 5 6 7 8 10 11 12 14 21 22,
[1710]	0.0	  1 2 3 4 5 6 7 8 10 12 13 14 15 16 17 18 19 20 21 22,
[1711]	0.0	  1 2 3 4 6 9 13 14 15 16 17 18 19 20 21 22,
[1712]	0.1	  1 2 3 4 5 10 11 12 13 14 21,
[1713]	0.0	  1 4 10 11 12 13 14 15 17 18 21 22,
[1714]	0.0	  1 12 13 20 21 22,
[1715]	0.0	  1 6 7 15 16 17 18 19 20 21 22,
[1716]	0.0	  1 2 4 6 7 8 9 11 12 13 21 22,
[1717]	0.0	  1 6 7 8 11 12 13 21 22,
[1718]	0.1	  1 6 7 8 15 16 18 19 20 21 22,
[1719]	0.0	  1 2 3 4 5 6 7 8 9 10 11 12 13 18 20 21 22,
[1720]	0.0	  1 2 3 4 5 6 7 8 9 16 18 19 20 21 22,
[1721]	0.0	  1 15 21 22,
[1722]	0.0	  1 11 12 19 20 21 22,
[1723]	0.0	  1 2 4 5 6 7 8 9 10 11 12 13 15 16 17 18 19 20 21 22,
[1724]	0.0	  1 6 7 9 10 11 12 13 15 16 17 18 19 20 21 22,
[1725]	0.0	  1 2 3 4 5 8 10 11 12 13 14 15 16 22,
[1726]	0.0	  1 2 3 5 10 11 12 13,
[1727]	0.0	  1 6 7 8 15 16 20 21 22,
[1728]	0.0	  1 16 18 21 22,
[1729]	0.1	  1 4 11 12 13 14 15 16 17 18 19 20 21 22,
[1730]	0.2	  1 2 3 5 10 11 12 13 14 15 16 20 21 22,
[1731]	0.2	  1 6 7 9 12 13 14 15 16 17 18 19 20 21 22,
[1732]	0.0	  1 15 16 17 18 19,
[1733]	0.1	  1 13 14 17 18 19 20,
[1734]	0.1	  1 2 3 4 5 6 7 8 10 11 12 13 17 21 22,
[1735]	0.0	  1 3 5 10 11 12 13 14 17 18 19 21 22,
[1736]	0.1	  1 5 10 11 12 13 14 17 18 19 21 22,
[1737]	0.0	  1 8 10 11 12,
[1738]	0.0	  1 2 3 4 5 6 7 8 9 10 11 12,
[1739]	0.0	  1 2 3 4 5 6 7 8 9 10 11 12 18,
[1740]	0.0	  1 2 5 10 13 14 15 16 17 18 19 20 21 22,
[1741]	0.0	  1 2 3 4 5 6 7 9 10 13 14 15 16 17 18 19 20 21 22,
[1742]	0.0	  1 2 3 4 5 6 7 8 9 10 13 14 15 16 21 22,
[1743]	0.0	  1 7 8,
[1744]	0.0	  1 3 4 6 7 8 9 15 16 21 22,
[1745]	0.0	  1 2 3 4 6 7 8 9 10 11 12 13 14 15 16 17 18 22,
[1746]	0.1	  1 6 7 8 9 10 11 12 13 16 21 22,
[1747]	0.3	  1 2 3 4 5 7 8 10 11 12 21 22,
[1748]	0.1	  1 2 3 4 5 7 10 11 12 21 22,
[1749]	0.0	  1 2 3 4 5 6 8 9 10 11 12 13 14 17 19 20 21 22,
[1750]	0.0	  1 2 3 4 5 6 9 10 11 12 13 14 17 19 20 21 22,
[1751]	0.0	  1 2 3 4 5 6 7 8 9 10 11 12 13 14 17 21,
[1752]	0.2	  1 10 11 12 13 14 15 16 21 22,
[1753]	0.0	  1 2 3 10 11 12 13 21 22,
[1754]	0.2	  1 6 10 11 12 13 21 22,
[1755]	0.0	  1 6 7 8 9 10 11 12 13 15 16 18 21 22,
[1756]	0.0	  1 4 6 7 8 9 10 11 12 13 15 16 17 18 19 21 22,
[1757]	0.0	  1 6 7 8 9 15 16 20 21 22,
[1758]	0.1	  1 14 17,
[1759]	0.0	  1 6 9 10 11 12 13 14 17 18 21 22,
[1760]	0.0	  1 6 9 10 11 12 13 14 18 21 22,
[1761]	0.0	  1 6 7 8 9 10 11 12 13 14 16 17 18 19 20 21 22,
[1762]	0.2	  1 2 5 6 7 8 9 10 11 13 14 15 16 17 18 19 20 21 22,
[1763]	0.0	  1 10 11 13 14 17 18 21 22,
[1764]	0.0	  1 10 11 13 14 22,
[1765]	0.0	  1 8 10 11 12 13 14 15 17 18 19 20 21 22,
[1766]	0.0	  1 2 5 7 8 9 10 11 12 13 14 15 16 17 18 19 20 21 22,
[1767]	0.1	  1 4 16 21 22,
[1768]	0.0	  1 2 3 4 5 6 8 15 16 17 18 19 20 21 22,
[1769]	0.0	  1 2 3 4 5 6 15 16 17 18 19 20 21 22,
[1770]	0.3	  1 2 3 4 5 10 11 12 14 21 22,
[1771]	0.0	  1 2 3 4 5 8 10 11 12 14 21 22,
[1772]	0.0	  1 2 3 4 5 7 8 10 11 12 14 21 22,
[1773]	0.0	  1 4 10 11 12 13 14 17 18 21 22,
[1774]	0.0	  1 2 3 4 6 8 9 10 11 12 13 14 15 16 17 18 19 20 21 22,
[1775]	0.0	  1 2 3 5 10 11 12,
[1776]	0.0	  1 2 3 4 5 10 11 12,
[1777]	0.0	  1 2 3 4 5 6 7 8 9 10 11 12 21,
[1778]	0.0	  1 2 3 4 6 7 8 9 10 11 13 14 15 16 17 18 19 20 21 22,
[1779]	0.0	  1 2 3 6 7 8 9 10 11 13 14 15 16 17 18 19 20 21 22,
[1780]	0.1	  1 2 3 4 5 6 9 10 11 12 13 14 18 19 20 21 22,
[1781]	0.0	  1 11 12 13 14 18 21 22,
[1782]	0.0	  1 2 3 4 5 6 7 8 9 10 11 12 13 14 17 18 19 22,
[1783]	0.1	  1 2 3 4 5 8 10 11 12 13 14 22,
[1784]	0.1	  1 2 3 10 11 12 13 14 15 16 19 20 21 22,
[1785]	0.0	  1 9 10 11 12 13 14 17 18 19 20 21 22,
[1786]	0.0	  1 6 7 9 10 11 12 13 14 18 21 22,
[1787]	0.0	  1 2 3 4 5 7 10 11 12 13 14 17 18 19 21 22,
[1788]	0.0	  1 6 7 8 9 10 11 12 15 16 17 18 19 20 21 22,
[1789]	0.0	  1 2 3 4 5 8 10 12 13 14 15 16 17 18 19 20 21 22,
[1790]	0.0	  1 7 9 10 11 12 13 14 15 16 17 18 19 20,
[1791]	0.0	  1 2 3 4 5 8 14 15 16 17 18 19 20,
[1792]	0.0	  1 2 3 4 5 14 15 16 17 18 19 20,
[1793]	0.0	  1 2 3 4 6 7 8 9 10 11 12 13 14 15 16 17 21 22,
[1794]	0.0	  1 2 4 10 11 12 13 14 15 16 17 19 20 21 22,
[1795]	0.1	  1 2 3 4 5 6 7 8 10 11 12 13 14 21,
[1796]	0.0	  1 2 3 4 5 6 7 8 9 10 11 12 13 14 15 16 20 21,
[1797]	0.0	  1 10 13 14 17 18,
[1798]	0.0	  1 14 17 18 19 21,
[1799]	0.1	  1 6 7 8 21,
[1800]	0.0	  1 2 3 4 5 6 14 21 22,
[1801]	0.0	  1 2 3 4 5 6 9 10 12 13 14 21 22,
[1802]	0.0	  1 6 7 8 9 10 15 16 21 22,
[1803]	0.0	  1 2 3 5 6 7 8 9 10 11 12 13 14 15 16 18 21 22,
[1804]	0.0	  1 2 3 4 5 9 10 11 12 13 14 17 18 19 20 22,
[1805]	0.0	  1 15 16 17 18 19 22,
[1806]	0.0	  1 10 11 12 13 14 15 16,
[1807]	0.0	  1 4 6 7 8 9 10 11 12 13 14 15 16 17 18 19 20,
[1808]	0.0	  1 6 7 8 10 11 12 13 21,
[1809]	0.0	  1 2 3 4 5 6 7 8 9 10 13 16 21 22,
[1810]	0.0	  1 2 3 4 5 6 7 8 9 10 11 13 15 16 17 18 19 20 21 22,
[1811]	0.0	  1 5 10 11 12 13 14 19 20 21 22,
[1812]	0.0	  1 12 13 14,
[1813]	0.0	  1 5 10 11 12 13 18 21 22,
[1814]	0.0	  1 7 9 10 11 12 13 14 15 16 17 18 19 20 22,
[1815]	0.0	  1 5 10 11 12 13 14 17 18 19 20 21,
[1816]	0.0	  1 2 5 10 11 12 13 14 17 18 19 20,
[1817]	0.0	  1 2 4 10 21 22,
[1818]	0.0	  1 2 3 5 6 7 8 9 10 11 12 13 14 15 16 17 18,
[1819]	0.0	  1 2 3 4 5 6 8 9 12 13 14 15 16 17 18 19 20 21 22,
[1820]	0.0	  1 2 3 4 5 6 7 8 9 10 11 12 16 20 21 22,
[1821]	0.0	  1 2 3 4 6 7 8 9 10 11 12 13 14 15 16 17 20 21 22,
[1822]	0.0	  1 2 3 4 5 10 11 12 13 16 21 22,
[1823]	0.0	  1 2 3 4 5 6 7 8 10 11 12 13 14 16 19 20 21 22,
[1824]	0.0	  1 3 4 12 13 14 15 16 17 18 19 20 21 22,
[1825]	0.0	  1 3 12 13 14 15 16 17 18 19 20 21 22,
[1826]	0.0	  1 2 3 5 10 11 12 13 14 21,
[1827]	0.0	  1 2 3 4 5 6 9 10 11 12 13 14 17 21 22,
[1828]	0.0	  1 2 3 4 5 6 7 8 9 15 16,
[1829]	0.0	  1 2 3 4 5 6 7 8 9 10 11 12 13 14 15 20 21 22,
[1830]	0.0	  1 6 7 8 11 14 15 16 17 18 19 20 21 22,
[1831]	0.0	  1 2 3 4 5 6 7 8 9 10 11 12 13 22,
[1832]	0.0	  1 18 22,
[1833]	0.0	  1 11 13 14 17 21 22,
[1834]	0.0	  1 4 6 7 8 9 16 19 20 21 22,
[1835]	0.0	  1 2 5 10 11 12 13 14 15 16 17 18 19 20 22,
[1836]	0.0	  1 3 6 7 8 9 10 11 12 13 14 15 16 17 18 19 20,
[1837]	0.0	  1 8 10 11 12 13 21 22,
[1838]	0.2	  1 2 3 4 6 7 8 9 10 11 12 13 14 15 17 18 19 20 21 22,
[1839]	0.0	  1 6 7 8 9 10 11 12 13 14 17 18 21 22,
[1840]	0.1	  1 3 5 14 15 16 17 18 19 20,
[1841]	0.0	  1 2 3 4 5 6 8 9 10 12 13 14 15 16 17 18 19 20 21 22,
[1842]	0.0	  1 2 3 4 5 7 8 9 10 11 12 13 14 15 16 17 18 19 20 21,
[1843]	0.0	  1 7 15 16 17 18 19 20 21 22,
[1844]	0.0	  1 2 5 10 11 12 13 14 18 21 22,
[1845]	0.3	  1 11 12 13 14 17 18 19 21 22,
[1846]	0.0	  1 6 7 8 9 10 11 12 13 15 16 19 20 21 22,
[1847]	0.0	  1 6 7 9 10 11 12 13 15 16 19 20 21 22,
[1848]	0.0	  1 2 3 4 5 6 7 9 15 16 18 19 20 21 22,
[1849]	0.0	  1 6 11 12 21 22,
[1850]	0.0	  1 6 7 10 11 12 13 14 15 16 21 22,
[1851]	0.0	  1 4 6 7 8 10 11 12 13 14 15 16 21 22,
[1852]	0.0	  1 2 4 6 7 8 10 11 12 13 14 15 16 21 22,
[1853]	0.0	  1 2 4 6 7 8 10 11 12 13 14 21 22,
[1854]	0.0	  1 2 3 4 6 7 8 10 11 12 13 14 15 16 21 22,
[1855]	0.0	  1 2 3 4 6 7 8 10 11 12 21 22,
[1856]	0.1	  1 10 13 14 15 16 17 18 19 20 22,
[1857]	0.0	  1 5 6 7 8 9 10 11 12 13 16 21 22,
[1858]	0.0	  1 2 3 4 5 6 7 9 10 11 12 13 14 15 16 19 20 21 22,
[1859]	0.0	  1 2 3 4 5 6 7 8 9 10 11 12 13 14 15 16 17 19 20,
[1860]	0.1	  1 2 4 6 7 8 9 16 21 22,
[1861]	0.0	  1 2 3 4 5 6 7 8 9 10 11 12 13 15 16 17 18 19,
[1862]	0.0	  1 6 16 21 22,
[1863]	0.0	  1 2 3 4 6 7 10 11 12 13 14 15 16 17 18 19 20 21 22,
[1864]	0.0	  1 2 3 4 5 6 7 8 9 10 15 16 17 18 19 21 22,
[1865]	0.0	  1 5 10 11 12 13 14 17 18 19 20 22,
[1866]	0.0	  1 6 9 12 21 22,
[1867]	0.0	  1 6 9 10 11 12 13 14 21 22,
[1868]	0.0	  1 6 7 9 10 11 12 13 14 21 22,
[1869]	0.1	  1 4 10 11 12 13 14 15 16 17 19 20 21 22,
[1870]	0.1	  1 2 3 4 5 6 9 10 11 12 13 14 15 16 17 18 20 21 22,
[1871]	0.0	  1 2 3 4 5 6 7 8 9 10 11 12 19 20 21 22,
[1872]	0.0	  1 2 3 4 5 6 7 8 9 11 12 19 20 21 22,
[1873]	0.0	  1 2 3 4 5 10 11 12 13 14 15 16 17 18 22,
[1874]	0.1	  1 5 10 11 12 13 14 16 17 18 19 20 21 22,
[1875]	0.0	  1 4 6 7 8 9 10 11 12 13 14 17 18 21 22,
[1876]	0.0	  1 2 4 6 7 8 9 10 11 12 13 14 17 18 19 20 21 22,
[1877]	0.0	  1 11 12 13 14 21,
[1878]	0.0	  1 2 3 5 6 7 8 10 11 12 13 14 15 16 17 18 19 20 21 22,
[1879]	0.1	  1 2 3 6 7 8 9 15 16 19 20 21 22,
[1880]	0.0	  1 3 11 12 21 22,
[1881]	0.1	  1 9 11 12 13 14 15 16 17 18 19 20 21 22,
[1882]	0.0	  1 16 17 18 19 20 22,
[1883]	0.0	  1 6 9 15 16 17 18 19 20 21,
[1884]	0.1	  1 10 11 12 13 17 19 20 21 22,
[1885]	0.0	  1 10 11 12 13 17 19 20 22,
[1886]	0.0	  1 15 17 19 20 21 22,
[1887]	0.0	  1 6 7 9 10 11 12 13 18 21 22,
[1888]	0.0	  1 6 7 8 9 10 11 12 13 17 18 21 22,
[1889]	0.0	  1 4 6 7 8 9 10 11 12 13 16 17 18 19 20 21 22,
[1890]	0.0	  1 4 6 7 8 9 10 11 12 13 17 18 21 22,
[1891]	0.3	  1 2 3 4 5 6 7 8 9 16 17 18 19 20 21 22,
[1892]	0.0	  1 11 12 17 18 19 21 22,
[1893]	0.1	  1 10 11 12 13 14 15 21 22,
[1894]	0.0	  1 6 8 9 14 15 16 17 18 19 20 21 22,
[1895]	0.0	  1 12 13 14 15 16 17 18 19 20 22,
[1896]	0.0	  1 2 3 4 5 6 9 15 16 17 18 19 20 21 22,
[1897]	0.0	  1 8 10 11 12 13 14 17 18 19 20 21 22,
[1898]	0.0	  1 7 8 10 11 12 13 14 15 17 18 19 20 21 22,
[1899]	0.0	  1 2 3 4 5 6 7 8 9 21,
[1900]	0.0	  1 2 3 4 5 6 7 8 9 15 16 18 19 21 22,
[1901]	0.0	  1 2 3 4 5 8 10 11 12 13 14 17 20 21 22,
[1902]	0.0	  1 4 7 10 11 12 13 14 15 16 17 18 19 20 21 22,
[1903]	0.1	  1 4 6 7 8 9 12 13 14 15 16 17 18 19 20 21 22,
[1904]	0.0	  1 6 9 16 17 18 19 20 21 22,
[1905]	0.0	  1 6 9 18 21 22,
[1906]	0.0	  1 11 12 17 21 22,
[1907]	0.3	  1 2 3 4 5 6 7 9 11 12 13 14 15 16 17 18 19 20 21 22,
[1908]	0.0	  1 10 11 12 13 14 17 18 19 21,
[1909]	0.0	  1 2 12 21 22,
[1910]	0.1	  1 10 22,
[1911]	0.0	  1 2 3 4 5 8 10 11 12 21 22,
[1912]	0.0	  1 2 3 4 5 6 10 11 12 13 14 15 16 19 20 21 22,
[1913]	0.0	  1 8 9 10 11 12 13 14 15 16 17 18 19 20,
[1914]	0.0	  1 7 10 11 12 13 14 15 16 17 18 19 20 21,
[1915]	0.0	  1 2 4 5 6 7 8 10 11 12 13 14 15 16 17 18 19 20 21 22,
[1916]	0.0	  1 2 3 6 7 8 9 10 11 12 13 14 15 16 19 20 21 22,
[1917]	0.0	  1 2 3 6 7 8 9 10 11 12 13 14 15 16 20 21 22,
[1918]	0.0	  1 9 13 15 16 17 18 19 20 21 22,
[1919]	0.1	  1 12 14 15 16 17 19 20 21 22,
[1920]	0.0	  1 2 3 4 5 6 8 10 11 12 13 14 17 21 22,
[1921]	0.0	  1 3 5 6 7 8 9 10 11 13 14 15 16 17 18 19 20 21 22,
[1922]	0.0	  1 2 3 4 5 6 7 8 9 11 13 14 15 16 17 18 19 20,
[1923]	0.0	  1 2 3 4 5 6 7 8 9 11 13 14 15 16 17 18 19 20 21,
[1924]	0.0	  1 14 15 16 19 20,
[1925]	0.0	  1 11 12 14 17 19 20 21 22,
[1926]	0.0	  1 12 14 15 17 19 20 21 22,
[1927]	0.0	  1 14 15 17 19 20 21 22,
[1928]	0.0	  1 10 12 13 18 21 22,
[1929]	0.0	  1 15 17 18 19 20 21 22,
[1930]	0.0	  1 8 10 15 16 17 18 19 20 21 22,
[1931]	0.0	  1 6 7 8 10 11 15 16 17 18 19 20 21 22,
[1932]	0.0	  1 5 10 11 12 13 14 17 19 20 21 22,
[1933]	0.0	  1 2 3 4 5 8 10 11 12 13 14 15 17 19 20 21 22,
[1934]	0.0	  1 5 14 15 16 17 18 19 20 22,
[1935]	0.0	  1 3 4 10 11 12 13 14 15 16 17 19 20 21 22,
[1936]	0.0	  1 2 3 4 5 10 11 12 13 14 15 16 17 18 19 21 22,
[1937]	0.0	  1 2 3 4 5 6 7 8 9 10 12 13 14 15 16 17 18 19 20,
[1938]	0.0	  1 2 4 10 11 12 13 14 15 21 22,
[1939]	0.0	  1 6 7 8 9 11 12 15 16 17 18 19 20 21 22,
[1940]	0.0	  1 6 7 8 10 11 12 13 17 18 21 22,
[1941]	0.0	  1 5 6 7 8 9 10 11 12 13 18 21 22,
[1942]	0.0	  1 2 3 5 6 7 8 9 10 11 12 13 14 17 18 21 22,
[1943]	0.0	  1 3 10 11 12 13 21 22,
[1944]	0.0	  1 3 10 11 12 13 14 15 16 17 18 19 20 22,
[1945]	0.0	  1 2 3 4 5 6 7 8 9 12 13 14 15 16 19 20 21 22,
[1946]	0.3	  1 3 4 5 7 8 10 11 12 13 14 15 16 17 18 19 20 21 22,
[1947]	0.0	  1 6 7 8 15 16 17 19 20 21 22,
[1948]	0.0	  1 7 8 11 12 13 14 15 16 17 18 19 20 21 22,
[1949]	0.0	  1 2 3 4 5 6 8 10 11 12 13 14 17 18 19 21 22,
[1950]	0.0	  1 2 3 5 7 8 9 10 11 12 13 14 15 16 17 18 19 20 21 22,
[1951]	0.0	  1 2 3 5 6 8 9 10 11 12 13 14 15 16 17 18 19 20 21 22,
[1952]	0.0	  1 3 4 6 7 8 9 10 11 12 13 14 15 16 17 18 19 20 22,
[1953]	0.1	  1 4 7 8 9 10 11 12 13 14 15 16 17 18 19 20 21 22,
[1954]	0.0	  1 6 9 21,
[1955]	0.0	  1 6 7 9 13 15 16 17 18 19 20 21 22,
[1956]	0.1	  1 5 6 7 8 9 10 13 15 16 17 18 19 20 21 22,
[1957]	0.0	  1 2 3 5 7 8 10 11 12 13 14 17 18,
[1958]	0.0	  1 5 7 8 10 11 12 13 14 17 18,
[1959]	0.0	  1 2 4 5 6 7 8 9 10 11 12 13 16 21 22,
[1960]	0.0	  1 2 3 4 5 6 7 8 10 11 12 19 20 21 22,
[1961]	0.0	  1 10 12 19 20 21 22,
[1962]	0.0	  1 2 19 20 21 22,
[1963]	0.0	  1 2 3 20 21 22,
[1964]	0.0	  1 2 3 4 10 11 12 19 20 21 22,
[1965]	0.0	  1 2 3 4 5 6 10 11 12 13 14 19 20 21 22,
[1966]	0.0	  1 4 6 7 8 9 11 12 15 16 21 22,
[1967]	0.0	  1 2 4 6 7 8 9 10 11 12 15 16 21 22,
[1968]	0.0	  1 6 7 9 10 11 12 13 14 15 16 17 18 21 22,
[1969]	0.0	  1 2 3 4 5 6 7 9 21 22,
[1970]	0.0	  1 2 3 4 5 6 7 8 9 10 11 12 13 14 15 16 20 22,
[1971]	0.0	  1 2 3 4 7 8 14 15 16 17 18 19 20 21 22,
[1972]	0.0	  1 2 3 5 6 9 10 11 12 13 14 17 18 19 20 21 22,
[1973]	0.0	  1 2 3 4 11 12 19 20 21 22,
[1974]	0.0	  1 2 3 4 12 19 20 21 22,
[1975]	0.0	  1 2 3 4 5 6 9 10 11 12 13 16 19 20 21 22,
[1976]	0.1	  1 2 3 4 5 6 7 8 10 11 12 13 14 16 17 18 21 22,
[1977]	0.0	  1 10 13 14 15 16 21 22,
[1978]	0.0	  1 2 3 5 10 11 12 13 14 15 16 21 22,
[1979]	0.0	  1 15 16 18,
[1980]	0.0	  1 2 3 4 6 7 8 9 10 11 12 13 14 15 16 17 18 19 20 22,
[1981]	0.0	  1 3 5 6 7 8 9 10 13 15 16 17 18 19 20 21 22,
[1982]	0.1	  1 3 6 7 8 9 15 16 17 18 19 20 21 22,
[1983]	0.0	  1 3 6 7 8 9 15 16 18 19 20 21 22,
[1984]	0.0	  1 3 6 7 8 9 11 13 14 15 16 17 18 19 20 21 22,
[1985]	0.0	  1 2 3 14 21 22,
[1986]	0.0	  1 2 3 4 5 6 7 8 9 10 12 19 20 21 22,
[1987]	0.0	  1 6 7 8 12 15 16 17 18 19 20 21 22,
[1988]	0.0	  1 2 3 4 5 6 7 8 9 10 11 12 14 15 16 17 18 20 21 22,
[1989]	0.0	  1 2 6 7 8 9 13 14 15 16 17 18 19 20 21 22,
[1990]	0.0	  1 2 6 7 8 9 10 13 14 15 16 17 18 19 20 21 22,
[1991]	0.0	  1 4 5 7 8 9 10 11 12 13 14 15 16 17 18 19 20 21 22,
[1992]	0.0	  1 2 3 4 5 6 7 9 10 11 12 13 16 19 20 21 22,
[1993]	0.0	  1 2 3 4 5 6 7 8 9 10 11 12 14 16 21 22,
[1994]	0.0	  1 2 3 4,
[1995]	0.0	  1 3 4,
[1996]	0.0	  1 4,
[1997]	0.0	  1 4 22,
[1998]	0.0	  1 2 3 5 6 7 8 9 10 14 15 16 17 18 19 20 21 22,
[1999]	0.0	  1 2 5 6 8 9 10 11 12 13 14 15 16 17 18 19 20 21 22,
[2000]	0.0	  1 5 21 22,
[2001]	0.0	  1 7 8 9 10 11 12 13 14 15 16 17 18 19 20 22,
[2002]	0.0	  1 2 3 4 5 7 8 10 11 12 13 14 17 21 22,
[2003]	0.0	  1 2 3 4 10 11 12 13 14 17 18 19 21 22,
[2004]	0.0	  1 4 5 10 11 12 13 14 17 18 21 22,
[2005]	0.0	  1 2 3 4 5 12 14 15 16 17 18 19 20 21 22,
[2006]	0.0	  1 8 16,
[2007]	0.0	  1 6 7 8 16 21,
[2008]	0.0	  1 6 7 8 16,
[2009]	0.0	  1 6 9 11 12 13 21 22,
[2010]	0.0	  1 2 3 4 5 6 7 8 9 10 16 18 21 22,
[2011]	0.0	  1 6 8 9 16 19 20 21 22,
[2012]	0.0	  1 2 4 6 7 8 9 16 19 20 21 22,
[2013]	0.0	  1 2 3 4 5 7 8 14 15 16 17 18 19 20 21 22,
[2014]	0.0	  1 4 5 10 11 12 13 14 17 18 19 20 21 22,
[2015]	0.0	  1 12 14 17 18 19 20 21 22,
[2016]	0.0	  1 2 4 6 7 8 9 10 11 12 13 15 16 17 18 19 20 21 22,
[2017]	0.0	  1 6 7 8 11 12 15 16 17 18 19 20 21 22,
[2018]	0.0	  1 10 11 12 13 14 15 16 17 18 20 22,
[2019]	0.0	  1 2 3 4 5 6 7 10 11 12 13 18 21 22,
[2020]	0.0	  1 2 3 5 6 7 8 9 10 11 12 13 15 16 20 21 22,
[2021]	0.0	  1 2 3 5 6 7 8 9 10 11 12 13 14 18 21 22,
[2022]	0.0	  1 6 9 22,
[2023]	0.0	  1 6 7 8 9 14 15 16 17 18 19 20 22,
[2024]	0.0	  1 6 7 8 10 11 12 13 14 15 16 20 21 22,
[2025]	0.0	  1 2 3 4 5 6 7 8 9 10 12 14 15 16 21 22,
[2026]	0.0	  1 10 15 16 18 19 20 21 22,
[2027]	0.0	  1 2 3 4 5 6 7 8 10 11 12 13 18 21 22,
[2028]	0.0	  1 10 11 12 13 17 18 19 20 22,
[2029]	0.0	  1 2 3 5 19 20 21 22,
[2030]	0.0	  1 2 3 4 5 6 7 8 9 10 11 12 16 18 21 22,
[2031]	0.0	  1 2 3 10 11 12 13 14 19 20 21 22,
[2032]	0.0	  1 3 10 11 12 13 14 15 16 19 20 21 22,
[2033]	0.0	  1 2 3 4 7 8 9 10 11 12 13 14 15 16 17 18 19 20 21 22,
[2034]	0.0	  1 2 3 4 5 7 8 10 14 15 16 17 18 19 20 21 22,
[2035]	0.0	  1 4 6 7 8 9 11 14 15 16 17 18 19 20 21 22,
[2036]	0.2	  1 2 3 4 5 6 7 8 9 15 16 18 21 22,
[2037]	0.0	  1 2 5 10 11 12 13 14 15 17 18 21 22,
[2038]	0.0	  1 14 16 17 18 19 20 21 22,
[2039]	0.1	  1 2 3 5 6 7 8 9 10 11 12 13 14 15 16 17 18 20 21 22,
[2040]	0.0	  1 2 5 10 11 12 13 14 17 18,
[2041]	0.0	  1 2 3 4 5 6 7 8 9 10 12 15 16 21,
[2042]	0.0	  1 2 3 4 5 6 7 8 9 10 11 12 13 15 16 18,
[2043]	0.0	  1 2 3 4 5 6 7 8 9 10 11 12 16 17 18 19 20 21 22,
[2044]	0.1	  1 6 7 8 11 12 21 22,
[2045]	0.0	  1 4 6 7 8 9 11 12 21 22,
[2046]	0.0	  1 2 3 4 5 6 7 8 9 10 11 15 16 19 20 21 22,
[2047]	0.0	  1 14 18 19 20 21 22,
[2048]	0.0	  1 2 3 4 6 7 8 9 12 15 16 19 20 21 22,
[2049]	0.0	  1 11 12 13 17 19 20 21 22,
[2050]	0.0	  1 13 14 17 18,
[2051]	0.0	  1 11 13 14 17 18 19 20,
[2052]	0.0	  1 11 12 13 14 17 18 19 20 22,
[2053]	0.0	  1 11 13 14 15 17 18 19 20 21 22,
[2054]	0.0	  1 2 4 6 7 8 9 10 13 14 15 16 17 18 19 20 21 22,
[2055]	0.0	  1 2 3 4 5 6 7 8 9 10 11 12 13 17 19 20 21 22,
[2056]	0.0	  1 2 3 5 10 12 13 14 15 16 17 18 19 20 21 22,
[2057]	0.0	  1 2 4 5 6 7 8 9 10 14 15 16 17 18 19 20 21 22,
[2058]	0.0	  1 2 3 4 5 6 7 8 9 10 12 13 16 21 22,
[2059]	0.0	  1 10 12 13 14 21,
[2060]	0.0	  1 3 4 5 6 7 8 9 15 16 17 18 19 20 21 22,
[2061]	0.0	  1 2 5 10 11 12 13 14 15 16 17 19 20 21 22,
[2062]	0.0	  1 2 3 4 5 8 10 11 12 13 14 17 18 19 21 22,
[2063]	0.0	  1 2 3 4 6 7 8 9 11 12 13 15 16 17 18 19 20 21 22,
[2064]	0.0	  1 2 3 4 6 7 8 9 16 19 20 21 22,
[2065]	0.0	  1 2 3 5 14 15 16 17 18 19 20,
[2066]	0.0	  1 6 7 8 9 10 15 16 17 18 19 20,
[2067]	0.0	  1 2 3 4 5 6 9 12 13 14 21 22,
[2068]	0.0	  1 10 11 12 13 19 20,
[2069]	0.0	  1 2 3 4 5 6 7 8 9 11 14 15 16 17 18 21 22,
[2070]	0.0	  1 10 11 12 13 14 15 16 17 20 21 22,
[2071]	0.0	  1 2 4 5 6 7 8 9 10 11 13 14 15 16 17 18 19 20 21 22,
[2072]	0.0	  1 2 10 11 12 13 14 17 18 21 22,
[2073]	0.0	  1 5 10 12 21 22,
[2074]	0.0	  1 6 7 8 9 10 11 12 13 15 16 17 18 19 20 21,
[2075]	0.0	  1 2 3 4 5 6 8 9 10 11 12 13 14 15 16 19 20 21 22,
[2076]	0.0	  1 6 7 9 21 22,
[2077]	0.0	  1 2 3 4 5 6 7 8 9 10 11 12 13 19 21 22,
[2078]	0.0	  1 3 4 5 6 7 8 9 13 14 15 16 17 18 19 20 21 22,
[2079]	0.0	  1 5 16 17 18 19 20 21 22,
[2080]	0.0	  1 2 3 4 5 6 7 8 9 10 16 17 18 19 20 21 22,
[2081]	0.0	  1 2 5 10 11 12 13 21 22,
[2082]	0.0	  1 11 12 13 14 16 17 18 19 20 21 22,
[2083]	0.0	  1 2 3 4 5 6 8 10 11 12 13 14 15 16 19 20 21 22,
[2084]	0.0	  1 2 4 5 6 7 8 9 14 15 16 17 18 19 20 21 22,
[2085]	0.0	  1 3 21 22,
[2086]	0.0	  1 13 15 16 22,
[2087]	0.0	  1 12 13 15 16 19 20 21 22,
[2088]	0.0	  1 6 7 8 9 12 13 15 16 19 20 21 22,
[2089]	0.0	  1 6 7 8 9 13 15 16 19 20 21 22,
[2090]	0.0	  1 2 3 4 5 6 7 8 9 10 12 14 15 16 17 19 20 21 22,
[2091]	0.0	  1 4 6 9 10 11 12 13 14 15 16 17 18 19 20 21 22,
[2092]	0.0	  1 2 3 6 7 8 9 11 13 14 15 16 17 18 19 20 21 22,
[2093]	0.0	  1 7 8 15 16 19 20 21 22,
[2094]	0.0	  1 2 3 5 21 22,
[2095]	0.0	  1 20 21,
[2096]	0.0	  1 10 11 12 13 17 18 19 21 22,
[2097]	0.0	  1 2 3 4 5 6 10 11 12 13 18 21 22,
[2098]	0.0	  1 16 19 21 22,
[2099]	0.0	  1 3 6 7 8 9 15 16 19 20 21 22,
[2100]	0.0	  1 8 11 12 14 15 16 17 18 19 20 21 22,
[2101]	0.0	  1 3 6 9 10 11 12 13 14 15 16 17 18 19 20 21 22,
[2102]	0.0	  1 2 5 10 11 12 13 14 15 17 19 20 21 22,
[2103]	0.0	  1 2 3 5 10 11 12 13 14 15 17 19 20 21 22,
[2104]	0.0	  1 2 3 4 5 9 10 11 12 13 14 17 19 20 21 22,
[2105]	0.0	  1 2 3 4 5 6 10 11 12 13 20 21 22,
[2106]	0.0	  1 3 4 6 7 8 9 15 16 18 19 20 21 22,
[2107]	0.0	  1 2 3 4 5 9 10 11 12 13 21 22,
[2108]	0.0	  1 2 3 4 5 9 10 11 12 13 14 21 22,
[2109]	0.0	  1 2 3 4 5 7 8 9 10 11 12 13 14 17 18 19 20 21 22,
[2110]	0.0	  1 5 6 7 8 10 11 12 13 14 15 16 17 18 19 20,
[2111]	0.0	  1 8 10 11 12 13 14 15 16 17 20 21 22,
[2112]	0.0	  1 8 10 11 12 13 14 15 16 17 21 22,
[2113]	0.0	  1 2 4 6 7 8 9 10 11 12 13 14 15 16 17 20 21 22,
[2114]	0.0	  1 2 4 6 7 8 9 10 11 12 13 14 15 16 17 21 22,
[2115]	0.0	  1 10 12 15 16 17 18 19 20 21 22,
[2116]	0.0	  1 6 7 8,
[2117]	0.0	  1 4 6 7 8 9 10 12 15 16 17 18 19 20 21 22,
[2118]	0.0	  1 2 4 6 7 8 9 21,
[2119]	0.0	  1 2 6 7 8 9 10 11 12 13 14 15 16 17 18 19 20,
[2120]	0.0	  1 2 3 4 5 7 8 10 11 12,
[2121]	0.0	  1 6 7 16 21 22,
[2122]	0.0	  1 6 15 16 19 20 21 22,
[2123]	0.0	  1 10 12 13 17 19 20 21 22,
[2124]	0.0	  1 2 3 4 5 11 12 13 14 17 18 19 20 21 22,
[2125]	0.0	  1 4 8 14 15 16 17 18 19 20 21 22,
[2126]	0.0	  1 2 3 4 5 6 9 10 11 12 13 15 16 17 18 19 20 21 22,
[2127]	0.0	  1 2 4 6 7 8 9 10 14 15 16 17 18 19 20 21 22,
[2128]	0.0	  1 4 5 6 7 8 9 15 16 17 18 19 20 21 22,
[2129]	0.1	  1 2 3 4 5 6 7 8 9 12 15 16 21 22,
[2130]	0.0	  1 2 3 4 5 10 11 12 13 15 16 19 20 21 22,
[2131]	0.0	  1 9 10 11 12 13 14 15 17 18 19 20 21 22,
[2132]	0.0	  1 2 5 6 7 8 9 15 16 17 18 19 20 21 22,
[2133]	0.0	  1 11 12 13 14 20 21 22,
[2134]	0.0	  1 11 12 13 14 17 18 21,
[2135]	0.0	  1 10 11 12 13 14 15 16 17 20 22,
[2136]	0.0	  1 10 11 12 13 14 15 17 22,
[2137]	0.0	  1 7 8 10 11 12 13 14 15 16 17 19 20 21 22,
[2138]	0.0	  1 2 3 4 5 10 11 12 13 21,
[2139]	0.0	  1 2 3 4 10 11 12 13 14 15 16 17 20 21 22,
[2140]	0.0	  1 2 3 4 5 10 11 12 13 14 15 16 17 20 21 22,
[2141]	0.0	  1 2 3 4 5 6 9 10 11 12 13 14 15 16 17 20 21 22,
[2142]	0.0	  1 4 12 15 16 21 22,
[2143]	0.0	  1 2 3 4 5 6 9 13 14 15 16 17 19 20 21 22,
[2144]	0.1	  1 14 16 21 22,
[2145]	0.0	  1 6 9 10 13 14 15 16 17 18 19 20 21 22,
[2146]	0.0	  1 10 12 13 14 16 21 22,
[2147]	0.0	  1 2 4 6 7 8 9 10 11 13 14 15 16 17 18 19 20 21 22,
[2148]	0.0	  1 2 5 10 11 12 13,
[2149]	0.0	  1 2 3 4 5 6 12 21 22,
[2150]	0.0	  1 2 3 4 5 6 7 10 11 12 13 14 17 18 19 21 22,
[2151]	0.0	  1 4 6 7 8 9 21 22,
[2152]	0.0	  1 2 3 4 5 6 7 8 9 10 12 13 21 22,
[2153]	0.0	  1 2 3 4 5 6 7 8 9 10 13 15 16 18 21 22,
[2154]	0.0	  1 5 6 7 8 9 10 13 15 16 21 22,
[2155]	0.0	  1 2 3 4 5 6 10 11 12 13 14 15 17 18 19 20 21 22,
[2156]	0.0	  1 2 3 4 5 12 19 20 21 22,
[2157]	0.0	  1 2 4 5 10 11 12 13 14,
[2158]	0.0	  1 6 7 8 9 15 16 17 18 19 21 22,
[2159]	0.0	  1 5 6 7 8 9 16 18 21 22,
[2160]	0.0	  1 6 7 9 16 18 21 22,
[2161]	0.0	  1 6 9 16 18 21 22,
[2162]	0.0	  1 6 9,
[2163]	0.0	  1 6 7 9 21,
[2164]	0.0	  1 2 3 4 5 6 7 8 9 10 11 12 15 16 17 18 19 20 22,
[2165]	0.0	  1 2 3 4 5 6 7 8 9 12 14 16 17 18 19 20 21 22,
[2166]	0.0	  1 2 3 4 5 6 7 8 9 12 14 21 22,
[2167]	0.0	  1 5 10 11 12 13 22,
[2168]	0.0	  1 3 4 10 11 12 21 22,
[2169]	0.0	  1 2 3 4 5 6 9 10 12 21 22,
[2170]	0.0	  1 13 15 16 18 19 20 21 22,
[2171]	0.0	  1 2 3 4 5 6 7 8 9 10 12 15 16 18 21 22,
[2172]	0.0	  1 12 20 21 22,
[2173]	0.0	  1 3 4 11 12 13 14 17 18 19 20 21 22,
[2174]	0.0	  1 10 11 12 13 15 21 22,
[2175]	0.0	  1 2 3 4 10 11 12 13 20 21 22,
[2176]	0.0	  1 12 13,
[2177]	0.0	  1 6 9 11 12 21 22,
[2178]	0.0	  1 3 4 6 7 8 9 11 12 21 22,
[2179]	0.0	  1 6 7 8 9 11 13 15 16 17 18 19 20 21 22,
[2180]	0.0	  1 4 6 7 8 15 16 17 18 19 20 21 22,
[2181]	0.0	  1 2 3 4 6 7 8 15 16 19 20 21 22,
[2182]	0.0	  1 9 18,
[2183]	0.0	  1 6 7 8 9 16 17 18 19 20 21 22,
[2184]	0.0	  1 7 9 10 11 12 13 14 15 16 17 18 19 20 21,
[2185]	0.1	  1 14 17 18 19 20 21,
[2186]	0.0	  1 14 19 21 22,
[2187]	0.0	  1 2 3 5 10 13 14 15 16 17 18 19 20 21 22,
[2188]	0.0	  1 3 4 6 7 8 9 16 19 20 21 22,
[2189]	0.0	  1 16 18,
[2190]	0.0	  1 15 16 18 19 20 21,
[2191]	0.0	  1 2 3 4 5 6 7 8 10 11 12 13 14 17 19 20 21 22,
[2192]	0.0	  1 10 12 13 18 19 20 21 22,
[2193]	0.0	  1 6 7 8 9 13 14 15 16 17 18 19 20 21,
[2194]	0.1	  1 3 5 6 7 8 9 15 16 17 18 19 20 21 22,
[2195]	0.0	  1 4 6 7 8 9 15 16 19 21 22,
[2196]	0.0	  1 2 3 4 6 7 8 9 14 15 16 17 19 20 21 22,
[2197]	0.0	  1 6 9 13 14 15 16 19 20 21 22,
[2198]	0.0	  1 2 3 4 6 7 8 9 12 13 14 15 16 19 20 21 22,
[2199]	0.0	  1 2 3 4 12 13 14 21 22,
[2200]	0.0	  1 4 6 7 8 9 11 15 16 17 18 19 20 21 22,
[2201]	0.0	  1 7 8 11 12 15 16 17 18 19 20 21 22,
[2202]	0.0	  1 10 11 12 13 14 20,
[2203]	0.0	  1 10 11 12 13 14 19 20 21,
[2204]	0.1	  1 2 3 4 5 6 7 8 9 10 11 12 13 14 16 21,
[2205]	0.0	  1 12 13 14 15 16 21 22,
[2206]	0.0	  1 2 3 4 5 6 7 9 15 16 19 20 21 22,
[2207]	0.0	  1 11 12 13 17 18 19 21 22,
[2208]	0.0	  1 2 3 4 5 6 7 8 10 11 12 13 17 18 21 22,
[2209]	0.0	  1 2 3 4 5 6 7 8 9 10 11 12 13 14 15 19 20 21 22,
[2210]	0.0	  1 6 15 16 17 18 19 20 21 22,
[2211]	0.0	  1 2 5 10 11 12 13 14 15 16 20 21 22,
[2212]	0.0	  1 10 12 13 14 18 19 20 21 22,
[2213]	0.0	  1 13 14 18 19 20 21 22,
[2214]	0.0	  1 13 17 18 19 21 22,
[2215]	0.0	  1 2 3 4 5 6 7 8 9 10 11 12 13 17 18 19 20 21,
[2216]	0.0	  1 2 3 4 5 6 7 8 9 10 11 12 13 16 17 18 19 20 21,
[2217]	0.1	  1 2 4 6 7 8 9 10 11 12 13 14 15 16 17 18 19 21 22,
[2218]	0.0	  1 2 3 4 5 6 7 8 10 11 12 13 14 15 21 22,
[2219]	0.0	  1 4 13 14 15 16 17 18 19 20 21 22,
[2220]	0.0	  1 2 3 4 16 21 22,
[2221]	0.0	  1 6 7 8 9 10 11 12 13 14 15 16 17 18 19 21 22,
[2222]	0.0	  1 4 15 16 17 19 20 21 22,
[2223]	0.0	  1 4 16 19 20 21 22,
[2224]	0.0	  1 2 3 4 5 6 8 13 14 15 16 17 18 19 20 21 22,
[2225]	0.0	  1 2 3 4 5 6 8 14 15 16 17 18 19 20 21 22,
[2226]	0.0	  1 2 3 4 5 6 7 8 10 13 14 15 16 17 18 19 20 21 22,
[2227]	0.0	  1 3 11 12 13 14 21 22,
[2228]	0.0	  1 2 4 5 6 7 8 9 13 14 15 16 17 18 19 20 21 22,
[2229]	0.0	  1 6 7 9 15 16 20 21 22,
[2230]	0.0	  1 6 9 12 15 16 19 20 21 22,
[2231]	0.0	  1 12 15 16 19 20 21 22,
[2232]	0.0	  1 2 3 4 5 6 7 8 9 10 11 12 13 16,
[2233]	0.0	  1 13 14 22,
[2234]	0.0	  1 2 3 4 6 9 10 11 12 13 14 15 17 18 19 20 21 22,
[2235]	0.0	  1 2 3 4 5 6 7 8 10 11 12 13 14 15 16 17 20 21 22,
[2236]	0.0	  1 3 4 6 7 8 9 12 15 16 17 18 19 20 21 22,
[2237]	0.0	  1 6 7 8 11 13 14 15 16 17 18 19 20 21 22,
[2238]	0.1	  1 2 3 4 5 6 7 9 10 11 12 13 14 15 16 17 18 20 21 22,
[2239]	0.0	  1 2 3 6 7 8 9 10 11 12 13 14 15 16 17 19 20 21 22,
[2240]	0.0	  1 4 6 7 8 9 15 16 17 18 19 20 21,
[2241]	0.0	  1 2 3 4 5 6 7 8 9 14 15 16 17 18 19 20 22,
[2242]	0.0	  1 6 7 9 15 16 21 22,
[2243]	0.0	  1 2 3 4 5 6 7 9 10 11 12 13 14 15 16 21 22,
[2244]	0.0	  1 2 3 4 5 10 11 12 13 14 16 21 22,
[2245]	0.0	  1 2 3 4 5 8 10 11 12 13 14 17 18 19 20,
[2246]	0.0	  1 2 3 4 5 6 9 12 13 21 22,
[2247]	0.0	  1 2 3 4 5 6 12 13 21 22,
[2248]	0.0	  1 10 11 12 13 14 20 21,
[2249]	0.0	  1 2 3 4 5 15 16 17 18 19 20 21 22,
[2250]	0.0	  1 2 3 4 5 10 15 16 17 18 19 20 21 22,
[2251]	0.0	  1 2 3 4 5 7 9 10 11 12 13 14 17 18 19 20 21 22,
[2252]	0.0	  1 2 3 4 5 7 9 10 11 12 13 14 15 17 18 19 20 21 22,
[2253]	0.0	  1 6 7 8 9 10 11 12 13 14 16 21 22,
[2254]	0.0	  1 2 3 4 5 7 8 10 11 12 15 16 17 18 19 20 21 22,
[2255]	0.0	  1 12 14 17 19 20 21 22,
[2256]	0.0	  1 10 15 16,
[2257]	0.0	  1 8 10 11 13 14 15 16 17 18 19 20 21 22,
[2258]	0.0	  1 5 10 12 13 21 22,
[2259]	0.0	  1 2 3 4 5 7 8 10 11 12 13 14 15 16 21 22,
[2260]	0.0	  1 2 3 4 5 6 7 8 10 11 12 16 21 22,
[2261]	0.0	  1 3 5 6 10 11 12 13 14 15 16 17 18 19 20 21 22,
[2262]	0.0	  1 3 5 10 11 12 13,
[2263]	0.0	  1 10 11 12 13 14 16 19 20 21 22,
[2264]	0.1	  1 3 4 21 22,
[2265]	0.0	  1 2 3 4 5 6 7 8 9 10 11 12 13 16 21,
[2266]	0.0	  1 10 14 15 16 17 19 20 21 22,
[2267]	0.0	  1 2 3 4 5 6 7 8 9 11 12 13 16 17 18 19 20 21 22,
[2268]	0.0	  1 15 16 17,
[2269]	0.0	  1 6 9 14 15 16 19 20 21 22,
[2270]	0.0	  1 2 3 4 5 6 7 9 10 11 12 13 15 16 21 22,
[2271]	0.1	  1 3 6 7 8 9 13 14 15 16 17 18 19 20 21 22,
[2272]	0.0	  1 18 19 20 21,
[2273]	0.0	  1 6 7 9 11 12 21 22,
[2274]	0.0	  1 2 4 6 7 8 9 11 12 13 14 21 22,
[2275]	0.0	  1 2 3 4 5 6 10 11 12 13 16 21 22,
[2276]	0.0	  1 2 3 4 14 19 20 21 22,
[2277]	0.0	  1 2 3 4 5 14 19 20 21 22,
[2278]	0.0	  1 13 18 19 20 21 22,
[2279]	0.0	  1 3 4 5 8 10 11 12 13 14 15 16 17 18 19 20 21 22,
[2280]	0.0	  1 17 18 19 20 22,
[2281]	0.0	  1 2 3 4 10 12 13 14 15 16 17 18 19 20 21 22,
[2282]	0.0	  1 2 3 4 5 6 7 21 22,
[2283]	0.0	  1 2 3 4 5 6 7 11 12 13 21 22,
[2284]	0.0	  1 2 3 4 5 6 11 12 13 21 22,
[2285]	0.0	  1 2 3 4 5 10 11 12 13 14 16 17 19 20 21 22,
[2286]	0.0	  1 2 3 4 5 10 11 12 13 14 16 19 20 21 22,
[2287]	0.0	  1 2 3 4 5 6 7 9 10 11 12 13 14 16 19 20 21 22,
[2288]	0.0	  1 2 3 4 5 14 15 16 19 20 21 22,
[2289]	0.0	  1 2 3 4 5 14 15 16 17 19 20 21 22,
[2290]	0.0	  1 4 19 20 21 22,
[2291]	0.0	  1 2 3 4 5 6 7 8 12 19 20 21 22,
[2292]	0.0	  1 5 10 11 12 13 17 18 19 20 21 22,
[2293]	0.0	  1 6 9 15 16 18 21 22,
[2294]	0.0	  1 13 14 15 16 17 19 20 22,
[2295]	0.0	  1 13 14 15 16 17 19 20,
[2296]	0.0	  1 2 3 4 5 6 9 10 11 12 13 14 16 19 20 21 22,
[2297]	0.1	  1 10 11 12 13 14 15 16 20 21 22,
[2298]	0.0	  1 2 3 4 5 6 7 8 9 11 12 14 15 16 17 18 19 21 22,
[2299]	0.0	  1 2 3 4 5 6 7 8 9,
[2300]	0.0	  1 2 3 4 5 6 7 8 9 15 16 19 20 21,
[2301]	0.0	  1 10 11 12 17 18,
[2302]	0.0	  1 7 8 10 12 15 16 17 18 19 20 21 22,
[2303]	0.0	  1 6 7 8 9 10 12 15 16 17 18 19 20 21 22,
[2304]	0.0	  1 2 3 4 5 6 7 8 9 10 11 12 13 14 18 20 21 22,
[2305]	0.0	  1 2 3 4 5 6 7 8 9 10 12 13 15 16 20 21 22,
[2306]	0.0	  1 6 7 8 9 12 15 16 17 18 19 20 21 22,
[2307]	0.0	  1 7 8 12 15 16 17 18 19 20 21 22,
[2308]	0.0	  1 18 19,
[2309]	0.0	  1 2 3 4 5 6 7 8 9 10 16 18 19 20 21 22,
[2310]	0.0	  1 6 7 9 10 11 13 14 15 16 17 18 19 20 21 22,
[2311]	0.0	  1 7 10 11 12 14 15 16 17 18 19 20 21 22,
[2312]	0.0	  1 2 3 4 5 9 10 14 15 16 17 18 19 20 21 22,
[2313]	0.0	  1 2 3 4 5 8 9 10 14 15 16 17 18 19 20 21 22,
[2314]	0.0	  1 2 3 4 5 7 8 9 10 11 12 14 15 16 17 18 19 20 21 22,
[2315]	0.0	  1 2 3 4 5 8 13 14 15 16 17 18 19 20 21 22,
[2316]	0.0	  1 2 3 4 5 6 7 8 9 10 11 12 13 14 16 17 21 22,
[2317]	0.0	  1 7 15 16 19 20 21 22,
[2318]	0.0	  1 6 7 8 16 18 21 22,
[2319]	0.0	  1 6 7 8 9 16 18 21 22,
[2320]	0.0	  1 2 3 4 5 6 7 8 9 10 14 15 16 17 18 19 20 22,
[2321]	0.0	  1 2 4 5 6 7 8 9 10 12 13 14 15 16 17 18 19 20 21 22,
[2322]	0.0	  1 2 4 5 10 11 12 13 14 15 17 18 21 22,
[2323]	0.0	  1 6 7 8 15 16 19 21 22,
[2324]	0.0	  1 6 7 8 18 21 22,
[2325]	0.0	  1 12 13 16 17 18 19 20 21 22,
[2326]	0.0	  1 10 11 12 13 15 16 17 18 19 20,
[2327]	0.0	  1 4 6 7 8 9 10 11 12 13 14 15 16 21 22,
[2328]	0.0	  1 2 3 4 6 7 8 9 21 22,
[2329]	0.0	  1 10 11 12 13 14 18 19 20 21 22,
[2330]	0.0	  1 7 8 10 11 12 13 14 17 18,
[2331]	0.0	  1 5 6 7 8 9 10 11 12 13 14 17 18 21,
[2332]	0.0	  1 5 6 7 8 9 10 11 12 13 14 17 18,
[2333]	0.0	  1 5 11 12 13 14 15 16 17 18 19 20 21 22,
[2334]	0.0	  1 7 10 11 12 13 14 21 22,
[2335]	0.0	  1 4 6 7 8 10 11 12 13 14 17 18 21 22,
[2336]	0.0	  1 7 10 11 12 13 14 17 18 19 21 22,
[2337]	0.0	  1 14 15 16 20 22,
[2338]	0.0	  1 2 3 4 14 15 16 17 19 20 21 22,
[2339]	0.1	  1 2 3 4 5 6 9 14 15 16 19 20 21 22,
[2340]	0.0	  1 12 13 14 17 19 20 21 22,
[2341]	0.0	  1 6 11 12 13 21 22,
[2342]	0.0	  1 6 7 8 9 10 13 14 15 16 17 18 19 20,
[2343]	0.0	  1 6 7 8 9 10 11 13 14 15 16 17 18 19 20 21,
[2344]	0.0	  1 7 8 10 12 13 14 15 16 17 18 19 20 21 22,
[2345]	0.0	  1 14 15 17 18 19 20 21,
[2346]	0.1	  1 10 11 12 14,
[2347]	0.0	  1 2 3 9 14 15 16 17 18 19 20 21 22,
[2348]	0.0	  1 4 21,
[2349]	0.0	  1 3 5 6 7 8 9 10 11 12 13 15 16 18 19 20 21 22,
[2350]	0.0	  1 6 7 8 9 10 11 12 13 15 16 18 19 20 21 22,
[2351]	0.0	  1 2 3 4 5 6 9 10 11 12 13 18 19 20 21 22,
[2352]	0.0	  1 2 3 4 5 6 16 19 20 21 22,
[2353]	0.0	  1 2 3 4 5 10 13 14 15 16 17 18 19 20 21 22,
[2354]	0.0	  1 11 12 13 14 15 16 17 21 22,
[2355]	0.0	  1 10 12 14,
[2356]	0.0	  1 2 3 4 5 6 7 8 9 10 11 12 14 15 16 20 21 22,
[2357]	0.0	  1 2 3 4 5 6 9 10 11 12 13 14 17 20 21 22,
[2358]	0.0	  1 5 19 20 21 22,
[2359]	0.0	  1 6 7 8 9 10 11 12 13 14 15 16 17 18,
[2360]	0.0	  1 2 3 4 6 7 8 9 10 11 12 13 14 15 16 17 18,
[2361]	0.0	  1 6 7 8 10 11 12 13 14 16 17 18 19 20 21 22,
[2362]	0.0	  1 3 4 10 12 21 22,
[2363]	0.0	  1 2 3 4 5 6 7 8 9 10 11 12 15 16 18 20 21 22,
[2364]	0.0	  1 2 3 5 6 7 8 9 10 11 12 13 14 21 22,
[2365]	0.0	  1 4 10 12 21 22,
[2366]	0.0	  1 2 3 4 5 6 7 8 9 11 12 13 14 17 18 19 21 22,
[2367]	0.0	  1 2 3 4 5 6 7 8 9 11 12 13 14 15 17 18 19 20 21 22,
[2368]	0.0	  1 6 7 8 9 10 11 15 16 17 18 19 20,
[2369]	0.0	  1 2 3 4 10 11 12 13 14 18 21 22,
[2370]	0.0	  1 15 16 19 21 22,
[2371]	0.0	  1 10 12 13 19 21 22,
[2372]	0.0	  1 2 3 4 5 6 7 8 9 10 11 12 13 17,
[2373]	0.0	  1 6 7 8 10 13 14 15 16 17 18 19 20 21 22,
[2374]	0.0	  1 2 3 5 6 7 8 9 10 15 16 19 20 21 22,
[2375]	0.0	  1 5 6 7 8 9 10 11 12 13 15 16 20 21 22,
[2376]	0.0	  1 2 4 5 6 7 8 9 10 11 12 13 15 16 20 21 22,
[2377]	0.0	  1 2 3 4 5 6 7 8 9 10 11 12 14 15 16 17 21 22,
[2378]	0.0	  1 6 7 8 9 15 16 21,
[2379]	0.0	  1 10 11 13 14 17 18,
[2380]	0.0	  1 2 3 4 6 7 8 9 10 11 12 13 15 16 17 19 20 21 22,
[2381]	0.0	  1 7 8 10 11 12 13 14 15 16 17 18 21 22,
[2382]	0.0	  1 4 6 7 8 9 11 13 15 16 17 18 19 20 21 22,
[2383]	0.0	  1 2 3 4 5 6 7 8 10 11 12 13 15 16 21 22,
[2384]	0.0	  1 14 20 21 22,
[2385]	0.0	  1 6 7 8 10 12 16 21 22,
[2386]	0.0	  1 3 6 7 8 9 10 11 12 13 14 15 16 17 18 21 22,
[2387]	0.0	  1 2 3 4 5 9 10 11 12 13 14 15 17 18 19 20,
[2388]	0.0	  1 13 16 21 22,
[2389]	0.0	  1 6 12 13 14 15 16 17 18 19 20 21 22,
[2390]	0.0	  1 2 4 5 10 11 12 13 14 15 21 22,
[2391]	0.0	  1 16 19 20 21,
[2392]	0.0	  1 3 4 6 7 8 9 12 15 16 19 20 21 22,
[2393]	0.0	  1 3 4 6 7 8 9 11 12 15 16 19 20 21 22,
[2394]	0.0	  1 2 3 4 6 7 8 9 10 11 12 15 16 19 20 21 22,
[2395]	0.0	  1 7 8 9 10 11 12 13 15 16 17 18 19 20,
[2396]	0.0	  1 2 3 4 5 10 11 12 13 17 21 22,
[2397]	0.0	  1 2 3 4 6 7 8 9 10 11 12 13 15 16 18 19 20 21 22,
[2398]	0.0	  1 2 3 4 5 6 7 8 9 10 12 14 15 16 17 18 19 20 22,
[2399]	0.0	  1 10 11 13 14 17 18 19 20,
[2400]	0.0	  1 2 3 4 6 9 21 22,
[2401]	0.0	  1 2 3 4 22,
[2402]	0.0	  1 5 6 7 8 9 15 16 17 18 19 20,
[2403]	0.0	  1 2 3 4 5 6 7 8 10 11 12 13 15 16 17 18 21 22,
[2404]	0.0	  1 6 8 9 13 15 16 17 18 19 20 21 22,
[2405]	0.0	  1 4 6 7 8 9 12 13 15 16 17 18 19 20 21 22,
[2406]	0.0	  1 6 9 12 13 15 16 17 18 19 20 21 22,
[2407]	0.0	  1 11 12 13 15 16 17 18 19 20 21 22,
[2408]	0.0	  1 4 5 6 7 8 9 10 12 13 14 15 16 17 18 19 20 21 22,
[2409]	0.1	  1 2 3 10 11 12 13 14 15 17 18 19 20 21 22,
[2410]	0.0	  1 2 5 10 12 13 14 21 22,
[2411]	0.0	  1 3 6 7 8 9 10 11 12 13 14 15 16 17 18 19 20 22,
[2412]	0.0	  1 2 3 4 5 7 10 11 12 13 14 21 22,
[2413]	0.0	  1 2 3 4 5 6 7 8 9 12 14 15 16 20 21 22,
[2414]	0.0	  1 2 3 4 5 6 7 8 9 12 14 15 16 21 22,
[2415]	0.0	  1 6 7 8 9 10 11 12 13 16 19 20 21 22,
[2416]	0.0	  1 2 4 6 7 8 9 21 22,
[2417]	0.0	  1 5 12 13 14 15 16 17 18 19 20 21 22,
[2418]	0.0	  1 2 3 4 5 6 12 13 14 15 16 17 18 19 20 21 22,
[2419]	0.0	  1 2 3 4 5 6 7 8 10 11 12 13 17 18 19 21 22,
[2420]	0.0	  1 10 12 14 21 22,
[2421]	0.0	  1 6 7 8 10 11 12 13 18 21 22,
[2422]	0.0	  1 5 6 7 8 9 10 11 12 13 16 17 18 19 20 21 22,
[2423]	0.0	  1 2 3 4 5 10 12 14 15 16 17 18 19 20 21 22,
[2424]	0.0	  1 8 14 15 17 18 19 20 21 22,
[2425]	0.0	  1 4 6 7 8 9 10 11 12 13 21 22,
[2426]	0.0	  1 17 19 20 21,
[2427]	0.0	  1 2 3 4 5 6 9 10 11 12 13 14 15 17 19 20 21 22,
[2428]	0.0	  1 2 3 4 5 6 7 8 9 11 12 15 16 20 21 22,
[2429]	0.0	  1 8 10 11 12 13 14 15 16 17 18 21 22,
[2430]	0.0	  1 2 3 4 5 6 7 8 9 10 11 12 13 14 17 18 19 20 22,
[2431]	0.0	  1 9 10 11 12 13 14 15 16 17 18 19 20 21,
[2432]	0.0	  1 10 13 22,
[2433]	0.0	  1 14 17 22,
[2434]	0.0	  1 7 8 14 15 17 18 19 20 21 22,
[2435]	0.0	  1 10 11 12 13 14 15 19 20 21 22,
[2436]	0.0	  1 2 3 4 5 8 10 13 14 15 16 17 18 19 20 21 22,
[2437]	0.0	  1 6 7 8 14 15 16 19 20 21 22,
[2438]	0.0	  1 2 3 19 20 21 22,
[2439]	0.0	  1 2 3 4 10 11 12 14 21 22,
[2440]	0.0	  1 11 12 13 14 19 21 22,
[2441]	0.0	  1 2 3 4 5 12 13 21 22,
[2442]	0.0	  1 2 3 4 5 6 7 8 9 10 11 15 16 17 18 19 20,
[2443]	0.0	  1 2 3 4 5 6 7 8 9 10 12 14 15 16 17 18 19 20,
[2444]	0.0	  1 10 11 12 13 14 18 22,
[2445]	0.0	  1 7 8 11 12 14 15 16 17 18 19 20 21 22,
[2446]	0.0	  1 2 3 4 5 14 17 19 20 21 22,
[2447]	0.0	  1 6 7 9 10 11 12 13 14 17 18 21 22,
[2448]	0.0	  1 10 13 14 15 16,
[2449]	0.0	  1 2 3 4 5 6 7 8 9 15 16 17 18 19 20 21,
[2450]	0.0	  1 10 13 18 21 22,
[2451]	0.0	  1 17 18 19 21,
[2452]	0.0	  1 4 6 7 8 9 10 11 12 13 15 16 21 22,
[2453]	0.0	  1 5 10 11 12 13 14 22,
[2454]	0.0	  1 2 3 4 5 6 7 8 15 16 17 18 19 20 21 22,
[2455]	0.0	  1 2 3 4 12 17 18 19 20 21 22,
[2456]	0.0	  1 2 3 4 5 6 7 9 10 11 12 17 18 19 20 21 22,
[2457]	0.0	  1 2 5 8 9 10 11 12 13 14 15 16 17 18 19 20 21 22,
[2458]	0.0	  1 5 6 9 13 14 15 16 17 18 19 20 21 22,
[2459]	0.0	  1 10 11 12 17 18 19 20 21 22,
[2460]	0.0	  1 14 15 16 17 18 21,
[2461]	0.0	  1 2 3 4 5 6 9 10 11 12 13 14 15 16 17 18 19 20 22,
[2462]	0.0	  1 2 3 4 10 11 12 13 14 15 16 21 22,
[2463]	0.0	  1 11 14 21 22,
[2464]	0.0	  1 13 14 17 21 22,
[2465]	0.0	  1 2 4 5 10 11 12 13 14 17 18 19 21 22,
[2466]	0.0	  1 2 3 4 5 6 7 8 9 10 11 12 15 16,
[2467]	0.0	  1 2 3 4 5 6 7 8 9 10 11 12 15 16 17 19 20 22,
[2468]	0.0	  1 2 3 4 5 6 7 8 9 10 11 12 15 16 20 22,
[2469]	0.0	  1 10 15 16 21 22,
[2470]	0.0	  1 10 15 16 17 18 21 22,
[2471]	0.0	  1 15 16 17 18 21 22,
[2472]	0.0	  1 15 16 17 18 19 21 22,
[2473]	0.0	  1 5 11 12 13 21 22,
[2474]	0.0	  1 2 3 4 5 6 7 9 15 16 21 22,
[2475]	0.0	  1 2 3 5 13 14 21 22,
[2476]	0.0	  1 3 5 6 7 8 9 15 16 18 19 20 21 22,
[2477]	0.0	  1 5 16 21 22,
[2478]	0.0	  1 11 13 14 15 16 17 18 19 20,
[2479]	0.0	  1 7 14 15 17 18 19 20 21 22,
[2480]	0.0	  1 2 3 4 5 6 7 8 9 14 21 22,
[2481]	0.0	  1 2 3 4 5 6 7 10 12 21 22,
[2482]	0.0	  1 2 10 11 12 13 14 15 16 19 20 21 22,
[2483]	0.0	  1 2 3 5 10 11 12 13 14 17 18 20 21 22,
[2484]	0.0	  1 2 3 4 5 6 7 9 10 11 12 13 20 21 22,
[2485]	0.0	  1 2 3 4 5 10 11 12 14 15 16 17 18 19 20 21 22,
[2486]	0.0	  1 6 7 8 12 14 15 16 17 18 19 20 21 22,
[2487]	0.0	  1 4 10 11 12 13 15 16 17 19 20 21 22,
[2488]	0.0	  1 2 3 4 5 6 7 8 9 12 19 20 21 22,
[2489]	0.0	  1 2 3 4 5 6 7 12 14 15 16 17 18 19 20 21 22,
[2490]	0.0	  1 10 12 13 14 15 16 20 21 22,
[2491]	0.0	  1 6 7 8 9 10 11 12 13 14 15 16 21 22,
[2492]	0.0	  1 6 7 9 10 11 12 13 17 18 19 20 21 22,
[2493]	0.0	  1 4 6 7 8 9 10 11 12 13 17 18 19 20 21 22,
[2494]	0.0	  1 2 3 4 6 7 8 9 10 11 12 13 17 18 19 20 21 22,
[2495]	0.0	  1 2 3 4 5 6 7 8 9 11 14 15 16 17 18 19 21 22,
[2496]	0.0	  1 2 3 4 5 19 20 21 22,
[2497]	0.0	  1 2 3 4 5 20 21 22,
[2498]	0.0	  1 6 9 10 11 12 13 18 21 22,
[2499]	0.0	  1 2 3 4 5 6 7 8 9 10 11 12 13 16 18 21,
[2500]	0.0	  1 10 13 14 15 16 17 18 19 20 21,
[2501]	0.0	  1 2 3 4 5 10 11 12 14 15 21 22,
[2502]	0.0	  1 2 3 4 6 7 9 14 15 16 17 18 19 20 21 22,
[2503]	0.0	  1 6 7 8 9 10 11 13 14 15 16 17 18 19 20,
[2504]	0.0	  1 8 10 11 12 13 14,
[2505]	0.0	  1 2 3 4 5 6 10 11 12 13 19 20 21 22,
[2506]	0.0	  1 6 7 8 10 11 13 14 15 16 17 18 19 20 21 22,
[2507]	0.0	  1 10 12 13 15 16 19 20 21 22,
[2508]	0.0	  1 2 3 4 5 6 7 8 9 12 13 15 16 19 20 21 22,
[2509]	0.0	  1 2 3 4 5 6 7 8 9 11 12 13 15 16 17 19 20 21 22,
[2510]	0.0	  1 2 3 4 5 10 11 12 13 14 15 16 18 19 20 21 22,
[2511]	0.0	  1 2 3 4 5 6 7 8 9 11 14 15 16 17 19 20 21 22,
[2512]	0.0	  1 2 3 4 6 7 8 10 11 12 13 14 16 21 22,
[2513]	0.0	  1 6 9 10 11 12 13 14 17 18 19 20 21 22,
[2514]	0.0	  1 2 4 5 6 7 8 9 10 11 12 13 14 17 18 19 20 21,
[2515]	0.0	  1 2 4 6 7 8 9 10 15 16 21 22,
[2516]	0.0	  1 2 4 5 6 7 8 9 10 11 12 13 14 15 16 17 18 19 20 22,
[2517]	0.0	  1 18 19 21 22,
[2518]	0.0	  1 2 3 4 6 7 8 21 22,
[2519]	0.0	  1 2 3 4 6 7 8 9 10 12 15 16 17 18 19 20 21 22,
[2520]	0.0	  1 2 3 5 10 11 12 13 14 15 16 18 19 20 21 22,
[2521]	0.0	  1 13 20 21 22,
[2522]	0.0	  1 2 3 4 5 10 11 12 13 14 19 21 22,
[2523]	0.0	  1 2 3 4 5 6 7 8 9 10 11 12 16 17 18 21 22,
[2524]	0.0	  1 2 3 4 5 6 7 8 9 11 12 15 16 17 18 21 22,
[2525]	0.0	  1 3 10 11 12 13 14 15 17 18 19 20 21 22,
[2526]	0.0	  1 6 7 8 9 11 12 13 15 16 17 18 19 20 21 22,
[2527]	0.0	  1 6 7 8 10 12 15 16 21 22,
[2528]	0.0	  1 2 3 4 5 6 7 8 10 11 12 13 19 21 22,
[2529]	0.0	  1 7 10 12 13 14 15 16 17 18 19 20 21 22,
[2530]	0.0	  1 2 4 6 7 8 9 15 16 18 19 20 21 22,
[2531]	0.0	  1 5 15 16 17 18 19 20 21 22,
[2532]	0.0	  1 2 3 4 5 6 7 9 10 12 15 16 17 18 19 20 21 22,
[2533]	0.0	  1 7 8 10 11 12 13 14,
[2534]	0.0	  1 3 4 6 7 8 9 11 14 15 16 17 18 19 20 21 22,
[2535]	0.0	  1 2 3 4 5 6 7 8 9 11 12 13 16 19 20 21 22,
[2536]	0.0	  1 14 15 16 17 18 19,
[2537]	0.0	  1 10 11 13 18 21 22,
[2538]	0.0	  1 6 9 14 15 16 20 21 22,
[2539]	0.0	  1 2 3 4 5 9 10 11 12 13 14 17 18,
[2540]	0.0	  1 2 3 4 5 6 7 8 9 10 11 12 13 14 17 19 21 22,
[2541]	0.0	  1 2 3 4 5 6 7 8 10 11 12 13,
[2542]	0.0	  1 5 6 7 8 9 10 14 15 16 17 18 19 20 21 22,
[2543]	0.0	  1 5 6 7 8 9 13 15 16 17 18 19 20 21 22,
[2544]	0.0	  1 13 16 18 21 22,
[2545]	0.0	  1 2 3 4 5 6 7 8 9 15 16 18 20 21 22,
[2546]	0.0	  1 6 7 8 9 13 14 15 16 17 18 19 20,
[2547]	0.0	  1 5 6 7 8 9 13 14 15 16 17 18 19 20,
[2548]	0.0	  1 2 3 4 6 7 8 14 15 16 17 18 19 20 21 22,
[2549]	0.0	  1 2 3 4 6 7 8 11 12 13 14 15 16 17 18 19 20 21 22,
[2550]	0.0	  1 2 3 5 9 10 11 12 13 14 17 18 19 20 21 22,
[2551]	0.0	  1 10 11 12 13 18 19 20 21 22,
[2552]	0.0	  1 4 6 7 8 9 12 14 15 16 17 18 19 20 21 22,
[2553]	0.0	  1 2 4 5 6 7 8 9 10 15 16 17 18 19 20 21 22,
[2554]	0.0	  1 15 16 18 19 21 22,
[2555]	0.0	  1 15 16 18 21 22,
[2556]	0.0	  1 10 12 13 15 16 17 18 19 20 21 22,
[2557]	0.0	  1 2 4 5 10 11 12 13 14 15 16 18 19 20 21 22,
[2558]	0.0	  1 2 3 4 5 8 10 11 12 13 14 17 18 19 20 22,
[2559]	0.0	  1 2 3 6 7 8 9 10 13 14 15 16 17 18 19 20 21 22,
[2560]	0.0	  1 10 12 13 20 21 22,
[2561]	0.0	  1 6 7 9 15 16 18 21 22,
[2562]	0.0	  1 4 10 11 12 13 14 15 16 17 18 21 22,
[2563]	0.0	  1 4 10 11 12 13 14 15 16 17 21 22,
[2564]	0.0	  1 4 6 7 8 9 15 16 17 18 19 20,
[2565]	0.0	  1 2 10 13 14 15 16 17 18 19 20 21 22,
[2566]	0.0	  1 2 3 10 13 14 15 16 17 18 19 20 21 22,
[2567]	0.0	  1 2 3 15 16 19 20 21 22,
[2568]	0.0	  1 2 3 4 5 6 7 8 9 10 11 15 16 18 19 20 21 22,
[2569]	0.0	  1 3 6 7 8 9 10 12 13 14 15 16 17 18 19 20 21 22,
[2570]	0.0	  1 10 11 12 13 14 17 20 21 22,
[2571]	0.0	  1 2 3 5 9 10 11 12 13 14 15 17 18 19 20 21 22,
[2572]	0.0	  1 6 10 11 12 13 15 16 17 18 19 20 21 22,
[2573]	0.0	  1 5 6 7 8 9 10 11 13 15 16 17 18 19 20 21 22,
[2574]	0.0	  1 6 7 8 9 10 11 13 15 16 17 18 19 20 21 22,
[2575]	0.0	  1 2 3 4 9 15 16 17 18 19 20 21 22,
[2576]	0.0	  1 2 3 9 15 16 17 18 19 20 21 22,
[2577]	0.0	  1 10 12 13 14 15 16,
[2578]	0.0	  1 2 3 4 5 6 7 9 15 16 17 18 19 20 21 22,
[2579]	0.0	  1 6 7 8 9 15 16 19 20,
[2580]	0.0	  1 5 6 7 8 9 15 16 19 20,
[2581]	0.0	  1 2 3 4 5 6 7 8 9 10 15 16 19 20,
[2582]	0.0	  1 2 3 4 5 6 7 8 9 10 11 12 15 16 19 20 22,
[2583]	0.0	  1 2 3 5 10 11 12 13 14 16 19 20 21 22,
[2584]	0.0	  1 11 13 18 21 22,
[2585]	0.0	  1 10 12 15 16 21 22,
[2586]	0.0	  1 4 6 7 8 9 10 11 12 21 22,
[2587]	0.0	  1 2 3 4 5 10 11 12 13 14 15 16 17 18 21 22,
[2588]	0.0	  1 11 12 13 18 21 22,
[2589]	0.0	  1 11 12 13 17 18 21 22,
[2590]	0.0	  1 17 18 19 22,
[2591]	0.0	  1 6 7 8 9 15 16 17 18 19 20 22,
[2592]	0.0	  1 3 5 9 10 11 12 13 14 15 16 17 18 19 20,
[2593]	0.0	  1 5 10 11 12 21 22,
[2594]	0.0	  1 6 7 10 11 12 13 14 18 21 22,
[2595]	0.0	  1 6 7 10 11 12 13 21 22,
[2596]	0.0	  1 2 3 4 5 7 8 9 10 11 12 13 14 17 18,
[2597]	0.0	  1 2 3 4 5 8 10 11 12 13 19 21 22,
[2598]	0.0	  1 2 3 4 5 10 12 13 14 15 16 19 20 21 22,
[2599]	0.0	  1 2 3 4 5 10 11 12 13 14 15 16 17 18 20 21 22,
[2600]	0.0	  1 11 12 20 21 22,
[2601]	0.0	  1 2 10 11 12 13 14 17 21 22,
[2602]	0.0	  1 5 6 7 8 9 10 13 21 22,
[2603]	0.0	  1 2 4 5 6 7 8 9 10 11 12 13 14 18 21 22,
[2604]	0.0	  1 10 12 14 15 16 19 20 21 22,
[2605]	0.0	  1 2 3 4 5 6 7 8 9 11 12 17 18 19 20 21 22,
[2606]	0.0	  1 2 3 4 5 6 7 8 9 10 14 15 16 18 21 22,
[2607]	0.0	  1 2 3 4 5 6 9 10 11 12 14 21 22,
[2608]	0.0	  1 6 7 8 9 10 11 12 13 16 18 21 22,
[2609]	0.0	  1 6 7 8 9 10 11 12 13 18 21,
[2610]	0.0	  1 6 7 8 9 10 11 12 13 18,
[2611]	0.0	  1 4 6 7 8 9 10 11 12 13 16 18 21 22,
[2612]	0.0	  1 3 10 11 12 13 14 17 18 19 20 21 22,
[2613]	0.0	  1 2 3 4 5 6 7 8 9 11 14 15 16 17 18 19 20 21,
[2614]	0.0	  1 2 3 11 12 13 14 21 22,
[2615]	0.0	  1 6 7 8 9 10 11 12 13 14 17 18 19 21 22,
[2616]	0.0	  1 7 8 10 11 12 13 14 17 18 21 22,
[2617]	0.0	  1 2 4 5 6 7 8 9 10 13 15 16 17 18 19 20 21 22,
[2618]	0.0	  1 5 6 7 8 9 10 12 13 15 16 17 18 19 20 21 22,
[2619]	0.0	  1 6 7 8 15 16 19 20,
[2620]	0.0	  1 2 4 5 9 10 11 12 13 14 15 16 17 18 19 20 21 22,
[2621]	0.0	  1 6 7 9 16 21 22,
[2622]	0.0	  1 6 7 8 9 16 18 19 20 21 22,
[2623]	0.0	  1 2 3 4 5 6 8 9 14 15 16 19 20 21 22,
[2624]	0.0	  1 10 11 12 13 14 15 16 17 18 19,
[2625]	0.0	  1 2 3 4 5 6 7 9 10 11 12 13 14 15 17 18 21 22,
[2626]	0.0	  1 2 3 5 14 15 16 19 20 21 22,
[2627]	0.0	  1 10 12 13 14 16 17 18 19 20 21 22,
[2628]	0.0	  1 11 13 14 18 21 22,
[2629]	0.0	  1 11 12 17 18 21 22,
[2630]	0.0	  1 2 3 4 5 6 9 10 11 12 13 18 21 22,
[2631]	0.0	  1 7 9 14 15 16 17 18 19 20 21,
[2632]	0.0	  1 14 15 16 17 18,
[2633]	0.0	  1 2 3 4 10 11 12 13 14 20 21 22,
[2634]	0.0	  1 3,
[2635]	0.0	  1 10 13 14 15 16 19 20 21 22,
[2636]	0.0	  1 2 3 4 5 6 7 8 9 10 11 12 13 14 15 18 19 20 21 22,
[2637]	0.0	  1 4 6 7 8 9 16 17 18 19 20 21 22,
[2638]	0.0	  1 2 3 4 5 6 7 8 9 11 12 13 14 16 17 18 19 20 21 22,
[2639]	0.0	  1 3 13 14 15 16 17 18 19 20 21 22,
[2640]	0.0	  1 2 3 14 15 16 17 18 19 20 21 22,
[2641]	0.0	  1 4 6 7 9 15 16 17 18 19 20 21 22,
[2642]	0.0	  1 2 3 4 5 7 8 10 11 12 13 14 15 17 18 19 20,
[2643]	0.0	  1 2 3 4 5 8 10 11 12 13 14 15 17 18 19 20,
[2644]	0.0	  1 5 10 11 12 13 14 15 17 18 19 20,
[2645]	0.0	  1 2 3 4 5 6 7 8 9 10 11 12 13 16 19 21 22,
[2646]	0.0	  1 2 4 6 7 8 9 10 11 12 14 15 16 17 18 19 20 21 22,
[2647]	0.0	  1 2 5 6 7 8 9 10 11 12 13 14 15 16 18 21 22,
[2648]	0.0	  1 2 3 4 5 7 8 10 11 12 13 14 16 17 18 19 20 21 22,
[2649]	0.0	  1 2 3 4 5 6 7 8 9 10 11 12 13 16 17 18 21,
[2650]	0.0	  1 7 8 10 11 12 13 15 16 17 18 19 20 22,
[2651]	0.0	  1 2 3 4 5 6 7 8 9 10 12 14 16 21 22,
[2652]	0.0	  1 5 6 7 8 9 10 11 12 13 14 15 16 17 18 19 21 22,
[2653]	0.0	  1 2 3 4 5 10 11 12 13 17 19 20 21 22,
[2654]	0.0	  1 3 6 7 8 9 10 11 12 13 15 16 17 18 19 20 21 22,
[2655]	0.0	  1 2 3 4 5 8 10 12 13 14 15 16 21 22,
[2656]	0.0	  1 2 3 4 5 6 7 8 14 15 16 21 22,
[2657]	0.0	  1 2 3 4 5 6 7 8 9 14 15 16 17 18 19 21 22,
[2658]	0.0	  1 2 3 4 5 6 9 10 21 22,
[2659]	0.0	  1 10 14 15 16 17 18 19 20,
[2660]	0.0	  1 2 5 10 12 14 15 16 17 18 19 20 21 22,
[2661]	0.0	  1 2 5 10 11 12 13 14 17 19 20 21 22,
[2662]	0.0	  1 2 4 5 13 14 21 22,
[2663]	0.0	  1 2 3 4 5 6 7 8 11 12 13 14 21 22,
[2664]	0.0	  1 10 11 12 15 16 17 19 20 22,
[2665]	0.0	  1 6 7 8 9 10 11 12 15 16 17 18 19 20,
[2666]	0.0	  1 4 14 15 16 21 22,
[2667]	0.0	  1 2 10 11 12 13 14 19 20 21 22,
[2668]	0.0	  1 2 10 11 12 13 14 15 17 18 19 20 21 22,
[2669]	0.0	  1 10 11 13 14 15 16 17 18 19 20 22,
[2670]	0.0	  1 8 10 11 12 13 14 18,
[2671]	0.0	  1 2 3 4 5 6 7 8 9 10 11 12 13 14 18 22,
[2672]	0.0	  1 2 4 10 11 12 13 14 15 17 18 19 20 21 22,
[2673]	0.0	  1 10 11 13 14 17 18 19 20 21 22,
[2674]	0.0	  1 15 19 20 21 22,
[2675]	0.0	  1 2 3 4 5 6 7 8 9 10 13 14 16 21 22,
[2676]	0.0	  1 2 5 6 7 8 9 10 13 21 22,
[2677]	0.0	  1 2 3 4 5 6 7 8 9 10 15 16 18 19 21 22,
[2678]	0.0	  1 2 3 4 5 9 10 11 12 13 14 17 18 21 22,
[2679]	0.0	  1 2 3 4 5 6 7 8 9 15 16 17 18 19 20 22,
[2680]	0.0	  1 6 7 8 10 11 12 13 15 16 17 19 20 21 22,
[2681]	0.0	  1 8 10 11 12 13 15 16 17 18 19 20 21 22,
[2682]	0.0	  1 6 7 8 9 15 16 19 21 22,
[2683]	0.0	  1 6 7 8 10 11 12 13 14 15 16 17 18 19 20,
[2684]	0.0	  1 2 3 4 10 11 12 14 15 16 17 18 19 20 21 22,
[2685]	0.0	  1 2 3 4 5 6 7 8 9 10 11 12 13 16 22,
[2686]	0.0	  1 6 7 8 9 16,
[2687]	0.0	  1 2 3 4 5 6 7 8 9 11 12 13 14 15 16 17 18 19 20 22,
[2688]	0.0	  1 2 3 14 15 16 19 20 21 22,
[2689]	0.0	  1 3 4 6 7 8 9 10 11 12 13 21 22,
[2690]	0.0	  1 2 5 6 7 8 9 10 11 12 13 14 15 16 17 18 19 20 22,
[2691]	0.0	  1 2 3 4 12 13 14 15 16 19 20 21 22,
[2692]	0.0	  1 2 6 7 8 9 10 14 15 16 17 18 19 20 21 22,
[2693]	0.0	  1 3 4 6 7 8 9 10 11 12 13 16 21 22,
[2694]	0.0	  1 2 5 6 7 8 9 10 11 12 13 14 15 16 17 18 21 22,
[2695]	0.0	  1 14 16 19 20 21 22,
[2696]	0.0	  1 2 3 4 5 6 7 8 9 10 11 12 13 16 17 18 19 20,
[2697]	0.0	  1 2 3 4 6 7 8 10 11 12 13 21 22,
[2698]	0.0	  1 3 4 6 7 8 9 12 14 15 16 17 18 19 20 21 22,
[2699]	0.0	  1 2 3 4 5 6 7 8 9 12 16 17 18 19 20 21 22,
[2700]	0.0	  1 16 17 18 19 20 21,
[2701]	0.0	  1 2 3 5 6 10 11 12 13 21 22,
[2702]	0.0	  1 3 12 14 15 16 17 18 19 20 21 22,
[2703]	0.0	  1 3 15 16 19 20 21 22,
[2704]	0.0	  1 2 3 4 5 6 7 8 9 15 16 19 20 22,
[2705]	0.0	  1 2 3 4 5 6 7 8 9 10 11 12 13 17 18 19 21,
[2706]	0.0	  1 2 3 4 5 6 7 8 9 10 11 13 14 15 16 18 19 20 21 22,
[2707]	0.0	  1 5 6 7 8 9 10 11 12 13 14 16 17 18 19 20 21 22,
[2708]	0.0	  1 2 4 5 6 7 8 9 10 11 12 13 14 16 17 18 19 20 21 22,
[2709]	0.0	  1 5 17 18 19 20 21 22,
[2710]	0.0	  1 10 13 17 18 19 20 21 22,
[2711]	0.0	  1 2 3 4 5 6 7 8 9 10 11 12 15 16 18 19 21 22,
[2712]	0.0	  1 2 3 5 10 11 12 13 20 21 22,
[2713]	0.0	  1 9 14 15 16 17 18 19 20 22,
[2714]	0.0	  1 2 3 4 6 7 8 10 11 12 13 14 15 16 17 19 20 21 22,
[2715]	0.0	  1 2 3 4 5 6 7 8 9 10 11 12 13 15 16 17 18 21,
[2716]	0.0	  1 2 3 4 7 8 10 11 12 13 14 17 18 21 22,
[2717]	0.0	  1 2 3 4 5 6 8 9 10 11 12 13 14 15 16 17 18 19 20,
[2718]	0.0	  1 3 4 5 6 7 8 9 10 11 12 13 14 15 16 17 18 19 20 22,
[2719]	0.0	  1 2 3 4 6 7 8 15 16 21 22,
[2720]	0.0	  1 6 7 8 9 15 16 18 19 20 21,
[2721]	0.0	  1 2 4 6 7 8 9 10 11 12 13 18 21 22,
[2722]	0.0	  1 11 18 21 22,
[2723]	0.0	  1 2 3 4 5 6 8 10 11 12 13 14 17 18 21 22,
[2724]	0.0	  1 2 3 4 5 6 10 11 12 13 14 17 18 20 21 22,
[2725]	0.0	  1 14 18 21 22,
[2726]	0.0	  1 2 3 4 5 14 17 18 19 20 21 22,
[2727]	0.0	  1 8 15 16 17 19 20 21 22,
[2728]	0.0	  1 10 11 12 13 16 17 18 19 20 21 22,
[2729]	0.0	  1 2 3 4 5 6 7 8 9 10 11 12 13 14 15 16 20,
[2730]	0.0	  1 2 3 4 5 6 7 8 9 10 11 12 13 14 15 16 19 20,
[2731]	0.0	  1 2 3 4 5 6 7 8 9 10 11 12 13 15 16 17 18 20 21 22,
[2732]	0.0	  1 10 15 16 17 18 19 20,
[2733]	0.0	  1 2 3 4 5 6 7 8 9 10 11 15 16 21 22,
[2734]	0.0	  1 2 3 4 5 11 12 19 20 21 22,
[2735]	0.0	  1 2 3 4 5 10 11 12 19 20 21 22,
[2736]	0.0	  1 2 3 5 6 7 8 9 10 11 12 13 14 16 17 18 19 20 21 22,
[2737]	0.0	  1 2 3 4 5 6 7 8 14 15 16 17 19 20 21 22,
[2738]	0.0	  1 2 3 4 6 7 8 14 15 16 17 19 20 21 22,
[2739]	0.0	  1 4 6 7 8 14 15 16 17 18 19 20 21 22,
[2740]	0.0	  1 4 6 7 8 10 13 14 15 16 17 18 19 20 21 22,
[2741]	0.0	  1 2 3 4 5 6 9 10 11 12 13 14 15 16 17 18 21 22,
[2742]	0.0	  1 4 6 7 8 9 11 12 13 21 22,
[2743]	0.0	  1 2 3 4 5 6 7 8 9 10 11 12 17 18 19 21 22,
[2744]	0.0	  1 3 4 11 12 17 18 19 20 21 22,
[2745]	0.0	  1 2 3 4 5 6 9 10 11 12 13 22,
[2746]	0.0	  1 12 18 19 20 21 22,
[2747]	0.0	  1 2 4 6 7 8 9 11 13 14 15 16 17 18 19 20 21 22,
[2748]	0.0	  1 2 3 4 5 9 14 15 16 17 18 19 20 22,
[2749]	0.0	  1 2 3 4 5 6 16 21 22,
[2750]	0.0	  1 10 12 13 14 15 16 17 21 22,
[2751]	0.0	  1 2 3 4 5 10 11 12 13 14 15 17 18 19 20 22,
[2752]	0.0	  1 2 4 6 7 8 9 15 16 17 19 20 21 22,
[2753]	0.0	  1 2 3 4 5 10 11 12 13 14 15 17 18 19 20,
[2754]	0.0	  1 6 7 8 9 12 13 15 16 17 18 19 20 21 22,
[2755]	0.0	  1 2 3 4 5 6 10 11 12 13 14 15 16 20 21 22,
[2756]	0.0	  1 11 12 15 16 17 19 20 21 22,
[2757]	0.0	  1 2 3 4 5 6 7 8 9 10 11 12 13 15 16 17 18,
[2758]	0.0	  1 3 4 22,
[2759]	0.0	  1 15 16 17 18 22,
[2760]	0.0	  1 2 3 4 5 6 7 8 9 10 11 12 13 14 15 16 18 19 22,
[2761]	0.0	  1 2 3 4 6 7 8 9 10 15 16 17 18 19 20 21 22,
[2762]	0.0	  1 2 3 4 6 7 8 9 10 12 15 16 19 20 21 22,
[2763]	0.0	  1 4 5 10 11 12 13 14 17 18,
[2764]	0.0	  1 2 3 4 5 6 7 8 9 12 13 15 16 17 18 19 20 21 22,
[2765]	0.0	  1 8 10 14 15 16 17 18 19 20 21 22,
[2766]	0.0	  1 10 11 14 15 16,
[2767]	0.0	  1 9 11 13 14 15 16 17 18 19 20 21 22,
[2768]	0.0	  1 10 14 15 16 21 22,
[2769]	0.0	  1 2 3 4 5 6 8 9 15 16 17 18 19 20 21 22,
[2770]	0.0	  1 3 5 15 16 17 18 19 20 21 22,
[2771]	0.0	  1 2 4 6 7 8 9 10 11 12 13 14 15 17 18 19 20 21 22,
[2772]	0.0	  1 12 14,
[2773]	0.0	  1 12 14 21,
[2774]	0.0	  1 2 3 10 11 12 13 14 15 17 19 20 21 22,
[2775]	0.0	  1 6 8 9 16 21 22,
[2776]	0.0	  1 2 3 4 5 7 8 10 11 12 13,
[2777]	0.0	  1 2 3 4 5 6 7 9 12 14 15 16 17 18 19 20 21 22,
[2778]	0.0	  1 2 4 6 7 8 9 15 16 18 21 22,
[2779]	0.0	  1 4 6 7 8 9 15 16 18 21 22,
[2780]	0.0	  1 2 3 4 5 6 7 8 9 10 11 12 13 14 15 16 18 19 20 21,
[2781]	0.0	  1 3 4 12 14 15 16 17 18 19 20 21 22,
[2782]	0.0	  1 2 3 4 5 7 10 11 12 14 21 22,
[2783]	0.0	  1 2 3 4 5 6 7 9 10 12 14 15 16 17 18 19 20 21 22,
[2784]	0.0	  1 2 3 4 5 8 10 11 12 13 14 15 17 18 21 22,
[2785]	0.0	  1 2 3 5 9 10 11 12 13 14 20 21 22,
[2786]	0.0	  1 2 3 5 9 10 11 12 13 14 18 19 20 21 22,
[2787]	0.0	  1 6 9 14 15 16 18 19 20 21 22,
[2788]	0.0	  1 6 8 9 11 12 13 14 15 16 17 18 19 20 21 22,
[2789]	0.0	  1 3 5 10 11 12 13 14 17 18 19 20 22,
[2790]	0.0	  1 12 13 14 18 19 20 21 22,
[2791]	0.0	  1 13 17 19 20 21 22,
[2792]	0.0	  1 2 3 4 6 9 11 12 13 14 15 16 17 18 19 20 21 22,
[2793]	0.0	  1 3 5 6 7 8 9 10 12 13 15 16 17 18 19 20 21 22,
[2794]	0.0	  1 4 10 11 12 13 14 21 22,
[2795]	0.0	  1 6 7 9 15 16 17 18 21 22,
[2796]	0.0	  1 10 14,
[2797]	0.0	  1 10 11 12 14 15 16 17 18 19 20,
[2798]	0.0	  1 10 15 16 17 18 19 20 21 22,
[2799]	0.0	  1 6 7 8 9 10 11 15 16 17 18 19 20 21 22,
[2800]	0.0	  1 2 6 7 8 9 10 15 16 17 18 19 20 21 22,
[2801]	0.0	  1 7 8 10 11 12,
[2802]	0.0	  1 2 3 5 10 11 12 13 14 15 19 20 21 22,
[2803]	0.0	  1 2 3 4 5 6 7 8 9 10 11 12 13 16 17 18,
[2804]	0.0	  1 2 3 4 5 6 7 8 9 10 11 12 14 15 17 18 19 20 21 22,
[2805]	0.0	  1 2 4 10 11 12 14 21 22,
[2806]	0.0	  1 2 3 4 5 6 8 10 11 12 21 22,
[2807]	0.0	  1 3 4 5 6 7 9 10 11 12 13 14 15 16 17 18 19 20 21 22,
[2808]	0.0	  1 2 3 4 5 6 7 8 9 11 12 13 16 21 22,
[2809]	0.0	  1 10 13 14 15 16 17 19 20 21 22,
[2810]	0.0	  1 2 4 5 10 11 12 13 22,
[2811]	0.0	  1 2 3 4 6 7 8 9 14 15 16 21 22,
[2812]	0.0	  1 6 7 8 14 15 16 21 22,
[2813]	0.0	  1 2 3 4 6 7 8 9 10 14 15 16 17 18 19 20 21 22,
[2814]	0.0	  1 8 10 11 12 13 14 17 18,
[2815]	0.0	  1 12 13 14 15 16 17 18 19 21 22,
[2816]	0.0	  1 2 3 4 5 6 7 8 11 12 13 21 22,
[2817]	0.0	  1 2 3 4 5 6 7 8 9 10 11 12 13 16 17 21 22,
[2818]	0.0	  1 3 5 15 16 19 20 21 22,
[2819]	0.0	  1 2 3 5 15 16 19 20 21 22,
[2820]	0.0	  1 10 11 12 13 16 19 20 21 22,
[2821]	0.0	  1 4 12 14 15 16 17 18 19 20 21 22,
[2822]	0.0	  1 2 5 6 7 8 9 10 14 15 16 17 18 19 20 21 22,
[2823]	0.0	  1 2 3 4 5 8 10 11 12 13 14 15 16 17 18 19 20 21,
[2824]	0.0	  1 3 4 6 7 8 9 15 16 17 19 20 21 22,
[2825]	0.0	  1 6 7 8 9 11 15 16 17 18 19 20 21 22,
[2826]	0.0	  1 2 3 4 5 6 7 8 9 13 16 19 20 21 22,
[2827]	0.0	  1 3 6 7 8 9 11 12 15 16 17 18 19 20 21 22,
[2828]	0.0	  1 2 5 10 11 12 13 14 17 18 19 21 22,
[2829]	0.0	  1 2 3 4 5 7 8 10 11 12 13 14 15 16 17 18 19 21 22,
[2830]	0.0	  1 6 8 9 10 11 12 13 14 15 16 17 18 19 20,
[2831]	0.0	  1 6 7 8 10 11 12 13 14 18 21 22,
[2832]	0.0	  1 10 11 13 14 16 21 22,
[2833]	0.0	  1 2 3 5 6 9 13 14 15 16 17 18 19 20 21 22,
[2834]	0.0	  1 3 5 6 9 13 14 15 16 17 18 19 20 21 22,
[2835]	0.0	  1 2 3 4 7 8 10 11 12 13 14 15 16 17 19 20 21 22,
[2836]	0.0	  1 2 3 4 5 6 7 8 9 10 11 12 15 16 17 18 19 20 21,
[2837]	0.0	  1 6 8 9 15 16 17 18 19 20 21 22,
[2838]	0.0	  1 4 6 7 8 9 10 11 12 13 15 16 18 21 22,
[2839]	0.0	  1 10 13 14 17 18 19 20,
[2840]	0.0	  1 2 3 4 5 6 7 10 11 12 13 14 16 17 18 19 20 21 22,
[2841]	0.0	  1 2 3 4 5 6 15 16 19 20 21 22,
[2842]	0.0	  1 10 12 14 15 16 21 22,
[2843]	0.0	  1 6 7 8 9 10 11 12 13 21,
[2844]	0.0	  1 2 4 6 7 8 9 10 11 12 13 14 15 16 20 21 22,
[2845]	0.0	  1 2 3 4 5 6 7 9 10 11 12 13 14 15 16 17 18 19 20 22,
[2846]	0.0	  1 2 3 4 5 6 8 9 10 11 12 13 14 17 21 22,
[2847]	0.0	  1 2 3 4 5 6 7 8 9 10 13 15 16 19 20 21 22,
[2848]	0.0	  1 10 13 14 22,
[2849]	0.0	  1 2 3 4 5 8 10 11 12,
[2850]	0.0	  1 2 3 4 5 6 7 8 9 10 13 14 15 16 18 21 22,
[2851]	0.0	  1 12 14 19 20 21 22,
[2852]	0.0	  1 2 3 4 5 7 8 10 11 12 13 14 15 16 17 18 20 21 22,
[2853]	0.0	  1 2 3 4 5 7 8 10 11 12 13 14 15 16 17 18 21 22,
[2854]	0.0	  1 2 3 5 10 11 12 13 14 15 16 17 18 19 20 21,
[2855]	0.0	  1 4 5 10 11 12 13 21 22,
[2856]	0.0	  1 2 3 4 5 6 8 9 10 11 12 13 14 15 16 20 21 22,
[2857]	0.0	  1 2 5 7 9 10 11 12 13 14 15 16 17 18 19 20 21 22,
[2858]	0.0	  1 13 14 18,
[2859]	0.0	  1 2 3 4 5 6 7 8 9 11 12 13 14 15 16 17 18 19 20 21,
[2860]	0.0	  1 2 3 10 11 12 13 14 17 18 19 20 21 22,
[2861]	0.0	  1 6 7 8 9 16 19 20,
[2862]	0.0	  1 16 17 19 20,
[2863]	0.0	  1 2 3 4 5 6 7 8 9 11 12 13 14 16 21 22,
[2864]	0.0	  1 10 11 12 13 17 18 19,
[2865]	0.0	  1 12 13 14 20 21 22,
[2866]	0.0	  1 6 7 8 9 10 11 12 13 14 15 16 21,
[2867]	0.0	  1 10 12 13 17 18 19 20 21 22,
[2868]	0.0	  1 6 7 8 14 15 16 17 18 19 21 22,
[2869]	0.0	  1 10 18 21 22,
[2870]	0.0	  1 4 5 6 7 8 9 10 11 12 13 14 15 16 17 18 19 21 22,
[2871]	0.0	  1 2 3 4 10 11 12 13 17 21 22,
[2872]	0.0	  1 4 6 7 8 9 10 11 12 13 14 15 16 17 18 19 20 21,
[2873]	0.0	  1 2 3 4 5 6 7 8 9 10 11 12 13 16 18,
[2874]	0.0	  1 6 10 11 12 21 22,
[2875]	0.0	  1 12 13 14 17 18 19 20 22,
[2876]	0.0	  1 2 3 4 5 6 7 8 10 11 12 13 16 19 20 21 22,
[2877]	0.0	  1 2 3 4 5 8 9 10 11 12 13 14 15 16 17 18 19 20 22,
[2878]	0.0	  1 14 17 21,
[2879]	0.0	  1 4 5 7 8 10 11 12 15 16 17 18 19 20,
[2880]	0.0	  1 2 3 6 9 13 14 15 16 19 20 21 22,
[2881]	0.0	  1 2 3 4 5 6 9 13 14 15 16 19 20 21 22,
[2882]	0.0	  1 9 13 14 15 16 17 18 19 20,
[2883]	0.0	  1 2 3 5 10 11 12 13 14 15 16 17 18 20 21 22,
[2884]	0.0	  1 2 3 4 5 6 9 16 21 22,
[2885]	0.0	  1 3 4 6 7 8 9 10 11 12 13 15 16 17 18 21 22,
[2886]	0.0	  1 10 11 12 13 17 18 19 20,
[2887]	0.0	  1 2 3 4 6 7 8 9 10 11 12 13 16 17 18 19 20 21 22,
[2888]	0.0	  1 2 3 4 12 14 21 22,
[2889]	0.0	  1 2 3 4 5 6 7 8 9 10 15 16 17 18 19 20 21,
[2890]	0.0	  1 5 6 7 8 9 10 11 12 13 15 16 18 21 22,
[2891]	0.0	  1 2 3 4 5 6 7 8 9 10 12 18 19 20 21 22,
[2892]	0.0	  1 3 5 10 11 12 13 14 21 22,
[2893]	0.0	  1 2 3 5 14 15 16 18 19 20 21 22,
[2894]	0.0	  1 5 14 15 16 18 19 20 21 22,
[2895]	0.0	  1 2 3 4 5 6 7 9 10 11 12 13 14 18 20 21 22,
[2896]	0.0	  1 6 7 8 10 11 12 13 16 17 18 21 22,
[2897]	0.0	  1 3 4 10 11 12 13 22,
[2898]	0.0	  1 6 7 8 9 10 11 12 13 14 15 16 17 19 20 21 22,
[2899]	0.0	  1 2 3 4 10 11 12 13 14 16 21 22,
[2900]	0.0	  1 15 16 17 18,
[2901]	0.0	  1 2 3 4 5 8 9 14 15 16 17 18 19 20,
[2902]	0.0	  1 2 3 4 5 9 10 11 12 13 14 15 16 19 20 21 22,
[2903]	0.0	  1 5 14 17 18 19 20 21 22,
[2904]	0.0	  1 2 3 5 14 17 18 19 20 21 22,
[2905]	0.0	  1 3 5 10 11 12 13 14 16 17 18 19 20 21 22,
[2906]	0.0	  1 2 3 5 6 7 8 9 10 11 12 13 14 15 16 17 19 20 21 22,
[2907]	0.0	  1 6 7 8 9 10 11 12 13 14 18 21 22,
[2908]	0.0	  1 11 12 17 18 19 20,
[2909]	0.0	  1 11 12 15 16 17 18 19 20 21 22,
[2910]	0.0	  1 2 5 6 7 8 9 14 15 16 17 18 19 20 21 22,
[2911]	0.0	  1 2 3 4 6 7 8 10 11 12 13 14 21 22,
[2912]	0.0	  1 6 7 8 9 10 13 14 15 16 18 21 22,
[2913]	0.0	  1 6 7 8 9 15 16 18,
[2914]	0.0	  1 7 10 11 12 13,
[2915]	0.0	  1 7 10 11 12 13 18 21 22,
[2916]	0.0	  1 2 3 5 6 9 10 11 12 13 14 21 22,
[2917]	0.0	  1 2 3 5 10 11 12 13 14 17 18,
[2918]	0.0	  1 8 10 11 12 13 15 16 17 18 19 20 22,
[2919]	0.0	  1 6 9 12 13 21 22,
[2920]	0.0	  1 2 3 4 5 6 8 9 10 11 12 13 14 20 21 22,
[2921]	0.0	  1 2 3 5 6 9 10 11 12 13 14 15 17 18 19 20 21 22,
[2922]	0.0	  1 7 17 18 19 20 21 22,
[2923]	0.0	  1 2 3 4 5 6 7 8 9 10 11 14 15 16 17 18 19 20 22,
[2924]	0.0	  1 2 4 22,
[2925]	0.0	  1 2 3 4 12 13 21 22,
[2926]	0.0	  1 4 6 7 8 9 17 18 19 21 22,
[2927]	0.0	  1 13 14 20 21 22,
[2928]	0.0	  1 13 15 16 17 19 20 21 22,
[2929]	0.0	  1 10 12 13 15 16 17 19 20 21 22,
[2930]	0.0	  1 2 5 6 7 8 9 10 11 12 13 14 15 16 17 18,
[2931]	0.0	  1 2 4 5 6 7 8 9 10 11 12 13,
[2932]	0.0	  1 4 5 6 7 8 9 10 11 12 13,
[2933]	0.0	  1 2 3 4 5 6 7 8 9 10 12 13 15 16 18 21 22,
[2934]	0.0	  1 2 3 4 5 8 10 11 12 13 14 15 16 20 21 22,
[2935]	0.0	  1 2 3 5 14 19 20 21 22,
[2936]	0.0	  1 10 11 12 13 14 15 16 18 19 20 21 22,
[2937]	0.0	  1 4 6 7 8 9 13 15 16 17 18 19 20 21 22,
[2938]	0.0	  1 2 5 10 11 12 13 14 22,
[2939]	0.0	  1 5 7 8 10 11 12 13 14 15 16 17 18 19 20,
[2940]	0.0	  1 15 17 18 19 20,
[2941]	0.0	  1 10 11 12 13 14 15 16 18 21 22,
[2942]	0.0	  1 2 3 4 5 12 14 19 20 21 22,
[2943]	0.0	  1 2 3 4 5 12 14 20 21 22,
[2944]	0.0	  1 2 3 4 5 11 12 14 17 19 20 21 22,
[2945]	0.0	  1 2 5 6 10 11 12 13 14 15 16 17 18 19 20 21 22,
[2946]	0.0	  1 4 11 12 13 14 21 22,
[2947]	0.0	  1 2 4 13 14 21 22,
[2948]	0.0	  1 2 3 5 10 11 12 13 15 16 20 21 22,
[2949]	0.0	  1 4 5 10 11 12 13 14 15 16 17 18 19 20,
[2950]	0.0	  1 2 3 4 10 11 12 13 14 15 17 18 19 20 22,
[2951]	0.0	  1 8 17 18 19 20,
[2952]	0.0	  1 2 3 5 6 7 8 9 15 16 19 20 21 22,
[2953]	0.0	  1 2 3 4 5 6 7 9 12 13 14 15 16 17 18 19 20 21 22,
[2954]	0.0	  1 4 6 7 8 9 21,
[2955]	0.0	  1 2 3 4 5 6 7 10 11 12 13 14 15 17 18 19 20 21 22,
[2956]	0.0	  1 2 3 4 5 6 9 10 12 13 21 22,
[2957]	0.0	  1 2 10 11 12 13 14 17 19 20 21 22,
[2958]	0.0	  1 2 3 4 5 6 7 8 9 10 13 15 16 21 22,
[2959]	0.0	  1 2 3 4 5 6 7 8 9 10 12 13 15 16 21 22,
[2960]	0.0	  1 3 5 10 13 14 15 16 17 18 19 20 21 22,
[2961]	0.0	  1 2 3 4 5 6 7 8 11 13 14 15 16 17 18 19 20 21 22,
[2962]	0.0	  1 10 12 13 14 17 18 21 22,
[2963]	0.0	  1 7 8 10 11 12 13 14 17 18 21,
[2964]	0.0	  1 2 4 6 7 8 9 10 12 13 14 15 16 17 18 19 20 21 22,
[2965]	0.0	  1 2 3 4 5 9 10 11 12 13 14 15 17 18 19 20 22,
[2966]	0.0	  1 3 4 15 16 17 19 20 21 22,
[2967]	0.0	  1 2 3 4 5 6 7 9 10 12 21 22,
[2968]	0.0	  1 2 3 4 5 6 7 8 10 11 12 13 16 18 21 22,
[2969]	0.0	  1 8 10 11 12 13 15 16 17 18 19 20,
[2970]	0.0	  1 2 3 4 5 6 9 12 14 15 16 17 18 19 20 21 22,
[2971]	0.0	  1 2 3 4 5 6 9 22,
[2972]	0.0	  1 2 3 4 5 6 7 8 9 10 13 16 18 21 22,
[2973]	0.0	  1 2 3 4 5 6 7 8 9 16 18 21 22,
[2974]	0.0	  1 2 3 12 14 15 16 17 18 19 20 21 22,
[2975]	0.0	  1 6 7 8 10 11 12 13 14 17 18 19 21 22,
[2976]	0.0	  1 3 4 7 8 9 10 11 12 13 14 15 16 17 18 19 20 21 22,
[2977]	0.0	  1 3 5 10 11 12 13 14 17 21 22,
[2978]	0.0	  1 3 5 6 7 8 9 15 16 17 18 19 20,
[2979]	0.0	  1 8 15 16 17 18 19 20 22,
[2980]	0.0	  1 14 15 16 17 20 21 22,
[2981]	0.0	  1 11 12 14 15 17 19 20 21 22,
[2982]	0.0	  1 2 3 4 5 6 7 8 9 19 20 21 22,
[2983]	0.0	  1 2 3 5 10 11 12 13 22,
[2984]	0.0	  1 2 4 5 6 7 8 9 10 11 12 13 14 16 21 22,
[2985]	0.0	  1 11 12 13 14 15 16 17 18 19 21 22,
[2986]	0.0	  1 11 12 13 14 15 16 17 18 21 22,
[2987]	0.0	  1 12 14 15 16 19 20 21 22,
[2988]	0.0	  1 2 3 4 5 6 7 8 9 11 12 17 19 20 21 22,
[2989]	0.0	  1 2 3 4 5 6 7 8 9 11 12 15 17 18 19 20 21 22,
[2990]	0.0	  1 3 6 7 8 9 12 15 16 19 20 21 22,
[2991]	0.0	  1 2 3 4 5 8 9 10 11 12 13 14 17 18 19 20 21 22,
[2992]	0.0	  1 3 4 6 7 8 9 21 22,
[2993]	0.0	  1 4 5 7 8 10 11 12 13 14 15 16 17 18 19 20,
[2994]	0.0	  1 7 12 15 16 17 18 19 20 21 22,
[2995]	0.0	  1 2 3 4 5 6 7 8 9 10 11 13 14 15 16 21 22,
[2996]	0.0	  1 5 6 7 8 9 10 11 12 13 15 16 17 18 21 22,
[2997]	0.0	  1 6 7 8 9 10 11 12 13 15 16 17 18 19 21 22,
[2998]	0.0	  1 10 11 12 13 14 16 17 19 20 21 22,
[2999]	0.0	  1 6 7 9 14 15 16 17 18 19 20,
[3000]	0.0	  1 17 19 20 22,
[3001]	0.0	  1 6 9 19 20 21 22,
[3002]	0.0	  1 11 14 15 16 17 18 19 20 21 22,
[3003]	0.0	  1 8 10 11 12 13 14 15 16 17 18,
[3004]	0.0	  1 2 3 4 5 6 19 20 21 22,
[3005]	0.0	  1 2 3 6 9 14 15 16 17 18 19 20 21 22,
[3006]	0.0	  1 2 3 4 5 6 7 8 9 10 12 14 15 16 18 19 20 21 22,
[3007]	0.0	  1 12 14 22,
[3008]	0.0	  1 5 6 7 8 9,
[3009]	0.0	  1 10 13 21,
[3010]	0.0	  1 2 3 4 5 9 10 11 12 13 14 15 16 17 19 20 21 22,
[3011]	0.0	  1 3 14 15 16 17 18 19 20 21 22,
[3012]	0.0	  1 2 3 4 5 6 7 8 9 10 18 21 22,
[3013]	0.0	  1 2 3 4 5 6 13 14 15 16 17 18 19 20 21 22,
[3014]	0.0	  1 2 3 4 5 11 12 14 15 17 18 19 20 21 22,
[3015]	0.0	  1 2 3 4 5 7 10 11 12 14 15 16 17 18 19 20 21 22,
[3016]	0.0	  1 2 3 4 5 6 7 8 9 10 11 12 13 16 17 18 19 20 22,
[3017]	0.0	  1 8 14 15 16 17 18 19 20 21,
[3018]	0.0	  1 2 3 4 5 6 8 9 10 11 12 13 14 15 16 21 22,
[3019]	0.0	  1 14 15 16 17 19 20 21,
[3020]	0.0	  1 2 3 4 5 6 7 8 10 11 12 13 14 15 16 18 19 20 21 22,
[3021]	0.0	  1 2 3 4 5 11 12 14 15 16 17 19 20 21 22,
[3022]	0.0	  1 8 10 11 12 13 14 19 20 21 22,
[3023]	0.0	  1 6 7 8 9 10 11 12 13 14,
[3024]	0.0	  1 2 4 6 7 8 9 10 11 12 13 14 21,
[3025]	0.0	  1 6 7 8 9 13 15 16 18 19 20 21 22,
[3026]	0.0	  1 9 13 15 16 18 19 20 21 22,
[3027]	0.0	  1 11 12 13 18 19 21 22,
[3028]	0.0	  1 2 3 4 5 6 7 10 11 12 13 14 17 18 21 22,
[3029]	0.0	  1 2 14 15 16 17 18 19 20 21 22,
[3030]	0.0	  1 7 11 12 15 16 17 18 19 20 21 22,
[3031]	0.0	  1 12 13 14 21,
[3032]	0.0	  1 2 3 4 10 11 12 13 14 16 17 18 19 20 21 22,
[3033]	0.0	  1 4 6 7 8 9 15 16 18 19 21 22,
[3034]	0.0	  1 15 16 18 19,
[3035]	0.0	  1 2 3 4 5 10 11 12 13 19 20 22,
[3036]	0.0	  1 5 10 11 12 13 19 20 22,
[3037]	0.0	  1 2 3 4 5 6 7 8 9 10 12 14 15 16 20 21 22,
[3038]	0.0	  1 2 3 4 5 6 7 8 9 10 14 15 16 21 22,
[3039]	0.0	  1 2 3 5 6 7 8 9 10 11 12 13 16 21 22,
[3040]	0.0	  1 2 4 10 11 12 13 14 22,
[3041]	0.0	  1 2 3 4 5 6 7 8 9 10 12 13 14 15 16 21 22,
[3042]	0.0	  1 10 12 13 16 21 22,
[3043]	0.0	  1 2 3 4 5 6 7 9 15 16 20 21 22,
[3044]	0.0	  1 2 3 4 5 6 7 9 16 21 22,
[3045]	0.0	  1 6 8 9 12 13 14 15 16 17 18 19 20 21 22,
[3046]	0.0	  1 2 4 5 6 7 8 9 10 11 12 13 14 15 16 17 18 19 21 22,
[3047]	0.0	  1 2 3 4 10 11 12 13 14 15 21 22,
[3048]	0.0	  1 6 9 14 15 16 17 18 19 20 21,
[3049]	0.0	  1 2 3 4 5 6 7 11 12 21 22,
[3050]	0.0	  1 2 3 4 5 6 9 11 12 13 14 21 22,
[3051]	0.0	  1 2 4 6 7 8 15 16 21 22,
[3052]	0.0	  1 6 7 8 10 11 12 13 14 15 17 18 21 22,
[3053]	0.0	  1 11 12 13 14 15 17 18 21 22,
[3054]	0.0	  1 2 3 4 14 15 16 17 18 19 20 22,
[3055]	0.0	  1 4 6 7 8 21 22,
[3056]	0.0	  1 2 4 6 7 8 10 11 12 21 22,
[3057]	0.0	  1 4 6 7 8 10 11 12 21 22,
[3058]	0.0	  1 2 3 5 9 10 11 12 13 14 15 16 17 18 19 20 22,
[3059]	0.0	  1 2 3 5 9 10 11 12 13 14 15 16 17 18 19 20,
[3060]	0.0	  1 6 18 21 22,
[3061]	0.0	  1 4 6 10 11 12 13 14 15 16 17 18 19 20 21 22,
[3062]	0.0	  1 2 3 4 5 7 8 9 10 11 12 13 14 15 16 17 19 20,
[3063]	0.0	  1 6 7 8 9 15 16 17 19 20 21 22,
[3064]	0.0	  1 2 4 11 12 13 21 22,
[3065]	0.0	  1 2 3 4 6 9 10 11 12 13 21 22,
[3066]	0.0	  1 6 8 9 10 11 12 13 14 15 16 17 18 19 20 22,
[3067]	0.0	  1 2 3 4 5 6 7 8 9 10 11 12 13 15 16 18 22,
[3068]	0.0	  1 2 3 4 5 6 7 8 9 10 11 12 13 15 16 17 18 22,
[3069]	0.0	  1 2 3 4 5 7 8 10 11 12 13 14 17 18 21,
[3070]	0.0	  1 10 11 12 14 15 21 22,
[3071]	0.0	  1 2 3 4 5 8 10 11 12 13 14 15 16 17 20 21 22,
[3072]	0.0	  1 2 3 4 5 6 7 8 9 10 11 12 13 17 21,
[3073]	0.0	  1 4 12 13 21 22,
[3074]	0.0	  1 2 3 4 5 6 7 8 9 10 11 12 13 14 22,
[3075]	0.0	  1 2 3 4 5 6 7 8 9 11 12 13 14 15 16 21 22,
[3076]	0.0	  1 2 3 4 5 10 11 12 13 14 15 17 18 19 20 21,
[3077]	0.0	  1 2 4 6 7 8 21 22,
[3078]	0.0	  1 2 4 12 13 14 21 22,
[3079]	0.0	  1 2 3 4 5 6 7 8 12 14 15 16 17 18 19 20 21 22,
[3080]	0.0	  1 4 6 7 8 10 11 12 13 21 22,
[3081]	0.0	  1 2 3 5 7 9 10 11 12 13 14 15 16 17 18 19 20 21 22,
[3082]	0.0	  1 4 5 6 7 8 9 10 11 12 13 15 16 17 18 19 20,
[3083]	0.0	  1 4 6 7 8 9 12 15 16 19 20 21 22,
[3084]	0.0	  1 10 13 14 15 16 18 21 22,
[3085]	0.0	  1 12 15 16 22,
[3086]	0.0	  1 7 10 11 12 13 14 15 16 17 18 19 20,
[3087]	0.0	  1 2 3 4 5 6 9 11 12 14 15 16 17 18 19 20 21 22,
[3088]	0.0	  1 4 14 15 16 17 19 20 21 22,
[3089]	0.0	  1 4 6 7 9 14 15 16 17 18 19 20 21 22,
[3090]	0.0	  1 6 7 8 9 10 13 14 15 16 17 18 19 20 21,
[3091]	0.0	  1 7 8 9 10 11 12 13 14,
[3092]	0.0	  1 2 3 4 5 6 7 8 9 13 14 15 16 17 18 19 20 22,
[3093]	0.0	  1 2 3 4 5 6 7 10 11 12 13 14 18 21 22,
[3094]	0.0	  1 10 11 12 19 20 21 22,
[3095]	0.0	  1 12 16 19 20 21 22,
[3096]	0.0	  1 2 3 4 5 8,
[3097]	0.0	  1 6 7 8 12 13 14 15 16 17 18 19 20 21 22,
[3098]	0.0	  1 2 3 4 5 6 9 10 11 12 13 14 22,
[3099]	0.0	  1 6 7 8 10 11 12 13 14 15 16 17 18 19 20 21,
[3100]	0.0	  1 2 3 4 5 7 8 10 11 12 13 14 21,
[3101]	0.0	  1 14 15 16 19 20 21,
[3102]	0.0	  1 9 10 11 13 14 15 16 17 18 19 20 21 22,
[3103]	0.0	  1 2 3 4 5 9 10 11 12 13,
[3104]	0.0	  1 2 4 5 21 22,
[3105]	0.0	  1 15 16 17 21 22,
[3106]	0.0	  1 2 3 10 11 12 13 14 15 16 20 21 22,
[3107]	0.0	  1 2 3 4 6 7 8 9 10 12 15 16 21 22,
[3108]	0.0	  1 2 3 4 5 6 8 9 14 15 16 17 18 19 20 21 22,
[3109]	0.0	  1 3 6 7 8 9 10 13 14 15 16 17 18 19 20 21 22,
[3110]	0.0	  1 2 3 6 7 8 9 14 15 16 19 20 21 22,
[3111]	0.0	  1 5 6 7 8 9 10 11 12 13 17 18 21 22,
[3112]	0.0	  1 2 3 4 10 11 12 13 14 15 16 17 21 22,
[3113]	0.0	  1 6 7 8 9 10 11 12 13 18 21 22,
[3114]	0.0	  1 4 6 7 8 9 10 11 12 13 18 21 22,
[3115]	0.0	  1 14 15,
[3116]	0.0	  1 10 11 12 14 15 16 17 18 19 20 22,
[3117]	0.0	  1 3 5 6 7 8 9 10 14 15 16 17 18 19 20 21 22,
[3118]	0.0	  1 2 3 4 5 6 7 8 9 10 11 12 13 14 15 16 18 19 20,
[3119]	0.0	  1 6 7 8 9 10 11 12 13,
[3120]	0.0	  1 11 12 13 14 17 20 21 22,
[3121]	0.0	  1 2 3 4 5 6 7 9 10 11 12 15 16 17 18 19 20 21 22,
[3122]	0.0	  1 11 12 13 20 21 22,
[3123]	0.0	  1 2 3 4 5 6 7 8 10 11 12 13 14 15 16 17 18 19 20 22,
[3124]	0.0	  1 2 3 5 6 7 8 9 10 11 12 13 14 15 17 18 19 20 21 22,
[3125]	0.0	  1 7 9 14 15 16 17 18 19 20 21 22,
[3126]	0.0	  1 7 9 17 18 19 20 21 22,
[3127]	0.0	  1 6 7 8 11 12 14 15 16 17 18 19 20 21 22,
[3128]	0.0	  1 6 7 21,
[3129]	0.0	  1 4 6 21 22,
[3130]	0.0	  1 2 3 4 5 8 11 12 13 14 15 16 17 18 19 20 21 22,
[3131]	0.0	  1 5 6 7 8 9 10 21 22,
[3132]	0.0	  1 2 3 4 5 6 7 10 11 12 13 14 15 16 21 22,
[3133]	0.0	  1 3 4 10 11 12 15 16 21 22,
[3134]	0.0	  1 2 3 4 5 6 7 8 9 10 11 13 14 16 17 18 19 20 21 22,
[3135]	0.0	  1 12 15 16 17 19 20 21 22,
[3136]	0.0	  1 6 7 8 9 10 13 21 22,
[3137]	0.0	  1 5 10 11 12 13 14 18 19 20 21 22,
[3138]	0.0	  1 12 13 14 16 17 18 19 20 21 22,
[3139]	0.0	  1 2 3 5 6 7 8 9 13 14 15 16 19 20 21 22,
[3140]	0.0	  1 2 3 4 5 6 9 10 11 12 13 14,
[3141]	0.0	  1 2 3 4 5 6 9 14 15 16 20 21 22,
[3142]	0.0	  1 5 9 10 12 13 14 15 16 17 18 19 20 21 22,
[3143]	0.0	  1 2 4 6 10 11 12 13 14 15 16 17 18 19 20 21 22,
[3144]	0.0	  1 4 12 19 20 21 22,
[3145]	0.0	  1 3 4 12 19 20 21 22,
[3146]	0.0	  1 2 3 4 5 6 7 8 9 10 12 15 16 17 18 19 20 22,
[3147]	0.0	  1 3 4 6 7 8 9 10 11 12 13 16 17 18 21 22,
[3148]	0.0	  1 13 14 18 21,
[3149]	0.0	  1 10 11 12 13 14 17 19 21 22,
[3150]	0.0	  1 4 6 7 8 9 10 11 12 13 14 17 18 19 21 22,
[3151]	0.0	  1 4 6 7 8 9 15 16 17 19 20 21 22,
[3152]	0.0	  1 4 10 11 12 13 14 17 21 22,
[3153]	0.0	  1 2 3 4 6 7 8 9 10 11 12 13 14 17 21 22,
[3154]	0.0	  1 11 12 14 17 18 21 22,
[3155]	0.0	  1 16 17 19 20 22,
[3156]	0.0	  1 10 11 12 15 16 17 19 20 21 22,
[3157]	0.0	  1 12 13 14 17 18 21 22,
[3158]	0.0	  1 10 11 12 13 14 17 19 20 21,
[3159]	0.0	  1 5 7 8 9 10 11 12 13 14 15 16 17 18 19 20,
[3160]	0.0	  1 2 3 4 5 7 8 10 11 12 13 14 17 19 20 21 22,
[3161]	0.0	  1 2 3 4 5 6 12 14 15 16 17 18 19 20 21 22,
[3162]	0.0	  1 2 3 5 10 11 12 13 14 15 17 18 21 22,
[3163]	0.0	  1 2 3 4 5 9 10 11 12 13 14 15 16 17 18 20 21 22,
[3164]	0.0	  1 14 17 19 20,
[3165]	0.0	  1 2 3 22,
[3166]	0.0	  1 2 3 5 10 11 12 14 21 22,
[3167]	0.0	  1 3 4 6 7 8 9 10 11 12 13 14 15 16 17 18 19 20,
[3168]	0.0	  1 2 4 6 7 8 9 10 11 12 15 16 17 18 19 20 21 22,
[3169]	0.0	  1 13 14 15 16 17 18 21 22,
[3170]	0.0	  1 6 7 8 9 10 11 12 13 14 15 16 18 21 22,
[3171]	0.0	  1 6 7 8 19 20 21 22,
[3172]	0.0	  1 4 6 7 8 9 19 20 21 22,
[3173]	0.0	  1 2 3 4 5 8 21 22,
[3174]	0.0	  1 2 3 4 5 6 7 8 15 16 21 22,
[3175]	0.0	  1 2 3 4 10 11 12 13 22,
[3176]	0.0	  1 2 5 10 11 12 13 14 15 16 21 22,
[3177]	0.0	  1 2 3 4 5 6 7 8 9 11 15 16 21 22,
[3178]	0.0	  1 6 9 11 12 15 16 17 18 19 20 21 22,
[3179]	0.0	  1 2 3 4 5 6 7 8 10 11 12 13 14 15 16 17 18 20 21 22,
[3180]	0.0	  1 2 6 9 21 22,
[3181]	0.0	  1 2 6 9 10 11 12 13 14 21 22,
[3182]	0.0	  1 3 4 5 7 8 10 11 12 13 14 15 16 17 18 19 20 22,
[3183]	0.0	  1 3 4 6 7 8 9 12 13 14 15 16 17 18 19 20 21 22,
[3184]	0.0	  1 2 3 4 21,
[3185]	0.0	  1 2 13 14 15 16 17 18 19 20 21 22,
[3186]	0.0	  1 13 14 16 19 20 21 22,
[3187]	0.0	  1 14 17 19 20 21,
[3188]	0.0	  1 10 11 12 13 14 15 17 18 21,
[3189]	0.0	  1 2 3 5 10 14 21 22,
[3190]	0.0	  1 2 3 4 5 6 10 11 12 15 16 21 22,
[3191]	0.0	  1 2 3 4 5 6 9 10 11 13 14 15 16 17 18 19 20 21 22,
[3192]	0.0	  1 2 3 4 5 6 7 8 9 16 19 21 22,
[3193]	0.0	  1 4 6 7 8 11 12 13 14 15 16 17 18 19 20 21 22,
[3194]	0.0	  1 4 6 7 8 15 16 19 20 21 22,
[3195]	0.0	  1 2 3 4 5 6 7 8 9 10 11 12 14 17 21 22,
[3196]	0.0	  1 2 3 4 5 6 7 8 9 10 11 12 14 15 16 17 20 21 22,
[3197]	0.0	  1 6 9 13 15 16 18 19 20 21 22,
[3198]	0.0	  1 5 6 7 8 9 10 13 15 16 18 19 20 21 22,
[3199]	0.0	  1 3 4 5 12 21 22,
[3200]	0.0	  1 10 11 12 13 14 17 20,
[3201]	0.0	  1 2 3 4 5 6 7 8 9 11 12 13 14 17 18 19 20 21 22,
[3202]	0.0	  1 6 7 8 9 10 13 15 16 21 22,
[3203]	0.0	  1 3 5 10 11 12 13 14 17 18 19 20,
[3204]	0.0	  1 6 7 8 10 11 12 13 14 16 17 18 21 22,
[3205]	0.0	  1 10 11 12 13 14 16 17 18 21 22,
[3206]	0.0	  1 2 3 4 5 6 8 10 11 12 13 16 21 22,
[3207]	0.0	  1 2 3 4 5 6 10 11 12 13 15 16 20 21 22,
[3208]	0.0	  1 2 3 4 5 6 8 10 11 12 13 15 16 19 20 21 22,
[3209]	0.0	  1 9 10 11 12 13 14 17 18 21 22,
[3210]	0.0	  1 12 14 15 17 18 19 20 21 22,
[3211]	0.0	  1 3 7 10 11 12 13 14 15 16 17 18 19 20 21 22,
[3212]	0.0	  1 2 3 4 5 10 12 15 16 19 20 21 22,
[3213]	0.0	  1 2 3 4 5 8 9 10 11 12 13 14,
[3214]	0.0	  1 10 11 12 13 14 18 19 20,
[3215]	0.0	  1 7 8 9 10 11 12 13,
[3216]	0.0	  1 9 10 11 12 13 15 16 17 18 19 20 22,
[3217]	0.0	  1 6 7 8 9 10 11 12 21 22,
[3218]	0.0	  1 3 4 6 7 8 9 10 11 12 13 14 15 16 17 18 19 21 22,
[3219]	0.0	  1 6 7 8 10 12 15 16 17 18 19 20 21 22,
[3220]	0.0	  1 2 3 4 5 6 7 9 10 11 12 13 15 16 20 21 22,
[3221]	0.0	  1 2 3 4 5 6 9 21,
[3222]	0.0	  1 4 6 7 8 9 10 11 13 14 15 16 17 18 19 20 21 22,
[3223]	0.0	  1 3 4 6 7 8 15 16 19 20 21 22,
[3224]	0.0	  1 2 3 4 5 10 11 12 14,
[3225]	0.0	  1 6 7 9 15 16 18 19 21 22,
[3226]	0.0	  1 2 3 4 5 8 10 11 12 13 19 20 21 22,
[3227]	0.0	  1 2 3 4 5 8 10 11 12 13 20 21 22,
[3228]	0.0	  1 6 8 9 21,
[3229]	0.0	  1 2 3 4 5 6 7 8 9 10 11 12 13 15 16 18 19 20 22,
[3230]	0.0	  1 2 3 4 5 6 7 8 9 10 11 12 13 15 16 18 19 20,
[3231]	0.0	  1 5 6 7 8 9 10 11 12 13 15 16 17 18 19 20 21,
[3232]	0.0	  1 9 15 16 17 18 19 20 21,
[3233]	0.0	  1 13 16 17 18 19 20 21 22,
[3234]	0.0	  1 2 4 10 11 12 13 14 20 21 22,
[3235]	0.0	  1 7 8 15 16 17 18 19 20 22,
[3236]	0.0	  1 2 3 4 5 6 7 8 9 11 12 14 15 17 18 19 20 21 22,
[3237]	0.0	  1 5 10 11 12 13 14 20 21 22,
[3238]	0.0	  1 2 3 4 5 6 9 10 11 12 13,
[3239]	0.0	  1 5 6 7 8 9 13 14 15 16 17 18 19 20 21,
[3240]	0.0	  1 4 12 15 16 19 20 21 22,
[3241]	0.0	  1 6 7 8 10 11 12 13 15 16 17 21 22,
[3242]	0.0	  1 2 3 4 5 10 11 12 13 17 18 19 21 22,
[3243]	0.0	  1 3 4 5 6 7 8 9 15 16 18 19 20 21 22,
[3244]	0.0	  1 2 3 4 5 6 10 11 12 13 14 17 19 20 21 22,
[3245]	0.0	  1 2 3 4 6 9 15 16 17 18 19 20 21 22,
[3246]	0.0	  1 2 3 4 5 6 7 9 10 15 16 17 18 19 20 21 22,
[3247]	0.0	  1 2 3 4 5 6 7 9 10 11 12 19 20 21 22,
[3248]	0.0	  1 2 3 4 10 11 12 13 14 19 21 22,
[3249]	0.0	  1 2 3 4 5 6 7 9 10 11 12 13 16 17 18 19 20 21 22,
[3250]	0.0	  1 5 6 7 8 9 10 11 12 13 15 16 18 19 20 21 22,
[3251]	0.0	  1 3 4 5 12 13 14 15 16 17 18 19 20 21 22,
[3252]	0.0	  1 2 3 4 5 6 8 9 10 11 12 13 14 18 21 22,
[3253]	0.0	  1 10 11 12 15 16 21 22,
[3254]	0.0	  1 5 13 21 22,
[3255]	0.0	  1 6 9 10 11 12 13 20 21 22,
[3256]	0.0	  1 2 3 4 6 7 8 9 10 11 12 13 16 19 20 21 22,
[3257]	0.0	  1 9 10 11 12 13 15 16 17 18 19 20,
[3258]	0.0	  1 4 6 7 8 9 10 11 12 13 14 17 18 19 20 21 22,
[3259]	0.0	  1 2 5 6 7 8 9 10 13 15 16 21 22,
[3260]	0.0	  1 10 11 12 14 15 16 17 18 21 22,
[3261]	0.0	  1 15 17 18 19 20 22,
[3262]	0.0	  1 2 3 4 5 6 8 11 12 21 22,
[3263]	0.0	  1 10 11 12 13 14 17 18 20,
[3264]	0.0	  1 2 3 4 6 7 8 9 16 20 21 22,
[3265]	0.0	  1 10 13 18,
[3266]	0.0	  1 3 5 6 7 8 9 10 11 12 13 16 21 22,
[3267]	0.0	  1 4 15 16 19 21 22,
[3268]	0.0	  1 2 3 4 5 6 8 9 10 11 12 13 14 17 18 21 22,
[3269]	0.0	  1 2 3 4 13 14 15 16 17 18 19 20 21 22,
[3270]	0.0	  1 2 3 4 15 16 21 22,
[3271]	0.0	  1 2 3 4 5 6 7 8 9 10 11 12 13 14 17 22,
[3272]	0.0	  1 2 4 11 12 14 21 22,
[3273]	0.0	  1 2 3 4 5 6 7 9 10 11 12 13 16 18 19 20 21 22,
[3274]	0.0	  1 13 14 15 16 17 18 19 21 22,
[3275]	0.0	  1 7 11 12 13 14 15 16 17 18 19 20 21 22,
[3276]	0.0	  1 10 11 12 13 17 18 21,
[3277]	0.0	  1 3 4 6 7 8 9 10 11 12 13 15 16 17 18 19 21 22,
[3278]	0.0	  1 3 4 6 7 8 9 15 16 17 18 19 21 22,
[3279]	0.0	  1 5 6 7 8 9 21 22,
[3280]	0.0	  1 2 3 4 5 6 7 9 12 15 16 19 20 21 22,
[3281]	0.0	  1 2 3 4 5 6 9 12 15 16 19 20 21 22,
[3282]	0.0	  1 8 15 16 22,
[3283]	0.0	  1 6 7 8 10 11 12 13 14 15 16 17 21 22,
[3284]	0.0	  1 8 11 13 14 15 16 17 18 19 20 21 22,
[3285]	0.0	  1 6 7 8 12 15 16 19 20 21 22,
[3286]	0.0	  1 6 7 8 11 12 15 16 19 20 21 22,
[3287]	0.0	  1 14 18 21,
[3288]	0.0	  1 5 6 7 8 9 10 11 12 13 14 15 16 18 21 22,
[3289]	0.0	  1 6 7 9 12 14 15 16 17 18 19 20 21 22,
[3290]	0.0	  1 14 15 16 20,
[3291]	0.0	  1 2 3 4 5 6 7 8 9 10 11 12 13 14 17,
[3292]	0.0	  1 2 3 10 11 12 13 14 20 21 22,
[3293]	0.0	  1 4 6 7 8 9 10 12 13 14 15 16 17 18 19 20 21 22,
[3294]	0.0	  1 3 4 8 9 10 11 12 13 14 15 16 17 18 19 20 21 22,
[3295]	0.0	  1 10 11 13 14 15 16 17 18,
[3296]	0.0	  1 13 14 17 18 19,
[3297]	0.0	  1 2 3 4 5 10 12 13 14 15 16 17 19 20 21 22,
[3298]	0.0	  1 10 12 13 14 15 16 17 19 20 22,
[3299]	0.0	  1 2 3 4 10 11 12 13 17 19 20 21 22,
[3300]	0.0	  1 2 3 4 10 11 12 13 14 15 16 17 18 21 22,
[3301]	0.0	  1 14 15 16 17 19,
[3302]	0.0	  1 3 4 6 7 8 9 11 15 16 17 18 19 20 21 22,
[3303]	0.0	  1 11 12 13 15 16 17 19 20 21 22,
[3304]	0.0	  1 6 7 8 9 10 11 12 13 15 16 17 19 20 21 22,
[3305]	0.0	  1 4 6 7 8 9 10 11 12 13 15 16 17 19 20 21 22,
[3306]	0.0	  1 6 7 8 9 10 11 12 13 15 16,
[3307]	0.0	  1 6 7 8 10 11 12 13 14 15 16 18 21 22,
[3308]	0.0	  1 2 3 4 5 14 15 16 17 18 19 20 22,
[3309]	0.0	  1 12 19 21 22,
[3310]	0.0	  1 6 7 8 10 11 12 13 14 15 16 17 18 19 20 22,
[3311]	0.0	  1 6 7 8 10 11 12 13 17 21 22,
[3312]	0.0	  1 11 12 13 17 21 22,
[3313]	0.0	  1 2 3 4 5 8 10 11 12 13 14 15 16 17 18,
[3314]	0.0	  1 2 3 4 5 9 10 11 12 13 14 15 17 18 21 22,
[3315]	0.0	  1 3 6 7 8 9 16 19 20 21 22,
[3316]	0.0	  1 6 9 10 11 12 13 15 16 19 20 21 22,
[3317]	0.0	  1 6 9 13 14 15 16 18 19 20 21 22,
[3318]	0.0	  1 6 7 8 9 10 13 14 15 16 18 19 20 21 22,
[3319]	0.0	  1 2 3 4 5 6 12 13 14 21 22,
[3320]	0.0	  1 2 3 4 5 6 7 8 10 11 12 13 15 16 20 21 22,
[3321]	0.0	  1 17 21 22,
[3322]	0.0	  1 2 3 4 5 6 7 8 9 10 11 12 15 16 17 18,
[3323]	0.0	  1 2 3 5 7 10 11 12 13 14 15 16 17 18 19 20 21 22,
[3324]	0.0	  1 2 3 4 5 6 7 8 9 15 16 17 18 19 21 22,
[3325]	0.0	  1 2 3 4 6 7 8 9 15 16 17 18 19 21 22,
[3326]	0.0	  1 2 3 4 5 6 7 8 9 10 11 12 13 14 16 17 20 21 22,
[3327]	0.0	  1 6 7 9 17 18 19 20 21 22,
[3328]	0.0	  1 11 13 14 17 18,
[3329]	0.0	  1 8 18,
[3330]	0.0	  1 10 11 12 15 16 17 18,
[3331]	0.0	  1 10 12 13 14 15 16 22,
[3332]	0.0	  1 2 3 4 5 6 8 9 10 11 12 13,
[3333]	0.0	  1 6 7 8 10 11 12 13 16 17 18 19 20 21 22,
[3334]	0.0	  1 5 10 11 12 13 14 15 16 17 18,
[3335]	0.0	  1 2 3 4 5 6 7 8 10 11 12 13 14 16 17 19 20 21 22,
[3336]	0.0	  1 4 12 13 14 15 16 17 18 19 20 21 22,
[3337]	0.0	  1 2 3 4 5 6 7 8 10 11 12 15 16 17 18 19 20 21 22,
[3338]	0.0	  1 9 10 11 12 13 14,
[3339]	0.0	  1 5 13 14 15 16 17 18 19 20,
[3340]	0.0	  1 2 3 4 6 7 8 10 11 12 13 14 15 17 18 19 20 21 22,
[3341]	0.0	  1 2 3 4 16 19 20 21 22,
[3342]	0.0	  1 2 3 5 6 7 8 9 10 11 12 13 14 15 16 18 19 20 21 22,
[3343]	0.0	  1 6 9 10 11 12 13 14 15 16 17 18 20 21 22,
[3344]	0.0	  1 5 6 7 8 9 10 11 12 13 14 15 16 17 18 21,
[3345]	0.0	  1 4 11 12 14 15 16 17 18 19 20 21 22,
[3346]	0.0	  1 2 5 10 11 12 13 20 21 22,
[3347]	0.0	  1 3 5 7 8 10 11 12 13 15 16 17 18 19 20 21 22,
[3348]	0.0	  1 3 5 6 7 8 10 11 12 13 15 16 17 18 19 20 21 22,
[3349]	0.0	  1 3 4 6 7 8 9 10 11 12 13 15 16 21 22,
[3350]	0.0	  1 2 3 4 6 7 8 9 10 11 12 13 15 21 22,
[3351]	0.0	  1 2 3 4 5 6 10 12 13 14 21 22,
[3352]	0.0	  1 2 3 4 5 6 7 8 11 12 15 16 21 22,
[3353]	0.0	  1 2 3 4 5 6 7 8 9 11 12 13 14 19 20 21 22,
[3354]	0.0	  1 6 8 16 21 22,
[3355]	0.0	  1 2 3 4 5 10 11 12 13 14 15 16 17 19 20 22,
[3356]	0.0	  1 3 4 7 10 11 12 13 14 15 16 17 18 19 20 21 22,
[3357]	0.0	  1 3 4 5 6 7 8 9 14 15 16 17 18 19 20 21 22,
[3358]	0.0	  1 2 3 4 6 7 8 9 19 20 21 22,
[3359]	0.0	  1 2 3 4 5 6 7 8 9 16 22,
[3360]	0.0	  1 6 9 16 20 21 22,
[3361]	0.0	  1 6 7 8 9 16 21,
[3362]	0.0	  1 2 3 5 10 11 12 13 14 17 18 19 20 22,
[3363]	0.0	  1 2 3 4 10 11 12 20 21 22,
[3364]	0.0	  1 6 7 8 14 15 16 17 19 20 21 22,
[3365]	0.0	  1 10 11 12 15 16 17 18 19 20,
[3366]	0.0	  1 4 6 7 8 9 10 12 15 16 19 20 21 22,
[3367]	0.0	  1 4 10 11 12 13 14 17 18 19 21 22,
;
END; [st_Bootstrap]

BEGIN st_Assumptions;
uptodate;
chartransform=Uncorrected_P;
disttransform=NeighborNet;
splitstransform=EqualAngle;
SplitsPostProcess filter=dimension value=4;
 exclude  no missing;
radiallylayoutnodelabels;
END; [st_Assumptions]
