# Supplementary material for: Genetic Heritage of the Balto-Slavic Speaking Populations: A Synthesis of Autosomal, Mitochondrial and Y-Chromosomal Data
Source: PLoS One. 2015 Sep 2;10(9):e0135820. doi: 10.1371/journal.pone.0135820 (PMC4558026; doi:10.1371/journal.pone.0135820)
Supplement: S1 Dataset — (zip-archive). bslav.dbf, bslav.var, bslav.inf, lexical dataset in STARLING format (multistate matrix with synonyms allowed). This dataset exported in MS EXCEL format is available as Table A in S3 File.bslav.nex, the same dataset as a binary matrix in NEXUS format.*.tre, some of the discussed trees in NEWICK format;NEXUS files for NeighborNet networks. (ZIP) [file pone.0135820.s001.zip › Linguistic dataset/Networks/Balto-Slavic (without Slovenian) + Demotic Greek.nex]

#nexus

BEGIN Taxa;
DIMENSIONS ntax=21;
TAXLABELS
[1] 'Outgroup_Demotic_Greek'
[2] 'Russian_Literary'
[3] 'Russian_Bolshoe_Davydovskoe'
[4] 'Russian_Smekhnovo'
[5] 'Russian_Arkhangelsk'
[6] 'Ukrainian_Literary'
[7] 'Ukrainian_Tisiv'
[8] 'Ukrainian_Bogdan'
[9] 'Belarusian_Literary'
[10] 'Bulgarian_Literary'
[11] 'Macedonian_Literary'
[12] 'Macedonian_Western'
[13] 'Serbo_Croatian_Literary'
[14] 'Polish_Literary'
[15] 'Kashubian_Literary'
[16] 'Czech_Literary'
[17] 'Slovak_Literary'
[18] 'Upper_Sorbian_Literary'
[19] 'Lower_Sorbian_Literary'
[20] 'Lithuanian_Literary'
[21] 'Latvian_Literary'
;
END; [Taxa]

BEGIN Characters;
DIMENSIONS nchar=389;
FORMAT
	datatype=STANDARD missing=? gap=- symbols="01" labels=left transpose=no interleave=yes;
MATRIX
'Outgroup_Demotic_Greek'      010010001000000010000001010001000100100100001000111000000000
'Russian_Literary'            10100010000000100100000010100010000100100100001001??????0100
'Russian_Bolshoe_Davydovskoe' 10100010010000000100000010100010000100100100001001??????0100
'Russian_Smekhnovo'           10100010000000100100000010100010000100100100001001??????0101
'Russian_Arkhangelsk'         101000100100000001000000101000100001001001000010010000100101
'Ukrainian_Literary'          101100100010001000100000101000100001001001000001010100000100
'Ukrainian_Tisiv'             100100100010000000100000101000100001001001000001010100000001
'Ukrainian_Bogdan'            ?????010001000000010000010100010000100100????001010100000001
'Belarusian_Literary'        10010010000000100010000010100010000100100100000101??????0100
'Bulgarian_Literary'          100100100????????0010000100100100001001001000101010001000001
'Macedonian_Literary'         100100100001000000010000101000100001001001000101010001000001
'Macedonian_Western'          10010????001000000010000??1000100001001001000100010001000001
'Serbo_Croatian_Literary'     100100100000010000100000100010100001001001000001010001000100
'Polish_Literary'             100100100100000000101000101000100001001000010001010001001000
'Kashubian_Literary'          100100100100000000100000101000100001000010010001010000011000
'Czech_Literary'              100100100100000000100000101000100001001000010001010001000001
'Slovak_Literary'             100100100100000000100000100010100001001001000001010001000001
'Upper_Sorbian_Literary'      100100100100000000100000101000100001001001000001010000101000
'Lower_Sorbian_Literary'      100100100100000000100000101000100001001001000001010000101000
'Lithuanian_Literary'         100101000000000100000100101000001001010000100010011000000100
'Latvian_Literary'            100100010000100000000010101000010010010000100010010010000110

'Outgroup_Demotic_Greek'      100001101001010110010010010010000001100001001000100010110000
'Russian_Literary'            011000010???011011000100011001000000100010010001010001010000
'Russian_Bolshoe_Davydovskoe' 011000010???011011000100011001000000100010010001010001010000
'Russian_Smekhnovo'           011000010???011011000100011001000000100010010001010001010000
'Russian_Arkhangelsk'         011000010010011011000100011001010000100010010001010001010011
'Ukrainian_Literary'          011000010???011011000100010101000000100010010001010001010010
'Ukrainian_Tisiv'             01100001001001101100010001010???????10001001000101000101????
'Ukrainian_Bogdan'            0110000100100110110001000101000001001000??010001010001011010
'Belarusian_Literary'        011000010???01101100010001010???????100010010001010001010010
'Bulgarian_Literary'          010000010???011011000100010100001010100010010001001001010010
'Macedonian_Literary'         011000010???011011000100010100001000100010010001010001010010
'Macedonian_Western'          010000010???011011000100010100001000000110010001010001010010
'Serbo_Croatian_Literary'     0100100100100110110001000101000010001000??010001010001010010
'Polish_Literary'             011000010010011011000100010100000010100010010001010001010010
'Kashubian_Literary'          01100001001001101100010001010000001010001001000101000??10010
'Czech_Literary'              011000010010011011100100010100100000100010010001010001010010
'Slovak_Literary'             011000010010011010100100010100100000100010010001010001010010
'Upper_Sorbian_Literary'      01100001001001101???0100010100100000100010010001010001010010
'Lower_Sorbian_Literary'      011000010010011011000100010100100000100010010001010001010010
'Lithuanian_Literary'         010000010100101011001000100100100000001010100010000101010100
'Latvian_Literary'            000100010100101011000101000100100000010010100100000101010000

'Outgroup_Demotic_Greek'      001010000101010001010110000010100100100100000100100100010000
'Russian_Literary'            010100100010100100011010010001001010001000001000011010000100
'Russian_Bolshoe_Davydovskoe' 010100100010100100011010010001001010001000001000011010000100
'Russian_Smekhnovo'           010100100010100100011010010001001010001000001000011010000100
'Russian_Arkhangelsk'         000100100010101000011010010001011010001000001010001010000100
'Ukrainian_Literary'          000100100010101000011010010001001010001000001010001001000000
'Ukrainian_Tisiv'             ???100100010101000011010010001001010001000001010001001000100
'Ukrainian_Bogdan'            0001001000101010000110100100010010100010??????10001001000100
'Belarusian_Literary'        000100100010101000011010010001001010001000001010001010000???
'Bulgarian_Literary'          000101000010101000011010010001001010001000010010001010000100
'Macedonian_Literary'         0001010000101001000110100100010010100010??????10001010000100
'Macedonian_Western'          0001010000101001000110100100010010100010??????10001010000100
'Serbo_Croatian_Literary'     000101000010101000011010010001001010001010000010001010000000
'Polish_Literary'             000100100010100100011010010001010010001001000010001010000010
'Kashubian_Literary'          000100100010101000011010010001010010001001000010001000001010
'Czech_Literary'              000100100010100100011010010001010010001010000010001010000101
'Slovak_Literary'             000100100010101000011010010001010010001000001010001010000010
'Upper_Sorbian_Literary'      000100100010100100101010000101010001001010000010001010000010
'Lower_Sorbian_Literary'      000100100010100100101010000101010001001010000010001010000010
'Lithuanian_Literary'         000100001010100010011011001001001001010000001010001000100000
'Latvian_Literary'            100100010010100010011010100001001001010000100001001000100000

'Outgroup_Demotic_Greek'      000100100100000100000110000010110010110001000100000100001001
'Russian_Literary'            000010001001000000001010000100111001010010010000100000010010
'Russian_Bolshoe_Davydovskoe' 000010011001000000001010000100111001010010010000100000010010
'Russian_Smekhnovo'           000010010001000000001010000100111001010010010000100000010010
'Russian_Arkhangelsk'         010010001001000000001010000100111001010010010001000001010010
'Ukrainian_Literary'          0010100100010000000010100001001110010101000100??????00010010
'Ukrainian_Tisiv'             0010100100010000000010100001001110010100100100??????00010010
'Ukrainian_Bogdan'            0010100100010000000010100001001110010100100100??????00010010
'Belarusian_Literary'        ????100100010000000010100001001110010100100100??????00010010
'Bulgarian_Literary'          000010001000001000010010001100111001010010010010000001000010
'Macedonian_Literary'         000010010000001000010010001000111001010010010010000001000010
'Macedonian_Western'          000010010000001000010010001100111001010010010010000001000010
'Serbo_Croatian_Literary'     010010010000001000010010001000111001010010100010000001000010
'Polish_Literary'             100010000011000000010010000100111001010010010010000000010010
'Kashubian_Literary'          000010010001000001000010000100111001010010010010000000010010
'Czech_Literary'              000010010001000000010010010000111001010010010010000000100010
'Slovak_Literary'             000010010000010000010010010000111001010010010010000000100010
'Upper_Sorbian_Literary'      000010010001000001000010000100111001010010010010000000010010
'Lower_Sorbian_Literary'      000010010001000001000010000100111001010010010010000000010010
'Lithuanian_Literary'         1000???10000100010000001100000111001011000001000010010000100
'Latvian_Literary'            10000101000010000010000110000101010101????001000001010000100

'Outgroup_Demotic_Greek'      000010001000000110000100101000100010010001100101100100000000
'Russian_Literary'            100000010010000001000001010100000101000010101010101000100000
'Russian_Bolshoe_Davydovskoe' 100000010010000001000001010100000101000010101010101000100000
'Russian_Smekhnovo'           100000010010000001000001010100000101000010101010101000100000
'Russian_Arkhangelsk'         100000010010000001000001010100000101000010101010101000100000
'Ukrainian_Literary'          10000001001000000??????1010010000101000010110010101000100000
'Ukrainian_Tisiv'             100000010010000001000001010010000101000010110010101000100000
'Ukrainian_Bogdan'            100000010010000001000001010010000101000010110010101000100000
'Belarusian_Literary'        10000001001000000??????1010????00101000010110010101000100000
'Bulgarian_Literary'          100000010010000001000001010100000101000010101010101000000000
'Macedonian_Literary'         101000010010010000100001010100000101000100101010101000000000
'Macedonian_Western'          001000010010010000100011010100000101000100101010100010000000
'Serbo_Croatian_Literary'     100000010000010001000001010100000101000010101010101000000100
'Polish_Literary'             100000010100000001000001010010000101000010101010101000000001
'Kashubian_Literary'          100000010100000001000001010010000101000010101010101000000001
'Czech_Literary'              100001010000010001000001010100000101001000101010101000000010
'Slovak_Literary'             100000010100000001000001010100000101000010101010101000100000
'Upper_Sorbian_Literary'      000001010100000001000001010100000101001010101010101000001000
'Lower_Sorbian_Literary'      000001010001000001000001010100000101001010101010101000000001
'Lithuanian_Literary'         010100100000001000001001010001001000100010101010101000010000
'Latvian_Literary'            010000100000101000010001010001010000100010101010110001000000

'Outgroup_Demotic_Greek'      010010000110011010001000100101101010101000001001000100000110
'Russian_Literary'            001000010011000110001100001010111101001000010100001000100010
'Russian_Bolshoe_Davydovskoe' 00100001001100011000110000101011?10??01000010100001000100010
'Russian_Smekhnovo'           001000010011000110001100001010111101000000110100001000100010
'Russian_Arkhangelsk'         001000010011000110001100001010111101001000010100001000100010
'Ukrainian_Literary'          001000100011000110001100001010111101001000010100000010100010
'Ukrainian_Tisiv'             001000010011000110001????01010111101001000010100?????0100010
'Ukrainian_Bogdan'            001000010011000110001????01010111101001000010100?????0100010
'Belarusian_Literary'        0010000100110001????1100001010111101001000010100001000100010
'Bulgarian_Literary'          100100010011000110001010001010101101001000010100001000100010
'Macedonian_Literary'         101000001011000110001001001010101101001000010100001000100010
'Macedonian_Western'          101100001011000110001001001010111101001000010100001000100010
'Serbo_Croatian_Literary'     001100001011000110001100001010111101001000010100001000100010
'Polish_Literary'             001000010011000110001100001010111101000100010100001000100010
'Kashubian_Literary'          000001010011000110001100001010111101010000010100001000010010
'Czech_Literary'              001000010011000100011100001010111101001000010100001000100010
'Slovak_Literary'             001000010011000100011100001010111101001000010100001000100010
'Upper_Sorbian_Literary'      001100010011000100011100001010111101001000010100001000100010
'Lower_Sorbian_Literary'      0011000100110001????1100001010111101001000010100001000100010
'Lithuanian_Literary'         001000100011001000101100010010011101000001010010100001000001
'Latvian_Literary'            001000100010100101001100010010011101000010010010010000001010

'Outgroup_Demotic_Greek'      00001000001000010100001000001
'Russian_Literary'            00010100000001001010000001000
'Russian_Bolshoe_Davydovskoe' 000101000000010010??????01000
'Russian_Smekhnovo'           000101100000010010??????01000
'Russian_Arkhangelsk'         00010100000001001010000001000
'Ukrainian_Literary'          00010100000001001010000000010
'Ukrainian_Tisiv'             ?????010000?????10??????00010
'Ukrainian_Bogdan'            00010010000?????10??????01000
'Belarusian_Literary'        00010101000001001010000000010
'Bulgarian_Literary'          01000100000001001010000001000
'Macedonian_Literary'         01000100000101001010010001000
'Macedonian_Western'          01000100000001001000010001000
'Serbo_Croatian_Literary'     00010100000001001010000001000
'Polish_Literary'             00010001000001001000000100010
'Kashubian_Literary'          00010100000001001000000100010
'Czech_Literary'              00010010000001001010000000010
'Slovak_Literary'             00010010000001001010000000010
'Upper_Sorbian_Literary'      00010010000001001010100010000
'Lower_Sorbian_Literary'      00010001000001001010000010000
'Lithuanian_Literary'         10000000100010101011000000100
'Latvian_Literary'            001000000100010010010000?????
;
END; [Characters]

BEGIN Distances;
DIMENSIONS ntax=21;
FORMAT labels=left diagonal triangle=both;
MATRIX
[1] 'Outgroup_Demotic_Greek'        0.0 0.46842104 0.4716981 0.48128343 0.4832905 0.47593582 0.4854651 0.47398844 0.4884393 0.47354499 0.47894737 0.47860962 0.46770027 0.4781491 0.47028422 0.4807198 0.4730077 0.48445597 0.4831169 0.50259066 0.5105263
[2] 'Russian_Literary'              0.46842104 0.0 0.008086253 0.01604278 0.042105265 0.08695652 0.08656716 0.089020774 0.06069364 0.12634408 0.13368984 0.14945652 0.12962963 0.12631579 0.14285715 0.12894736 0.12631579 0.13527851 0.12765957 0.31299734 0.32884097
[3] 'Russian_Bolshoe_Davydovskoe'   0.4716981 0.008086253 0.0 0.018867925 0.04043127 0.09192201 0.084337346 0.08682635 0.0652819 0.1322314 0.13150685 0.1448468 0.1300813 0.1212938 0.13279133 0.12398922 0.1212938 0.12771739 0.12261581 0.3152174 0.32872927
[4] 'Russian_Smekhnovo'             0.48128343 0.01604278 0.018867925 0.0 0.053475935 0.09392265 0.08059701 0.08308605 0.06764706 0.13934426 0.13315217 0.14640884 0.13709678 0.12834224 0.13978495 0.12566845 0.122994654 0.13477089 0.13513513 0.31536388 0.32876712
[5] 'Russian_Arkhangelsk'           0.4832905 0.042105265 0.04043127 0.053475935 0.0 0.09625668 0.08430233 0.0867052 0.06069364 0.11904762 0.1368421 0.15240642 0.12144703 0.1285347 0.13436693 0.12596402 0.11311054 0.13212435 0.124675326 0.32642487 0.34736842
[6] 'Ukrainian_Literary'            0.47593582 0.08695652 0.09192201 0.09392265 0.09625668 0.0 0.032835823 0.044510387 0.031791907 0.14754099 0.14673913 0.16574585 0.12634408 0.122994654 0.11827957 0.13636364 0.11764706 0.14285715 0.13513513 0.3018868 0.32328767
[7] 'Ukrainian_Tisiv'               0.4854651 0.08656716 0.084337346 0.08059701 0.08430233 0.032835823 0.0 0.006116208 0.02866242 0.117117114 0.12238806 0.14589666 0.12865497 0.10174418 0.10233918 0.10465116 0.09011628 0.1202346 0.120588236 0.313783 0.3432836
[8] 'Ukrainian_Bogdan'              0.47398844 0.089020774 0.08682635 0.08308605 0.0867052 0.044510387 0.006116208 0.0 0.03883495 0.12238806 0.12827988 0.15133531 0.12427746 0.10404624 0.10465116 0.10693642 0.10404624 0.12244898 0.12280702 0.3265306 0.35014838
[9] 'Belarusian_Literary'          0.4884393 0.06069364 0.0652819 0.06764706 0.06069364 0.031791907 0.02866242 0.03883495 0.0 0.109467454 0.11470588 0.13473053 0.093023255 0.08092485 0.09011628 0.08959538 0.07225434 0.09912536 0.08959538 0.30029154 0.32344213
[10] 'Bulgarian_Literary'            0.47354499 0.12634408 0.1322314 0.13934426 0.11904762 0.14754099 0.117117114 0.12238806 0.109467454 0.0 0.067204304 0.08196721 0.08510638 0.14021164 0.15159574 0.13756613 0.12433863 0.16 0.15240642 0.33866668 0.35501355
[11] 'Macedonian_Literary'           0.47894737 0.13368984 0.13150685 0.13315217 0.1368421 0.14673913 0.12238806 0.12827988 0.11470588 0.067204304 0.0 0.034759358 0.08730159 0.14736842 0.16931216 0.118421055 0.13157895 0.16180371 0.15425532 0.33421752 0.35040432
[12] 'Macedonian_Western'            0.47860962 0.14945652 0.1448468 0.14640884 0.15240642 0.16574585 0.14589666 0.15133531 0.13473053 0.08196721 0.034759358 0.0 0.10215054 0.1631016 0.18548387 0.14438502 0.157754 0.17250673 0.16486487 0.33692724 0.34246576
[13] 'Serbo_Croatian_Literary'       0.46770027 0.12962963 0.1300813 0.13709678 0.12144703 0.12634408 0.12865497 0.12427746 0.093023255 0.08510638 0.08730159 0.10215054 0.0 0.13178295 0.14285715 0.11369509 0.1007752 0.13541667 0.12793733 0.31510416 0.33068782
[14] 'Polish_Literary'               0.4781491 0.12631579 0.1212938 0.12834224 0.1285347 0.122994654 0.10174418 0.10404624 0.08092485 0.14021164 0.14736842 0.1631016 0.13178295 0.0 0.056847546 0.08997429 0.09254499 0.10103627 0.08831169 0.32642487 0.33684212
[15] 'Kashubian_Literary'            0.47028422 0.14285715 0.13279133 0.13978495 0.13436693 0.11827957 0.10233918 0.10465116 0.09011628 0.15159574 0.16931216 0.18548387 0.14285715 0.056847546 0.0 0.11627907 0.10852713 0.111979164 0.10443864 0.328125 0.33862433
[16] 'Czech_Literary'                0.4807198 0.12894736 0.12398922 0.12566845 0.12596402 0.13636364 0.10465116 0.10693642 0.08959538 0.13756613 0.118421055 0.14438502 0.11369509 0.08997429 0.11627907 0.0 0.053984575 0.08031088 0.08571429 0.3238342 0.3394737
[17] 'Slovak_Literary'               0.4730077 0.12631579 0.1212938 0.122994654 0.11311054 0.11764706 0.09011628 0.10404624 0.07225434 0.12433863 0.13157895 0.157754 0.1007752 0.09254499 0.10852713 0.053984575 0.0 0.08549223 0.0987013 0.31606218 0.33684212
[18] 'Upper_Sorbian_Literary'        0.48445597 0.13527851 0.12771739 0.13477089 0.13212435 0.14285715 0.1202346 0.12244898 0.09912536 0.16 0.16180371 0.17250673 0.13541667 0.10103627 0.111979164 0.08031088 0.08549223 0.0 0.018324608 0.3211488 0.33687
[19] 'Lower_Sorbian_Literary'        0.4831169 0.12765957 0.12261581 0.13513513 0.124675326 0.13513513 0.120588236 0.12280702 0.08959538 0.15240642 0.15425532 0.16486487 0.12793733 0.08831169 0.10443864 0.08571429 0.0987013 0.018324608 0.0 0.31413612 0.32978722
[20] 'Lithuanian_Literary'           0.50259066 0.31299734 0.3152174 0.31536388 0.32642487 0.3018868 0.313783 0.3265306 0.30029154 0.33866668 0.33421752 0.33692724 0.31510416 0.32642487 0.328125 0.3238342 0.31606218 0.3211488 0.31413612 0.0 0.19628647
[21] 'Latvian_Literary'              0.5105263 0.32884097 0.32872927 0.32876712 0.34736842 0.32328767 0.3432836 0.35014838 0.32344213 0.35501355 0.35040432 0.34246576 0.33068782 0.33684212 0.33862433 0.3394737 0.33684212 0.33687 0.32978722 0.19628647 0.0
;
END; [Distances]

BEGIN Splits;
DIMENSIONS ntax=21 nsplits=64;
FORMAT labels=no weights=yes confidences=yes intervals=no;
PROPERTIES fit=97.26513778606153 cyclic;
CYCLE 1 10 12 11 13 5 3 2 4 8 7 6 9 15 14 19 18 16 17 20 21;
MATRIX
[1, size=1] 	 0.030922534 	 1.0 	  1 2 3 4 5 6 7 8 9 11 12 13 14 15 16 17 18 19 20 21,
[2, size=3] 	 0.012458262 	 0.9195 	  1 2 3 4 5 6 7 8 9 13 14 15 16 17 18 19 20 21,
[3, size=4] 	 0.01596061 	 0.9563 	  1 2 3 4 5 6 7 8 9 14 15 16 17 18 19 20 21,
[4, size=5] 	 0.0015737886 	 0.1522 	  1 2 3 4 6 7 8 9 14 15 16 17 18 19 20 21,
[5, size=9] 	 0.004787493 	 0.2713 	  1 14 15 16 17 18 19 20 21,
[6, size=3] 	 0.0812059 	 1.0 	  1 20 21,
[7, size=2] 	 0.0020264266 	 0.5774 	  1 21,
[8, size=1] 	 0.31890467 	 1.0 	  1,
[9, size=1] 	 0.02189039 	 0.9999 	  1 2 3 4 5 6 7 8 9 10 11 13 14 15 16 17 18 19 20 21,
[10, size=2] 	 0.02521839 	 0.9925 	  1 2 3 4 5 6 7 8 9 10 13 14 15 16 17 18 19 20 21,
[11, size=3] 	 9.679124E-4 	 0.2591 	  1 2 3 4 5 6 7 8 9 10 14 15 16 17 18 19 20 21,
[12, size=1] 	 0.009630079 	 0.9726 	  1 2 3 4 5 6 7 8 9 10 12 13 14 15 16 17 18 19 20 21,
[13, size=5] 	 5.338831E-4 	 0.0474 	  1 10 12 20 21,
[14, size=4] 	 0.0025315692 	 0.0376 	  1 10 12 21,
[15, size=1] 	 0.03610732 	 1.0 	  1 2 3 4 5 6 7 8 9 10 11 12 14 15 16 17 18 19 20 21,
[16, size=4] 	 0.0029382557 	 0.3195 	  1 10 11 12,
[17, size=1] 	 0.019421544 	 0.9994 	  1 2 3 4 6 7 8 9 10 11 12 13 14 15 16 17 18 19 20 21,
[18, size=2] 	 0.0010582462 	 0.4931 	  1 2 4 6 7 8 9 10 11 12 13 14 15 16 17 18 19 20 21,
[19, size=3] 	 0.0040582414 	 0.7372 	  1 4 6 7 8 9 10 11 12 13 14 15 16 17 18 19 20 21,
[20, size=4] 	 0.01772877 	 0.9923 	  1 6 7 8 9 10 11 12 13 14 15 16 17 18 19 20 21,
[21, size=8] 	 0.0151028875 	 0.9514 	  1 10 11 12 13 14 15 16 17 18 19 20 21,
[22, size=10] 	 4.4573675E-4 	 0.2041 	  1 10 11 12 13 16 17 18 19 20 21,
[23, size=9] 	 0.0014775333 	 0.2067 	  1 10 11 12 13 16 17 20 21,
[24, size=7] 	 5.6576135E-4 	 0.4347 	  1 10 11 12 13 20 21,
[25, size=6] 	 4.892384E-4 	 0.2059 	  1 10 11 12 13 21,
[26, size=5] 	 0.004975382 	 0.5137 	  1 10 11 12 13,
[27, size=1] 	 0.0019538214 	 0.7747 	  1 2 4 5 6 7 8 9 10 11 12 13 14 15 16 17 18 19 20 21,
[28, size=3] 	 0.015912378 	 0.9837 	  1 5 6 7 8 9 10 11 12 13 14 15 16 17 18 19 20 21,
[29, size=1] 	 0.0023649852 	 0.6482 	  1 3 4 5 6 7 8 9 10 11 12 13 14 15 16 17 18 19 20 21,
[30, size=2] 	 0.0016410444 	 0.6453 	  1 3 5 6 7 8 9 10 11 12 13 14 15 16 17 18 19 20 21,
[31, size=6] 	 0.0010152026 	 0.2496 	  1 3 5 10 11 12 13 14 15 16 17 18 19 20 21,
[32, size=1] 	 0.0068431078 	 0.9741 	  1 2 3 5 6 7 8 9 10 11 12 13 14 15 16 17 18 19 20 21,
[33, size=2] 	 0.0010230147 	 0.0936 	  1 2 3 5 6 7 9 10 11 12 13 14 15 16 17 18 19 20 21,
[34, size=3] 	 9.338517E-4 	 0.1437 	  1 2 3 5 6 9 10 11 12 13 14 15 16 17 18 19 20 21,
[35, size=9] 	 4.6407895E-5 	 0.0125 	  1 2 3 5 10 11 12 13 21,
[36, size=1] 	 0.005095701 	 0.8793 	  1 2 3 4 5 6 7 9 10 11 12 13 14 15 16 17 18 19 20 21,
[37, size=2] 	 0.010419515 	 0.9496 	  1 2 3 4 5 6 9 10 11 12 13 14 15 16 17 18 19 20 21,
[38, size=3] 	 0.01053764 	 0.9441 	  1 2 3 4 5 9 10 11 12 13 14 15 16 17 18 19 20 21,
[39, size=5] 	 0.0041888035 	 0.3176 	  1 2 3 4 5 10 11 12 13 14 16 17 18 19 20 21,
[40, size=6] 	 0.004269992 	 0.4153 	  1 2 3 4 5 10 11 12 13 16 17 18 19 20 21,
[41, size=10] 	 0.005140843 	 0.5073 	  1 2 3 4 5 10 11 12 13 20 21,
[42, size=2] 	 4.722685E-6 	 0.2922 	  1 2 3 4 5 8 9 10 11 12 13 14 15 16 17 18 19 20 21,
[43, size=3] 	 0.0028004537 	 0.4591 	  1 2 3 4 5 8 10 11 12 13 14 15 16 17 18 19 20 21,
[44, size=1] 	 0.019481266 	 0.9995 	  1 2 3 4 5 7 8 9 10 11 12 13 14 15 16 17 18 19 20 21,
[45, size=2] 	 0.0032793311 	 0.5033 	  1 2 3 4 5 7 8 10 11 12 13 14 15 16 17 18 19 20 21,
[46, size=7] 	 0.005114367 	 0.2683 	  1 2 3 4 5 6 7 8 10 11 12 13 20 21,
[47, size=1] 	 0.029387118 	 1.0 	  1 2 3 4 5 6 7 8 9 10 11 12 13 14 16 17 18 19 20 21,
[48, size=2] 	 0.018138569 	 0.9946 	  1 2 3 4 5 6 7 8 9 10 11 12 13 16 17 18 19 20 21,
[49, size=3] 	 0.0030045277 	 0.4744 	  1 2 3 4 5 6 7 8 9 10 11 12 13 16 17 18 20 21,
[50, size=4] 	 0.0045859697 	 0.458 	  1 2 3 4 5 6 7 8 9 10 11 12 13 16 17 20 21,
[51, size=1] 	 0.018997163 	 0.9998 	  1 2 3 4 5 6 7 8 9 10 11 12 13 15 16 17 18 19 20 21,
[52, size=4] 	 0.0027260676 	 0.3448 	  1 2 3 4 5 6 7 8 9 10 11 12 13 15 17 20 21,
[53, size=5] 	 0.0021963576 	 0.4338 	  1 2 3 4 5 6 7 8 9 10 11 12 13 15 20 21,
[54, size=1] 	 0.003755652 	 0.8104 	  1 2 3 4 5 6 7 8 9 10 11 12 13 14 15 16 17 18 20 21,
[55, size=2] 	 0.035553895 	 1.0 	  1 2 3 4 5 6 7 8 9 10 11 12 13 14 15 16 17 20 21,
[56, size=3] 	 0.004496478 	 0.5796 	  1 2 3 4 5 6 7 8 9 10 11 12 13 14 15 17 20 21,
[57, size=1] 	 0.0045725023 	 0.8769 	  1 2 3 4 5 6 7 8 9 10 11 12 13 14 15 16 17 19 20 21,
[58, size=3] 	 0.007491721 	 0.8136 	  1 2 3 4 5 6 7 8 9 10 11 12 13 14 15 19 20 21,
[59, size=1] 	 0.022903351 	 1.0 	  1 2 3 4 5 6 7 8 9 10 11 12 13 14 15 17 18 19 20 21,
[60, size=2] 	 0.009024366 	 0.8453 	  1 2 3 4 5 6 7 8 9 10 11 12 13 14 15 18 19 20 21,
[61, size=1] 	 0.02421253 	 1.0 	  1 2 3 4 5 6 7 8 9 10 11 12 13 14 15 16 18 19 20 21,
[62, size=1] 	 0.089554444 	 1.0 	  1 2 3 4 5 6 7 8 9 10 11 12 13 14 15 16 17 18 19 21,
[63, size=2] 	 0.081107676 	 1.0 	  1 2 3 4 5 6 7 8 9 10 11 12 13 14 15 16 17 18 19,
[64, size=1] 	 0.10220741 	 1.0 	  1 2 3 4 5 6 7 8 9 10 11 12 13 14 15 16 17 18 19 20,
;
END; [Splits]

BEGIN Network;
DIMENSIONS ntax=21 nvertices=200 nedges=334;
DRAW to_scale;
TRANSLATE
2 'Outgroup_Demotic_Greek',
3 'Bulgarian_Literary',
4 'Macedonian_Western',
5 'Macedonian_Literary',
6 'Serbo_Croatian_Literary',
7 'Russian_Arkhangelsk',
8 'Russian_Bolshoe_Davydovskoe',
9 'Russian_Literary',
10 'Russian_Smekhnovo',
11 'Ukrainian_Bogdan',
12 'Ukrainian_Literary',
13 'Kashubian_Literary',
14 'Polish_Literary',
15 'Lower_Sorbian_Literary',
16 'Upper_Sorbian_Literary',
17 'Czech_Literary',
18 'Slovak_Literary',
19 'Lithuanian_Literary',
20 'Latvian_Literary',
179 'Ukrainian_Tisiv',
185 'Belarusian_Literary',
;
VERTICES
1 -0.31890467 0.0 s=n,
2 0.0 0.0 s=n,
3 -0.34773225 0.05691341 s=n,
4 -0.34010443 0.078039736 s=n,
5 -0.35522404 0.072860226 s=n,
6 -0.37946397 0.073496774 s=n,
7 -0.43044102 0.07461234 s=n,
8 -0.4412646 0.069700025 s=n,
9 -0.4439265 0.070370294 s=n,
10 -0.44857287 0.06996535 s=n,
11 -0.4644953 0.034694575 s=n,
12 -0.4734322 0.024143443 s=n,
13 -0.45981055 -0.032429855 s=n,
14 -0.44366443 -0.033177916 s=n,
15 -0.42150703 -0.045017242 s=n,
16 -0.41609034 -0.050287317 s=n,
17 -0.3977424 -0.035139624 s=n,
18 -0.39114597 -0.025547262 s=n,
19 -0.18357076 -0.09004056 s=n,
20 -0.15492068 -0.06939506 s=n,
21 -0.32090846 3.0202323E-4 s=n,
22 -0.3985066 0.024237882 s=n,
23 -0.4010099 0.02386057 s=n,
24 -0.32341176 -7.52876E-5 s=n,
25 -0.40365717 0.022585709 s=n,
26 -0.32605904 -0.0013501489 s=n,
27 -0.32355574 -9.7283814E-4 s=n,
28 -0.32155195 -0.0012748614 s=n,
29 -0.4015438 0.02386057 s=n,
30 -0.40419105 0.022585709 s=n,
31 -0.40830192 0.019782977 s=n,
32 -0.40776804 0.019782977 s=n,
33 -0.3301699 -0.0041528814 s=n,
34 -0.32766658 -0.0037755705 s=n,
35 -0.3256628 -0.004077594 s=n,
36 -0.4087427 0.019570705 s=n,
37 -0.40820882 0.019570705 s=n,
38 -0.33061066 -0.004365154 s=n,
39 -0.40928334 0.019403944 s=n,
40 -0.40025568 0.028694432 s=n,
41 -0.40275896 0.028317122 s=n,
42 -0.40329286 0.028317122 s=n,
43 -0.40594012 0.02704226 s=n,
44 -0.410051 0.024239529 s=n,
45 -0.41049176 0.024027256 s=n,
46 -0.4110324 0.023860496 s=n,
47 -0.41250992 0.023860496 s=n,
48 -0.41076085 0.019403944 s=n,
49 -0.41253886 0.023824211 s=n,
50 -0.4107898 0.01936766 s=n,
51 -0.40931228 0.01936766 s=n,
52 -0.40877163 0.019534422 s=n,
53 -0.40823776 0.019534422 s=n,
54 -0.3306396 -0.004401437 s=n,
55 -0.41293585 0.02399188 s=n,
56 -0.4129648 0.023955595 s=n,
57 -0.41121572 0.019499043 s=n,
58 -0.41617006 0.019936321 s=n,
59 -0.414421 0.0154797705 s=n,
60 -0.41399506 0.015348387 s=n,
61 -0.41251752 0.015348387 s=n,
62 -0.42541444 0.032499637 s=n,
63 -0.42544338 0.032463353 s=n,
64 -0.42864865 0.028444082 s=n,
65 -0.4297867 0.023457943 s=n,
66 -0.41730812 0.014950183 s=n,
67 -0.41555905 0.0104936315 s=n,
68 -0.41513312 0.010362248 s=n,
69 -0.41365558 0.010362248 s=n,
70 -0.42638457 0.032798875 s=n,
71 -0.42641348 0.03276259 s=n,
72 -0.42961875 0.028743317 s=n,
73 -0.4307568 0.023757178 s=n,
74 -0.43369904 0.027484715 s=n,
75 -0.4348371 0.022498576 s=n,
76 -0.433867 0.02219934 s=n,
77 -0.42138842 0.013691581 s=n,
78 -0.41963935 0.009235029 s=n,
79 -0.39927444 0.029924871 s=n,
80 -0.4017777 0.02954756 s=n,
81 -0.40231162 0.02954756 s=n,
82 -0.40495887 0.028272698 s=n,
83 -0.40906975 0.025469966 s=n,
84 -0.40951052 0.025257694 s=n,
85 -0.41005117 0.025090933 s=n,
86 -0.41152868 0.025090933 s=n,
87 -0.4119546 0.025222316 s=n,
88 -0.4244332 0.033730075 s=n,
89 -0.43784106 0.026860407 s=n,
90 -0.43897912 0.021874268 s=n,
91 -0.43800902 0.021575032 s=n,
92 -0.42553043 0.013067272 s=n,
93 -0.42378137 0.00861072 s=n,
94 -0.4194752 0.0070448127 s=n,
95 -0.4153949 0.008303415 s=n,
96 -0.41496897 0.0081720315 s=n,
97 -0.41349146 0.0081720315 s=n,
98 -0.3875745 0.040780842 s=n,
99 -0.39007777 0.04040353 s=n,
100 -0.39061165 0.04040353 s=n,
101 -0.39325893 0.03912867 s=n,
102 -0.43091026 0.050233323 s=n,
103 -0.4318915 0.049002886 s=n,
104 -0.4328616 0.04930212 s=n,
105 -0.43289053 0.04926584 s=n,
106 -0.4254568 0.0043417616 s=n,
107 -0.42131478 0.0049660704 s=n,
108 -0.42115065 0.002775854 s=n,
109 -0.41707036 0.0040344563 s=n,
110 -0.41664442 0.003903073 s=n,
111 -0.42135435 5.740914E-5 s=n,
112 -0.4172741 0.0013160114 s=n,
113 -0.41684815 0.0011846281 s=n,
114 -0.4151727 0.005453587 s=n,
115 -0.41369516 0.005453587 s=n,
116 -0.37728098 0.04779883 s=n,
117 -0.3797843 0.04742152 s=n,
118 -0.38031816 0.04742152 s=n,
119 -0.37667748 0.048555575 s=n,
120 -0.3791808 0.048178263 s=n,
121 -0.37971467 0.048178263 s=n,
122 -0.39000818 0.041160274 s=n,
123 -0.39265546 0.039885413 s=n,
124 -0.4318133 0.054189816 s=n,
125 -0.43279454 0.05295938 s=n,
126 -0.43376464 0.053258613 s=n,
127 -0.44075075 0.0667399 s=n,
128 -0.44172084 0.06703914 s=n,
129 -0.4408178 0.06308264 s=n,
130 -0.44084674 0.06304636 s=n,
131 -0.4416881 0.06345154 s=n,
132 -0.4337319 0.04967102 s=n,
133 -0.42725486 0.033167772 s=n,
134 -0.43046013 0.0291485 s=n,
135 -0.43454042 0.027889898 s=n,
136 -0.43868244 0.02726559 s=n,
137 -0.44910237 0.028836144 s=n,
138 -0.448261 0.028430961 s=n,
139 -0.45187154 0.028418757 s=n,
140 -0.45103016 0.028013574 s=n,
141 -0.44061023 0.026443021 s=n,
142 -0.4417483 0.021456882 s=n,
143 -0.42695907 0.0017397641 s=n,
144 -0.42281705 0.002364073 s=n,
145 -0.4226529 1.7385678E-4 s=n,
146 -0.42285663 -0.0025445882 s=n,
147 -0.41877633 -0.0012859859 s=n,
148 -0.4183504 -0.0014173691 s=n,
149 -0.41801438 -0.0059012743 s=n,
150 -0.41651213 -0.0032992768 s=n,
151 -0.41483667 9.6968206E-4 s=n,
152 -0.41335914 9.6968206E-4 s=n,
153 -0.4137751 -0.010273123 s=n,
154 -0.41209966 -0.006004164 s=n,
155 -0.41062212 -0.006004164 s=n,
156 -0.41095814 -0.0015202593 s=n,
157 -0.4107544 0.0011981856 s=n,
158 -0.3581911 0.065708436 s=n,
159 -0.3606944 0.065331124 s=n,
160 -0.3612283 0.065331124 s=n,
161 -0.4318924 0.0552451 s=n,
162 -0.43287364 0.054014664 s=n,
163 -0.4408298 0.06779519 s=n,
164 -0.44274402 0.06832216 s=n,
165 -0.44184098 0.06436566 s=n,
166 -0.4418699 0.06432938 s=n,
167 -0.44271126 0.06473456 s=n,
168 -0.44355652 0.06531085 s=n,
169 -0.44253334 0.06402783 s=n,
170 -0.43457717 0.050247304 s=n,
171 -0.4281001 0.03374406 s=n,
172 -0.43130538 0.029724786 s=n,
173 -0.43538567 0.028466184 s=n,
174 -0.4395277 0.027841875 s=n,
175 -0.44994763 0.029412428 s=n,
176 -0.45990422 0.032483634 s=n,
177 -0.45905897 0.03190735 s=n,
178 -0.46182814 0.031489965 s=n,
179 -0.46183288 0.031489965 s=n,
180 -0.45187628 0.028418757 s=n,
181 -0.4510349 0.028013574 s=n,
182 -0.45416853 0.027046975 s=n,
183 -0.45416382 0.027046975 s=n,
184 -0.44374388 0.02547642 s=n,
185 -0.44488192 0.020490281 s=n,
186 -0.43826827 -0.01244154 s=n,
187 -0.43412626 -0.011817231 s=n,
188 -0.43396214 -0.014007447 s=n,
189 -0.43416584 -0.016725892 s=n,
190 -0.42067134 -0.04135575 s=n,
191 -0.41916907 -0.038753755 s=n,
192 -0.41643202 -0.045727603 s=n,
193 -0.40610993 -0.013819494 s=n,
194 -0.40644595 -0.00933559 s=n,
195 -0.40624222 -0.006617144 s=n,
196 -0.25756413 -0.03959274 s=n,
197 -0.2575352 -0.039556455 s=n,
198 -0.25709438 -0.039344184 s=n,
199 -0.2545911 -0.03896687 s=n,
200 -0.25258732 -0.039268896 s=n,
;
VLABELS
2 'Outgroup_Demotic_Greek' x=15 y=0 a=1.7484555E-7 f='Dialog-PLAIN-14' lc=0 0 153,
3 'Bulgarian_Literary' x=14 y=4 a=0.29919934 lc=0 0 153,
4 'Macedonian_Western' x=12 y=8 a=0.59839916 lc=0 0 153,
5 'Macedonian_Literary' x=9 y=12 a=0.8975991 lc=0 0 153,
6 'Serbo_Croatian_Literary' x=5 y=14 a=1.1967971 lc=0 0 153,
7 'Russian_Arkhangelsk' x=1 y=15 a=1.4959966 lc=0 0 153,
8 'Russian_Bolshoe_Davydovskoe' x=-3 y=15 a=1.7952055 lc=0 0 153,
9 'Russian_Literary' x=-8 y=13 a=2.094397 lc=0 0 153,
10 'Russian_Smekhnovo' x=-11 y=10 a=2.3935945 lc=0 0 153,
11 'Ukrainian_Bogdan' x=-14 y=7 a=2.6927946 lc=0 0 153,
12 'Ukrainian_Literary' x=-15 y=-2 a=3.2911923 lc=0 0 153,
13 'Kashubian_Literary' x=-11 y=-10 a=3.889591 lc=0 0 153,
14 'Polish_Literary' x=-8 y=-13 a=4.1887894 lc=0 0 153,
15 'Lower_Sorbian_Literary' x=-3 y=-15 a=4.487996 lc=0 0 153,
16 'Upper_Sorbian_Literary' x=1 y=-15 a=4.7871847 lc=0 0 153,
17 'Czech_Literary' x=5 y=-14 a=5.086388 lc=0 0 153,
18 'Slovak_Literary' x=9 y=-12 a=5.3855867 lc=0 0 153,
19 'Lithuanian_Literary' x=12 y=-8 a=5.684787 lc=0 0 153,
20 'Latvian_Literary' x=14 y=-4 a=5.983986 lc=0 0 153,
179 'Ukrainian_Tisiv' l=9 x=-106 y=3 lc=0 0 153,
185 'Belarusian_Literary' l=9 x=-135 y=2 lc=0 0 153,
;
EDGES
1 1 2 s=8 w=0.31890467,
2 21 1 s=7 w=0.0020264266,
3 22 21 s=6 w=0.0812059,
4 23 22 s=14 w=0.0025315692,
5 24 21 s=14 w=0.0025315692,
6 24 23 s=6 w=0.0812059,
7 25 23 s=16 w=0.0029382557,
8 26 24 s=16 w=0.0029382557,
9 26 25 s=6 w=0.0812059,
10 27 21 s=16 w=0.0029382557,
11 27 26 s=14 w=0.0025315692,
12 28 1 s=16 w=0.0029382557,
13 28 27 s=7 w=0.0020264266,
14 29 23 s=13 w=5.338831E-4,
15 30 25 s=13 w=5.338831E-4,
16 30 29 s=16 w=0.0029382557,
17 31 30 s=26 w=0.004975382,
18 32 25 s=26 w=0.004975382,
19 32 31 s=13 w=5.338831E-4,
20 33 26 s=26 w=0.004975382,
21 33 32 s=6 w=0.0812059,
22 34 27 s=26 w=0.004975382,
23 34 33 s=14 w=0.0025315692,
24 35 28 s=26 w=0.004975382,
25 35 34 s=7 w=0.0020264266,
26 36 31 s=25 w=4.892384E-4,
27 37 32 s=25 w=4.892384E-4,
28 37 36 s=13 w=5.338831E-4,
29 38 33 s=25 w=4.892384E-4,
30 38 37 s=6 w=0.0812059,
31 39 36 s=24 w=5.6576135E-4,
32 40 22 s=5 w=0.004787493,
33 41 23 s=5 w=0.004787493,
34 41 40 s=14 w=0.0025315692,
35 42 29 s=5 w=0.004787493,
36 42 41 s=13 w=5.338831E-4,
37 43 30 s=5 w=0.004787493,
38 43 42 s=16 w=0.0029382557,
39 44 31 s=5 w=0.004787493,
40 44 43 s=26 w=0.004975382,
41 45 36 s=5 w=0.004787493,
42 45 44 s=25 w=4.892384E-4,
43 46 39 s=5 w=0.004787493,
44 46 45 s=24 w=5.6576135E-4,
45 47 46 s=23 w=0.0014775333,
46 48 39 s=23 w=0.0014775333,
47 48 47 s=5 w=0.004787493,
48 49 47 s=35 w=4.6407895E-5,
49 50 48 s=35 w=4.6407895E-5,
50 50 49 s=5 w=0.004787493,
51 51 39 s=35 w=4.6407895E-5,
52 51 50 s=23 w=0.0014775333,
53 52 36 s=35 w=4.6407895E-5,
54 52 51 s=24 w=5.6576135E-4,
55 53 37 s=35 w=4.6407895E-5,
56 53 52 s=13 w=5.338831E-4,
57 54 38 s=35 w=4.6407895E-5,
58 54 53 s=6 w=0.0812059,
59 55 47 s=22 w=4.4573675E-4,
60 56 49 s=22 w=4.4573675E-4,
61 56 55 s=35 w=4.6407895E-5,
62 57 50 s=22 w=4.4573675E-4,
63 57 56 s=5 w=0.004787493,
64 58 56 s=41 w=0.005140843,
65 59 57 s=41 w=0.005140843,
66 59 58 s=5 w=0.004787493,
67 60 50 s=41 w=0.005140843,
68 60 59 s=22 w=4.4573675E-4,
69 61 51 s=41 w=0.005140843,
70 61 60 s=23 w=0.0014775333,
71 62 55 s=21 w=0.0151028875,
72 63 56 s=21 w=0.0151028875,
73 63 62 s=35 w=4.6407895E-5,
74 64 58 s=21 w=0.0151028875,
75 64 63 s=41 w=0.005140843,
76 65 64 s=46 w=0.005114367,
77 66 58 s=46 w=0.005114367,
78 66 65 s=21 w=0.0151028875,
79 67 59 s=46 w=0.005114367,
80 67 66 s=5 w=0.004787493,
81 68 60 s=46 w=0.005114367,
82 68 67 s=22 w=4.4573675E-4,
83 69 61 s=46 w=0.005114367,
84 69 68 s=23 w=0.0014775333,
85 70 62 s=31 w=0.0010152026,
86 71 63 s=31 w=0.0010152026,
87 71 70 s=35 w=4.6407895E-5,
88 72 64 s=31 w=0.0010152026,
89 72 71 s=41 w=0.005140843,
90 73 65 s=31 w=0.0010152026,
91 73 72 s=46 w=0.005114367,
92 74 72 s=40 w=0.004269992,
93 75 73 s=40 w=0.004269992,
94 75 74 s=46 w=0.005114367,
95 76 65 s=40 w=0.004269992,
96 76 75 s=31 w=0.0010152026,
97 77 66 s=40 w=0.004269992,
98 77 76 s=21 w=0.0151028875,
99 78 67 s=40 w=0.004269992,
100 78 77 s=5 w=0.004787493,
101 79 40 s=4 w=0.0015737886,
102 80 41 s=4 w=0.0015737886,
103 80 79 s=14 w=0.0025315692,
104 81 42 s=4 w=0.0015737886,
105 81 80 s=13 w=5.338831E-4,
106 82 43 s=4 w=0.0015737886,
107 82 81 s=16 w=0.0029382557,
108 83 44 s=4 w=0.0015737886,
109 83 82 s=26 w=0.004975382,
110 84 45 s=4 w=0.0015737886,
111 84 83 s=25 w=4.892384E-4,
112 85 46 s=4 w=0.0015737886,
113 85 84 s=24 w=5.6576135E-4,
114 86 47 s=4 w=0.0015737886,
115 86 85 s=23 w=0.0014775333,
116 87 55 s=4 w=0.0015737886,
117 87 86 s=22 w=4.4573675E-4,
118 88 62 s=4 w=0.0015737886,
119 88 87 s=21 w=0.0151028875,
120 89 74 s=39 w=0.0041888035,
121 90 75 s=39 w=0.0041888035,
122 90 89 s=46 w=0.005114367,
123 91 76 s=39 w=0.0041888035,
124 91 90 s=31 w=0.0010152026,
125 92 77 s=39 w=0.0041888035,
126 92 91 s=21 w=0.0151028875,
127 93 78 s=39 w=0.0041888035,
128 93 92 s=5 w=0.004787493,
129 94 78 s=53 w=0.0021963576,
130 95 67 s=53 w=0.0021963576,
131 95 94 s=40 w=0.004269992,
132 96 68 s=53 w=0.0021963576,
133 96 95 s=22 w=4.4573675E-4,
134 97 69 s=53 w=0.0021963576,
135 97 96 s=23 w=0.0014775333,
136 98 79 s=3 w=0.01596061,
137 99 80 s=3 w=0.01596061,
138 99 98 s=14 w=0.0025315692,
139 100 81 s=3 w=0.01596061,
140 100 99 s=13 w=5.338831E-4,
141 101 82 s=3 w=0.01596061,
142 101 100 s=16 w=0.0029382557,
143 102 88 s=20 w=0.01772877,
144 103 62 s=20 w=0.01772877,
145 103 102 s=4 w=0.0015737886,
146 104 70 s=20 w=0.01772877,
147 104 103 s=31 w=0.0010152026,
148 105 71 s=20 w=0.01772877,
149 105 104 s=35 w=4.6407895E-5,
150 106 93 s=50 w=0.0045859697,
151 107 78 s=50 w=0.0045859697,
152 107 106 s=39 w=0.0041888035,
153 108 94 s=50 w=0.0045859697,
154 108 107 s=53 w=0.0021963576,
155 109 95 s=50 w=0.0045859697,
156 109 108 s=40 w=0.004269992,
157 110 96 s=50 w=0.0045859697,
158 110 109 s=22 w=4.4573675E-4,
159 111 108 s=52 w=0.0027260676,
160 112 109 s=52 w=0.0027260676,
161 112 111 s=40 w=0.004269992,
162 113 110 s=52 w=0.0027260676,
163 113 112 s=22 w=4.4573675E-4,
164 114 96 s=52 w=0.0027260676,
165 114 113 s=50 w=0.0045859697,
166 115 97 s=52 w=0.0027260676,
167 115 114 s=23 w=0.0014775333,
168 116 98 s=2 w=0.012458262,
169 116 3 s=1 w=0.030922534,
170 117 99 s=2 w=0.012458262,
171 117 116 s=14 w=0.0025315692,
172 118 100 s=2 w=0.012458262,
173 118 117 s=13 w=5.338831E-4,
174 119 116 s=11 w=9.679124E-4,
175 120 117 s=11 w=9.679124E-4,
176 120 119 s=14 w=0.0025315692,
177 121 118 s=11 w=9.679124E-4,
178 121 120 s=13 w=5.338831E-4,
179 122 100 s=11 w=9.679124E-4,
180 122 121 s=2 w=0.012458262,
181 123 101 s=11 w=9.679124E-4,
182 123 122 s=16 w=0.0029382557,
183 123 6 s=15 w=0.03610732,
184 124 102 s=19 w=0.0040582414,
185 125 103 s=19 w=0.0040582414,
186 125 124 s=4 w=0.0015737886,
187 126 104 s=19 w=0.0040582414,
188 126 125 s=31 w=0.0010152026,
189 127 125 s=28 w=0.015912378,
190 128 126 s=28 w=0.015912378,
191 128 127 s=31 w=0.0010152026,
192 129 104 s=28 w=0.015912378,
193 129 128 s=19 w=0.0040582414,
194 130 105 s=28 w=0.015912378,
195 130 129 s=35 w=4.6407895E-5,
196 131 130 s=34 w=9.338517E-4,
197 132 105 s=34 w=9.338517E-4,
198 132 131 s=28 w=0.015912378,
199 133 71 s=34 w=9.338517E-4,
200 133 132 s=20 w=0.01772877,
201 134 72 s=34 w=9.338517E-4,
202 134 133 s=41 w=0.005140843,
203 135 74 s=34 w=9.338517E-4,
204 135 134 s=40 w=0.004269992,
205 136 89 s=34 w=9.338517E-4,
206 136 135 s=39 w=0.0041888035,
207 137 136 s=38 w=0.01053764,
208 138 89 s=38 w=0.01053764,
209 138 137 s=34 w=9.338517E-4,
210 139 137 s=43 w=0.0028004537,
211 140 138 s=43 w=0.0028004537,
212 140 139 s=34 w=9.338517E-4,
213 141 89 s=43 w=0.0028004537,
214 141 140 s=38 w=0.01053764,
215 142 90 s=43 w=0.0028004537,
216 142 141 s=46 w=0.005114367,
217 143 106 s=49 w=0.0030045277,
218 144 107 s=49 w=0.0030045277,
219 144 143 s=39 w=0.0041888035,
220 145 108 s=49 w=0.0030045277,
221 145 144 s=53 w=0.0021963576,
222 146 111 s=49 w=0.0030045277,
223 146 145 s=52 w=0.0027260676,
224 147 112 s=49 w=0.0030045277,
225 147 146 s=40 w=0.004269992,
226 148 113 s=49 w=0.0030045277,
227 148 147 s=22 w=4.4573675E-4,
228 149 148 s=56 w=0.004496478,
229 150 113 s=56 w=0.004496478,
230 150 149 s=49 w=0.0030045277,
231 151 114 s=56 w=0.004496478,
232 151 150 s=50 w=0.0045859697,
233 152 115 s=56 w=0.004496478,
234 152 151 s=23 w=0.0014775333,
235 153 150 s=58 w=0.007491721,
236 154 151 s=58 w=0.007491721,
237 154 153 s=50 w=0.0045859697,
238 155 152 s=58 w=0.007491721,
239 155 154 s=23 w=0.0014775333,
240 156 115 s=58 w=0.007491721,
241 156 155 s=56 w=0.004496478,
242 157 97 s=58 w=0.007491721,
243 157 156 s=52 w=0.0027260676,
244 158 119 s=10 w=0.02521839,
245 158 4 s=9 w=0.02189039,
246 159 120 s=10 w=0.02521839,
247 159 158 s=14 w=0.0025315692,
248 160 121 s=10 w=0.02521839,
249 160 159 s=13 w=5.338831E-4,
250 160 5 s=12 w=0.009630079,
251 161 124 s=18 w=0.0010582462,
252 161 7 s=17 w=0.019421544,
253 162 125 s=18 w=0.0010582462,
254 162 161 s=4 w=0.0015737886,
255 163 127 s=18 w=0.0010582462,
256 163 162 s=28 w=0.015912378,
257 163 8 s=27 w=0.0019538214,
258 164 128 s=30 w=0.0016410444,
259 164 9 s=29 w=0.0023649852,
260 165 129 s=30 w=0.0016410444,
261 165 164 s=19 w=0.0040582414,
262 166 130 s=30 w=0.0016410444,
263 166 165 s=35 w=4.6407895E-5,
264 167 131 s=30 w=0.0016410444,
265 167 166 s=34 w=9.338517E-4,
266 168 167 s=33 w=0.0010230147,
267 168 10 s=32 w=0.0068431078,
268 169 131 s=33 w=0.0010230147,
269 169 168 s=30 w=0.0016410444,
270 170 132 s=33 w=0.0010230147,
271 170 169 s=28 w=0.015912378,
272 171 133 s=33 w=0.0010230147,
273 171 170 s=20 w=0.01772877,
274 172 134 s=33 w=0.0010230147,
275 172 171 s=41 w=0.005140843,
276 173 135 s=33 w=0.0010230147,
277 173 172 s=40 w=0.004269992,
278 174 136 s=33 w=0.0010230147,
279 174 173 s=39 w=0.0041888035,
280 175 137 s=33 w=0.0010230147,
281 175 174 s=38 w=0.01053764,
282 176 175 s=37 w=0.010419515,
283 176 11 s=36 w=0.005095701,
284 177 137 s=37 w=0.010419515,
285 177 176 s=33 w=0.0010230147,
286 178 139 s=37 w=0.010419515,
287 178 177 s=43 w=0.0028004537,
288 179 178 s=42 w=4.722685E-6,
289 180 139 s=42 w=4.722685E-6,
290 180 179 s=37 w=0.010419515,
291 181 140 s=42 w=4.722685E-6,
292 181 180 s=34 w=9.338517E-4,
293 182 181 s=45 w=0.0032793311,
294 182 12 s=44 w=0.019481266,
295 183 140 s=45 w=0.0032793311,
296 183 182 s=42 w=4.722685E-6,
297 184 141 s=45 w=0.0032793311,
298 184 183 s=38 w=0.01053764,
299 185 142 s=45 w=0.0032793311,
300 185 184 s=46 w=0.005114367,
301 186 143 s=48 w=0.018138569,
302 186 13 s=47 w=0.029387118,
303 187 144 s=48 w=0.018138569,
304 187 186 s=39 w=0.0041888035,
305 188 145 s=48 w=0.018138569,
306 188 187 s=53 w=0.0021963576,
307 189 146 s=48 w=0.018138569,
308 189 188 s=52 w=0.0027260676,
309 189 14 s=51 w=0.018997163,
310 190 149 s=55 w=0.035553895,
311 190 15 s=54 w=0.003755652,
312 191 150 s=55 w=0.035553895,
313 191 190 s=49 w=0.0030045277,
314 192 153 s=55 w=0.035553895,
315 192 191 s=58 w=0.007491721,
316 192 16 s=57 w=0.0045725023,
317 193 155 s=60 w=0.009024366,
318 193 17 s=59 w=0.022903351,
319 194 156 s=60 w=0.009024366,
320 194 193 s=56 w=0.004496478,
321 195 157 s=60 w=0.009024366,
322 195 194 s=52 w=0.0027260676,
323 195 18 s=61 w=0.02421253,
324 196 54 s=63 w=0.081107676,
325 196 19 s=62 w=0.089554444,
326 197 38 s=63 w=0.081107676,
327 197 196 s=35 w=4.6407895E-5,
328 198 33 s=63 w=0.081107676,
329 198 197 s=25 w=4.892384E-4,
330 199 34 s=63 w=0.081107676,
331 199 198 s=14 w=0.0025315692,
332 200 35 s=63 w=0.081107676,
333 200 199 s=7 w=0.0020264266,
334 200 20 s=64 w=0.10220741,
;
ELABELS
1 '100' ll=11 f='Dialog-PLAIN-12' lc=255 0 0,
2 '57.7' ll=11 lc=255 0 0,
3 '100' ll=11 lc=255 0 0,
4 '3.7' ll=11 lc=255 0 0,
7 '31.9' ll=11 lc=255 0 0,
14 '4.7' ll=11 lc=255 0 0,
17 '51.3' ll=11 lc=255 0 0,
26 '20.5' ll=11 lc=255 0 0,
31 '43.4' ll=11 lc=255 0 0,
32 '27.1' ll=11 lc=255 0 0,
45 '20.6' ll=11 lc=255 0 0,
48 '1.2' ll=11 lc=255 0 0,
59 '20.4' ll=11 lc=255 0 0,
64 '50.7' ll=11 lc=255 0 0,
71 '95.1' ll=11 lc=255 0 0,
76 '26.8' ll=11 lc=255 0 0,
85 '24.9' ll=11 lc=255 0 0,
92 '41.5' ll=11 lc=255 0 0,
101 '15.2' ll=11 lc=255 0 0,
120 '31.7' ll=11 lc=255 0 0,
129 '43.3' ll=11 lc=255 0 0,
136 '95.6' ll=11 lc=255 0 0,
143 '99.2' ll=11 lc=255 0 0,
150 '45.8' ll=11 lc=255 0 0,
159 '34.4' ll=11 lc=255 0 0,
168 '91.9' ll=11 lc=255 0 0,
169 '100' ll=11 lc=255 0 0,
174 '25.9' ll=11 lc=255 0 0,
183 '100' ll=11 lc=255 0 0,
184 '73.7' ll=11 lc=255 0 0,
189 '98.3' ll=11 lc=255 0 0,
196 '14.3' ll=11 lc=255 0 0,
207 '94.4' ll=11 lc=255 0 0,
210 '45.9' ll=11 lc=255 0 0,
217 '47.4' ll=11 lc=255 0 0,
228 '57.9' ll=11 lc=255 0 0,
235 '81.3' ll=11 lc=255 0 0,
244 '99.2' ll=11 lc=255 0 0,
245 '99.9' ll=11 lc=255 0 0,
250 '97.2' ll=11 lc=255 0 0,
251 '49.3' ll=11 lc=255 0 0,
252 '99.9' ll=11 lc=255 0 0,
257 '77.4' ll=11 lc=255 0 0,
258 '64.5' ll=11 lc=255 0 0,
259 '64.8' ll=11 lc=255 0 0,
266 '9.3' ll=11 lc=255 0 0,
267 '97.4' ll=11 lc=255 0 0,
282 '94.9' ll=11 lc=255 0 0,
283 '87.9' ll=11 lc=255 0 0,
288 '29.2' ll=11 lc=255 0 0,
293 '50.3' ll=11 lc=255 0 0,
294 '99.9' ll=11 lc=255 0 0,
301 '99.4' ll=11 lc=255 0 0,
302 '100' ll=11 lc=255 0 0,
309 '99.9' ll=11 lc=255 0 0,
310 '100' ll=11 lc=255 0 0,
311 '81' ll=11 lc=255 0 0,
316 '87.6' ll=11 lc=255 0 0,
317 '84.5' ll=11 lc=255 0 0,
318 '100' ll=11 lc=255 0 0,
323 '100' ll=11 lc=255 0 0,
324 '100' ll=11 lc=255 0 0,
325 '100' ll=11 lc=255 0 0,
334 '100' ll=11 lc=255 0 0,
;
END; [Network]

BEGIN st_bootstrap;
DIMENSIONS ntax=21 nchar=389 nsplits=2459;
	FORMAT labels=no splits=yes all=yes;
	RUNS=10000;
	LENGTH=389;
	SEED=1;
MATRIX 
[1]	100.0	  1 2 3 4 5 6 7 8 9 11 12 13 14 15 16 17 18 19 20 21,
[2]	91.9	  1 2 3 4 5 6 7 8 9 13 14 15 16 17 18 19 20 21,
[3]	95.6	  1 2 3 4 5 6 7 8 9 14 15 16 17 18 19 20 21,
[4]	15.2	  1 2 3 4 6 7 8 9 14 15 16 17 18 19 20 21,
[5]	27.1	  1 14 15 16 17 18 19 20 21,
[6]	100.0	  1 20 21,
[7]	57.7	  1 21,
[8]	100.0	  1,
[9]	99.9	  1 2 3 4 5 6 7 8 9 10 11 13 14 15 16 17 18 19 20 21,
[10]	99.2	  1 2 3 4 5 6 7 8 9 10 13 14 15 16 17 18 19 20 21,
[11]	25.9	  1 2 3 4 5 6 7 8 9 10 14 15 16 17 18 19 20 21,
[12]	97.2	  1 2 3 4 5 6 7 8 9 10 12 13 14 15 16 17 18 19 20 21,
[13]	4.7	  1 10 12 20 21,
[14]	3.7	  1 10 12 21,
[15]	100.0	  1 2 3 4 5 6 7 8 9 10 11 12 14 15 16 17 18 19 20 21,
[16]	31.9	  1 10 11 12,
[17]	99.9	  1 2 3 4 6 7 8 9 10 11 12 13 14 15 16 17 18 19 20 21,
[18]	49.3	  1 2 4 6 7 8 9 10 11 12 13 14 15 16 17 18 19 20 21,
[19]	73.7	  1 4 6 7 8 9 10 11 12 13 14 15 16 17 18 19 20 21,
[20]	99.2	  1 6 7 8 9 10 11 12 13 14 15 16 17 18 19 20 21,
[21]	95.1	  1 10 11 12 13 14 15 16 17 18 19 20 21,
[22]	20.4	  1 10 11 12 13 16 17 18 19 20 21,
[23]	20.6	  1 10 11 12 13 16 17 20 21,
[24]	43.4	  1 10 11 12 13 20 21,
[25]	20.5	  1 10 11 12 13 21,
[26]	51.3	  1 10 11 12 13,
[27]	77.4	  1 2 4 5 6 7 8 9 10 11 12 13 14 15 16 17 18 19 20 21,
[28]	98.3	  1 5 6 7 8 9 10 11 12 13 14 15 16 17 18 19 20 21,
[29]	64.8	  1 3 4 5 6 7 8 9 10 11 12 13 14 15 16 17 18 19 20 21,
[30]	64.5	  1 3 5 6 7 8 9 10 11 12 13 14 15 16 17 18 19 20 21,
[31]	24.9	  1 3 5 10 11 12 13 14 15 16 17 18 19 20 21,
[32]	97.4	  1 2 3 5 6 7 8 9 10 11 12 13 14 15 16 17 18 19 20 21,
[33]	9.3	  1 2 3 5 6 7 9 10 11 12 13 14 15 16 17 18 19 20 21,
[34]	14.3	  1 2 3 5 6 9 10 11 12 13 14 15 16 17 18 19 20 21,
[35]	1.2	  1 2 3 5 10 11 12 13 21,
[36]	87.9	  1 2 3 4 5 6 7 9 10 11 12 13 14 15 16 17 18 19 20 21,
[37]	94.9	  1 2 3 4 5 6 9 10 11 12 13 14 15 16 17 18 19 20 21,
[38]	94.4	  1 2 3 4 5 9 10 11 12 13 14 15 16 17 18 19 20 21,
[39]	31.7	  1 2 3 4 5 10 11 12 13 14 16 17 18 19 20 21,
[40]	41.5	  1 2 3 4 5 10 11 12 13 16 17 18 19 20 21,
[41]	50.7	  1 2 3 4 5 10 11 12 13 20 21,
[42]	29.2	  1 2 3 4 5 8 9 10 11 12 13 14 15 16 17 18 19 20 21,
[43]	45.9	  1 2 3 4 5 8 10 11 12 13 14 15 16 17 18 19 20 21,
[44]	99.9	  1 2 3 4 5 7 8 9 10 11 12 13 14 15 16 17 18 19 20 21,
[45]	50.3	  1 2 3 4 5 7 8 10 11 12 13 14 15 16 17 18 19 20 21,
[46]	26.8	  1 2 3 4 5 6 7 8 10 11 12 13 20 21,
[47]	100.0	  1 2 3 4 5 6 7 8 9 10 11 12 13 14 16 17 18 19 20 21,
[48]	99.4	  1 2 3 4 5 6 7 8 9 10 11 12 13 16 17 18 19 20 21,
[49]	47.4	  1 2 3 4 5 6 7 8 9 10 11 12 13 16 17 18 20 21,
[50]	45.8	  1 2 3 4 5 6 7 8 9 10 11 12 13 16 17 20 21,
[51]	99.9	  1 2 3 4 5 6 7 8 9 10 11 12 13 15 16 17 18 19 20 21,
[52]	34.4	  1 2 3 4 5 6 7 8 9 10 11 12 13 15 17 20 21,
[53]	43.3	  1 2 3 4 5 6 7 8 9 10 11 12 13 15 20 21,
[54]	81.0	  1 2 3 4 5 6 7 8 9 10 11 12 13 14 15 16 17 18 20 21,
[55]	100.0	  1 2 3 4 5 6 7 8 9 10 11 12 13 14 15 16 17 20 21,
[56]	57.9	  1 2 3 4 5 6 7 8 9 10 11 12 13 14 15 17 20 21,
[57]	87.6	  1 2 3 4 5 6 7 8 9 10 11 12 13 14 15 16 17 19 20 21,
[58]	81.3	  1 2 3 4 5 6 7 8 9 10 11 12 13 14 15 19 20 21,
[59]	100.0	  1 2 3 4 5 6 7 8 9 10 11 12 13 14 15 17 18 19 20 21,
[60]	84.5	  1 2 3 4 5 6 7 8 9 10 11 12 13 14 15 18 19 20 21,
[61]	100.0	  1 2 3 4 5 6 7 8 9 10 11 12 13 14 15 16 18 19 20 21,
[62]	100.0	  1 2 3 4 5 6 7 8 9 10 11 12 13 14 15 16 17 18 19 21,
[63]	100.0	  1 2 3 4 5 6 7 8 9 10 11 12 13 14 15 16 17 18 19,
[64]	100.0	  1 2 3 4 5 6 7 8 9 10 11 12 13 14 15 16 17 18 19 20,
[--------------------------------------------------]
[65]	21.5	  1 2 3 4 5 6 7 8 9 14 15 18 19 20 21,
[66]	12.4	  1 2 3 4 20 21,
[67]	4.3	  1 2 4 20 21,
[68]	1.1	  1 4 20 21,
[69]	30.3	  1 20,
[70]	3.9	  1 2 3 4 5 6 7 8 9 10 14 15 18 19 20 21,
[71]	7.1	  1 10,
[72]	5.3	  1 2 3 4 5 6 7 8 9 10 12 14 15 18 19 20 21,
[73]	0.4	  1 2 3 4 5 6 7 8 9 10 12 14 15 20 21,
[74]	12.9	  1 2 3 4 5 6 7 8 9 10 11 12 14 15 16 18 19 20 21,
[75]	59.1	  1 2 3 4 5 6 7 8 9 10 11 12 13 20 21,
[76]	26.6	  1 2 3 4 5 6 9 10 11 12 13 20 21,
[77]	3.8	  1 2 3 4 5 6 7 9 10 11 12 13 17 20 21,
[78]	6.9	  1 10 11 12 13 17 20 21,
[79]	11.5	  1 10 11 12 13 16 17,
[80]	4.3	  1 2 3 4 5 6 7 9 10 11 12 13 14 16 17 18 19 20 21,
[81]	5.9	  1 2 3 4 5 6 9 10 11 12 13 14 16 17 18 19 20 21,
[82]	16.0	  1 2 3 4 5 9 10 11 12 13 14 16 17 18 19 20 21,
[83]	69.1	  1 2 3 4 5 10 11 12 13 14 15 16 17 18 19 20 21,
[84]	16.8	  1 2 3 4 10 11 12 13 14 15 16 17 18 19 20 21,
[85]	11.2	  1 7 8 10 11 12 13 14 15 16 17 18 19,
[86]	16.1	  1 2 3 4 6 7 8 10 11 12 13 14 15 16 17 18 19 20 21,
[87]	0.0	  1 2 4 6 7 8 10 11 12 13 14 15 16 17 18 19 20 21,
[88]	7.4	  1 4 6 7 8 10 11 12 13 14 15 16 17 18 19 20 21,
[89]	25.4	  1 2 3 4 5 6 7 8 9 11 13 14 15 16 17 18 19 20 21,
[90]	8.0	  1 6 9 13 14 15 16 17 18 19 20 21,
[91]	23.2	  1 13 14 15 16 17 18 19 20 21,
[92]	9.3	  1 13 20 21,
[93]	0.3	  1 13 20,
[94]	2.8	  1 13,
[95]	0.1	  1 6 9 10 13 14 15 16 17 18 19 20 21,
[96]	7.3	  1 10 12 13 20 21,
[97]	10.7	  1 6 7 9 10 11 12 13 14 15 16 17 18 19 20 21,
[98]	48.8	  1 4 5 6 7 8 9 10 11 12 13 14 15 16 17 18 19 20 21,
[99]	18.4	  1 2 5 6 7 8 9 10 11 12 13 14 15 16 17 18 19 20 21,
[100]	1.7	  1 2 3 4 5 7 8 10 11 12 13,
[101]	4.7	  1 2 3 4 5 6 7 8 9 10 11 12 13,
[102]	34.4	  1 2 3 4 5 6 7 8 9 10 11 12 13 14 15 20 21,
[103]	2.3	  1 10 11 12 13 17,
[104]	2.8	  1 10 12 13,
[105]	3.7	  1 10 13,
[106]	0.0	  1 8 9 10 11 12 13 14 15 16 17 18 19 21,
[107]	0.7	  1 10 11 12 13 14 16 17 18 19 21,
[108]	3.5	  1 10 12 13 21,
[109]	16.2	  1 3 4 6 7 8 9 10 11 12 13 14 15 16 17 18 19 20 21,
[110]	0.2	  1 5 8 9 10 11 12 13 14 15 16 17 18 19 20 21,
[111]	2.3	  1 5 10 11 12 13 16 17 18 19 20 21,
[112]	0.1	  1 5 10 11 12 13 17 20 21,
[113]	1.2	  1 2 5 10 11 12 13 14 15 16 17 18 19 20 21,
[114]	0.7	  1 2 5 10 11 12 13 14 16 17 18 19 20 21,
[115]	0.4	  1 2 5 10 11 12 13 16 17 18 19 20 21,
[116]	5.4	  1 2 3 5 10 11 12 13 20 21,
[117]	3.1	  1 2 3 4 5 6 10 11 12 13 20 21,
[118]	1.0	  1 2 3 4 5 6 20 21,
[119]	8.3	  1 2 3 4 5 20 21,
[120]	1.9	  1 2 3 4 5 6 7 8 9 10 12 13 14 15 18 19 20 21,
[121]	10.6	  1 2 3 4 5 6 7 8 9 10 11 12 13 14 15 17 19 20 21,
[122]	12.8	  1 10 11 12 13 14 16 17 18 19 20 21,
[123]	1.1	  1 3 4 7 8 10 11 12 13 14 15 16 17 18 19 20 21,
[124]	20.4	  1 7 8 10 11 12 13 14 15 16 17 18 19 20 21,
[125]	3.5	  1 6 7 8 9 10 11 12 13 14 15 16 17 18 19,
[126]	8.5	  1 2 3 5 6 7 8 9 10 11 12 13 14 15 16 17 18 19,
[127]	3.9	  1 10 12,
[128]	0.8	  1 6 7 8 9 10 11 12 13 14 15 16 17 18 19 20,
[129]	0.9	  1 2 5 6 7 9 10 11 12 13 14 15 16 17 18 19 20 21,
[130]	4.9	  1 2 3 4 5 10 11 12 13 16 18 19 20 21,
[131]	6.3	  1 2 3 4 5 6 7 8 10 11 12 20 21,
[132]	6.5	  1 2 3 4 5 6 7 8 9 10 11 12 20 21,
[133]	10.0	  1 2 3 4 5 6 7 8 9 10 11 12 13 15 18 19 20 21,
[134]	3.9	  1 2 3 4 5 6 7 8 9 14 15 17 18 19 20 21,
[135]	2.0	  1 2 3 4 5 6 7 8 9 15 18 19 20 21,
[136]	3.7	  1 2 3 4 5 6 7 8 9 12 14 15 18 19 20 21,
[137]	0.1	  1 2 3 4 5 6 7 8 9 12 15 18 19 20 21,
[138]	2.4	  1 2 3 4 5 12 20 21,
[139]	10.5	  1 12 20 21,
[140]	6.2	  1 12 21,
[141]	24.2	  1 2 3 4 5 6 7 8 9 11 12 14 15 16 17 18 19 20 21,
[142]	7.3	  1 2 3 4 5 6 7 8 9 10 11 12 14 15 18 19 20 21,
[143]	1.0	  1 2 3 4 5 6 7 8 9 10 11 12 13 15 16 18 19 20 21,
[144]	1.2	  1 2 3 4 5 6 7 8 9 10 11 12 13 16 19 20 21,
[145]	1.7	  1 2 3 4 5 10 11 12 13 16 20 21,
[146]	2.4	  1 10 11 12 13 16 20 21,
[147]	0.6	  1 10 11 12 13 16 21,
[148]	2.2	  1 2 3 4 5 10 11 12 13 16 17 20 21,
[149]	1.6	  1 2 3 4 5 6 7 8 9 10 11 12 13 14 16 17 19 20 21,
[150]	11.1	  1 2 3 4 5 6 7 8 9 10 11 12 13 14 16 17 20 21,
[151]	0.5	  1 10 11 12 13 14 16 17,
[152]	16.2	  1 5 10 11 12 13 14 15 16 17 18 19 20 21,
[153]	0.9	  1 2 5 9 10 11 12 13 14 15 16 17 18 19 20 21,
[154]	1.6	  1 2 3 4 5 6 7 8 9 10 11 12 14 15 16 17 18 19,
[155]	4.5	  1 14 15 16 17 18 19,
[156]	0.4	  1 17,
[157]	0.7	  1 2 3 4 5 6 7 8 9 10 11 12 14 15 16 17 18 19 20,
[158]	8.2	  1 2 3 4 5 6 7 8 9 12 14 15 16 17 18 19 20 21,
[159]	2.5	  1 5 6 7 9 10 11 12 13 14 15 16 17 18 19 20 21,
[160]	4.3	  1 2 3 5 10 11 12 13 16 17 18 19 20 21,
[161]	1.0	  1 10 13 14 15 16 17 18 19 20 21,
[162]	0.1	  1 6 7 9 10 12 13 14 15 16 17 18 19 20 21,
[163]	0.1	  1 9 10 12 13 14 15 16 17 18 19 20 21,
[164]	0.2	  1 3 5 10 11 12 13 16 17 18 19 20 21,
[165]	1.3	  1 2 3 4 5 7 8 10 11 12 13 14 16 17 18 19 20 21,
[166]	1.9	  1 2 3 4 5 6 7 8 10 11 12 13,
[167]	1.6	  1 2 3 4 5 6 7 8 9 10 11 12 13 15,
[168]	7.5	  1 2 3 4 5 6 7 8 9 10 11 12 13 14 15,
[169]	2.3	  1 2 3 4 5 6 7 8 9 10 11 12 13 17 18 19 20 21,
[170]	8.8	  1 2 3 4 5 6 7 8 9 10 11 12 13 15 17 18 19 20 21,
[171]	2.4	  1 15 18 19 20 21,
[172]	17.3	  1 15 20 21,
[173]	8.7	  1 15,
[174]	1.2	  1 2 3 4 6 7 8 9 14 15 18 19 20 21,
[175]	0.1	  1 6 7 8 9 14 15 18 19 20 21,
[176]	7.6	  1 2 3 4 5 6 7 8 9 11 12 14 15 16 18 19 20 21,
[177]	16.8	  1 2 3 4 5 6 7 8 9 11 14 15 16 17 18 19 20 21,
[178]	3.4	  1 6 7 9 14 15 16 17 18 19 20 21,
[179]	11.5	  1 6 7 8 9 13 14 15 16 17 18 19 20 21,
[180]	2.3	  1 6 7 9 13 14 15 16 17 18 19 20 21,
[181]	6.0	  1 10 12 13 14 15 16 17 18 19 20 21,
[182]	7.0	  1 2 3 5 9 10 11 12 13 14 15 16 17 18 19 20 21,
[183]	13.1	  1 2 3 5 10 11 12 13 14 15 16 17 18 19 20 21,
[184]	0.0	  1 2 3 4 5 7 8 10 11 12 13 14 15 16 17,
[185]	30.5	  1 2 3 4 5 6 7 8 10 11 12 13 14 15 16 17 18 19 20 21,
[186]	1.5	  1 2 3 4 5 6 7 8 9 10 11 12 13 14 15 16 17 20,
[187]	5.7	  1 2 3 4 5 6 7 8 9 10 11 12 13 14 15 16 17 18,
[188]	30.4	  1 2 3 4 5 6 7 8 9 12 13 14 15 16 17 18 19 20 21,
[189]	2.4	  1 2 3 4 5 6 7 8 9 10 14 15 17 18 19 20 21,
[190]	4.0	  1 2 3 4 5 6 7 8 9 10 11 14 15 16 17 18 19 20 21,
[191]	1.5	  1 10 11,
[192]	10.6	  1 2 3 4 5 6 7 8 9 10 11 12 14 15 20 21,
[193]	12.7	  1 2 3 4 5 10 11 12 20 21,
[194]	1.0	  1 2 5 10 11 12 13 20 21,
[195]	4.8	  1 2 3 4 5 6 7 8 9 10 11 12 13 16 20 21,
[196]	1.7	  1 10 11 12 13 16 17 21,
[197]	25.6	  1 2 3 4 5 6 7 8 9 10 11 12 13 15 16 17 18 20 21,
[198]	13.2	  1 2 3 4 5 6 9 10 11 12 13 16 17 18 19 20 21,
[199]	27.2	  1 2 3 4 5 6 7 8 9 10 11 12 13 17 20 21,
[200]	13.3	  1 11 12 13 20 21,
[201]	6.8	  1 14 15 20 21,
[202]	2.5	  1 14 15 21,
[203]	18.1	  1 14 15 18 19 20 21,
[204]	7.6	  1 11 12 13 14 15 16 17 18 19 20 21,
[205]	1.3	  1 7 8 14 15 16 17 18 19,
[206]	7.1	  1 6 7 8 14 15 16 17 18 19 20 21,
[207]	9.0	  1 6 7 8 9 14 15 16 17 18 19 20 21,
[208]	0.3	  1 5 6 7 8 9 14 15 16 17 18 19 20 21,
[209]	3.0	  1 11 12 13 21,
[210]	15.3	  1 6 7 8 10 11 12 13 14 15 16 17 18 19 20 21,
[211]	1.5	  1 3 5 6 7 8 10 11 12 13 14 15 16 17 18 19 20 21,
[212]	9.0	  1 2 3 4 5 6 7 8 9 10 12 14 15 16 17 18 19 20 21,
[213]	0.4	  1 17 20 21,
[214]	1.4	  1 5 6 7 8 9 13 14 15 16 17 18 19 20 21,
[215]	0.2	  1 2 5 6 7 8 9 10 11 13 14 15 16 17 18 19 20 21,
[216]	0.7	  1 5 6 7 8 9 10 11 13 14 15 16 17 18 19 20 21,
[217]	0.0	  1 10 11 13 14 15 16 17 18 19 20 21,
[218]	0.5	  1 10 11 13,
[219]	1.0	  1 6 10 11 12 13 14 15 16 17 18 19 20 21,
[220]	10.8	  1 2 3 4 10 11 12 13 20 21,
[221]	0.0	  1 2 3 4 5 7 8 9 10 11 12 13 14 16 17 18 19 20 21,
[222]	2.4	  1 16 17 18 19 20 21,
[223]	3.3	  1 10 11 12 13 16 17 18 20 21,
[224]	1.7	  1 3 6 7 8 9 10 11 12 13 14 15 16 17 18 19 20 21,
[225]	2.4	  1 3 10 11 12 13 14 15 16 17 18 19 20 21,
[226]	0.7	  1 2 3 6 7 9 10 11 12 13 14 15 16 17 18 19 20 21,
[227]	12.2	  1 2 3 4 5 6 8 9 10 11 12 13 14 15 16 17 18 19 20 21,
[228]	2.6	  1 2 3 4 5 8 10 11 12 13 14 16 17 18 19 20 21,
[229]	0.1	  1 2 3 5 6 7 8 9 14 15 16 17 18 19 20 21,
[230]	0.5	  1 11 12 14 15 16 18 19 20 21,
[231]	15.5	  1 11 12 20 21,
[232]	6.6	  1 11 12 21,
[233]	0.0	  1 4 10 11 12 13,
[234]	3.3	  1 2 3 4 6 9 10 11 12 13 14 15 16 17 18 19 20 21,
[235]	5.8	  1 2 3 4 10 11 12 13 14 15 16 18 19 20 21,
[236]	5.9	  1 2 3 4 5 10 11 12 13 18 19 20 21,
[237]	7.8	  1 2 3 4 5 10 11 12 13,
[238]	4.9	  1 2 3 4 5 8 10 11 12 13 14 15 16 18 19 20 21,
[239]	1.1	  1 2 3 4 5 8 10 11 12 13 18 19 20 21,
[240]	7.1	  1 2 3 4 5 8 10 11 12 13,
[241]	2.3	  1 2 3 4 5 6 7 8 9 10 11 12 13 14 15 16 17 21,
[242]	0.5	  1 2 3 4 5 6 7 8 11 12 20 21,
[243]	2.8	  1 2 3 4 5 11 12 20 21,
[244]	7.8	  1 2 3 4 11 12 20 21,
[245]	6.0	  1 11 12,
[246]	10.6	  1 2 3 4 5 6 7 8 9 10 11 12 13 14 15 16 19 20 21,
[247]	1.6	  1 2 3 4 5 6 7 8 10 11 12 13 16 20 21,
[248]	0.3	  1 2 3 4 5 8 10 11 12 13 16 20 21,
[249]	5.3	  1 2 3 4 5 6 7 8 9 10 11 12 13 15 16 17 20 21,
[250]	4.1	  1 2 3 4 5 8 10 11 12 13 16 17 18 19 20 21,
[251]	0.9	  1 10 11 12 13 16 17 18 19,
[252]	0.8	  1 10 11 12 13 14 16 17 18 19,
[253]	2.9	  1 3 5 6 7 8 9 10 11 12 13 14 15 16 17 18 19,
[254]	1.5	  1 2 3 5 6 7 8 9 10 11 12 13 14 15 16 17 18 19 20,
[255]	4.7	  1 2 3 4 10 11 12 20 21,
[256]	1.1	  1 2 4 10 11 12 20 21,
[257]	11.5	  1 10 11 12 20 21,
[258]	6.3	  1 10 11 12 21,
[259]	7.3	  1 2 3 4 5 6 7 9 10 11 12 13 20 21,
[260]	2.8	  1 2 3 4 5 6 7 8 9 10 11 12 13 15 19 20 21,
[261]	3.3	  1 2 3 4 5 6 7 8 9 10 11 12 13 19 20 21,
[262]	0.1	  1 2 3 4 5 6 7 9 10 11 12 13 19 20 21,
[263]	1.2	  1 2 3 4 5 6 7 8 9 10 11 12 13 16 18 19 20 21,
[264]	10.8	  1 2 3 4 10 11 12 13 14 16 17 18 19 20 21,
[265]	3.1	  1 5 10 11 12 13,
[266]	5.2	  1 2 3 5 10 11 12 13,
[267]	0.1	  1 2 3 4 5 6 7 8 9 10 11 12 13 14 16 18 19 20 21,
[268]	12.3	  1 2 3 4 5 6 7 9 10 11 12 13 16 17 18 19 20 21,
[269]	3.5	  1 2 3 4 5 9 10 11 12 13 16 17 18 19 20 21,
[270]	13.4	  1 3 5 7 8 10 11 12 13 14 15 16 17 18 19 20 21,
[271]	0.0	  1 10 15 20 21,
[272]	3.4	  1 2 3 4 6 7 8 9 10 11 12 14 15 16 17 18 19 20 21,
[273]	0.2	  1 6 7 8 10 11 12 14 15 16 17 18 19 20 21,
[274]	2.2	  1 2 3 6 7 8 9 10 11 12 13 14 15 16 17 18 19 20 21,
[275]	1.1	  1 4 5 7 8 10 11 12 13 14 15 16 17 18 19 20 21,
[276]	8.7	  1 2 3 4 5 10 11 12 13 21,
[277]	1.6	  1 2 3 4 5 6 9 10 11 12 13 14 15 16 18 19 20 21,
[278]	0.2	  1 2 3 4 5 6 7 9 10 11 12 13 14 15 18 19 20 21,
[279]	3.0	  1 2 3 4 5 6 7 8 9 10 11 12 13 16 17,
[280]	7.9	  1 18 19 20 21,
[281]	1.5	  1 6 7 8 13 14 15 16 17 18 19 20 21,
[282]	2.3	  1 13 14 15 18 19 20 21,
[283]	3.6	  1 2 3 5 6 7 8 9 10 13 14 15 16 17 18 19 20 21,
[284]	1.3	  1 6 7 8 9 10 11 13 14 15 16 17 18 19 20 21,
[285]	7.1	  1 2 4 10 11 12 13 20 21,
[286]	3.6	  1 2 3 4 8 10 11 12 13 14 15 16 17 18 19 20 21,
[287]	2.4	  1 2 3 4 5 10 11 12 13 19 20 21,
[288]	2.9	  1 2 3 4 5 6 9 10 11 12 13 19 20 21,
[289]	9.5	  1 2 3 4 5 6 7 8 9 10 11 12 13 14 15 16 17,
[290]	1.1	  1 8 14 15 16 17 18 19,
[291]	1.0	  1 14 15 16 17 18 19 21,
[292]	2.4	  1 7 8 14 15 16 17 18 19 20 21,
[293]	1.4	  1 14 16 17 18 19 20 21,
[294]	0.9	  1 19 20 21,
[295]	9.3	  1 2 3 4 6 7 8 9 11 12 13 14 15 16 17 18 19 20 21,
[296]	1.7	  1 11 12 13 14 16 17 18 19 20 21,
[297]	4.3	  1 11 12 13 16 17 18 19 20 21,
[298]	2.6	  1 3 5 8 10 11 12 13 14 15 16 17 18 19 20 21,
[299]	0.7	  1 2 3 4 5 6 7 9 10 11 12 13 17 18 19 20 21,
[300]	0.5	  1 14 15 16 18 19,
[301]	3.8	  1 14 15,
[302]	0.2	  1 2 3 4 5 6 7 8 9 10 11 14 15 16 17 18 19 20,
[303]	0.8	  1 2 3 4 5 6 7 8 9 10 14 15 16 17 18 19 20,
[304]	0.1	  1 12 13 14 15 18 19 20 21,
[305]	6.4	  1 12 13 20 21,
[306]	4.6	  1 4 6 7 8 9 11 12 13 14 15 16 17 18 19 20 21,
[307]	4.6	  1 6 9 10 11 12 13 14 15 16 17 18 19 20 21,
[308]	6.7	  1 10 11 12 13 14 15 16 18 19 20 21,
[309]	0.3	  1 4 6 7 8 9 11 13 14 15 16 17 18 19 20 21,
[310]	5.8	  1 5 6 7 8 9 10 11 12 13 14 15 16 17 18 19,
[311]	0.6	  1 11 12 16 17 18 19 20 21,
[312]	1.7	  1 10 11 12 13 20,
[313]	0.0	  1 4 6 7 9 10 11 12 13 14 15 16 17 18 19 20 21,
[314]	0.8	  1 2 3 4 10 11 12 13 16 17 18 19 20 21,
[315]	1.2	  1 4 6 7 8 9 13 14 15 16 17 18 19 20 21,
[316]	0.4	  1 10 12 13 17 20 21,
[317]	4.1	  1 2 3 4 5 6 7 8 10 11 12 13 16 17 18 20 21,
[318]	0.5	  1 6 7 9 11 12 13 14 15 16 17 18 19 20 21,
[319]	4.4	  1 9 10 11 12 13 14 15 16 17 18 19 20 21,
[320]	1.4	  1 2 3 4 5 8 10 11 12 13 16 18 19 20 21,
[321]	0.0	  1 2 3 4 5 10 11 12 13 14 20 21,
[322]	0.5	  1 2 3 4 5 6 7 8 10 11 12 13 14 15 18 19 20 21,
[323]	1.1	  1 2 3 4 5 6 7 8 10 11 12 13 14 15 16 18 19 20 21,
[324]	0.6	  1 2 3 4 5 6 7 8 9 10 11 12 14 15 17 20 21,
[325]	4.2	  1 2 3 4 5 6 7 8 9 10 11 12 15 20 21,
[326]	7.4	  1 10 11 12 13 14 15 16 17 18 19 21,
[327]	3.9	  1 8 10 11 12 13 14 15 16 17 18 19 21,
[328]	2.4	  1 2 3 4 7 8 10 11 12 13 14 15 16 17 18 19 20 21,
[329]	9.8	  1 4 7 8 10 11 12 13 14 15 16 17 18 19 20 21,
[330]	0.1	  1 7 8 10 11 12 13,
[331]	0.2	  1 8 10 11 12 13,
[332]	1.3	  1 2 3 4 5 6 7 8 9 10 11 12 13 16 17 20,
[333]	2.0	  1 2 3 4 6 7 8 9 10 11 12 13 20 21,
[334]	1.2	  1 2 3 4 6 7 8 9 10 11 12 13 14 15 16 18 19 20 21,
[335]	0.5	  1 5 6 7 8 10 11 12 13 14 15 16 17 18 19 20 21,
[336]	1.3	  1 5 8 10 11 12 13 14 15 16 17 18 19 20 21,
[337]	0.0	  1 2 3 5 6 7 8 10 11 12 13 14 15 16 17 18 19 20 21,
[338]	0.3	  1 2 3 4 5 6 9 14 15 16 17 18 19 20 21,
[339]	0.2	  1 2 3 4 5 20,
[340]	1.5	  1 2 3 4 5,
[341]	4.8	  1 2 3 4 5 7 9 10 11 12 13 14 15 16 17 18 19 20 21,
[342]	0.6	  1 2 3 4 5 6 9 11 12 13 14 15 16 17 18 19 20 21,
[343]	1.0	  1 2 3 4 5 6 9 13 14 15 16 17 18 19 20 21,
[344]	0.0	  1 2 3 4 5 6 9 20,
[345]	0.1	  1 2 3 4 5 6 8 9 13 14 15 16 17 18 19 20 21,
[346]	0.0	  1 2 3 4 5 6 7 8 9 10 11 12 20,
[347]	0.2	  1 2 3 4 5 6 7 8 9 10 11 12 13 14 20 21,
[348]	0.8	  1 2 3 4 5 6 7 8 9 10 11 12 13 14 15 16 17 18 20,
[349]	1.2	  1 5 6 9 10 11 12 13 14 15 16 17 18 19 20 21,
[350]	4.5	  1 5 9 10 11 12 13 14 15 16 17 18 19 20 21,
[351]	2.2	  1 3 5 9 10 11 12 13 14 15 16 17 18 19 20 21,
[352]	0.1	  1 3 5 10 12 13 14 15 16 17 18 19 20 21,
[353]	0.0	  1 2 3 4 5 16 17 18 19 20 21,
[354]	0.1	  1 2 3 4 5 6 7 8,
[355]	2.2	  1 2 3 4 5 6 7 8 9 10 11 12 13 14 15 21,
[356]	2.2	  1 2 3 4 5 10 12 20 21,
[357]	0.3	  1 2 4 5 10 11 12 13 20 21,
[358]	0.9	  1 2 3 4 5 6 9 10 11 12 13 18 19 20 21,
[359]	8.7	  1 2 3 4 5 10 11 12 13 14 15 16 18 19 20 21,
[360]	1.5	  1 2 3 6 9 10 11 12 13 14 15 16 17 18 19 20 21,
[361]	0.3	  1 2 3 10 11 12 13 20 21,
[362]	0.6	  1 2 3 4 5 7 8 10 11 12 13 16 17 18 19 20 21,
[363]	2.7	  1 2 3 4 5 6 7 8 9 10 11 12 13 20,
[364]	15.6	  1 8 10 11 12 13 14 15 16 17 18 19 20 21,
[365]	1.5	  1 2 3 4 10 11 12 13 21,
[366]	0.9	  1 2 3 4 5 6 7 8 9 10 11 12 13 14 15 16 18 19 21,
[367]	0.2	  1 2 3 4 5 6 7 8 9 10 11 12 13 14 15 16 18 19,
[368]	1.6	  1 11 12 13,
[369]	1.1	  1 5 10 11 12 13 14 16 17 18 19 20 21,
[370]	2.0	  1 2 3 5 10 11 12 13 14 16 17 18 19 20 21,
[371]	0.1	  1 3 4 8 10 11 12 13 14 15 16 17 18 19 20 21,
[372]	3.0	  1 5 6 7 8 9 10 13 14 15 16 17 18 19 20 21,
[373]	1.1	  1 2 5 6 7 8 9 10 13 14 15 16 17 18 19 20 21,
[374]	1.8	  1 2 3 4 6 7 8 9 13 14 15 16 17 18 19 20 21,
[375]	0.7	  1 13 14 15 16 18 19 20 21,
[376]	1.1	  1 6 7 8 9 11 13 14 15 16 17 18 19 20 21,
[377]	0.6	  1 2 3 4 5 6 7 8 9 10 11 12 13 14 15 17 18 20 21,
[378]	2.1	  1 2 3 4 5 6 7 8 9 10 11 12 13 16 17 19 20 21,
[379]	0.1	  1 14 18 19 20 21,
[380]	0.1	  1 2 3 4 5 10 11 12 13 16 17 21,
[381]	0.0	  1 2 3 4 5 8 10 11 12 13 16 17,
[382]	2.9	  1 2 3 4 5 6 7 8 10 11 12 13 16 17 20 21,
[383]	0.0	  1 2 3 4 5 6 7 8 9 10 11 12 13 15 16 17,
[384]	1.2	  1 2 3 4 5 6 7 8 9 10 11 12 13 14 15 16 17 18 21,
[385]	0.3	  1 2 3 4 5 6 9 13 20 21,
[386]	0.2	  1 2 3 4 5 6 9 12 13 20 21,
[387]	0.7	  1 2 3 4 5 6 9 11 12 13 20 21,
[388]	4.4	  1 5 7 8 10 11 12 13 14 15 16 17 18 19 20 21,
[389]	2.4	  1 5 6 7 8 9 10 11 12 13 14 15 16 17 18 19 20,
[390]	0.7	  1 7 8 10 11 12 13 14 15 16 17 18 19 20,
[391]	4.2	  1 2 3 4 5 6 9 10 11 12 13 14 15 18 19 20 21,
[392]	1.6	  1 2 3 4 5 6 9 20 21,
[393]	0.3	  1 2 3 4 5 6 7 8 9 10 11 14 15 16 17 18 19,
[394]	1.6	  1 14 15 18 19 21,
[395]	1.0	  1 2 3 5 6 7 8 9 13 14 15 16 17 18 19 20 21,
[396]	0.4	  1 6 9 12 13 14 15 16 17 18 19 20 21,
[397]	0.6	  1 12 13 14 15 16 18 19 20 21,
[398]	3.2	  1 2 3 4 5 6 7 8 10 11 12 13 15 20 21,
[399]	0.2	  1 2 3 4 5 6 8 10 11 12 13 14 15 16 17 18 19 20 21,
[400]	0.4	  1 2 3 4 5 7 8 10 11 12 13 16 17 18 20 21,
[401]	0.1	  1 2 3 4 5 7 8 10 11 12 20 21,
[402]	0.8	  1 15 16 17 18 19 20 21,
[403]	0.3	  1 16 18 19 20 21,
[404]	1.5	  1 10 11 12 13 16 18 19 20 21,
[405]	0.6	  1 2 3 4 5 6 7 8 10 11 12 13 15 16 17 18 19 20 21,
[406]	0.4	  1 2 3 4 5 6 8 10 11 12 13 20 21,
[407]	0.1	  1 3 5 7 9 10 11 12 13 14 15 16 17 18 19 20 21,
[408]	0.3	  1 5 7 9 10 11 12 13 14 15 16 17 18 19 20 21,
[409]	0.8	  1 7 9 10 11 12 13 14 15 16 17 18 19 20 21,
[410]	0.9	  1 2 3 4 5 6 7 8 9 14 15 16 17 18 19 20,
[411]	0.3	  1 10 13 20 21,
[412]	1.1	  1 4 8 10 11 12 13 14 15 16 17 18 19 20 21,
[413]	1.5	  1 6 7 8 15 20 21,
[414]	1.3	  1 2 3 4 5 6 7 8 9 10 14 15 20 21,
[415]	0.4	  1 2 3 4 6 7 8 9 14 15 20 21,
[416]	1.6	  1 6 7 8 14 15 20 21,
[417]	0.6	  1 6 7 8 14 15 18 19 20 21,
[418]	1.1	  1 5 10 11 12 13 14 15 16 17 18 19,
[419]	0.4	  1 3 5 10 11 12 13 14 15 16 17 18 19,
[420]	0.0	  1 2 3 5 10 11 12 13 14 15 16 17 18 19,
[421]	0.4	  1 14 15 18 19,
[422]	0.0	  1 14 15 19,
[423]	2.6	  1 14 15 19 20 21,
[424]	0.2	  1 2 3 4 5 6 7 9 10 11 12 13 14 15 19 20 21,
[425]	6.0	  1 2 3 4 6 7 8 9 11 12 14 15 16 17 18 19 20 21,
[426]	1.0	  1 2 3 4 5 6 7 8 9 10 11 12 13 18 19 20 21,
[427]	0.7	  1 2 3 4 5 6 7 8 9 10 11 12 13 16 17 18 19 20,
[428]	0.6	  1 2 3 4 5 6 7 8 9 10 11 12 13 16 17 18 19,
[429]	2.1	  1 7 8 10 11 12 13 14 15 16 17 18 19 21,
[430]	0.6	  1 3 5 6 7 8 9 10 11 12 13 14 15 16 17 18 19 21,
[431]	4.1	  1 2 3 4 5 6 7 8 9 10 11 12 14 15 19 20 21,
[432]	0.2	  1 2 3 4 5 6 7 10 11 12 20 21,
[433]	1.4	  1 2 4 11 12 20 21,
[434]	0.8	  1 11 13 14 15 16 17 18 19 20 21,
[435]	0.0	  1 2 3 4 5 6 9 10 11 12 13 16 18 19 20 21,
[436]	1.5	  1 11 12 13 16 17 20 21,
[437]	0.6	  1 2 3 10 11 12 13 14 15 16 17 18 19 20 21,
[438]	1.2	  1 2 3 4 5 10 11 12 13 16 17 18 20 21,
[439]	0.0	  1 2 3 4 5 8 10 11 12 13 16 17 20 21,
[440]	3.8	  1 12 13 14 15 16 17 18 19 20 21,
[441]	0.0	  1 12 13 15 16 17 18 19 20 21,
[442]	0.5	  1 12 13 16 17 18 19 20 21,
[443]	2.4	  1 8 10 11 12 13 14 15 16 17 18 19,
[444]	0.0	  1 2 3 4 5 10 11 12 13 14 18 19 20 21,
[445]	1.4	  1 3 4 6 7 8 9 11 12 13 14 15 16 17 18 19 20 21,
[446]	1.7	  1 2 5 10 11 12 13,
[447]	0.0	  1 2 3 4 5 6 7 8 10 11 12 13 14 15 16 20 21,
[448]	1.3	  1 2 3 4 5 6 7 8 9 10 11 12 13 14 15 16 20 21,
[449]	3.3	  1 2 3 4 6 7 9 10 11 12 13 14 15 16 17 18 19 20 21,
[450]	0.5	  1 2 3 4 10 12 20 21,
[451]	4.2	  1 15 21,
[452]	0.6	  1 4 6 7 8 9 11 12 14 15 16 17 18 19 20 21,
[453]	0.4	  1 3 4 6 7 8 9 11 12 14 15 16 17 18 19 20 21,
[454]	0.3	  1 2 3 4 5 6 7 8 9 10 11 13 14 15 16 17 18 19,
[455]	2.9	  1 2 3 4 5 6 7 8 9 14 15 20 21,
[456]	0.8	  1 2 3 4 5 6 7 8 9 11 12 13 14 15 16 18 19 20 21,
[457]	0.2	  1 2 5 6 7 8 9 10 11 12 13 14 15 16 17 18 19 20,
[458]	0.5	  1 10 11 12 13 16 17 18,
[459]	1.2	  1 6 7 8 9 10 11 12 13 14 15 16 17 18 19 21,
[460]	3.0	  1 4 10 11 12 13 14 15 16 17 18 19 20 21,
[461]	2.6	  1 4 6 7 8 9 14 15 16 17 18 19 20 21,
[462]	0.5	  1 11 12 13 16 18 19 20 21,
[463]	0.9	  1 2 3 5 10 11 12 13 19 20 21,
[464]	0.3	  1 2 3 5 20 21,
[465]	0.4	  1 2 3 5,
[466]	0.5	  1 2 3 4 5 21,
[467]	0.1	  1 2 3 4 5 6 7 8 15 20 21,
[468]	0.8	  1 2 3 4 5 6 7 8 9 10 15 20 21,
[469]	0.9	  1 2 3 4 5 6 7 8 9 10 11 12 13 16 17 18,
[470]	0.1	  1 2 3 4 5 6 7 8 9 10 14 15 19 20 21,
[471]	0.0	  1 2 4 5 6 7 8 9 10 11 12 13 14 15 16 17 20 21,
[472]	0.0	  1 4 5 6 7 8 9 10 11 12 13 14 15 16 17 20 21,
[473]	0.0	  1 4 5 6 7 8 9 10 11 12 13 14 15 16 17 18 20 21,
[474]	1.6	  1 8 14 15 16 17 18 19 20 21,
[475]	0.0	  1 2 3 4 5 6 7 8 9 10 11 12 13 14 15 18 19,
[476]	0.3	  1 2 3 4 14 15 18 19 20 21,
[477]	0.3	  1 2 3 4 5 6 9 10 12 13 14 15 16 17 18 19 20 21,
[478]	0.2	  1 2 3 4 5 6 7 8 9 14 15 19 20 21,
[479]	0.3	  1 2 3 4 6 7 8 9 11 13 14 15 16 17 18 19 20 21,
[480]	0.7	  1 6 9 11 12 13 14 15 16 17 18 19 20 21,
[481]	0.0	  1 5 10 11 12 13 14 15 16 18 19 20 21,
[482]	0.0	  1 14 15 16 21,
[483]	0.3	  1 2 3 4 5 6 7 8 9 11 12 14 15 20 21,
[484]	0.2	  1 2 3 4 5 6 7 8 9 10 11 12 14 15 16 20 21,
[485]	0.3	  1 6 7 8 9 12 13 14 15 16 17 18 19 20 21,
[486]	0.6	  1 6 7 8 11 12 13 14 15 16 17 18 19 20 21,
[487]	2.7	  1 10 11 12 13 14 15 16 17 18 19,
[488]	1.0	  1 2 3 4 5 9 10 11 12 13 14 15 16 17 18 19 21,
[489]	0.0	  1 2 11 12 20 21,
[490]	0.1	  1 11 12 20,
[491]	0.7	  1 2 6 7 8 9 10 11 12 13 14 15 16 17 18 19 20 21,
[492]	0.0	  1 4 5 6 7 8 9 10 11 12 13 14 15 16 17 18 19 20,
[493]	0.1	  1 2 4 6 9 10 11 12 13 14 15 16 17 18 19 20 21,
[494]	1.4	  1 2 3 4 5 6 7 8 10 11 12 13 14 15 20 21,
[495]	0.3	  1 2 3 4 5 6 7 8 9 10 14 15 17 20 21,
[496]	0.8	  1 10 11 12 13 18 19 20 21,
[497]	0.4	  1 2 3 4 5 6 7 9 10 11 12 13 14 15 17 18 19 20 21,
[498]	0.4	  1 2 3 4 5 6 9 10 11 12 13 14 15 17 18 19 20 21,
[499]	0.6	  1 11 12 14 15 16 17 18 19 20 21,
[500]	0.1	  1 2 3 4 5 6 9 10 11 12 13 15 18 19 20 21,
[501]	0.6	  1 10 11 12 13 14 15 16 18 19 21,
[502]	0.1	  1 2 5 6 7 8 9 13 14 15 16 17 18 19 20 21,
[503]	0.9	  1 3 5 10 11 12 13 14 15 16 17 18 19 21,
[504]	0.3	  1 14 15 19 21,
[505]	0.4	  1 10 20 21,
[506]	0.1	  1 2 3 4 14 15 16 17 18 19 20 21,
[507]	0.6	  1 11 12 13 16 17 18 20 21,
[508]	0.7	  1 10 11 12 13 15 16 17 18 19 20 21,
[509]	0.0	  1 6 7 9 10 11 12 13 16 17 18 19 20 21,
[510]	0.0	  1 6 7 9 10 11 12 13 17 20 21,
[511]	0.0	  1 5 6 7 8 9 10 11 12 13 15 16 17 18 19 20 21,
[512]	0.0	  1 2 3 5 6 7 8 9 10 11 12 13 15 16 17 18 19 20 21,
[513]	3.7	  1 2 3 4 5 6 7 8 9 15 20 21,
[514]	0.5	  1 2 3 4 5 10 11 12 13 20,
[515]	0.4	  1 11 12 13 16 20 21,
[516]	1.9	  1 6 7 8 9 11 12 13 14 15 16 17 18 19 20 21,
[517]	0.0	  1 3 4 6 7 8 9 11 13 14 15 16 17 18 19 20 21,
[518]	0.3	  1 3 5 6 7 8 9 10 11 12 13 14 15 16 17 18 19 20,
[519]	0.0	  1 2 10 11 12 20 21,
[520]	0.2	  1 2 20 21,
[521]	0.0	  1 2 3 4 5 6 7 8 9 11 14 15 16 18 19 20 21,
[522]	1.0	  1 2 3 4 5 6 7 9 10 11 12 20 21,
[523]	0.2	  1 2 3 5 6 7 8 9 10 14 15 16 17 18 19 20 21,
[524]	0.1	  1 6 7 8 15 18 19 20 21,
[525]	0.1	  1 15 18 19,
[526]	0.7	  1 13 14 15 16 17 18 19,
[527]	0.4	  1 3 7 8 10 11 12 13 14 15 16 17 18 19 20 21,
[528]	0.3	  1 2 3 4 5 9 10 11 12 13 14 15 16 17 18 19,
[529]	0.7	  1 18 20 21,
[530]	0.0	  1 12 16 18 19 20 21,
[531]	0.4	  1 12 18 19 20 21,
[532]	0.8	  1 2 3 4 5 6 7 8 9 10 11 12 13 14 15 17,
[533]	2.3	  1 6 9 14 15 16 17 18 19 20 21,
[534]	5.9	  1 14 15 16 18 19 20 21,
[535]	0.2	  1 6 7 9 10 13 14 15 16 17 18 19 20 21,
[536]	2.6	  1 2 3 4 5 8 10 11 12 13 20 21,
[537]	0.2	  1 2 3 5 8 10 11 12 13 14 15 16 17 18 19 20 21,
[538]	0.0	  1 2 3 4 5 6 9 12 13 14 15 18 19 20 21,
[539]	0.0	  1 2 3 4 5 6 9 15 20 21,
[540]	0.7	  1 2 3 4 5 6 7 8 9 13 14 15 17 18 19 20 21,
[541]	0.2	  1 2 3 4 5 6 9 10 12 13 20 21,
[542]	0.2	  1 2 3 4 5 6 7 8 9 13 14 15 18 19 20 21,
[543]	0.5	  1 11 13 16 17 20 21,
[544]	0.0	  1 2 4 6 7 8 9 10 11 12 20 21,
[545]	0.0	  1 7 8 10 11 12 20 21,
[546]	1.7	  1 2 4 6 7 8 9 10 11 12 13 20 21,
[547]	0.3	  1 2 4 6 7 8 9 10 11 12 13 16 17 20 21,
[548]	0.0	  1 7 8 10 11 12 13 16 17 20 21,
[549]	1.0	  1 7 8 9 10 11 12 13 14 15 16 17 18 19 20 21,
[550]	0.6	  1 5 7 8 9 10 11 12 13 14 15 16 17 18 19 20 21,
[551]	0.7	  1 2 3 4 5 10 11 12 13 14 15 16 17 18 19 21,
[552]	0.4	  1 6 13 14 15 16 17 18 19 20 21,
[553]	1.0	  1 13 14 15 17 18 19 20 21,
[554]	0.1	  1 13 15 18 19 20 21,
[555]	1.2	  1 12 13 21,
[556]	0.6	  1 2 3 6 7 8 9 13 14 15 16 17 18 19 20 21,
[557]	0.2	  1 3 4 5 7 8 10 11 12 13 14 15 16 17 18 19 20 21,
[558]	0.9	  1 11 12 13 14 15 16 18 19 20 21,
[559]	2.8	  1 2 3 4 12 20 21,
[560]	0.8	  1 2 5 6 7 8 9 10 11 12 13 14 15 16 17 18 19,
[561]	0.0	  1 2 3 4 15 20 21,
[562]	0.1	  1 4 14 15 20 21,
[563]	0.2	  1 2 3 4 5 7 8 10 11 12 14 15 16 17 18 19 20 21,
[564]	0.3	  1 2 3 4 5 6 7 8 10 11 12 14 15 16 17 18 19 20 21,
[565]	0.1	  1 2 3 4 5 6 7 8 11 12 14 15 16 17 18 19 20 21,
[566]	0.0	  1 2 4 6 7 8 9 13 14 15 16 17 18 19 20 21,
[567]	0.0	  1 2 4 6 7 8 9 10 13 14 15 16 17 18 19 20 21,
[568]	0.7	  1 2 3 4 5 6 7 8 20 21,
[569]	0.0	  1 2 3 4 5 6 8 20 21,
[570]	0.3	  1 2 3 5 10 11 12 13 18 19 20 21,
[571]	0.0	  1 2 5 10 11 12 13 18 19 20 21,
[572]	0.8	  1 2 3 4 5 6 7 8 10 11 12 13 20,
[573]	0.3	  1 2 3 4 5 6 7 8 10 11 12 13 14 15 19 20 21,
[574]	0.0	  1 2 3 5 10 11 12 20 21,
[575]	0.8	  1 2 5 6 9 10 11 12 13 14 15 16 17 18 19 20 21,
[576]	0.2	  1 2 3 4 6 7 8 9 20 21,
[577]	0.0	  1 2 3 4 5 6 7 8 9,
[578]	0.0	  1 2 3 4 5 6 7 8 9 10 20 21,
[579]	0.0	  1 2 3 4 5 6 7 8 9 10 12 20 21,
[580]	2.3	  1 2 3 4 5 6 9 10 11 12 13 14 15 19 20 21,
[581]	1.1	  1 14 15 16 18 19 21,
[582]	0.1	  1 3 8 10 11 12 13 14 15 16 17 18 19 20 21,
[583]	1.1	  1 3 4 6 7 8 10 11 12 13 14 15 16 17 18 19 20 21,
[584]	0.6	  1 2 3 4 5 6 7 8 9 10 11 12 14 15 16 17 18 19 21,
[585]	1.2	  1 4 11 12 20 21,
[586]	0.9	  1 2 3 4 5 6 7 8 9 14 15 16 18 19 20 21,
[587]	0.8	  1 5 10 11 12 13 20 21,
[588]	0.0	  1 2 3 4 5 6 10 11 12 13 17 20 21,
[589]	0.3	  1 2 3 4 5 6 10 11 12 13 16 17 18 19 20 21,
[590]	0.0	  1 2 3 4 5 6 7 8 9 11 12 18 19 20 21,
[591]	0.0	  1 2 3 4 5 6 7 8 9 10 11 12 18 19 20 21,
[592]	0.8	  1 10 11 12 13 14 15 16 17 20 21,
[593]	0.6	  1 3 4 10 11 12 13 14 15 16 17 18 19 20 21,
[594]	0.9	  1 5 6 7 8 9 10 11 12 13 14 15 16 17 18 19 21,
[595]	0.0	  1 2 3 4 5 6 8 9 10 11 12 13 21,
[596]	1.2	  1 2 3 5 10 11 12 13 14 15 16 18 19 20 21,
[597]	0.0	  1 2 3 5 10 11 12 13 16 20 21,
[598]	0.3	  1 6 9 14 15 18 19 20 21,
[599]	0.0	  1 6 7 9 12 14 15 16 17 18 19 20 21,
[600]	0.7	  1 12 14 15 16 17 18 19 20 21,
[601]	0.0	  1 11 12 14 15 16 17 18 19,
[602]	0.3	  1 2 3 4 5 7 8 10 11 12 13 14 15 16 17 18 19 21,
[603]	2.0	  1 6 7 8 9 10 13 14 15 16 17 18 19 20 21,
[604]	0.7	  1 2 3 4 6 7 8 9 11 14 15 16 17 18 19 20 21,
[605]	0.2	  1 2 4 10 12 20 21,
[606]	0.0	  1 2 3 4 5 6 7 8 9 13 14 15 16 17 18 19,
[607]	0.0	  1 2 6 7 8 9 10 12 13 14 15 16 17 18 19 20 21,
[608]	0.2	  1 10 13 17 20 21,
[609]	0.3	  1 2 3 4 5 6 7 8 9 10 11 12 13 14 15 19,
[610]	1.5	  1 2 3 4 5 6 7 8 9 10 11 12 13 14 16 17 18 20 21,
[611]	0.3	  1 2 3 4 5 12 13 20 21,
[612]	0.4	  1 2 3 4 5 11 12 13 20 21,
[613]	0.3	  1 3 4 5 10 11 12 13 14 15 16 17 18 19 20 21,
[614]	0.0	  1 6 7 9 10 14 15 16 17 18 19 20 21,
[615]	0.2	  1 6 7 8 9 10 14 15 16 17 18 19 20 21,
[616]	0.4	  1 2 4 11 12 13 20 21,
[617]	0.9	  1 2 3 4 11 12 13 20 21,
[618]	1.4	  1 2 3 4 5 7 10 11 12 13 14 15 16 17 18 19 20 21,
[619]	0.3	  1 2 3 4 5 6 7 8 9 12 13 14 15 18 19 20 21,
[620]	0.4	  1 7 8 9 10 11 12 13 14 15 16 17 18 19,
[621]	0.0	  1 8 9 10 11 12 13 14 15 16 17 18 19,
[622]	0.1	  1 9 10 11 12 13 14 15 16 17 18 19,
[623]	0.1	  1 2 3 4 5 6 10 11 12 20 21,
[624]	0.5	  1 2 3 4 5 6 7 8 9 10 13 14 15 16 17 18 19,
[625]	0.6	  1 3 5 6 7 9 10 11 12 13 14 15 16 17 18 19 20 21,
[626]	0.5	  1 10 11 12 13 19 20 21,
[627]	0.0	  1 12 14 16 17 18 19 20 21,
[628]	0.1	  1 12 19 20 21,
[629]	0.4	  1 11 12 14 16 17 18 19 20 21,
[630]	0.0	  1 2 3 10 11 12 13 14 16 17 18 19 20 21,
[631]	0.2	  1 6 7 8 9 14 15 16 17 18 19,
[632]	0.5	  1 6 7 8 9 14 15 16 17 18 19 20,
[633]	1.7	  1 2 3 4 5 8 10 11 12 13 21,
[634]	1.5	  1 13 16 17 18 19 20 21,
[635]	1.2	  1 12,
[636]	0.1	  1 2 3 4 5 6 9 12 20 21,
[637]	0.4	  1 2 3 4 5 6 7 8 9 10 11 13 14 15 16 17 18 19 20,
[638]	0.6	  1 2 3 4 5 6 7 8 9 10 13 14 15 16 17 18 19 20,
[639]	1.4	  1 2 3 4 5 6 7 8 10 11 12 13 16 17 18 19 20 21,
[640]	0.0	  1 6 7 8 14 15 16 17 18 19 20,
[641]	0.2	  1 3 5 6 7 8 9 13 14 15 16 17 18 19 20 21,
[642]	0.0	  1 2 3 4 5 6 7 8 9 15 20,
[643]	0.6	  1 13 21,
[644]	0.4	  1 10 11 12 13 15 20 21,
[645]	0.1	  1 5 13 14 15 16 17 18 19 20 21,
[646]	0.2	  1 2 3 4 5 6 9 12 13 14 15 16 17 18 19 20 21,
[647]	0.2	  1 6 7 8 10 11 12 13 14 15 16 17 20 21,
[648]	0.3	  1 6 7 8 10 11 12 13 15 20 21,
[649]	0.2	  1 6 7 8 10 11 12 13 20 21,
[650]	0.2	  1 2 4 6 7 8 9 10 11 12 13 14 15 16 17 20 21,
[651]	0.2	  1 2 3 4 6 7 8 9 10 11 12 13 14 15 16 17 18 20 21,
[652]	0.2	  1 2 3 4 6 7 8 9 10 11 12 13 14 15 16 17 20 21,
[653]	0.4	  1 2 3 4 5 6 7 8 9 10 11 12 13 14 15 20,
[654]	0.7	  1 2 3 4 5 6 7 9 10 11 12 13 16 17 20 21,
[655]	0.2	  1 2 3 4 5 7 8 10 11 12 13 16 17 20 21,
[656]	1.3	  1 10 11 12 13 16,
[657]	0.4	  1 2 3 5 10 11 12 13 14 15 19 20 21,
[658]	0.4	  1 2 3 4 5 6 7 8 10 11 12 13 21,
[659]	0.6	  1 3 5 6 9 10 11 12 13 14 15 16 17 18 19 20 21,
[660]	0.3	  1 2 3 5 10 11 12 13 14 15 18 19 20 21,
[661]	0.4	  1 2 3 5 6 7 8 9 10 11 12 13 14 15 16 17 18 19 21,
[662]	0.4	  1 11 13 20 21,
[663]	0.4	  1 2 3 4 10 11 12 13 18 19 20 21,
[664]	0.4	  1 2 3 4 5 6 7 8 9 10 11 12 14 15 16 17 20 21,
[665]	0.5	  1 2 3 4 5 6 7 8 9 10 11 12 14 15 16 17 18 20 21,
[666]	0.5	  1 2 3 4 6 7 8 9 12 14 15 16 17 18 19 20 21,
[667]	0.6	  1 2 3 4 5 6 7 10 11 12 13 20 21,
[668]	0.1	  1 3 20 21,
[669]	0.3	  1 2 3 4 5 10 12 13 20 21,
[670]	0.1	  1 10 11 12 13 14 15 16 20 21,
[671]	0.7	  1 3 5 7 8 9 10 11 12 13 14 15 16 17 18 19 20 21,
[672]	0.7	  1 6 7 8 20 21,
[673]	0.1	  1 2 3 6 7 8 9 14 15 18 19 20 21,
[674]	0.0	  1 2 3 4 5 6 7 8 9 12 13 15 18 19 20 21,
[675]	0.0	  1 2 3 4 5 6 7 8 9 11 12 13 14 15 18 19 20 21,
[676]	0.1	  1 8,
[677]	0.0	  1 4 6 7 8 9 14 15 20 21,
[678]	0.1	  1 2 4 6 7 8 9 14 15 20 21,
[679]	0.2	  1 2 3 4 5 6 7 8 9 10 11 12 13 14 16 17 18 19,
[680]	0.4	  1 2 3 4 11 12 13 14 15 16 17 18 19 20 21,
[681]	0.5	  1 2 3 4 5 6 9 14 15 18 19 20 21,
[682]	1.3	  1 7 8 10 11 12 14 15 16 17 18 19 20 21,
[683]	0.2	  1 2 3 4 10 11 12 13 16 17 20 21,
[684]	0.0	  1 2 10 11 12 13 16 17 18 19 20 21,
[685]	0.2	  1 6 8 9 10 11 12 13 14 15 16 17 18 19 20 21,
[686]	0.2	  1 3 4 11 12 20 21,
[687]	2.3	  1 7 10 11 12 13 14 15 16 17 18 19 20 21,
[688]	1.0	  1 13 17 20 21,
[689]	0.1	  1 2 3 4 5 7 8 10 11 12 13 16 20 21,
[690]	0.2	  1 3 6 7 8 10 11 12 13 14 15 16 17 18 19 20 21,
[691]	0.1	  1 3 10 11 12 13 14 15 16 18 19 20 21,
[692]	0.3	  1 2 4 6 7 8 9 14 15 16 17 18 19 20 21,
[693]	0.2	  1 2 3 4 5 6 7 8 9 10 11 12 15 18 19 20 21,
[694]	0.2	  1 2 3 4 5 6 7 8 9 14 15 17 20 21,
[695]	0.4	  1 5 10 11 12 13 16 17 20 21,
[696]	0.1	  1 11 13 16 17 18 20 21,
[697]	0.0	  1 6 13 16 17 18 19 20 21,
[698]	0.0	  1 13 16 17 18 20 21,
[699]	0.0	  1 10 11 12 13 15 16 17 20 21,
[700]	0.0	  1 10 11 12 13 15 17 20 21,
[701]	0.0	  1 2 3 4 5 9 10 11 12 13 14 15 20 21,
[702]	0.0	  1 2 3 10 11 12 13 18 19 20 21,
[703]	0.7	  1 5 6 7 8 9 10 12 13 14 15 16 17 18 19 20 21,
[704]	0.6	  1 6 7 8 9 10 12 13 14 15 16 17 18 19 20 21,
[705]	0.0	  1 3 5 10 11 12 13 14 15 16 18 19 20 21,
[706]	0.0	  1 6 7 8 14 15 19 20 21,
[707]	0.1	  1 10 11 12 13 14 15 16 17 19 20 21,
[708]	0.1	  1 16 17 18 20 21,
[709]	0.5	  1 13 18 19 20 21,
[710]	0.1	  1 2 3 5 10 11 12 13 20,
[711]	0.4	  1 2 3 4 5 8 10 11 12 13 20,
[712]	0.0	  1 4 21,
[713]	0.3	  1 2 3 4 5 6 9 10 11 12 13 17 18 19 20 21,
[714]	0.0	  1 2 3 6 10 11 12 13 14 15 16 17 18 19 20 21,
[715]	1.1	  1 2 3 20 21,
[716]	0.1	  1 2 3 4 5 6 9 11 12 20 21,
[717]	0.6	  1 9 13 14 15 16 17 18 19 20 21,
[718]	0.0	  1 3 5 10 11 12 13 20 21,
[719]	0.1	  1 2 4,
[720]	0.1	  1 2 4 20,
[721]	0.0	  1 2 3 4 5 6 7 8 9 10 11 15 20 21,
[722]	0.5	  1 2 4 12 20 21,
[723]	0.0	  1 2 3 4 5 6 7 8 9 10 11 12 13 15 16 20 21,
[724]	0.2	  1 2 3 4 5 6 7 8 9 10 11 12 13 14 15 16 17 19,
[725]	0.0	  1 10 11 12 13 16 17 18 21,
[726]	0.6	  1 2 3 4 5 6 7 8 9 10 11 12 13 16 17 18 20,
[727]	0.3	  1 2 3 4 5 6 7 8 9 10 11 12 13 14 16 17 18 19 20,
[728]	0.9	  1 2 3 4 5 6 7 8 9 10 11 12 13 17,
[729]	0.2	  1 2 3 4 5 6 7 9 10 11 12 13 15 20 21,
[730]	1.0	  1 8 13 14 15 16 17 18 19 20 21,
[731]	0.0	  1 12 13 14 15 16 17 18 19 21,
[732]	0.2	  1 8 14 15 16 18 19 20 21,
[733]	0.1	  1 2 3 5 6 7 8 9 14 15 18 19 20 21,
[734]	0.8	  1 2 3 4 5 6 9 10 11 12 13 17 20 21,
[735]	0.2	  1 10 11 12 13 17 21,
[736]	0.1	  1 2 3 5 7 8 10 11 12 13 14 15 16 17 18 19 20 21,
[737]	0.0	  1 16 17 18,
[738]	0.0	  1 15 16 18 19 20 21,
[739]	0.0	  1 2 3 4 5 9 10 11 12 13 16 17,
[740]	0.1	  1 2 3 4 5 6 9 10 11 12 13 16 17 19 20 21,
[741]	0.5	  1 2 3 4 5 6 9 10 11 12 13 16 17 20 21,
[742]	0.1	  1 2 3 4 5 6 7 8 9 10 11 12 13 14 16 17,
[743]	0.0	  1 6 10 11 12 20 21,
[744]	0.0	  1 2 3 4 6 10 11 12 20 21,
[745]	0.0	  1 2 3 4 5 14 15 19 20 21,
[746]	0.1	  1 2 3 4 5 14 15 18 19 20 21,
[747]	0.4	  1 2 3 4 5 6 10 11 12 13 14 15 16 17 18 19 20 21,
[748]	0.1	  1 2 3 4 5 6 7 8 9 10 11 12 13 14 16 20 21,
[749]	0.1	  1 3 4 20 21,
[750]	0.1	  1 2 3 4 5 6 12 20 21,
[751]	0.0	  1 10 12 13 15 20 21,
[752]	0.8	  1 2 3 4 5 10 11 12 13 14 15 18 19 20 21,
[753]	0.1	  1 2 3 4 5 6 7 9 10 11 12 13 15 16 17 18 19 20 21,
[754]	0.4	  1 2 3 4 5 6 9 10 11 12 13 15 16 17 18 19 20 21,
[755]	0.0	  1 6 7 8 14 15,
[756]	0.1	  1 2 3 4 5 6 7 8 10 11 12 13 14 15 16 17 20 21,
[757]	0.7	  1 2 3 4 5 6 7 8 10 11 12 13 17 20 21,
[758]	0.2	  1 2 3 4 5 6 7 8 9 10 11 12 13 17 18 20 21,
[759]	0.2	  1 2 3 4 5 6 7 8 10 11 12 13 14 15 16 17 18 20 21,
[760]	0.1	  1 2 3 4 5 6 7 8 9 15 16 17 18 19 20 21,
[761]	0.0	  1 2 3 4 5 6 7 8 9 11 12 15 16 17 18 19 20 21,
[762]	0.0	  1 10 11 12 13 14,
[763]	0.0	  1 2 5 10 11 12 13 14 15 16 18 19 20 21,
[764]	0.1	  1 2 4 5 6 7 8 9 10 11 12 13 14 15 16 17 18 19,
[765]	0.1	  1 4 5 6 7 8 9 10 11 12 13 14 15 16 17 18 19,
[766]	0.1	  1 2 3 4 5 10 11 12 13 14 15 16 17 18 19,
[767]	0.4	  1 10 13 14 15 16 17 18 19,
[768]	0.0	  1 2 3 4 5 6 7 8 9 14 15 18 19,
[769]	0.4	  1 2 3 4 5 8,
[770]	0.1	  1 2 3,
[771]	0.0	  1 3,
[772]	1.0	  1 2 3 4 21,
[773]	0.1	  1 10 11 12 13 14 15 19 20 21,
[774]	0.1	  1 2 3 4 5 8 10 11 12 13 14 15 18 19 20 21,
[775]	0.3	  1 5 10 11 12 13 14 15 16 17 18 19 21,
[776]	0.0	  1 2 3 5 6 8 9 10 11 12 13 14 15 16 17 18 19 20 21,
[777]	0.8	  1 2 3 4 5 7 8 10 11 12 13 14 15 16 17 18 19,
[778]	0.1	  1 6 7 8 9 11 12 14 15 16 17 18 19 20 21,
[779]	0.0	  1 2 5 10 12 20 21,
[780]	0.0	  1 2 3 4 5 6 9 12 14 15 16 17 18 19 20 21,
[781]	0.4	  1 2 3 4 11 12 14 15 16 17 18 19 20 21,
[782]	0.0	  1 2 3 4 5 6 7 8 9 10 11 12 13 18 20 21,
[783]	0.1	  1 6 7 9 14 15 16 17 18 19 20,
[784]	0.3	  1 2 3 4 5 6 7 8 9 10 11 12 13 15 16 17 18 19,
[785]	0.0	  1 3 4 11 12 13 20 21,
[786]	0.0	  1 5 6 7 8 9 15 20 21,
[787]	0.1	  1 2 3 4 5 6 7 8 9 11 14 15 16 17 18 19 20,
[788]	0.0	  1 2 3 4 5 6 7 8 9 14 15 20,
[789]	1.1	  1 2 3 4 5 6 7 8 9 10 13 14 15 17 18 19 20 21,
[790]	0.0	  1 2 3 4 5 9 10 11 12 13 16 17 20 21,
[791]	0.1	  1 2 3 4 5 10 11 12 13 14 16 17 20 21,
[792]	0.3	  1 2 3 4 6 10 11 12 13 14 15 16 17 18 19 20 21,
[793]	0.3	  1 2 3 4 5 6 7 10 11 12 13 14 15 16 17 18 19 20 21,
[794]	0.3	  1 4 10 11 12 13 20 21,
[795]	0.4	  1 10 12 13 18 19 20 21,
[796]	0.0	  1 2 3 5 10 12 13 18 19 20 21,
[797]	0.0	  1 2 3 4 5 10 12 13 18 19 20 21,
[798]	0.2	  1 2 3 4 5 6 7 8 10 11 12 13 18 19 20 21,
[799]	0.8	  1 2 3 4 5 6 7 8 9 10 12 13 14 15 17 18 19 20 21,
[800]	0.0	  1 2 3 4 5 6 7 8 9 10 11 12 13 14 15 16 17 19 21,
[801]	0.0	  1 17 20,
[802]	0.0	  1 2 5 10 11 12 13 16 17 20 21,
[803]	0.1	  1 2 5 10 11 12 13 21,
[804]	0.0	  1 2 4 5 10 11 12 13 21,
[805]	0.5	  1 2 3 4 5 6 8 9 10 11 12 13 20 21,
[806]	0.0	  1 2 3 4 5 6 9 10 11 12 13 20,
[807]	0.3	  1 11 13 16 17 18 19 20 21,
[808]	0.3	  1 10 11 12 20,
[809]	0.3	  1 13 14 15 16 17 18 19 21,
[810]	0.1	  1 2 3 4 5 6 7 8 9 11 12 14 15 18 19 20 21,
[811]	0.5	  1 2 3 4 5 6 7 8 9 11 12 20 21,
[812]	0.2	  1 2 3 4 5 6 8 9 10 11 12 13 16 17 18 19 20 21,
[813]	0.0	  1 14 16 17 18 19,
[814]	0.2	  1 10 11 12 13 14 15 20 21,
[815]	0.4	  1 2 3 4 5 8 10 11 12 13 14 15 16 17 18 19 21,
[816]	0.3	  1 6 7 8 9 14 15 20 21,
[817]	0.0	  1 2 3 4 5 6 7 8 9 10 11 14 15 18 19 20 21,
[818]	0.4	  1 10 11 12 13 14 16 17 20 21,
[819]	0.0	  1 2 4 10 11 12 13 14 16 17 20 21,
[820]	0.0	  1 2 3 4 5 6 9 10 11 12 13 14 16 17 20 21,
[821]	0.2	  1 2 3 4 5 6 9 10 11 12 13 21,
[822]	0.5	  1 2 3 4 5 6 7 8 9 12 14 15 16 18 19 20 21,
[823]	0.3	  1 2 4 10 11 12 13 21,
[824]	0.0	  1 14 15 17 18 19 21,
[825]	0.1	  1 8 11 12 13 14 15 16 17 18 19 20 21,
[826]	0.1	  1 10 12 13 19 20 21,
[827]	0.1	  1 2 3 4 5 6 7 8 9 10 11 12,
[828]	0.1	  1 2 3 4 5 6 7 8 9 10 11 12 13 15 16 17 18 19 20,
[829]	0.7	  1 2 3 4 5 6 7 8 9 10 11 12 13 17 20,
[830]	0.2	  1 6 7 8 11 13 14 15 16 17 18 19 20 21,
[831]	0.0	  1 2 3 4 5 6 10 12 20 21,
[832]	0.0	  1 6 7 8 9 10 11 12 14 15 16 17 18 19 20 21,
[833]	0.0	  1 2 3 4 5 10 14 15 16 17 18 19 20 21,
[834]	0.0	  1 10 11 12 14 15 16 20 21,
[835]	0.0	  1 2 4 6 7 8 9 10 11 12 13 14 15 16 17 18 20 21,
[836]	0.1	  1 6 7 9 11 13 14 15 16 17 18 19 20 21,
[837]	0.0	  1 3 5 10 11 12 13,
[838]	0.4	  1 2 3 4 5 10 11 12 13 17 20 21,
[839]	0.1	  1 12 14 15 20 21,
[840]	0.3	  1 2 3 4 5 14 15 16 17 18 19 20 21,
[841]	0.1	  1 3 5 13 14 15 16 17 18 19 20 21,
[842]	0.2	  1 13 14 16 17 18 19 20 21,
[843]	0.1	  1 2 3 4 6 7 8 9 10 11 12 13 14 16 17 18 19 20 21,
[844]	0.0	  1 2 4 10 11 12 13,
[845]	0.2	  1 2 3 10 11 12 13 14 15 16 18 19 20 21,
[846]	0.0	  1 2 3 4 6 9 20 21,
[847]	0.8	  1 2 3 4 10 11 12 13 16 18 19 20 21,
[848]	0.4	  1 11 12 16 18 19 20 21,
[849]	0.3	  1 2 3 4 10 11 12 13 14 16 18 19 20 21,
[850]	0.0	  1 4 10 11 12 13 14 15 18 19 20 21,
[851]	0.5	  1 10 11 12 13 14 15 18 19 20 21,
[852]	0.1	  1 13 17 18 19 20 21,
[853]	0.0	  1 7 8 11 13 14 15 16 17 18 19 20 21,
[854]	0.0	  1 2 4 13 20 21,
[855]	0.1	  1 2 3 4 5 6 7 8 9 11 12 13 20 21,
[856]	0.0	  1 6 20,
[857]	0.5	  1 6 20 21,
[858]	0.0	  1 6 11 12 13 20 21,
[859]	0.0	  1 3 6 7 9 10 11 12 13 14 15 16 17 18 19 20 21,
[860]	0.1	  1 2 3 4 5 6 7 8 10 11 12 13 14 16 17 18 19 20 21,
[861]	0.0	  1 2 3 4 5 6 7 8 9 15 19 20 21,
[862]	0.2	  1 4 10 11 12 13 14 15 16 18 19 20 21,
[863]	0.4	  1 10 12 13 14 15 16 18 19 20 21,
[864]	0.0	  1 14 15 16 18 20 21,
[865]	0.3	  1 14 15 16 20 21,
[866]	0.1	  1 2 3 4 5 6 7 8 9 11 14 15 16 17 18 20 21,
[867]	0.3	  1 15 20,
[868]	0.1	  1 6 9 11 13 14 15 16 17 18 19 20 21,
[869]	0.0	  1 2 3 4 5 6 7 9 10 11 12 13 15 18 19 20 21,
[870]	0.1	  1 5 10 12 13 14 15 16 17 18 19 20 21,
[871]	0.0	  1 2 3 6 7 8 9 10 11 12 13 14 15 19 20 21,
[872]	0.1	  1 2 3 4 5 6 9 10 11 12 13,
[873]	0.0	  1 2 3 4 5 6 7 9 10 11 12 13 14 15 17 20 21,
[874]	0.0	  1 6 7 8 9 11 14 15 16 17 18 19 20 21,
[875]	0.0	  1 4 6 7 8 9 11 14 15 16 17 18 19 20 21,
[876]	0.1	  1 3 5 6 7 8 9 14 15 16 17 18 19 20 21,
[877]	0.0	  1 7 8 10 12 14 15 16 17 18 19 20 21,
[878]	0.3	  1 2 3 4 5 6 8 9 10 11 12 13 14 15 16 18 19 20 21,
[879]	0.0	  1 2 3 4 5 6 8 9 10 11 12 13 14 15 19 20 21,
[880]	0.0	  1 2 3 4 6 7 8 9 14 15 17 20 21,
[881]	0.5	  1 2 3 4 5 6 7 8 9 10 11 12 13 15 20,
[882]	0.0	  1 8 14 15 20 21,
[883]	0.3	  1 2 10 11 12 13 20 21,
[884]	0.6	  1 2 3 4 5 6 9 10 11 12 13 15 20 21,
[885]	0.1	  1 2 3 10 11 12 13 14 15 18 19 20 21,
[886]	0.0	  1 12 13 14 15 17 18 19 20 21,
[887]	0.2	  1 2 3 4 5 6 7 8 9 10 12 14 15 19 20 21,
[888]	0.1	  1 2 3 4 5 13 14 15 16 17 18 19 20 21,
[889]	0.0	  1 6 9 10 11 12 13 14 16 17 18 19 20 21,
[890]	0.5	  1 2 3 4 5 6 7 8 9 10 11 12 13 21,
[891]	0.1	  1 2 3 4 5 6 7 8 9 10 11 12 13 15 21,
[892]	0.2	  1 2 3 4 6 7 8 9 10 11 12 13 15 20 21,
[893]	0.0	  1 5 10 13 14 15 16 17 18 19 20 21,
[894]	0.0	  1 2 3 5 10 12 13 14 15 16 17 18 19 20 21,
[895]	0.1	  1 2 3 4 5 6 9 10 13 14 15 16 17 18 19 20 21,
[896]	0.0	  1 2 3 4 11 12 14 15 16 18 19 20 21,
[897]	0.0	  1 4 11 12 14 15 16 18 19 20 21,
[898]	0.0	  1 6 7 8 10 11 12 13 14 15 17 20 21,
[899]	0.0	  1 6 7 8 10 11 12 13 15 17 20 21,
[900]	0.0	  1 5 6 7 8 9 10 11 12 13 15 17 20 21,
[901]	0.0	  1 2 3 4 10 11 12 13 16 17 18 20 21,
[902]	0.1	  1 10 12 13 14 15 16 17 18 19 21,
[903]	0.0	  1 2 3 4 5 6 7 8 14 15 20 21,
[904]	0.0	  1 2 3 4 5 6 7 8 9 11 12 14 15 16 17 18 20 21,
[905]	0.1	  1 10 11 12 13 17 18 19 20 21,
[906]	0.1	  1 6 7 9 14 15 17 18 19 20 21,
[907]	0.1	  1 6 9 14 15 17 18 19 20 21,
[908]	0.0	  1 2 3 4 5 6 7 8 9 10 11 12 13 15 16 17 19 20 21,
[909]	0.0	  1 2 3 4 6 7 8 9 14 15 16 18 19 20 21,
[910]	0.2	  1 2 3 4 5 6 11 12 20 21,
[911]	0.0	  1 2 3 4 5 13 20 21,
[912]	0.8	  1 14 15 17 18 19 20 21,
[913]	0.0	  1 6 7 8 10 11 12 13 20,
[914]	0.1	  1 2 4 6 7 8 9 10 11 12 13 17 20 21,
[915]	0.1	  1 2 4 5 6 9 10 11 12 13 14 15 16 17 18 19 20 21,
[916]	0.0	  1 2 4 5 10 11 12 13 14 15 16 17 18 19 20 21,
[917]	0.4	  1 2 3 4 5 10 11 12 13 15 16 17 18 19 20 21,
[918]	0.0	  1 2 3 4 5 6 7 8 9 10 11 12 13 14 15 17 18 19 20,
[919]	0.3	  1 2 3 4 6 7 8 9 10 11 12 20 21,
[920]	0.0	  1 6 7 8 20,
[921]	0.2	  1 2 3 4 5 6 7 8 9 10 12 14 15 17 18 19 20 21,
[922]	0.0	  1 2 3 4 5 6 7 8 9 10 12 14 15 17 18 20 21,
[923]	0.0	  1 2 3 4 5 6 7 9 10 11 12 13 16 19 20 21,
[924]	0.2	  1 2 3 4 6 7 8 9 10 11 12 13 14 15 18 19 20 21,
[925]	0.0	  1 2 3 4 5 6 8 9 14 15 16 17 18 19 20 21,
[926]	0.1	  1 2 3 4 20,
[927]	0.0	  1 2 3 4 5 6 9 10 11 12 13 14 15 16 17 19 20 21,
[928]	0.0	  1 2 3 4 5 6 7 8 9 20,
[929]	0.0	  1 2 3 4 5 6 7 8 9 15 18 19 20,
[930]	0.4	  1 2 3 4 5 6 7 8 9 10 14 15 16 17 18 19,
[931]	0.0	  1 2 4 5 6 7 8 9 10 11 13 14 15 16 17 18 19 20 21,
[932]	0.0	  1 10 12 18 19 20 21,
[933]	0.0	  1 2 3 4 5 6 7 8 9 10 11 12 13 15 16 17 20,
[934]	0.0	  1 2 3 4 5 9 10 11 12 13 16 17 18 20 21,
[935]	0.3	  1 6 14 15 16 17 18 19 20 21,
[936]	0.2	  1 2 3 4 5 18 19 20 21,
[937]	0.1	  1 2 3 4 5 6 9 15 18 19 20 21,
[938]	0.1	  1 14 15 17 18 19,
[939]	0.1	  1 2 3 4 5 6 8 9 10 11 12 13,
[940]	0.1	  1 2 3 4 5 6 8 9 10 11 12 13 14 15 18 19 20 21,
[941]	0.2	  1 2 3 4 7 10 11 12 13 14 15 16 17 18 19 20 21,
[942]	0.2	  1 3 5 6 7 8 9 10 13 14 15 16 17 18 19 20 21,
[943]	0.0	  1 2 3 5 6 7 8 9 10 11 12 13 14 15 19 20 21,
[944]	0.0	  1 11 17 20 21,
[945]	0.4	  1 11,
[946]	0.0	  1 2 3 4 10 11 12 13 19 20 21,
[947]	0.1	  1 16 17 20 21,
[948]	0.4	  1 2 3 4 9 10 11 12 13 14 15 16 17 18 19 20 21,
[949]	0.0	  1 6 7 8 9 15 20 21,
[950]	0.2	  1 2 3 4 5 6 7 8 9 10 12 15 20 21,
[951]	0.0	  1 3 5 6 7 8 9 10 11 13 14 15 16 17 18 19 20 21,
[952]	0.0	  1 2 3 4 5 6 7 8 10 11 12 13 16 18 19 20 21,
[953]	0.0	  1 8 10 11 12 13 14 15 16 17 18 19 20,
[954]	0.1	  1 3 11 12 20 21,
[955]	0.0	  1 14 15 18 19 20,
[956]	0.1	  1 5 6 8 9 10 11 12 13 14 15 16 17 18 19 20 21,
[957]	0.0	  1 6 8 9 11 12 13 14 15 16 17 18 19 20 21,
[958]	0.0	  1 10 11 12 14 15 16 18 19 20 21,
[959]	0.0	  1 2 4 5 10 11 12 13 16 17 20 21,
[960]	0.1	  1 8 10 13 14 15 16 17 18 19 20 21,
[961]	0.4	  1 11 12 16 20 21,
[962]	0.4	  1 2 3 4 10 11 12 13 16 20 21,
[963]	0.1	  1 2 3 4 10 11 12 13,
[964]	0.1	  1 4 10 11 12 13 16 17 20 21,
[965]	0.1	  1 2 3 4 5 7 10 11 12 13 16 17 18 19 20 21,
[966]	0.0	  1 2 3 5 18 19 20 21,
[967]	0.1	  1 2 3 4 5 6 7 9 11 12 13 14 15 16 17 18 19 20 21,
[968]	0.1	  1 4 14 15 16 17 18 19 20 21,
[969]	0.1	  1 2 3 4 10 11 12 14 15 16 17 18 19 20 21,
[970]	0.0	  1 3 5 6 7 8 9 10 11 12 13 15 16 17 18 19 20 21,
[971]	0.1	  1 2 3 5 6 7 8 9 10 11 12 13,
[972]	0.0	  1 6 7 8 9 10 11 12 13 15 20 21,
[973]	0.0	  1 6 7 8 9 10 11 12 13 20,
[974]	0.5	  1 2 4 6 7 8 9 10 11 12 13 14 15 20 21,
[975]	0.2	  1 2 4 6 7 8 9 10 11 12 13 15 20 21,
[976]	0.0	  1 2 3 4 5 8 10 11 12 13 14 16 18 19 20 21,
[977]	0.0	  1 3 4 5 6 7 8 9 10 11 12 13 14 15 16 17 18 19 21,
[978]	0.0	  1 4 5 6 7 8 9 10 11 12 13 14 15 16 17 18 19 21,
[979]	0.0	  1 11 12 18 19 20 21,
[980]	0.0	  1 11 12 19 20 21,
[981]	0.0	  1 12 13,
[982]	0.1	  1 2 3 4 5 6 11 12 13 20 21,
[983]	0.0	  1 2 3 4 5 6 12 13 20 21,
[984]	0.0	  1 2 3 4 6 20 21,
[985]	0.2	  1 2 3 4 5 6 7 8 9 20 21,
[986]	0.0	  1 3 4 5 6 7 8 9 10 11 12 13 14 15 16 17 18 19,
[987]	0.0	  1 2 10 12 20 21,
[988]	0.0	  1 4 7 10 11 12 13 14 15 16 17 18 19 20 21,
[989]	0.1	  1 2 3 4 5 6 7 8 9 11 14 15 20 21,
[990]	0.0	  1 6 7 8 14 15 16 20 21,
[991]	0.0	  1 8 14 15 16 20 21,
[992]	0.0	  1 14 15 16 17,
[993]	0.0	  1 4 6 7 8 9 14 15 16 17 18 20 21,
[994]	0.1	  1 14 15 16 17 18,
[995]	0.0	  1 2 3 4 5 6 7 9 10 11 12 13 14 15 16 17 18 19 21,
[996]	0.0	  1 2 3 4 5 6 7 8 9 10 11 12 16 20 21,
[997]	0.0	  1 14 15 17 21,
[998]	0.0	  1 14 15 17 20 21,
[999]	0.1	  1 4 11 12 13 14 15 16 17 18 19 20 21,
[1000]	0.0	  1 4 12 13 14 15 16 17 18 19 20 21,
[1001]	0.0	  1 4 14 15 17 20 21,
[1002]	0.0	  1 3 4 11 12 13 14 15 16 17 18 19 20 21,
[1003]	0.0	  1 2 3 4 5 14 15 20 21,
[1004]	0.4	  1 4 12 20 21,
[1005]	0.0	  1 2 3 4 5 6 7 8 9 14 15 21,
[1006]	0.0	  1 2 3 4 5 6 7 9 11 12 13 20 21,
[1007]	0.1	  1 2 3 4 5 6 7 8 9 10 11 14 15 20 21,
[1008]	0.4	  1 2 3 4 5 7 8 9 10 11 12 13 14 15 16 17 18 19,
[1009]	0.0	  1 6 7 10 11 12 13 17 20 21,
[1010]	0.0	  1 6 7 11 12 20 21,
[1011]	0.1	  1 2 3 4 10 11 12 13 14 15 18 19 20 21,
[1012]	0.1	  1 4 10 11 12 20 21,
[1013]	0.1	  1 2 4 5 6 7 8 9 10 13 14 15 16 17 18 19 20 21,
[1014]	0.1	  1 13 14 15 16 17 18 19 20,
[1015]	0.1	  1 10 12 13 20,
[1016]	0.0	  1 9 12 13 14 15 16 17 18 19 20 21,
[1017]	0.1	  1 6 7 9 12 13 14 15 16 17 18 19 20 21,
[1018]	0.0	  1 2 3 4 5 6 7 8 9 10 11 12 14 15 17 18 19 20 21,
[1019]	0.0	  1 7 8 9 14 15 16 17 18 19,
[1020]	0.3	  1 3 4 6 7 8 9 14 15 16 17 18 19 20 21,
[1021]	0.0	  1 2 5 10 11 12 13 16 17 19 20 21,
[1022]	0.4	  1 12 14 15 16 18 19 20 21,
[1023]	0.1	  1 10 11 12 14 15 16 17 18 19 20 21,
[1024]	0.2	  1 12 14 15 18 19 20 21,
[1025]	0.3	  1 14 15 16 17 18 19 20,
[1026]	0.1	  1 6 7 8 11 12 14 15 16 17 18 19 20 21,
[1027]	0.0	  1 2 3 4 5 6 7 8 9 11 12 14 16 18 19 20 21,
[1028]	0.0	  1 4 6 7 8 9 10 11 12 13 14 15 16 17 20 21,
[1029]	0.1	  1 6 7 8 9 10 11 12 13 14 15 16 17 20 21,
[1030]	0.0	  1 4 6 7 8 9 10 11 12 13 14 15 16 17 18 20 21,
[1031]	0.0	  1 2 5 10 11 12 20 21,
[1032]	0.0	  1 3 11 12 13 14 15 16 17 18 19 20 21,
[1033]	0.0	  1 3 14 15 18 19 20 21,
[1034]	0.0	  1 2 3 14 15 18 19 20 21,
[1035]	0.1	  1 2 3 4 5 6 7 8 9 11 12 15 20 21,
[1036]	0.1	  1 2 4 5 6 7 9 10 11 12 13 14 15 16 17 18 19 20 21,
[1037]	0.1	  1 6 7 8,
[1038]	0.0	  1 2 3 4 5 6 7 8 9 18 19 20 21,
[1039]	0.1	  1 2 3 4 5 6 7 8 9 14 15,
[1040]	0.0	  1 2 3 4 5 6 7 8 9 10 12 13 15 20 21,
[1041]	0.0	  1 13 14 15 20 21,
[1042]	0.1	  1 5 6 7 8 9 10 11 12 13 14 15 16 17 20 21,
[1043]	0.0	  1 2 3 4 5 10 11 12 13 16 17 18 19,
[1044]	0.3	  1 13 15 16 17 18 19 20 21,
[1045]	0.1	  1 2 3 4 5 6 7 9 11 12 20 21,
[1046]	0.0	  1 3 10 11 12 13 20 21,
[1047]	0.0	  1 3 10 11 12 13 14 15 16 20 21,
[1048]	0.1	  1 6 9 10 12 13 14 15 16 17 18 19 20 21,
[1049]	0.0	  1 2 3 4 5 12 14 15 16 17 18 19 20 21,
[1050]	0.0	  1 5 10 11 12 13 21,
[1051]	0.2	  1 6 11 12 13 14 15 16 17 18 19 20 21,
[1052]	0.0	  1 2 3 4 5 7 8 10 11 12 13 16 17 18 19,
[1053]	0.0	  1 2 3 4 5 6 7 8 10 11 12 13 15 16 17 20 21,
[1054]	0.1	  1 2 5,
[1055]	0.0	  1 2 3 4 5 6 7 8 9 11 12 15 18 19 20 21,
[1056]	0.0	  1 15 19 20 21,
[1057]	0.1	  1 10 11 12 13 14 15 16 17,
[1058]	0.2	  1 2 3 9 10 11 12 13 14 15 16 17 18 19 20 21,
[1059]	0.1	  1 2 3 4 5 6 7 8 9 10 11 12 13 14 15 17 21,
[1060]	0.0	  1 5 10 11 12 13 16 17,
[1061]	0.0	  1 2 3 5 10 11 12 13 16 17,
[1062]	0.0	  1 2 3 4 5 6 8 9 12 13 14 15 16 17 18 19 20 21,
[1063]	0.2	  1 2 3 4 5 10 11 12 13 17 18 19 20 21,
[1064]	0.1	  1 2 3 4 5 6 7 8 9 10 11 12 13 14,
[1065]	0.0	  1 10 13 20,
[1066]	0.0	  1 10 11 12 13 14 15 17 20 21,
[1067]	0.0	  1 10 12 13 14 15 16 17 18 20 21,
[1068]	0.0	  1 8 14 15 16 17 18 19 21,
[1069]	0.0	  1 2 4 5 10 11 12 13 16 17 18 19 20 21,
[1070]	0.0	  1 2 3 4 5 6 7 8 11 12 14 15 16 18 19 20 21,
[1071]	0.0	  1 2 3 4 5 11 12 14 16 18 19 20 21,
[1072]	0.2	  1 10 12 13 16 17 18 19 20 21,
[1073]	0.0	  1 2 4 6 7 8 9 11 12 13 20 21,
[1074]	0.1	  1 5 6 7 8 9 10 14 15 16 17 18 19 20 21,
[1075]	0.1	  1 2 3 5 10 11 12 13 14 15 16 17 18 19 21,
[1076]	0.0	  1 2 3 4 5 6 7 8 9 10 11 12 17 20 21,
[1077]	0.1	  1 8 10 11 12 13 14 15 16 18 19 20 21,
[1078]	0.0	  1 10 13 15 20 21,
[1079]	0.1	  1 2 3 4 5 11 12 14 15 16 17 18 19 20 21,
[1080]	0.0	  1 2 3 4 5 6 7 8 9 11 14 15 16 17 18 19,
[1081]	0.1	  1 2 3 5 10 12 13 20 21,
[1082]	0.0	  1 10 14 15,
[1083]	0.1	  1 2 3 4 5 6 7 8 9 11 12 13 16 17 18 19 20 21,
[1084]	0.0	  1 6 7 8 9 10 11 14 15 16 17 18 19 20 21,
[1085]	0.0	  1 3 4 10 11 12 13 14 15 16 18 19 20 21,
[1086]	0.1	  1 4 5 6 7 8 10 11 12 13 14 15 16 17 18 19 20 21,
[1087]	0.2	  1 2 3 6 7 8 9 14 15 16 17 18 19 20 21,
[1088]	0.0	  1 6 7 8 9 14 15 19 20 21,
[1089]	0.0	  1 2 3 4 5 6 7 8 9 11 14 15 17 20 21,
[1090]	0.1	  1 2 3 4 5 6 7 8 9 11 14 15 16 17 20 21,
[1091]	0.1	  1 11 20 21,
[1092]	0.1	  1 10 14 15 16 17 18 19 20 21,
[1093]	0.1	  1 2 3 4 6 7 10 11 12 13 14 15 16 17 18 19 20 21,
[1094]	0.0	  1 2 5 10 11 12 13 17 20 21,
[1095]	0.0	  1 2 6 7 8 9 13 14 15 16 17 18 19 20 21,
[1096]	0.0	  1 2 3 6 7 8 9 11 13 14 15 16 17 18 19 20 21,
[1097]	0.0	  1 2 6 7 8 9 11 13 14 15 16 17 18 19 20 21,
[1098]	0.0	  1 4 5 8 10 11 12 13 14 15 16 17 18 19 20 21,
[1099]	0.1	  1 10 13 21,
[1100]	0.0	  1 10 11 12 13 14 15 16,
[1101]	0.0	  1 2 3 4 5 6 7 8 9 11 12 13 14 16 17 18 19 20 21,
[1102]	0.0	  1 10 13 14 15 16 17 18 19 21,
[1103]	0.0	  1 2 3 4 5 9 10 11 12 13 14 15 16 17 18 19 20,
[1104]	0.0	  1 3 4 5 10 11 12 13,
[1105]	0.1	  1 17 18 19 20 21,
[1106]	0.1	  1 2 3 4 5 6 7 8 9 10 11 12 13 14 15 16,
[1107]	0.1	  1 7 8 14 15 16 17 18 19 20,
[1108]	0.1	  1 10 14 15 20 21,
[1109]	0.0	  1 2 3 4 5 6 7 8 11 12 13 14 15 16 17 18 19 20 21,
[1110]	0.0	  1 2 4 5 6 7 8 9 10 11 12 13 14 15 16 17 18 19 20,
[1111]	0.0	  1 2 3 4 5 14 16 17 18 19 20 21,
[1112]	0.0	  1 4 6 7 8 9 10 11 12 13 14 15 16 17 18 19,
[1113]	0.0	  1 10 11 12 13 15 18 19 20 21,
[1114]	0.3	  1 2 3 4 5 10 11 12 13 14 16 18 19 20 21,
[1115]	0.1	  1 4 7 8 9 10 11 12 13 14 15 16 17 18 19 20 21,
[1116]	0.0	  1 2 3 4 5 6 7 10 11 12 13 15 20 21,
[1117]	0.1	  1 2 3 4 5 6 7 8 9 12 14 15 20 21,
[1118]	0.1	  1 2 3 4 5 6 7 8 9 12 15 20 21,
[1119]	0.1	  1 2 3 5 6 7 8 9 10 12 13 14 15 16 17 18 19 20 21,
[1120]	0.2	  1 4 11 12 13 20 21,
[1121]	0.0	  1 2 3 4 5 7 8 10 11 12 13 21,
[1122]	0.1	  1 2 3 4 5 6 7 8 10 11 12 13 19 20 21,
[1123]	0.0	  1 2 3 4 5 6 7 8 9 10 13 14 15 18 19 20 21,
[1124]	0.1	  1 10 11 13 14 15 16 17 18 19,
[1125]	0.0	  1 2 3 11 12 13 20 21,
[1126]	0.0	  1 2 6 9 10 11 12 13 14 15 16 17 18 19 20 21,
[1127]	0.0	  1 2 3 13 18 19 20 21,
[1128]	0.0	  1 2 3 4 5 6 9 11 12 13 18 19 20 21,
[1129]	0.0	  1 2 3 4 5 11 12 13 18 19 20 21,
[1130]	0.0	  1 2 4 5 6 7 8 9 10 11 12 13 14 15 16 17 19 20 21,
[1131]	0.0	  1 2 3 4 5 6 7 9 10 11 12 14 15 16 17 18 19 20 21,
[1132]	0.0	  1 2 3 4 5 6 7 9 15 20 21,
[1133]	0.0	  1 2 3 4 5 6 7 9 20 21,
[1134]	0.1	  1 12 13 14 16 17 18 19 20 21,
[1135]	0.0	  1 10 11 12 13 15 21,
[1136]	0.0	  1 2 3 4 5 6 8 11 12 20 21,
[1137]	0.0	  1 2 3 4 10 11 12 13 14 16 17 20 21,
[1138]	0.0	  1 2 3 4 7 9 10 11 12 13 14 15 16 17 18 19 20 21,
[1139]	0.0	  1 3 10 11 12 13 14 15 16 17 18 19 21,
[1140]	0.0	  1 2 3 4 5 10 11 12 13 15 18 19 20 21,
[1141]	0.0	  1 2 3 4 5 6 7 8 9 10 11 12 13 14 15 19 21,
[1142]	0.3	  1 10 12 13 14 15 18 19 20 21,
[1143]	0.1	  1 6 7 8 10 11 12 13 16 17 20 21,
[1144]	0.1	  1 4 5 10 11 12 13 14 15 16 17 18 19 20 21,
[1145]	0.1	  1 10 20,
[1146]	0.0	  1 10 12 20,
[1147]	0.2	  1 2 3 5 10 11 12 13 16 18 19 20 21,
[1148]	0.0	  1 2 3 4 5 6 7 9 12 13 14 15 16 17 18 19 20 21,
[1149]	0.7	  1 2 3 4 6 7 8 9 10 11 12 13 14 15 20 21,
[1150]	0.0	  1 2 3 4 5 12 13 14 15 16 17 18 19 20 21,
[1151]	0.0	  1 2 3 4 5 8 13 14 15 16 17 18 19 20 21,
[1152]	0.2	  1 2 3 4 5 6 7 8 14 15 16 17 18 19 20 21,
[1153]	0.0	  1 6 9 14 15 19 20 21,
[1154]	0.0	  1 12 13 17 20 21,
[1155]	0.0	  1 2 3 4 5 6 9 10 13 20 21,
[1156]	0.0	  1 18 19,
[1157]	0.2	  1 2 4 6 7 9 10 11 12 13 14 15 16 17 18 19 20 21,
[1158]	0.0	  1 2 5 10 11 12 13 14 15 19 20 21,
[1159]	0.0	  1 2 3 4 6 7 8 20 21,
[1160]	0.0	  1 2 3 4 5 6 7 8 9 17 20 21,
[1161]	0.0	  1 2 5 10 11 12 13 19 20 21,
[1162]	0.0	  1 7 10 11 12 14 15 16 17 18 19 20 21,
[1163]	0.4	  1 2 3 4,
[1164]	0.7	  1 2 3 5 6 7 8 9 10 11 13 14 15 16 17 18 19 20 21,
[1165]	0.2	  1 12 16 17 18 19 20 21,
[1166]	0.1	  1 10 21,
[1167]	0.0	  1 13 16 17 20 21,
[1168]	0.0	  1 4 5 10 11 12 13 16 17 20 21,
[1169]	0.1	  1 14 15 16 17 20 21,
[1170]	0.0	  1 13 14 15 16 17 20 21,
[1171]	0.0	  1 2 3 4 5 6 7 8 9 11 15 16 17 18 19 20 21,
[1172]	0.1	  1 2 3 4 5 10 11 12 13 14 15 20 21,
[1173]	0.0	  1 2 3 4 5 8 10 11 12 13 14 15,
[1174]	0.0	  1 2 3 4 5 6 7 8 10 11 12 13 14 15,
[1175]	0.1	  1 5 7 10 11 12 13 14 15 16 17 18 19 20 21,
[1176]	0.1	  1 2 3 4 6 7 8 9 10 11 12 13 14 15 19 20 21,
[1177]	0.0	  1 2 3 4 5 6 7 8 9 11 12 13 15 20 21,
[1178]	0.0	  1 4 5 7 8 9 10 11 12 13 14 15 16 17 18 19 20 21,
[1179]	0.0	  1 2 3 4 5 12 18 19 20 21,
[1180]	0.0	  1 2 3 4 12 18 19 20 21,
[1181]	0.0	  1 2 3 4 11 12 18 19 20 21,
[1182]	0.0	  1 2 3 4 5 6 9 14 15 19 20 21,
[1183]	0.0	  1 2 3 4 5 6 9 13 14 15 18 19 20 21,
[1184]	0.1	  1 2 3 4 18 19 20 21,
[1185]	0.0	  1 2 3 4 5 10 11 12 18 19 20 21,
[1186]	0.0	  1 2 3 4 10 11 12 18 19 20 21,
[1187]	0.0	  1 2 5 6 7 8 9 10 11 12 13 14 15 16 17 20,
[1188]	0.0	  1 2 3 5 6 7 8 9 10 11 12 13 14 15 16 17,
[1189]	0.2	  1 2 3 4 5 8 10 11 12 13 14 15 16 17 18 19,
[1190]	0.1	  1 6 7 8 9 10 11 12 13 14 15 20 21,
[1191]	0.0	  1 9 10 11 12 13 14 16 17 18 19 20 21,
[1192]	0.0	  1 2 3 4 5 6 9 10 11 12 20 21,
[1193]	0.1	  1 2 3 4 5 6 7 8 9 10 11 12 13 14 17 20 21,
[1194]	0.0	  1 2 3 4 5 6 7 10 11 12 13 17 20 21,
[1195]	0.0	  1 9 11 12 13 14 15 16 17 18 19 20 21,
[1196]	0.2	  1 2 3 4 6 7 8 9 11 12 20 21,
[1197]	0.1	  1 2 4 6 7 8 9 11 12 20 21,
[1198]	0.0	  1 6 7 8 11 12 20 21,
[1199]	0.0	  1 6 7 8 10 11 12 20 21,
[1200]	0.0	  1 5 10 11 12 13 15 16 17 18 19 20 21,
[1201]	0.0	  1 12 13 14 15 19 20 21,
[1202]	0.1	  1 2 3 4 6 7 8 9 12 13 14 15 16 17 18 19 20 21,
[1203]	0.0	  1 3 5 14 15 16 17 18 19,
[1204]	0.1	  1 2 3 4 5 6 7 8 9 13 14 15 16 17 18 19 20,
[1205]	0.0	  1 13 17,
[1206]	0.0	  1 11 13 17 20 21,
[1207]	0.0	  1 2 3 4 5 6 7 8 9 10 12 14 15 16 18 19 20 21,
[1208]	0.0	  1 6 7 10 11 12 13 20 21,
[1209]	0.3	  1 6 10 11 12 13 20 21,
[1210]	0.0	  1 2 3 4 5 9 11 12 13 14 15 16 17 18 19 20 21,
[1211]	0.0	  1 2 3 4 5 9 13 14 15 16 17 18 19 20 21,
[1212]	0.0	  1 12 13 14 15 20 21,
[1213]	0.0	  1 2 3 5 13 14 15 18 19 20 21,
[1214]	0.0	  1 2 3 5 10 13 14 15 18 19 20 21,
[1215]	0.1	  1 2 3 4 5 6 7 8 9 10 11 12 14 15,
[1216]	0.1	  1 6 8 9 13 14 15 16 17 18 19 20 21,
[1217]	0.0	  1 6 9 20 21,
[1218]	0.0	  1 6 9 12 20 21,
[1219]	0.0	  1 6 7 9 10 11 12 13 15 16 17 18 19 20 21,
[1220]	0.0	  1 6 9 10 11 12 13 15 16 17 18 19 20 21,
[1221]	0.0	  1 2 3 4 5 6 7 8 9 10 11 12 13 14 15 18 19 21,
[1222]	0.0	  1 2 3 21,
[1223]	0.0	  1 2 3 4 5 6 7 9 10 11 12 13 17 19 20 21,
[1224]	0.0	  1 2 4 6 7 8 9 10 14 15 16 17 18 19 20 21,
[1225]	0.0	  1 4 6 7 8 9 10 11 12 14 15 16 17 18 19 20 21,
[1226]	0.0	  1 2 3 4 5 10 11 12 13 15 20 21,
[1227]	0.1	  1 2 3 4 5 6 7 8 9 10 11 12 13 15 17 18 20 21,
[1228]	0.0	  1 2 3 5 10 11 12 13 17 20 21,
[1229]	0.0	  1 11 12 13 18 19 20 21,
[1230]	0.0	  1 2 3 4 5 9 10 11 12 13,
[1231]	0.3	  1 2 3 4 6 7 8 9 15 20 21,
[1232]	0.1	  1 3 6 7 8 9 13 14 15 16 17 18 19 20 21,
[1233]	0.0	  1 4 18 19 20 21,
[1234]	0.0	  1 2 3 4 5 6 7 8 10 11 12 18 19 20 21,
[1235]	0.0	  1 2 10 11 12 13 14 15 16 17 18 19 20 21,
[1236]	0.2	  1 3 5 7 10 11 12 13 14 15 16 17 18 19 20 21,
[1237]	0.1	  1 12 13 19 20 21,
[1238]	0.0	  1 2 3 12 13 18 19 20 21,
[1239]	0.0	  1 2 3 18 19 20 21,
[1240]	0.2	  1 2 3 4 5 10 11 12,
[1241]	0.0	  1 10 12 15 16 17 18 19 20 21,
[1242]	0.0	  1 2 3 10 11 12 13 16 18 19 20 21,
[1243]	0.0	  1 3 4 6 7 8 9 13 14 15 16 17 18 19 20 21,
[1244]	0.0	  1 10 11 12 13 14 15 21,
[1245]	0.0	  1 2 4 5 10 11 12 13,
[1246]	0.0	  1 4 14 15 18 19 20 21,
[1247]	0.0	  1 2 3 4 5 19 20 21,
[1248]	0.1	  1 2 3 4 5 6 7 8 14 15 18 19 20 21,
[1249]	0.0	  1 2 3 4 5 6 10 11 12 13 14 15 19 20 21,
[1250]	0.3	  1 10 11 12 13 16 17 18 19 21,
[1251]	0.0	  1 2 3 4 5 6 8 9 10 11 12 13 15 20 21,
[1252]	0.1	  1 7 14 15 16 17 18 19 20 21,
[1253]	0.0	  1 7 14 15 16 17 18 19,
[1254]	0.1	  1 6 13 20 21,
[1255]	0.0	  1 2 3 4 6 7 8 10 11 12 13 20 21,
[1256]	0.0	  1 2 4 6 7 8 9 10 11 12 13 14 15 19 20 21,
[1257]	0.0	  1 7 8 11 12 13 14 15 16 17 18 19 20 21,
[1258]	0.0	  1 2 3 4 5 8 10 11 12 13 14 18 19 20 21,
[1259]	0.0	  1 2 3 4 5 6 7 9 10 11 12 13 18 19 20 21,
[1260]	0.0	  1 2 5 10 20 21,
[1261]	0.0	  1 2 3 4 5 6 7 9 10 11 12 13 14 16 17 20 21,
[1262]	0.0	  1 2 3 4 11 12 14 15 18 19 20 21,
[1263]	0.0	  1 7 8 10 11 12 13 16 17,
[1264]	0.1	  1 2 3 4 5 10 12 13 14 15 16 17 18 19 20 21,
[1265]	0.0	  1 6 7 8 9 10 11 12 13 14 15 17 20 21,
[1266]	0.0	  1 2 3 4 6 7 8 9 10 11 12 13 14 15 17 20 21,
[1267]	0.1	  1 7 8 13 14 15 16 17 18 19 20 21,
[1268]	0.2	  1 10 11 12 13 14 15 16 17 18 20 21,
[1269]	0.0	  1 2 3 4 5 6 7 8 9 14 15 16 17 18 20 21,
[1270]	0.0	  1 11 13 14 15 16 17 20 21,
[1271]	0.0	  1 11 13 14 15 16 17 18 20 21,
[1272]	0.1	  1 6 7 8 10 11 12 13 14 15 20 21,
[1273]	0.0	  1 2 3 4 5 6 7 8 9 10 11 12 13 16,
[1274]	0.0	  1 2 3 4 5 6 7 8 9 11 12 16 17 18 19 20 21,
[1275]	0.1	  1 3 6 7 8 9 14 15 16 17 18 19 20 21,
[1276]	0.1	  1 2 3 4 5 6 7 8 9 10 13 15 20 21,
[1277]	0.1	  1 14 20 21,
[1278]	0.1	  1 10 12 14 15 18 19 20 21,
[1279]	0.0	  1 2 3 4 5 10 11 12 13 16 17,
[1280]	0.0	  1 2 3 4 5 6 8 10 11 12 13,
[1281]	0.1	  1 8 10 12 13 14 15 16 17 18 19 20 21,
[1282]	0.0	  1 7 8 10 11 12 13 14 15 16 17 20 21,
[1283]	0.0	  1 3 4 5 6 7 8 9 11 12 13 14 15 16 17 18 19 20 21,
[1284]	0.0	  1 10 11 12 13 14 20 21,
[1285]	0.0	  1 2 3 4 5 6 7 8 9 10 11 12 13 14 15 19 20,
[1286]	0.2	  1 2 3 4 5 6 7 8 9 14 15 16 17 18 19,
[1287]	0.0	  1 2 3 4 5 6 7 8 9 10 11 15 16 17 18 19 20 21,
[1288]	0.0	  1 16 17 18 19,
[1289]	0.0	  1 2 3 4 5 6 7 8 9 12 18 19 20 21,
[1290]	0.0	  1 6 9 11 12 20 21,
[1291]	0.0	  1 6 9 10 11 12 13 17 20 21,
[1292]	0.0	  1 2 12 20 21,
[1293]	0.1	  1 4 6 7 8 9 12 13 14 15 16 17 18 19 20 21,
[1294]	0.0	  1 2 3 4 5 6 7 8 9 10 12 13 16 17 18 19 20 21,
[1295]	0.0	  1 2 3 4 5 6 7 9 10 12 13 20 21,
[1296]	0.0	  1 13 14 15 18 19 21,
[1297]	0.0	  1 2 3 4 5 6 9 10 12 13 14 15 18 19 20 21,
[1298]	0.0	  1 4 6 7 8 9 15 20 21,
[1299]	0.0	  1 2 4 6 7 8 9 15 20 21,
[1300]	0.0	  1 2 3 12 20 21,
[1301]	0.0	  1 3 12 20 21,
[1302]	0.0	  1 10 11 12 13 16 18 19 21,
[1303]	0.0	  1 10 11 12 13 16 18 19,
[1304]	0.0	  1 10 11 12 13 15 16 18 19 20 21,
[1305]	0.2	  1 8 14 15,
[1306]	0.0	  1 7 8 14 15,
[1307]	0.0	  1 6 7 8 14 15 20,
[1308]	0.0	  1 3 4 5 8 10 11 12 13 14 15 16 17 18 19 20 21,
[1309]	0.0	  1 2 4 6 7 8 9 11 12 13 14 15 16 17 18 19 20 21,
[1310]	0.0	  1 4 6 7 8 9 10 12 13 14 15 16 17 18 19 20 21,
[1311]	0.1	  1 11 13,
[1312]	0.0	  1 14 15 17,
[1313]	0.0	  1 6 7 8 14 15 17 20 21,
[1314]	0.0	  1 3 5 10 11 12 13 14 16 17 18 19 20 21,
[1315]	0.0	  1 5 6 7 8 9 11 13 14 15 16 17 18 19 20 21,
[1316]	0.0	  1 2 3 4 5 15 20 21,
[1317]	0.1	  1 3 5 14 15 16 17 18 19 20 21,
[1318]	0.0	  1 2 3 6 7 8 9 10 13 14 15 16 17 18 19 20 21,
[1319]	0.0	  1 2 3 6 7 8 9 10 11 13 14 15 16 17 18 19 20 21,
[1320]	0.0	  1 2 4 6 7 8 9 10 11 12 13 14 16 17 18 19 20 21,
[1321]	0.0	  1 2 3 5 10 13 14 15 16 17 18 19 20 21,
[1322]	0.0	  1 2 3 4 5 10 11 12 21,
[1323]	0.0	  1 2 3 4 6 7 8 9 10 11 12 13 14 15 16 17 18 19 21,
[1324]	0.0	  1 2 3 4 5 10 11 12 13 16 17 18 19 21,
[1325]	0.1	  1 2 4 21,
[1326]	0.2	  1 10 11 12 13 16 17 20,
[1327]	0.1	  1 10 11 12 13 14 15 16 17 18 19 20,
[1328]	0.0	  1 18 19 20,
[1329]	0.0	  1 4 11 12 14 15 16 17 18 19 20 21,
[1330]	0.0	  1 2 3 4 5 7 8 10 11 12 13 14 16 17 20 21,
[1331]	0.0	  1 2 3 4 5 7 8 10 11 12 13 14 15 16 17 18 20 21,
[1332]	0.0	  1 12 15 16 17 18 19 20 21,
[1333]	0.0	  1 2 3 4 5 7 8 10 11 12 13 15 16 17 18 19 20 21,
[1334]	0.0	  1 6 9 13 20 21,
[1335]	0.0	  1 2 3 4 5 6 7 8 9 10 12 13 14 15 20 21,
[1336]	0.0	  1 2 10 11 12 13 21,
[1337]	0.0	  1 10 11 12 13 14 16 17 18 19 20,
[1338]	0.0	  1 2 3 4 5 8 10 11 12 20 21,
[1339]	0.0	  1 6 9 10 11 12 13 14 15 16 17 18 19 21,
[1340]	0.0	  1 2 10 11 12 13 14 16 17 18 19 20 21,
[1341]	0.0	  1 6 10 12 13 14 15 16 17 18 19 20 21,
[1342]	0.0	  1 7 8,
[1343]	0.0	  1 4 6 7 8 9 10 11 12 13 14 15 16 17 18 19 21,
[1344]	0.0	  1 2 3 4 5 7 8 14 15 16 17 18 19 20,
[1345]	0.0	  1 14 15 18 20 21,
[1346]	0.1	  1 2 3 4 5 11 12 13 14 15 16 17 18 19 20 21,
[1347]	0.1	  1 6 7 8 10 11 12 13,
[1348]	0.0	  1 10 11 12 13 14 15 17 18 19 20 21,
[1349]	0.0	  1 6 14 15 17 18 19 20 21,
[1350]	0.1	  1 2 3 4 5 7 8 10 11 12 13 16 17,
[1351]	0.1	  1 2 3 4 5 6 7 8 9 11 13 14 15 16 17 18 19 20,
[1352]	0.0	  1 7 8 10 11 13 14 15 16 17 18 19 20 21,
[1353]	0.0	  1 10 12 14 15 19 20 21,
[1354]	0.0	  1 2 3 4 5 6 10 11 12 13 14 16 17 18 19 20 21,
[1355]	0.0	  1 12 14 15 16 17 18 19 21,
[1356]	0.0	  1 2 3 5 13 14 15 16 17 18 19 20 21,
[1357]	0.0	  1 6 9 10 11 12 13 14 15 16 17 19 20 21,
[1358]	0.0	  1 7 8 9 14 15 16 17 18 19 20 21,
[1359]	0.0	  1 7 8 9 10 14 15 16 17 18 19 20 21,
[1360]	0.1	  1 10 12 14 15 16 17 18 19 20 21,
[1361]	0.0	  1 2 4 10 11 12 13 16 18 19 20 21,
[1362]	0.0	  1 2 3 4 5 6 8 9 10 11 12 13 14 16 17 18 19 20 21,
[1363]	0.0	  1 2 3 4 5 6 7 8 15 18 19 20 21,
[1364]	0.0	  1 3 5 11 12 13 14 15 16 17 18 19 20 21,
[1365]	0.0	  1 2 3 5 14 15 18 19 20 21,
[1366]	0.0	  1 2 3 4 5 8 11 12 13 14 15 16 17 18 19 20 21,
[1367]	0.0	  1 2 3 4 5 6 7 8 9 12 14 15 17 20 21,
[1368]	0.0	  1 2 3 4 5 6 7 8 9 11 12 14 15 16 17 20 21,
[1369]	0.0	  1 2 3 4 5 6 7 8 9 12 14 15 16 17 20 21,
[1370]	0.0	  1 2 3 4 5 6 7 8 9 12 14 15 16 17 18 20 21,
[1371]	0.0	  1 6 7 9 14 15 17 20 21,
[1372]	0.0	  1 2 9 10 11 12 13 14 15 16 17 18 19 20 21,
[1373]	0.1	  1 2 3 4 5 6 7 8 9 10 11 12 13 16 17 21,
[1374]	0.0	  1 2 3 4 5 6 7 8 10 11 12 13 16 17 21,
[1375]	0.0	  1 6 7 9 10 11 13 14 15 16 17 18 19 20 21,
[1376]	0.0	  1 13 19 20 21,
[1377]	0.0	  1 16 17,
[1378]	0.1	  1 10 11 12 16 20 21,
[1379]	0.0	  1 2 3 4 5 11 20 21,
[1380]	0.0	  1 2 3 4 5 6 7 8 9 10 11 12 14 15 16 19 20 21,
[1381]	0.0	  1 2 3 4 5 6 7 8 9 13 15 20 21,
[1382]	0.1	  1 2 3 4 5 6 9 10 11 12 13 16 17 18 20 21,
[1383]	0.0	  1 4 6 7 8 9 14 15 17 18 19 20 21,
[1384]	0.0	  1 3 5 6 7 8 9 11 12 13 14 15 16 17 18 19 20 21,
[1385]	0.3	  1 12 13 18 19 20 21,
[1386]	0.0	  1 3 4 6 7 8 9 10 11 12 13 14 15 16 17 18 19 21,
[1387]	0.0	  1 4 14 15 16 18 19 20 21,
[1388]	0.0	  1 2 3 5 6 7 8 9 10 11 12 13 14 15 17 18 19 20 21,
[1389]	0.1	  1 3 5 6 7 8 9 10 12 13 14 15 16 17 18 19 20 21,
[1390]	0.0	  1 2 3 4 5 6 7 8 9 10 11 12 13 14 15 16 18 19 20,
[1391]	0.0	  1 2 3 4 5 6 7 8 9 12 20 21,
[1392]	0.1	  1 6 7 10 11 12 13 14 15 16 17 18 19 20 21,
[1393]	0.0	  1 2 3 5 6 10 11 12 13 14 15 16 17 18 19 20 21,
[1394]	0.0	  1 4 5 6 7 8 9 14 15 16 17 18 19 20 21,
[1395]	0.0	  1 2 3 4 5 8 14 15 16 17 18 19 20 21,
[1396]	0.0	  1 6 9 10 11 12 13 14 15 19 20 21,
[1397]	0.0	  1 6 9 10 11 12 13 20 21,
[1398]	0.0	  1 2 3 4 5 6 8 9 10 11 12 13 14 15 16 17 18 19 21,
[1399]	0.0	  1 2 3 4 5 10 13 14 15 16 17 18 19 20 21,
[1400]	0.0	  1 2 3 5 6 7 8 9 10 11 12 13 14 15 16 18 19 20 21,
[1401]	0.0	  1 14 15 16 18 19 20,
[1402]	0.0	  1 2 3 4 5 6 7 8 9 14 15 18 19 21,
[1403]	0.0	  1 7 8 10 13 14 15 16 17 18 19 20 21,
[1404]	0.0	  1 3 4 21,
[1405]	0.0	  1 3 4,
[1406]	0.2	  1 13 15 20 21,
[1407]	0.0	  1 6 11 12 20 21,
[1408]	0.2	  1 2 3 4 5 7 8 9 10 11 12 13 14 15 16 17 18 19 21,
[1409]	0.0	  1 2 3 4 5 7 8 10 11 12 13 20,
[1410]	0.0	  1 2 3 4 5 6 7 8 9 10 11 12 13 16 20,
[1411]	0.0	  1 2 3 4 10 11 12 13 17 20 21,
[1412]	0.0	  1 15 18 20 21,
[1413]	0.0	  1 6 7 8 14 15 16 18 19 20 21,
[1414]	0.0	  1 3 11 12 13 14 15 18 19 20 21,
[1415]	0.0	  1 2 3 11 12 13 14 15 18 19 20 21,
[1416]	0.0	  1 2 3 18 20 21,
[1417]	0.0	  1 2 3 20,
[1418]	0.0	  1 3 5 7 8 10 11 12 13 14 15 16 17 18 19 21,
[1419]	0.0	  1 2 3 4 6 9 10 11 12 13 14 15 18 19 20 21,
[1420]	0.0	  1 2 3 4 5 6 9 10 12 20 21,
[1421]	0.0	  1 6 7 8 12 13 14 15 16 17 18 19 20 21,
[1422]	0.0	  1 7 8 12 13 14 15 16 17 18 19 20 21,
[1423]	0.1	  1 8 12 13 14 15 16 17 18 19 20 21,
[1424]	0.1	  1 2 4 10 11 12 13 16 17 20 21,
[1425]	0.0	  1 11 12 13 14 15 16 20 21,
[1426]	0.1	  1 2 3 4 5 6 7 8 9 10 11 12 13 14 15 17 20,
[1427]	0.0	  1 2 3 4 5 7 8 10 11 12 13 14 15 16 17 18 19 20,
[1428]	0.0	  1 2 3 4 5 6 7 8 9 10 15 18 19 20 21,
[1429]	0.0	  1 2 4 5 6 7 8 9 10 11 12 13 20 21,
[1430]	0.0	  1 2 4 5 6 7 8 9 10 11 12 13 17 20 21,
[1431]	0.0	  1 14 15 16,
[1432]	0.1	  1 2 3 4 5 6 7 8 10 11 12 13 15 18 19 20 21,
[1433]	0.0	  1 2 3 4 5 6 7 9 13 14 15 16 17 18 19 20 21,
[1434]	0.0	  1 2 3 4 18 20 21,
[1435]	0.0	  1 6 7 8 10 11 12 13 17 20 21,
[1436]	0.0	  1 2 3 4 6 7 8 9 10 11 12 13 16 17 18 20 21,
[1437]	0.0	  1 3 4 5 7 8 9 10 11 12 13 14 15 16 17 18 19 20 21,
[1438]	0.0	  1 3 10 11 12 13 16 17 18 19 20 21,
[1439]	0.0	  1 3 4 10 11 12 13 16 17 18 19 20 21,
[1440]	0.1	  1 2 4 10 11 12 13 16 20 21,
[1441]	0.1	  1 2 3 4 12 14 15 16 17 18 19 20 21,
[1442]	0.0	  1 6 10 11 12 13 16 17 18 19 20 21,
[1443]	0.0	  1 2 5 6 7 8 9 10 11 12 13 16 17 18 19 20 21,
[1444]	0.1	  1 2 3 4 5 6 8 10 11 12 13 14 15 16 18 19 20 21,
[1445]	0.0	  1 2 3 4 5 8 9 10 11 12 13 14 15 16 17 18 19,
[1446]	0.0	  1 2 3 6 7 8 9 10 11 12 13 20 21,
[1447]	0.0	  1 2 6 7 8 9 10 11 12 13 20 21,
[1448]	0.0	  1 3 4 7 10 11 12 13 14 15 16 17 18 19 20 21,
[1449]	0.0	  1 2 3 4 5 6 9 10 20 21,
[1450]	0.0	  1 2 3 4 5 6 8 10 11 12 13 19 20 21,
[1451]	0.0	  1 2 3 4 5 6 7 8 10 12 20 21,
[1452]	0.0	  1 2 4 6 20 21,
[1453]	0.0	  1 6 10 11 12 13 19 20 21,
[1454]	0.0	  1 2 3 4 5 8 9 10 11 12 13 14 15 16 17 18 19 21,
[1455]	0.1	  1 6 7 8 14 15 17 18 19 20 21,
[1456]	0.0	  1 5 6 7 8 9 14 15 16 17 18 19 20,
[1457]	0.0	  1 2 3 5 6 7 8 9 10 11 12 13 16 17 18 19 20 21,
[1458]	0.0	  1 5 6 7 8 9 10 11 12 13 17 20 21,
[1459]	0.0	  1 6 9 14 15 20 21,
[1460]	0.0	  1 4 9 14 15 16 17 18 19 20 21,
[1461]	0.0	  1 4 9 13 14 15 16 17 18 19 20 21,
[1462]	0.2	  1 8 9 10 11 12 13 14 15 16 17 18 19 20 21,
[1463]	0.0	  1 3 6 7 8 9 11 12 13 14 15 16 17 18 19 20 21,
[1464]	0.0	  1 2 3 4 5 6 7 9 10 11 12 13 14 15 20 21,
[1465]	0.0	  1 10 13 14 15 16 18 19 20 21,
[1466]	0.0	  1 7 8 10 12 13 14 15 16 17 18 19 20 21,
[1467]	0.0	  1 2 3 4 5 6 7 8 20,
[1468]	0.0	  1 2 3 4 5 6 7 8 12 20 21,
[1469]	0.0	  1 8 11 12 14 15 16 17 18 19 20 21,
[1470]	0.0	  1 6 7 8 9 10 11 12 13 15 16 17 18 19 20 21,
[1471]	0.0	  1 2 3 4 6 7 8 9 10 11 12 13 16 20 21,
[1472]	0.0	  1 2 4 6 7 8 9 20 21,
[1473]	0.1	  1 2 3 4 5 7 8 10 11 12 13 14 15 16 18 19 20 21,
[1474]	0.0	  1 4 15 20 21,
[1475]	0.0	  1 2 3 4 12 14 15 18 19 20 21,
[1476]	0.0	  1 10 11 12 13 14 16 18 19 20 21,
[1477]	0.0	  1 2 3 5 7 9 10 11 12 13 14 15 16 17 18 19 20 21,
[1478]	0.0	  1 2 3 4 5 6 7 9 14 15 18 19 20 21,
[1479]	0.0	  1 2 5 10 11 12 13 20,
[1480]	0.0	  1 2 3 4 5 7 10 11 12 13 14 16 17 18 19 20 21,
[1481]	0.0	  1 6 12 13 14 15 16 17 18 19 20 21,
[1482]	0.0	  1 2 3 4 5 6 9 11 20 21,
[1483]	0.0	  1 5 10 12 13 20 21,
[1484]	0.0	  1 2 3 4 5 6 7 9 10 11 12 13 16 17 19 20 21,
[1485]	0.0	  1 10 11 12 13 14 15 16 17 21,
[1486]	0.0	  1 6 7 8 9 10 11 12 13 14 15 16 17 21,
[1487]	0.0	  1 2 5 6 7 8 9 10 11 12 13 14 15 16 17 19 20 21,
[1488]	0.0	  1 2 3 5 6 7 8 9 10 11 12 13 14 15 16 17 19 20 21,
[1489]	0.0	  1 2 3 4 10 12 13 20 21,
[1490]	0.0	  1 12 14 15 21,
[1491]	0.0	  1 4 11 12 14 15 20 21,
[1492]	0.0	  1 10 11 12 13 14 15 16 21,
[1493]	0.0	  1 10 11 12 13 17 20,
[1494]	0.0	  1 10 11 12 13 16 17 18 20,
[1495]	0.0	  1 2 5 10 12 13 20 21,
[1496]	0.1	  1 10 11 12 13 14 16 17 21,
[1497]	0.0	  1 6 8 13 14 15 16 17 18 19 20 21,
[1498]	0.0	  1 2 3 4 5 7 9 10 11 12 13 14 16 17 18 19 20 21,
[1499]	0.1	  1 2 3 4 5 6 7 8 9 11 12 14 16 17 18 19 20 21,
[1500]	0.0	  1 2 3 4 6 7 9 14 15 16 17 18 19 20 21,
[1501]	0.1	  1 2 3 4 5 6 7 9 14 15 16 17 18 19 20 21,
[1502]	0.0	  1 2 3 4 5 6 7 8 9 10 11 13 15 16 17 18 19 20 21,
[1503]	0.0	  1 4 6 7 8 9 12 14 15 16 17 18 19 20 21,
[1504]	0.0	  1 2 3 4 5 8 10 11 12 13 14 15 21,
[1505]	0.0	  1 2 3 4 5 6 7 8 10 11 12 13 14 15 21,
[1506]	0.1	  1 2 3 4 5 10 20 21,
[1507]	0.0	  1 4 13 14 15 16 17 18 19 20 21,
[1508]	0.0	  1 10 13 14 15 17 18 19 20 21,
[1509]	0.0	  1 10 12 13 14 15 19 20 21,
[1510]	0.1	  1 6 7 8 9 14 15 17 18 19 20 21,
[1511]	0.0	  1 10 11 12 14 15 18 19 20 21,
[1512]	0.0	  1 3 4 7 8 9 10 11 12 13 14 15 16 17 18 19 20 21,
[1513]	0.0	  1 2 3 4 5 7 10 11 12 13,
[1514]	0.0	  1 2 3 4 13 20 21,
[1515]	0.0	  1 2 3 4 5 6 7 8 9 14 15 18 19 20,
[1516]	0.1	  1 7 8 11 12 14 15 16 17 18 19 20 21,
[1517]	0.0	  1 2 4 6 7 8 9 10 11 12 14 15 16 17 18 19 20 21,
[1518]	0.0	  1 7 8 10 11 14 15 16 17 18 19 20 21,
[1519]	0.1	  1 7 8 10 14 15 16 17 18 19 20 21,
[1520]	0.0	  1 2 3 4 5 6 8 10 11 12 13 18 19 20 21,
[1521]	0.0	  1 2 3 4 5 6 8 9 11 12 20 21,
[1522]	0.0	  1 2 3 4 5 6 8 9 20 21,
[1523]	0.0	  1 2 3 4 5 6 7 8 9 10 11 12 13 14 16 17 20,
[1524]	0.0	  1 2 3 4 5 6 8 10 11 12 13 21,
[1525]	0.0	  1 2 3 4 5 6 7 8 9 10 12 13 15 16 17 18 19 20 21,
[1526]	0.0	  1 4,
[1527]	0.0	  1 2 3 4 5 6 10 11 12 13 16 17 18 20 21,
[1528]	0.0	  1 2 3 4 5 6 7 10 11 12 13 16 17 18 20 21,
[1529]	0.0	  1 2 3 4 5 6 8 12 20 21,
[1530]	0.0	  1 7 8 9 10 11 12 13 14 15 16 17 18 19 21,
[1531]	0.0	  1 10 12 14 15 16 18 19 20 21,
[1532]	0.0	  1 2 3 4 5 6 7 8 9 13 15 16 17 18 19 20 21,
[1533]	0.0	  1 2 3 4 5 6 7 8 9 10 14 15 20,
[1534]	0.0	  1 2 3 4 5 6 7 8 9 10 14 15,
[1535]	0.0	  1 2 3 4 11 12 16 17 18 19 20 21,
[1536]	0.0	  1 10 11 13 14 15 16 17 18 19 21,
[1537]	0.1	  1 2 3 4 5 8 10 11 12 13 15 16 17 18 19 20 21,
[1538]	0.0	  1 2 3 4 5 6 7 8 9 10 12 15 18 19 20 21,
[1539]	0.0	  1 2 3 4 5 10 12 18 19 20 21,
[1540]	0.0	  1 2 3 4 5 6 9 14 15 20 21,
[1541]	0.1	  1 6 14 15 18 19 20 21,
[1542]	0.0	  1 2 3 4 5 6 8 9 10 13 14 15 16 17 18 19 20 21,
[1543]	0.0	  1 2 3 4 5 6 7 8 9 10 11 12 14 16 17 18 19 20 21,
[1544]	0.0	  1 6 7 8 10 14 15 16 17 18 19 20 21,
[1545]	0.0	  1 10 14 15 18 19 20 21,
[1546]	0.1	  1 2 3 4 14 15 16 18 19 20 21,
[1547]	0.0	  1 11 12 16 17,
[1548]	0.0	  1 2 6 7 8 9 14 15 16 17 18 19 20 21,
[1549]	0.0	  1 2 3 6 7 8 9 14 15 17 18 19 20 21,
[1550]	0.1	  1 2 3 5 10 12 20 21,
[1551]	0.0	  1 2 3 5 10 11 12 13 14 15,
[1552]	0.0	  1 2 5 10 11 12 13 14 15,
[1553]	0.0	  1 2 3 4 5 6 10 11 12 13 14 15 21,
[1554]	0.0	  1 2 3 4 5 6 7 8 10 11 12 13 14 15 17 20 21,
[1555]	0.0	  1 2 3 4 6 7 8 9 10 11 12 13 15 16 17 18 19 20 21,
[1556]	0.0	  1 2 3 4 5 6 9 10 11 12 13 14 15 16 17 18 19 21,
[1557]	0.0	  1 2 3 4 10 11 12 13 14 15 20 21,
[1558]	0.0	  1 2 3 4 5 7 10 11 12 13 20 21,
[1559]	0.0	  1 2 3 4 5 10 11 12 20,
[1560]	0.0	  1 2 4 6 7 8 9 10 11 12 13 16 17 18 20 21,
[1561]	0.0	  1 6 9 15 20 21,
[1562]	0.0	  1 5 6 7 8 9 10 11 12 13 14 15 17 20 21,
[1563]	0.0	  1 2 3 5 6 7 8 9 10 11 12 13 14 15 17 19 20 21,
[1564]	0.0	  1 9 14 15 16 17 18 19 20 21,
[1565]	0.0	  1 2 3 4 10 11 12 13 14 15 17 18 19 20 21,
[1566]	0.0	  1 2 3 4 10 11 12 13 15 20 21,
[1567]	0.0	  1 2 3 4 5 10 11 12 13 14 15 17 18 19 20 21,
[1568]	0.0	  1 2 3 4 5 6 7 8 10 11 12 13 14 15 17 18 19 20 21,
[1569]	0.0	  1 2 3 4 10 11 12 13 14 15 16 17 18 19 21,
[1570]	0.0	  1 2 4 10 11 12 13 14 15 16 17 18 19 20 21,
[1571]	0.0	  1 2 3 4 6 7 8 9 14 15 19 20 21,
[1572]	0.0	  1 2 3 4 5 6 7 8 10 11 12 13 18 20 21,
[1573]	0.0	  1 11 12 16 17 20 21,
[1574]	0.1	  1 9 10 11 12 13 14 15 16 17 18 19 21,
[1575]	0.0	  1 2 3 4 5 6 7 8 9 10 13 14 15 17 20 21,
[1576]	0.0	  1 2 3 4 5 6 7 8 9 10 13 15 17 20 21,
[1577]	0.0	  1 2 3 4 5 6 10 11 12 13 15 20 21,
[1578]	0.1	  1 2 3 4 5 6 9 10 11 12 13 14 15 20 21,
[1579]	0.0	  1 2 3 4 5 6 10 11 12 13 14 15 20 21,
[1580]	0.0	  1 2 3 4 5 10 11 12 13 14 15 16 17 20 21,
[1581]	0.0	  1 6 7 8 9 14 15 16 17 18 19 21,
[1582]	0.0	  1 5 6 7 8 9 14 15 16 17 18 19,
[1583]	0.0	  1 2 5 6 7 8 9 10 12 13 14 15 16 17 18 19 20 21,
[1584]	0.0	  1 2 10 11 12 13 14 15 18 19 20 21,
[1585]	0.0	  1 13 14 15 19 20 21,
[1586]	0.0	  1 4 6 7 8 14 15 16 17 18 19 20 21,
[1587]	0.0	  1 2 3 4 6 7 8 10 11 12 14 15 16 17 18 19 20 21,
[1588]	0.0	  1 6 7 8 9 10 11 12 13 17 20 21,
[1589]	0.0	  1 2 3 4 5 6 9 10 11 12 13 14 15 17 20 21,
[1590]	0.0	  1 2 5 10 11 12 13 14 15 16 17 18 19 21,
[1591]	0.0	  1 2 5 10 11 12 13 14 15 16 17 18 19,
[1592]	0.0	  1 3 14 15 16 18 19 20 21,
[1593]	0.0	  1 2 3 4 5 10 11 12 14 15 16 17 18 19 20 21,
[1594]	0.0	  1 2 3 4 5 6 7 8 9 10 11 12 18 20 21,
[1595]	0.0	  1 3 7 10 11 12 13 14 15 16 17 18 19 20 21,
[1596]	0.0	  1 2 3 4 5 6 9 10 11 12 13 14 16 18 19 20 21,
[1597]	0.0	  1 6 7 8 9 10 11 12 13 14 15 16 17 18 20 21,
[1598]	0.1	  1 11 12 13 17 20 21,
[1599]	0.0	  1 6 8 14 15 16 17 18 19 20 21,
[1600]	0.0	  1 2 3 4 6 8 10 11 12 13 14 15 16 17 18 19 20 21,
[1601]	0.0	  1 8 12 14 15 16 17 18 19 20 21,
[1602]	0.0	  1 2 3 4 5 10 12,
[1603]	0.0	  1 4 6 7 8 20 21,
[1604]	0.0	  1 19 20,
[1605]	0.0	  1 18 19 21,
[1606]	0.0	  1 2 6 7 9 10 11 12 13 14 15 16 17 18 19 20 21,
[1607]	0.0	  1 2 3 4 5 6 8 9 10 11 12 13 15 16 17 18 19 20 21,
[1608]	0.0	  1 2 3 4 5 6 8 9 10 11 12 13 16 17 20 21,
[1609]	0.0	  1 10 11 12 13 14 16 17 20,
[1610]	0.0	  1 4 10 11 12 13 17 20 21,
[1611]	0.0	  1 2 4 10 11 12 13 17 20 21,
[1612]	0.0	  1 2 3 4 6 7 8 9 11 12 13 20 21,
[1613]	0.0	  1 2 3 4 12 13 20 21,
[1614]	0.0	  1 11 12 13 20,
[1615]	0.0	  1 2 3 4 14 15 20 21,
[1616]	0.0	  1 10 11 12 16 17 20 21,
[1617]	0.0	  1 6 11 13 14 15 16 17 18 19 20 21,
[1618]	0.1	  1 2 3 4 5 6 7 9 10 11 12 13 14 15 16 17 19 20 21,
[1619]	0.0	  1 5 6 10 11 12 13 14 15 16 17 18 19 20 21,
[1620]	0.0	  1 2 3 13 20 21,
[1621]	0.0	  1 2 4 10 11 12 13 14 15 20 21,
[1622]	0.0	  1 4 10 11 12 13 14 15 20 21,
[1623]	0.0	  1 2 3 4 5 10 11 12 13 14 15 19 20 21,
[1624]	0.0	  1 2 3 4 10 11 12 13 14 15 19 20 21,
[1625]	0.0	  1 14 15 18 21,
[1626]	0.0	  1 18 21,
[1627]	0.0	  1 14 18 19 21,
[1628]	0.0	  1 2 3 4 5 6 7 8 9 11 20 21,
[1629]	0.0	  1 2 5 9 10 11 12 13 14 16 17 18 19 20 21,
[1630]	0.0	  1 2 3 4 5 6 7 9 10 11 12 13 16 17 18 20 21,
[1631]	0.0	  1 2 3 4 5 6 9 18 19 20 21,
[1632]	0.0	  1 2 3 4 5 6 9 12 18 19 20 21,
[1633]	0.0	  1 2 3 4 5 6 8 9 10 11 12 13 18 19 20 21,
[1634]	0.0	  1 7 10 11 12 13,
[1635]	0.0	  1 5 10 11 12 13 16 17 18 20 21,
[1636]	0.0	  1 2 3 4 5 7 8 10 11 12 13 16 18 19 20 21,
[1637]	0.0	  1 2 3 4 6 9 11 12 20 21,
[1638]	0.0	  1 2 3 4 5 6 7 8 9 14 15 18 20 21,
[1639]	0.0	  1 2 5 6 7 8 9 10 11 12 13 14 15 16 17 18 19 21,
[1640]	0.0	  1 2 4 6 7 8 9 10 11 12 13 16 17 18 19 20 21,
[1641]	0.0	  1 2 3 4 5 6 7 9 10 12 14 15 16 17 18 19 20 21,
[1642]	0.0	  1 2 3 4 14 15 16 17 18 19 21,
[1643]	0.0	  1 2 3 4 5 6 7 8 9 12 14 15 19 20 21,
[1644]	0.0	  1 6 7 8 9 20,
[1645]	0.0	  1 6 7 8 10 11 12 13 14 15 16 17 18 20 21,
[1646]	0.0	  1 2 4 5 6 7 8 9 10 11 12 13 14 15 17 20 21,
[1647]	0.0	  1 2 3 4 5 6 7 8 9 10 11 12 13 17 21,
[1648]	0.0	  1 2 3 4 5 6 7 8 9 10 11 12 13 16 17 18 19 21,
[1649]	0.0	  1 2 4 5 9 10 11 12 13 14 15 16 17 18 19 20 21,
[1650]	0.0	  1 2 3 4 5 6 11 12 13 14 15 16 17 18 19 20 21,
[1651]	0.0	  1 2 3 4 5 6 13 14 15 16 17 18 19 20 21,
[1652]	0.0	  1 2 3 4 11 20 21,
[1653]	0.0	  1 2 3 4 5 7 8 10 11 12 13 20 21,
[1654]	0.0	  1 14 15 16 19 20 21,
[1655]	0.0	  1 2 3 4 5 6 8 13 14 15 16 17 18 19 20 21,
[1656]	0.0	  1 2 3 4 6 7 8 9 13 14 15 18 19 20 21,
[1657]	0.0	  1 6 9 13 14 15 18 19 20 21,
[1658]	0.0	  1 5 10 11 12 13 16 20 21,
[1659]	0.0	  1 2 3 4 5 6 7 9 10 11 12 13 20,
[1660]	0.0	  1 2 3 4 12 13 14 15 18 19 20 21,
[1661]	0.0	  1 2 3 4 5 6 7 8 9 11 15 20 21,
[1662]	0.0	  1 2,
[1663]	0.0	  1 2 3 4 5 6 7 8 9 14 15 16 17 18 19 21,
[1664]	0.0	  1 2 3 5 10 20 21,
[1665]	0.0	  1 2 3 4 5 6 7 8 9 14 15 17 18 19 20,
[1666]	0.0	  1 6 8 10 11 12 13 14 15 16 17 18 19 20 21,
[1667]	0.0	  1 2 3 5 10 11 12 13 14 18 19 20 21,
[1668]	0.0	  1 11 16 17 20 21,
[1669]	0.0	  1 2 3 4 5 7 10 11 12 13 16 17 18 20 21,
[1670]	0.0	  1 2 3 5 10 11 12 13 14 20 21,
[1671]	0.0	  1 6 7 8 10 13 14 15 16 17 18 19 20 21,
[1672]	0.0	  1 2 3 4 6 7 8 9 21,
[1673]	0.0	  1 2 3 4 5 6 7 8 9 10 11 12 21,
[1674]	0.0	  1 6 7 8 9 10 11 12 13,
[1675]	0.0	  1 2 4 6 7 8 10 11 12 13 20 21,
[1676]	0.0	  1 2 3 4 5 6 7 8 9 10 13 14 15 16 17 18 19 21,
[1677]	0.0	  1 2 5 8 10 11 12 13 14 15 16 17 18 19 20 21,
[1678]	0.0	  1 2 3 4 5 6 7 8 9 11 13 14 15 16 17 18 19,
[1679]	0.0	  1 2 3 4 5 8 10 11 12 13 14 15 16 17 20 21,
[1680]	0.0	  1 2 3 4 5 6 10 11 12 13 14 15 16 18 19 20 21,
[1681]	0.0	  1 2 3 4 5 6 7 8 10 11 12 13 14 20 21,
[1682]	0.0	  1 5 6 7 8 9 10 14 15 18 19 20 21,
[1683]	0.0	  1 14 15 16 17 18 20 21,
[1684]	0.0	  1 4 9 10 11 12 13 14 15 16 17 18 19 20 21,
[1685]	0.0	  1 16,
[1686]	0.0	  1 2 4 5 10 11 12 13 14 16 17 18 19 20 21,
[1687]	0.0	  1 2 3 4 5 6 7 8 9 10 11 12 13 16 21,
[1688]	0.0	  1 2 3 4 5 6 7 8 9 10 11 12 13 16 17 18 21,
[1689]	0.0	  1 4 10 11 12 13 16 20 21,
[1690]	0.0	  1 2 3 4 5 6 7 8 10 14 15 16 17 18 19 20 21,
[1691]	0.0	  1 10 11 12 13 16 18 20 21,
[1692]	0.0	  1 2 3 4 5 6 7 8 10 11 12 13 14 15 16 17 21,
[1693]	0.0	  1 2 4 6 7 8 9 10 11 12 13 14 15 16 18 19 20 21,
[1694]	0.0	  1 5 14 15 16 17 18 19 20 21,
[1695]	0.0	  1 2 3 4 5 8 10 14 15 16 17 18 19 20 21,
[1696]	0.0	  1 2 3 4 6 7 8 9 10 12 14 15 18 19 20 21,
[1697]	0.0	  1 2 3 4 5 6 18 20 21,
[1698]	0.0	  1 18,
[1699]	0.0	  1 2 3 4 5 6 18 19 20 21,
[1700]	0.0	  1 2 3 4 5 6 7 8 9 15,
[1701]	0.0	  1 2 3 4 6 7 8 9 10 11 12 13 17 20 21,
[1702]	0.0	  1 10 11 12 13 14 21,
[1703]	0.0	  1 6 7 8 9 13 14 15 17 18 19 20 21,
[1704]	0.0	  1 2 3 4 6 7 8 9 10 11 12 13 16 17 20 21,
[1705]	0.0	  1 2 3 4 5 6 9 10 11 12 13 16 20 21,
[1706]	0.0	  1 10 11 13 16 17,
[1707]	0.0	  1 2 3 4 5 9 10 11 12 13 14 15 16 18 19 20 21,
[1708]	0.0	  1 2 3 4 5 6 7 8 10 11 12 13 16 17,
[1709]	0.0	  1 10 13 14 15 18 19 20 21,
[1710]	0.0	  1 11 12 13 19 20 21,
[1711]	0.0	  1 2 3 4 5 6 7 8 9 10 12 13 14 15 19 20 21,
[1712]	0.0	  1 5 10 13 20 21,
[1713]	0.0	  1 2 3 4 5 6 7 9 10 11 12 13 14 15 16 17 20 21,
[1714]	0.0	  1 2 4 5 6 7 8 9 10 11 12 13 15 20 21,
[1715]	0.0	  1 3 14 15 16 17 18 19 20 21,
[1716]	0.0	  1 2 3 6 9 14 15 16 17 18 19 20 21,
[1717]	0.0	  1 2 3 4 5 6 7 9 12 14 15 16 17 18 19 20 21,
[1718]	0.0	  1 2 3 4 5 6 8 11 12 13 20 21,
[1719]	0.0	  1 2 3 4 5 6 7 8 9 14 15 17 18 20 21,
[1720]	0.0	  1 2 3 4 5 6 7 8 11 20 21,
[1721]	0.0	  1 2 3 4 5 6 7 8 10 11 12 13 15 16 18 19 20 21,
[1722]	0.0	  1 2 3 4 5 6 7 9 20,
[1723]	0.0	  1 2 3 4 5 6 7 8 9 10 11 13 17 20 21,
[1724]	0.0	  1 6 7 9 11 12 14 15 16 17 18 19 20 21,
[1725]	0.0	  1 2 4 6 7 8 9,
[1726]	0.0	  1 6 7 8 9,
[1727]	0.0	  1 6 9 11 12 13 20 21,
[1728]	0.0	  1 6 9 10 11 12 13 16 18 19 20 21,
[1729]	0.0	  1 2 3 4 5 16 18 19 20 21,
[1730]	0.0	  1 2 3 4 5 6 9 14 15 16 18 19 20 21,
[1731]	0.0	  1 7 8 10 11 12 13 14 15 17,
[1732]	0.0	  1 2 3 4 6 7 8 9 10 11 12 13 16 17 18 19 20 21,
[1733]	0.0	  1 2 3 4 5 6 14 15 16 17 18 19 20 21,
[1734]	0.0	  1 3 21,
[1735]	0.0	  1 2 3 4 5 10 11 12 13 14 15 16 20 21,
[1736]	0.0	  1 2 3 4 5 6 7 8 11 12 13 20 21,
[1737]	0.0	  1 2 3 4 5 7 8 9 10 11 12 13 16 17 18 19 20 21,
[1738]	0.0	  1 10 13 16 17 20 21,
[1739]	0.0	  1 10 11 12 13 14 15 16 17 18,
[1740]	0.0	  1 2 4 5 10 20 21,
[1741]	0.0	  1 2 10 11 12 13 19 20 21,
[1742]	0.0	  1 10 12 13 14 15 17 18 19 20 21,
[1743]	0.0	  1 15 18 19 21,
[1744]	0.0	  1 2 3 5 14 15 16 17 18 19 20 21,
[1745]	0.0	  1 3 4 6 7 8 9 14 15 20 21,
[1746]	0.0	  1 14 15 20,
[1747]	0.0	  1 4 5 7 10 11 12 13 14 15 16 17 18 19 20 21,
[1748]	0.0	  1 6 7 9 14 15 19 20 21,
[1749]	0.0	  1 2 3 4 5 7 8 14 15 16 17 18 19,
[1750]	0.0	  1 6 7 11 12 13 14 15 16 17 18 19 20 21,
[1751]	0.0	  1 3 10 11 12 13 14 15 20 21,
[1752]	0.0	  1 2 3 4 5 6 7 8 10 11 12 14 15 20 21,
[1753]	0.0	  1 2 4 12 13 20 21,
[1754]	0.0	  1 2 3 4 5 6 13 20 21,
[1755]	0.0	  1 2 5 10 11 12 13 14 15 18 19 20 21,
[1756]	0.0	  1 3 4 14 16 17 18 19 20 21,
[1757]	0.0	  1 2 3 4 14 16 17 18 19 20 21,
[1758]	0.0	  1 2 3 4 5 6 7 8 9 11 17 20 21,
[1759]	0.0	  1 2 3 4 5 6 7 8 9 17 20,
[1760]	0.0	  1 2 3 4 5 6 7 8 9 11 16 17 20 21,
[1761]	0.0	  1 3 4 12 20 21,
[1762]	0.0	  1 2 3 4 5 6 7 8 9 11 12 14 15 16 20 21,
[1763]	0.0	  1 4 10 11 12 13 21,
[1764]	0.0	  1 2 4 11 13 20 21,
[1765]	0.0	  1 2 3 4 5 6 7 8 9 10 14 15 17 18 20 21,
[1766]	0.0	  1 10 11 12 13 14 15 16 18 19,
[1767]	0.0	  1 2 3 4 5 6 7 8 9 10 11 12 13 15 17,
[1768]	0.0	  1 3 4 10 11 12 13,
[1769]	0.0	  1 8 14 15 18 19 20 21,
[1770]	0.1	  1 6 15 20 21,
[1771]	0.0	  1 2 3 4 5 8 14 15 16 17 18 19,
[1772]	0.0	  1 2 3 4 5 8 10 12 13 14 15 16 17 18 19 20 21,
[1773]	0.0	  1 2 3 4 6 7 8 9 10 11 12 13 14 15 17 18 19 20 21,
[1774]	0.0	  1 2 3 4 5 6 10 11 12 13 16 17 19 20 21,
[1775]	0.0	  1 2 3 4 5 6 7 10 11 12 13 16 17 20 21,
[1776]	0.0	  1 4 12 13 20 21,
[1777]	0.0	  1 6 7 8 11 12 13 20 21,
[1778]	0.0	  1 2 4 5 6 7 8 9 10 11 12 13 16 17 20 21,
[1779]	0.0	  1 4 6 7 8 9 10 11 12 13 15 16 17 18 19 20 21,
[1780]	0.0	  1 5 10 11 12 13 14 15 16 17,
[1781]	0.0	  1 2 3 4 5 14 15 16 17 18 19,
[1782]	0.0	  1 5,
[1783]	0.0	  1 5 6 7 8 9 10 11 12 13 14 15 16 17 19 20 21,
[1784]	0.0	  1 10 12 13 16 18 19 20 21,
[1785]	0.0	  1 2 4 10 11 12 13 20,
[1786]	0.0	  1 7 8 11 14 15 16 17 18 19 20 21,
[1787]	0.0	  1 11 21,
[1788]	0.0	  1 10 11 12 13 16 17 18 19 20,
[1789]	0.0	  1 2 3 4 5 6 8 12 18 19 20 21,
[1790]	0.0	  1 2 3 4 5 6 12 18 19 20 21,
[1791]	0.0	  1 2 3 4 5 6 11 12 18 19 20 21,
[1792]	0.0	  1 2 3 4 5 6 7 11 12 20 21,
[1793]	0.0	  1 2 5 10 11 12 13 16 20 21,
[1794]	0.0	  1 2 3 4 5 9 10 11 12 13 15 16 17 18 19 20 21,
[1795]	0.0	  1 2 3 4 5 6 9 10 11 12 13 14 15 16 17 20 21,
[1796]	0.0	  1 2 3 4 5 8 10 11 12 13 16 17 21,
[1797]	0.0	  1 2 3 4 5 6 7 8 9 10 11 14 15 17 20 21,
[1798]	0.0	  1 2 3 4 5 6 8 10 11 12 13 14 15 18 19 20 21,
[1799]	0.0	  1 2 3 4 5 6 8 10 11 12 13 16 17 18 19 20 21,
[1800]	0.0	  1 3 10 11 12 13,
[1801]	0.0	  1 5 6 7 8 9 10 11 12 13,
[1802]	0.0	  1 2 3 4 5 7 10 11 12 20 21,
[1803]	0.0	  1 2 5 10 11 12 13 16 17,
[1804]	0.0	  1 2 3 4 5 10 11 12 13 16 17 20,
[1805]	0.0	  1 14 16 18 19 20 21,
[1806]	0.0	  1 2 3 4 5 6 7 8 9 10 11 12 16 17 20 21,
[1807]	0.0	  1 2 3 4 5 6 7 8 9 10 12 13 15 18 19 20 21,
[1808]	0.0	  1 2 4 6 7 8 9 10 11 12 13,
[1809]	0.0	  1 2 3 5 10 11 12 13 16 17 20 21,
[1810]	0.0	  1 2 3 4 5 6 10 11 12 13 21,
[1811]	0.0	  1 2 3 4 5 10 12 21,
[1812]	0.0	  1 2 5 6 7 8 9 14 15 16 17 18 19 20 21,
[1813]	0.0	  1 6 8 20 21,
[1814]	0.0	  1 2 3 5 6 7 8 9 10 11 12 13 17 20 21,
[1815]	0.0	  1 3 4 14 15 18 19 20 21,
[1816]	0.0	  1 14 15 18,
[1817]	0.0	  1 2 3 4 5 8 10 11 12 13 19 20 21,
[1818]	0.0	  1 2 3 4 5 6 8 14 15 18 19 20 21,
[1819]	0.0	  1 2 3 4 5 7 9 10 11 12 13 16 17 18 19 20 21,
[1820]	0.0	  1 5 14 15 16 17 18 19,
[1821]	0.0	  1 6 14 15 20 21,
[1822]	0.0	  1 2 3 4 5 18 20 21,
[1823]	0.0	  1 3 4 5 11 12 13 14 15 16 17 18 19 20 21,
[1824]	0.0	  1 6 7 8 10 11 12 13 15 16 17 20 21,
[1825]	0.0	  1 2 3 4 5 6 8 9 14 15 18 19 20 21,
[1826]	0.0	  1 10 11 13 16 17 20 21,
[1827]	0.0	  1 11 13 15 16 17 18 19 20 21,
[1828]	0.0	  1 10 11 12 13 15,
[1829]	0.0	  1 2 3 4 5 6 7 8 9 11 12 13 15 16 17 18 19 20 21,
[1830]	0.0	  1 2 3 4 5 6 10 11 12 13 14 15 18 19 20 21,
[1831]	0.0	  1 2 3 4 5 6 7 8 9 10 11 14 15,
[1832]	0.0	  1 3 4 5 14 15 16 17 18 19 20 21,
[1833]	0.0	  1 10 12 15 20 21,
[1834]	0.0	  1 6 12 13 20 21,
[1835]	0.0	  1 2 4 10 20 21,
[1836]	0.0	  1 2 3 4 10 20 21,
[1837]	0.0	  1 2 3 4 5 6 7 8 9 10 11 12 13 15 16 19 20 21,
[1838]	0.0	  1 2 3 4 12 13 14 15 16 17 18 19 20 21,
[1839]	0.0	  1 5 20 21,
[1840]	0.0	  1 6 13 14 15 18 19 20 21,
[1841]	0.0	  1 2 3 4 6 7 8 9 10 13 14 15 16 17 18 19 20 21,
[1842]	0.0	  1 2 3 4 5 6 10 11 12 13 18 19 20 21,
[1843]	0.0	  1 2 3 4 5 6 7 8 9 11 12 13 14 15 16 17 18 19 21,
[1844]	0.0	  1 2 3 4 6 7 8 9 15 18 19 20 21,
[1845]	0.0	  1 2 3 5 6 7 8 9 10 14 15 20 21,
[1846]	0.0	  1 2 5 6 7 8 9 10 11 12 13 14 15 17 20 21,
[1847]	0.0	  1 11 12 14 15 18 19 20 21,
[1848]	0.0	  1 10 12 13 16 17 20 21,
[1849]	0.0	  1 14 21,
[1850]	0.0	  1 3 6 7 8 9 11 13 14 15 16 17 18 19 20 21,
[1851]	0.0	  1 5 10 11 12 13 18 19 20 21,
[1852]	0.0	  1 7 10 11 12 13 14 15 16 17 18 19,
[1853]	0.0	  1 7 10 11 12 13 14 15 16 17 18 19 20,
[1854]	0.0	  1 2 4 5 10 11 12 13 18 19 20 21,
[1855]	0.0	  1 2 3 4 5 6 8 9 10 11 12 13 19 20 21,
[1856]	0.0	  1 7 10 12 13 14 15 16 17 18 19 20 21,
[1857]	0.0	  1 2 3 5 21,
[1858]	0.0	  1 2 5 10 14 15 16 17 18 19 20 21,
[1859]	0.0	  1 2 4 5 10 11 12 13 16 20 21,
[1860]	0.0	  1 2 3 4 5 6 7 8 9 12 14 15 17 18 19 20 21,
[1861]	0.0	  1 2 3 4 5 10 11 12 13 14 15 16 17 18 20 21,
[1862]	0.0	  1 2 3 4 5 7 8 9 10 11 12 13 14 16 17 20 21,
[1863]	0.0	  1 6 7 8 9 10 11 12 13 14 15 16 17,
[1864]	0.0	  1 2 3 4 5 10 11 12 16 18 19 20 21,
[1865]	0.0	  1 4 6 10 11 12 13 14 15 16 17 18 19 20 21,
[1866]	0.0	  1 6 9 10 11 12 13 15 20 21,
[1867]	0.0	  1 6 9 10 11 12 13 14 15 18 19 20 21,
[1868]	0.0	  1 2 3 4 6 7 8 10 11 12 13 16 17 20 21,
[1869]	0.0	  1 2 3 4 5 11 12 18 19 20 21,
[1870]	0.0	  1 2 3 4 6 7 8 14 15 16 17 18 19 20 21,
[1871]	0.0	  1 10 11 13 20 21,
[1872]	0.0	  1 10 11 13 14 15 16 17 18 20 21,
[1873]	0.0	  1 3 9 10 11 12 13 14 15 16 17 18 19 20 21,
[1874]	0.0	  1 14,
[1875]	0.0	  1 10 12 13 14 16 17 18 19 20 21,
[1876]	0.0	  1 3 5 10 11 12 13 14 15 16 17 18 19 20,
[1877]	0.0	  1 6 7 14 15 16 17 18 19 20 21,
[1878]	0.0	  1 2 5 6 7 8 9 10 11 12 13 14 15 16 17 20 21,
[1879]	0.0	  1 12 13 16 20 21,
[1880]	0.0	  1 3 4 6 7 8 9 12 14 15 16 17 18 19 20 21,
[1881]	0.0	  1 12 13 17 18 19 20 21,
[1882]	0.0	  1 2 3 5 6 9 13 14 15 16 17 18 19 20 21,
[1883]	0.0	  1 10 12 13 14 15 17 20 21,
[1884]	0.0	  1 2 6 7 8 9 10 13 14 15 16 17 18 19 20 21,
[1885]	0.0	  1 5 10 11 12 13 20,
[1886]	0.0	  1 11 12 16 18 20 21,
[1887]	0.0	  1 11 12 14 16 18 19 20 21,
[1888]	0.0	  1 2 3 4 5 10 11 12 13 14 15 21,
[1889]	0.0	  1 6 7 8 12 14 15 20 21,
[1890]	0.0	  1 2 3 4 6 7 8 9 10 11 12 14 15 20 21,
[1891]	0.0	  1 3 5 12 13 14 15 16 17 18 19 20 21,
[1892]	0.0	  1 2 3 4 5 10 11 12 13 16 19 20 21,
[1893]	0.0	  1 5 10 11 12 13 14 16 17 20 21,
[1894]	0.0	  1 3 20,
[1895]	0.0	  1 2 3 4 5 6 7 8 9 10 11 12 13 17 19 20 21,
[1896]	0.0	  1 10 12 13 14 15 16 17 18 19,
[1897]	0.0	  1 2 3 4 5 6 7 8 9 10 12 14 15 16 17 18 19,
[1898]	0.0	  1 2 3 4 5 7 8 14 15 16 17 18 19 20 21,
[1899]	0.0	  1 2 3 4 5 8 10 11 12 13 16 17 18 19,
[1900]	0.0	  1 6 7 8 9 10 13 14 15 16 17 18 19,
[1901]	0.0	  1 6 7 8 9 14 15,
[1902]	0.0	  1 6,
[1903]	0.0	  1 2 3 4 5 6 7 9 11 12 14 15 16 17 18 19 20 21,
[1904]	0.0	  1 2 5 6 7 8 9 10 11 12 13 17 20 21,
[1905]	0.0	  1 2 3 4 5 6 7 8 9 10 11 12 13 14 15 17 18 19,
[1906]	0.0	  1 5 10 11 12 13 14 15 18 19 20 21,
[1907]	0.0	  1 2 3 4 5 6 7 8 10 11 12 13 17 18 19 20 21,
[1908]	0.0	  1 6 7 8 10 11 14 15 16 17 18 19 20 21,
[1909]	0.0	  1 2 4 10 12 13 20 21,
[1910]	0.0	  1 2 3 4 5 6 7 8 9 10 11 12 13 16 17 19 20,
[1911]	0.0	  1 6 7 8 9 15 18 19 20 21,
[1912]	0.0	  1 7 8 12 14 15 16 17 18 19 20 21,
[1913]	0.0	  1 2 10 11 12 13 14 15 16 18 19 20 21,
[1914]	0.0	  1 2 3 4 5 6 7 8 9 10 11 12 13 14 15 16 17 19 20,
[1915]	0.0	  1 2 3 4 5 6 7 9 10 14 15 16 17 18 19 20 21,
[1916]	0.0	  1 7 11 12 14 15 16 17 18 19 20 21,
[1917]	0.0	  1 14 15 17 18 19 20,
[1918]	0.0	  1 6 7 8 9 10 12 14 15 16 17 18 19 20 21,
[1919]	0.0	  1 10 12 14 15 20 21,
[1920]	0.0	  1 11 13 21,
[1921]	0.0	  1 2 3 4 5 6 7 8 9 10 12 13 17 18 19 20 21,
[1922]	0.0	  1 2 3 4 5 6 7 8 9 10 12 13 18 19 20 21,
[1923]	0.0	  1 11 13 14 16 17 18 19 20 21,
[1924]	0.0	  1 11 13 16 20 21,
[1925]	0.0	  1 2 3 4 5 6 7 8 9 10 11 12 13 16 18 20 21,
[1926]	0.0	  1 2 3 4 5 8 10 11 12 13 14 20 21,
[1927]	0.0	  1 8 10 12 14 15 16 17 18 19 20 21,
[1928]	0.0	  1 2 3 5 11 12 13 20 21,
[1929]	0.0	  1 4 6 9 10 11 12 13 14 15 16 17 18 19 20 21,
[1930]	0.0	  1 2 3 4 5 6 7 9 10 12 20 21,
[1931]	0.0	  1 2 3 4 5 6 10 11 12 13 16 18 19 20 21,
[1932]	0.0	  1 2 3 4 5 6 10 11 12 13 19 20 21,
[1933]	0.0	  1 2 3 4 5 6 9 10 11 12 13 14 18 19 20 21,
[1934]	0.0	  1 6 7 8 9 10 11 12 13 14 15 16 17 19 20 21,
[1935]	0.0	  1 4 12 14 15 16 17 18 19 20 21,
[1936]	0.0	  1 2 3 4 6 7 8 9 10 11 13 14 15 16 17 18 19 20 21,
[1937]	0.0	  1 14 16 17 18 19 21,
[1938]	0.0	  1 11 12 13 14 16 18 19 20 21,
[1939]	0.0	  1 9 10 13 14 15 16 17 18 19 20 21,
[1940]	0.0	  1 6 9 12 14 15 16 17 18 19 20 21,
[1941]	0.0	  1 2 3 4 5 6 7 10 11 12 13 17 18 19 20 21,
[1942]	0.0	  1 6 7 9 20 21,
[1943]	0.0	  1 2 3 4 5 8 10 11 12 13 14 15 16 17 18 19 20,
[1944]	0.0	  1 2 3 4 5 8 9 10 11 12 13 14 16 17 18 19 20 21,
[1945]	0.0	  1 2 3 4 5 9 10 12 13 14 15 16 17 18 19 20 21,
[1946]	0.0	  1 6 7 8 10 11 12 13 14 15 16 17 18 19 21,
[1947]	0.0	  1 12 13 16 18 19 20 21,
[1948]	0.0	  1 2 3 4 8 9 10 11 12 13 14 15 16 17 18 19 20 21,
[1949]	0.0	  1 6 7 8 9 12 14 15 16 17 18 19 20 21,
[1950]	0.0	  1 4 6 7 8 9 14 15 16 17 18 19 20,
[1951]	0.0	  1 2 3 15 20 21,
[1952]	0.0	  1 2 5 6 7 8 9 10 14 15 16 17 18 19 20 21,
[1953]	0.0	  1 2 3 4 5 8 10 11 12 13 15 18 19 20 21,
[1954]	0.0	  1 2 3 4 5 10 11 12 13 14 16 17 18 19,
[1955]	0.0	  1 2 3 4 5 10 11 12 13 14 16 17 18 19 21,
[1956]	0.0	  1 4 10 11 12 13 14 15 16 17 20 21,
[1957]	0.0	  1 10 12 13 17 18 19 20 21,
[1958]	0.0	  1 10 14 15 21,
[1959]	0.0	  1 6 7 8 9 10 11 12 13 14 15 19 20 21,
[1960]	0.0	  1 12 14 15 19 20 21,
[1961]	0.0	  1 12 15 20 21,
[1962]	0.0	  1 4 6 7 8 9 10 11 12 13 16 17 20 21,
[1963]	0.0	  1 3 4 5 9 10 11 12 13 14 15 16 17 18 19 20 21,
[1964]	0.0	  1 2 3 13 14 15 18 19 20 21,
[1965]	0.0	  1 2 3 5 10 11 12 21,
[1966]	0.0	  1 2 3 4 5 8 10 11 12,
[1967]	0.0	  1 2 3 4 5 7 8 10 11 12,
[1968]	0.0	  1 2 3 10 11 12 13 14 15 19 20 21,
[1969]	0.0	  1 3 5 10 11 12 13 17 18 19 20 21,
[1970]	0.0	  1 2 3 4 5 6 12 13 14 15 18 19 20 21,
[1971]	0.0	  1 2 3 4 6 14 15 18 19 20 21,
[1972]	0.0	  1 2 3 4 5 6 11 12 13 14 15 16 18 19 20 21,
[1973]	0.0	  1 2 3 6 9 13 20 21,
[1974]	0.0	  1 2 3 6 9 10 11 12 13 14 15 18 19 20 21,
[1975]	0.0	  1 2 3 4 6 9 10 11 12 13 14 15 16 18 19 20 21,
[1976]	0.0	  1 2 3 6 9 10 11 12 13 14 15 16 18 19 20 21,
[1977]	0.0	  1 2 3 4 5 10 12 14 15 16 17 18 19 20 21,
[1978]	0.0	  1 2 3 4 5 10,
[1979]	0.0	  1 2 3 4 5 10 11,
[1980]	0.0	  1 2 3 4 10 11 12 13 14 20 21,
[1981]	0.0	  1 2 4 10 11 12 13 14 20 21,
[1982]	0.0	  1 8 20,
[1983]	0.0	  1 2 4 6 7 8 20 21,
[1984]	0.0	  1 2 3 4 6 7 8 11 12 13 14 15 16 17 18 19 20 21,
[1985]	0.0	  1 2 3 4 6 7 8 15 18 19 20 21,
[1986]	0.0	  1 6 10 11 12 13 14 15 18 19 20 21,
[1987]	0.0	  1 4 10 11 12 13 14 15 16 20 21,
[1988]	0.0	  1 7 8 10 11 12 13 14 15 16 17,
[1989]	0.0	  1 10 13 16 17,
[1990]	0.0	  1 7 10 11 12 13 14 15 16 17 18 19 21,
[1991]	0.0	  1 2 3 4 6 9 14 15 16 17 18 19 20 21,
[1992]	0.0	  1 2 3 4 5 6 7 8 12 18 19 20 21,
[1993]	0.0	  1 6 7 8 9 10 11 12 13 16 17 20 21,
[1994]	0.0	  1 6 7 9 10 11 12 13 16 17 20 21,
[1995]	0.0	  1 2 3 4 5 6 7 8 9 10 11 12 13 15 17 20,
[1996]	0.0	  1 2 3 4 5 6 7 8 9 10 13 17 20 21,
[1997]	0.0	  1 2 3 4 5 8 10 11 12 13 16 17 18 20 21,
[1998]	0.0	  1 2 3 4 5 6 10 12 13 20 21,
[1999]	0.0	  1 11 12 14 15 20 21,
[2000]	0.0	  1 12 14 20 21,
[2001]	0.0	  1 2 3 4 5 8 9 10 11 12 13 14 15 16 18 19 20 21,
[2002]	0.0	  1 10 13 15,
[2003]	0.0	  1 5 10 13 14 15 16 17 18 19,
[2004]	0.0	  1 2 3 4 5 8 10 13 14 15 16 17 18 19,
[2005]	0.0	  1 2 3 4 5 7 8 10 13 14 15 16 17 18 19,
[2006]	0.0	  1 2 3 4 5 6 7 8 10 13 14 15 16 17 18 19 20 21,
[2007]	0.0	  1 2 3 4 6 7 8 9 10 11 12 13 14 15 16 17 19 20 21,
[2008]	0.0	  1 5 6 7 8 9 10 11 12 14 15 16 17 18 19,
[2009]	0.0	  1 6 7 8 11 14 15 16 17 18 19 20 21,
[2010]	0.0	  1 2 3 4 5 6 7 8 9 10 11 12 13 15 18 20 21,
[2011]	0.0	  1 2 3 4 5 6 7 8 9 10 12 14 15 17 20 21,
[2012]	0.0	  1 2 3 4 6 7 8 9 10 12 14 15 20 21,
[2013]	0.0	  1 2 3 5 10 11 12 13 16 17 18 19 21,
[2014]	0.0	  1 2 3 4 5 6 7 8 10 12 13 20 21,
[2015]	0.0	  1 2 3 4 5 6 7 8 9 10 12 13 14 15 17 20 21,
[2016]	0.0	  1 2 4 10 11 12 13 14 16 17 18 19 20 21,
[2017]	0.0	  1 10 14 15 16 17 18 19,
[2018]	0.0	  1 2 3 10 11 12 13,
[2019]	0.0	  1 11 12 13 14 15 16 17 18 19,
[2020]	0.0	  1 2 4 5 6 7 8 9 10 14 15 16 17 18 19 20 21,
[2021]	0.0	  1 2 3 4 5 10 11 12 13 18 20 21,
[2022]	0.0	  1 6 7 8 10 12 13 14 15 16 17 18 19 20 21,
[2023]	0.0	  1 7 8 10 11 12 13 14 16 17 18 19 20 21,
[2024]	0.0	  1 2 3 4 5 6 8 9 10 11 12 13 15 18 19 20 21,
[2025]	0.0	  1 2 3 10 12 20 21,
[2026]	0.0	  1 10 13 15 16 17 18 19 20 21,
[2027]	0.0	  1 2 5 10 13 20 21,
[2028]	0.0	  1 2 4 10 11 12 13 14 15 16 18 19 20 21,
[2029]	0.0	  1 2 3 4 10 12 14 15 16 17 18 19 20 21,
[2030]	0.0	  1 2 3 5 12 13 20 21,
[2031]	0.0	  1 2 3 4 5 6 7 8 9 10 11 12 14 15 16 17 20,
[2032]	0.0	  1 3 10 11 12 13 21,
[2033]	0.0	  1 9 14 15 17 18 19 20 21,
[2034]	0.0	  1 11 12 13 14 15 16 17 18 19 21,
[2035]	0.0	  1 2 3 4 5 6 7 8 10 11 12 15 20 21,
[2036]	0.0	  1 2 3 4 5 6 7 8 10 12 15 20 21,
[2037]	0.0	  1 2 3 4 6 7 8 15 20 21,
[2038]	0.0	  1 6 7 8 10 13 14 15 20 21,
[2039]	0.0	  1 6 7 8 10 12 13 14 15 20 21,
[2040]	0.0	  1 2 3 4 9 11 12 13 14 15 16 17 18 19 20 21,
[2041]	0.0	  1 2 3 4 5 6 7 8 9 14 15 17,
[2042]	0.0	  1 2 3 6 7 8 9 10 11 12 13 14 15 16 18 19 20 21,
[2043]	0.0	  1 5 6 7 8 9 12 13 14 15 16 17 18 19 20 21,
[2044]	0.0	  1 3 5 6 7 8 9 12 13 14 15 16 17 18 19 20 21,
[2045]	0.0	  1 11 12 14 15 16 20 21,
[2046]	0.0	  1 6 12 20 21,
[2047]	0.0	  1 2 3 4 5 6 10 20 21,
[2048]	0.0	  1 9 11 13 14 15 16 17 18 19 20 21,
[2049]	0.0	  1 2 3 4 5 6 8 9 14 15 16 18 19 20 21,
[2050]	0.0	  1 2 3 4 5 6 8 10 11 12 13 14 15 19 20 21,
[2051]	0.0	  1 2 3 4 5 6 8 10 11 12 13 14 15 20 21,
[2052]	0.0	  1 2 3 4 5 6 8 10 11 12 13 20,
[2053]	0.0	  1 2 4 5 6 7 8 9 10 11 12 13 14 15 16 17 18 19 21,
[2054]	0.0	  1 3 5 7 8 9 10 11 12 13 14 15 16 17 18 19,
[2055]	0.0	  1 2 3 4 6 7 8 10 11 12 13 14 16 17 18 19 20 21,
[2056]	0.0	  1 2 3 4 6 11 12 20 21,
[2057]	0.0	  1 2 3 4 5 6 8 9 11 12 13 14 15 16 17 18 19 20 21,
[2058]	0.0	  1 2 3 4 5 6 7 8 9 10 11 12 13 17 18 19,
[2059]	0.0	  1 13 14 15 16 20 21,
[2060]	0.0	  1 2 3 4 5 6 7 8 9 12 13 14 15 17 18 19 20 21,
[2061]	0.0	  1 13 14 15 16 18 19 21,
[2062]	0.0	  1 10 12 13 14 15 16 18 19 21,
[2063]	0.0	  1 8 10 11 12 13 14 15 16 18 19 21,
[2064]	0.0	  1 7 8 10 11 12 13 14 15 16 18 19,
[2065]	0.0	  1 2 3 5 10 11 12 13 15 20 21,
[2066]	0.0	  1 2 3 4 5 6 7 8 9 11 12 14 15 16 17 18 19 21,
[2067]	0.0	  1 2 3 4 10 11 12 13 14 18 19 20 21,
[2068]	0.0	  1 3 4 14 15 16 17 18 19 20 21,
[2069]	0.0	  1 16 20 21,
[2070]	0.0	  1 2 6 7 8 14 15 16 17 18 19 20 21,
[2071]	0.0	  1 2 3 6 7 8 14 15 16 17 18 19 20 21,
[2072]	0.0	  1 2 3 4 5 7 8,
[2073]	0.0	  1 6 7 8 9 14 15 17 20 21,
[2074]	0.0	  1 2 3 5 7 8 9 10 11 12 13 14 15 16 17 18 19 20 21,
[2075]	0.0	  1 2 3 5 6 7 8 9 14 15 17 18 19 20 21,
[2076]	0.0	  1 10 11 12 16 18 19 20 21,
[2077]	0.0	  1 6 7 8 9 10 11 12 13 15 16 17 20 21,
[2078]	0.0	  1 2 3 4 7 8 9 10 11 12 13 14 15 16 17 18 19 20 21,
[2079]	0.0	  1 2 3 10 12 13 20 21,
[2080]	0.0	  1 10 11 12 13 15 16 18 19,
[2081]	0.0	  1 6 7 9 10 11 12 13 20 21,
[2082]	0.0	  1 6 7 8 9 10 11 12 13 20 21,
[2083]	0.0	  1 6 7 8 10 11 12 13 14 16 17 20 21,
[2084]	0.0	  1 2 3 4 6 7 8 10 11 12 13 14 15 20 21,
[2085]	0.0	  1 2 3 4 6 9 10 11 12 13 20 21,
[2086]	0.0	  1 2 4 6 9 10 11 12 13 20 21,
[2087]	0.0	  1 2 3 4 5 6 7 8 9 10 11 14 15 16 17 18 20 21,
[2088]	0.0	  1 10 11 12 13 18 19 21,
[2089]	0.0	  1 2 4 10 11 12 13 16 17 18 19 20 21,
[2090]	0.0	  1 2 3 4 5 6 7 8 9 10 11 12 13 15 17 19 20 21,
[2091]	0.0	  1 4 10 11 12 13 16 17 18 19 20 21,
[2092]	0.0	  1 2 3 4 5 6 7 8 9 14 15 16 17 20 21,
[2093]	0.0	  1 2 3 4 5 6 7 8 9 11 13 14 15 16 17 20 21,
[2094]	0.0	  1 2 5 6 9 10 12 13 14 15 16 17 18 19 20 21,
[2095]	0.0	  1 2 3 4 5 6 8 9 10 12 13 14 15 16 17 18 19 20 21,
[2096]	0.0	  1 11 12 16 17 18 20 21,
[2097]	0.0	  1 5 7 8 9 10 11 12 13 14 15 16 17 18 19,
[2098]	0.0	  1 10 11 12 13 14 15,
[2099]	0.0	  1 2 3 4 6 10 11 12 13 14 15 19 20 21,
[2100]	0.0	  1 2 3 4 6 10 11 12 13 20 21,
[2101]	0.0	  1 2 3 4 5 6 9 11 12 13 14 15 20 21,
[2102]	0.0	  1 2 3 4 5 6 7 8 9 10 11 12 14 15 21,
[2103]	0.0	  1 2 3 4 5 11 12 16 18 19 20 21,
[2104]	0.0	  1 2 3 4 5 12 16 18 19 20 21,
[2105]	0.0	  1 6 7 8 14 15 16 17 20 21,
[2106]	0.0	  1 6 7 8 9 14 15 16 17 19 20 21,
[2107]	0.0	  1 2 3 4 5 6 7 8 9 10 11 12 14 15 16 17,
[2108]	0.0	  1 2 3 4 5 6 7 8 9 12 13 15 16 17 18 19 20 21,
[2109]	0.0	  1 2 3 4 6 8 9 10 11 12 13 14 15 16 17 18 19 20 21,
[2110]	0.0	  1 2 3 4 5 6 7 8 9 10 11 12 14 20 21,
[2111]	0.0	  1 6 10 11 12 13 17 20 21,
[2112]	0.0	  1 10 12 13 16 20 21,
[2113]	0.0	  1 10 12 13 14 15 20 21,
[2114]	0.0	  1 3 4 5 6 7 8 9 14 15 16 17 18 19 20 21,
[2115]	0.0	  1 3 5 10 11 12 13 21,
[2116]	0.0	  1 3 4 5 6 7 8 14 15 16 17 18 19 20 21,
[2117]	0.0	  1 4 5 6 7 8 14 15 16 17 18 19 20 21,
[2118]	0.0	  1 2 3 9 10 11 12 13 14 15 16 17 18 19 21,
[2119]	0.0	  1 2 3 5 9 10 11 12 13 14 15 16 17 18 19 21,
[2120]	0.0	  1 3 5 9 10 11 12 13 14 15 16 17 18 19 21,
[2121]	0.0	  1 5 9 10 11 12 13 14 15 16 17 18 19 21,
[2122]	0.0	  1 2 3 4 6 7 8 10 11 12 13 16 20 21,
[2123]	0.0	  1 2 3 4 6 7 8 10 11 12 20 21,
[2124]	0.0	  1 2 3 4 7 8 10 11 12 13 14 15 16 17 18 20 21,
[2125]	0.0	  1 6 8 9 21,
[2126]	0.0	  1 2 3 4 6 7 8 9 10 11 12 14 15 18 19 20 21,
[2127]	0.0	  1 2 3 4 5 6 9 10 11 12 13 18 20 21,
[2128]	0.0	  1 2 3 4 5 6 7 9 15 18 19 20 21,
[2129]	0.0	  1 2 3 4 5 6 7 8 9 13 14 15 16 18 19 20 21,
[2130]	0.0	  1 8 10 11 12 13 14 15,
[2131]	0.0	  1 2 10 11 12 13 16 17 20 21,
[2132]	0.0	  1 2 10 11 12 13,
[2133]	0.0	  1 10 11 12 14 15 16 17 18 19 21,
[2134]	0.0	  1 11 12 13 14 16 17 20 21,
[2135]	0.0	  1 2 3 4 5 6 7 9 10 11 12 13 14 20 21,
[2136]	0.0	  1 3 5 10 11 12 13 15 16 17 18 19 20 21,
[2137]	0.0	  1 10 11 12 13 19 21,
[2138]	0.0	  1 6 7 8 9 13 14 15 16 17 18 19 20,
[2139]	0.0	  1 6 7 8 9 13 14 15 16 17 18 19,
[2140]	0.0	  1 2 3 4 5 7 10 11 12 13 16 20 21,
[2141]	0.0	  1 12 20,
[2142]	0.0	  1 2 6 7 8 9 10 14 15 16 17 18 19 20 21,
[2143]	0.0	  1 3 12 14 15 16 17 18 19 20 21,
[2144]	0.0	  1 2 3 4 5 6 7 9 14 15 20 21,
[2145]	0.0	  1 2 3 4 5 6 7 8 9 10 11 12 19 20 21,
[2146]	0.0	  1 4 5 9 10 11 12 13 14 15 16 17 18 19 20 21,
[2147]	0.0	  1 2 3 4 5 8 20,
[2148]	0.0	  1 2 3 4 5 6 7 8 9 10 11 12 14 16 18 19 20 21,
[2149]	0.0	  1 11 12 13 15 16 17 18 19 20 21,
[2150]	0.0	  1 6 7 8 10 11 12 13 14 15 16 18 19 20 21,
[2151]	0.0	  1 9 14 15 16 17 18 19,
[2152]	0.0	  1 2 3 4 5 6 10 11 12 13 15 18 19 20 21,
[2153]	0.0	  1 4 6 7 8 9 10 14 15 16 17 18 19 20 21,
[2154]	0.0	  1 3 5 6 7 8 9 14 15 16 17 18 19 20,
[2155]	0.0	  1 2 3 4 5 6 7 9 11 12 14 15 16 18 19 20 21,
[2156]	0.0	  1 2 3 4 5 6 7 10 11 12 13 15 16 17 18 19 20 21,
[2157]	0.0	  1 2 3 4 5 15 18 19 20 21,
[2158]	0.0	  1 2 3 4 5 10 11 12 14 15 16 18 19 20 21,
[2159]	0.0	  1 10 11 12 14 15 16 17 18 19,
[2160]	0.0	  1 2 4 6 7 8 9 10 11 12 13 14 15 16 20 21,
[2161]	0.0	  1 2 3 4 5 6 7 8 11 12 18 19 20 21,
[2162]	0.0	  1 2 3 4 5 10 11 12 14 15 18 19 20 21,
[2163]	0.0	  1 2 3 4 5 6 12 14 15 18 19 20 21,
[2164]	0.0	  1 2 3 4 5 6 7 8 12 14 15 18 19 20 21,
[2165]	0.0	  1 5 6 7 8 9 10 11 12 13 15 20 21,
[2166]	0.0	  1 2 3 10 11 12 13 16 17 18 19 20 21,
[2167]	0.0	  1 13 14 15 16 17 18 20 21,
[2168]	0.0	  1 2 3 4 6 7 8 9 14 15 16 17 18 20 21,
[2169]	0.0	  1 3 10 11 12 13 14 16 17 18 19 20 21,
[2170]	0.0	  1 3 6 10 11 12 13 14 15 16 17 18 19 20 21,
[2171]	0.0	  1 4 10 12 20 21,
[2172]	0.0	  1 2 3 4 5 6 9 10 11 12 13 16 19 20 21,
[2173]	0.0	  1 2 3 4 5 6 7 8 9 10 11 12 13 14 16 19 20 21,
[2174]	0.0	  1 2 3 4 5 6 7 8 9 10 13 14 15 17 18 20 21,
[2175]	0.0	  1 5 12 13 14 15 16 17 18 19 20 21,
[2176]	0.0	  1 4 7 8 14 15 16 17 18 19 20 21,
[2177]	0.0	  1 3 4 6 7 8 14 15 16 17 18 19 20 21,
[2178]	0.0	  1 4 10 11 12 13 14 15 17 20 21,
[2179]	0.0	  1 4 5 10 11 12 13 20 21,
[2180]	0.0	  1 2 3 4 5 6 7 10 11 12 13 19 20 21,
[2181]	0.0	  1 2 3 4 5 6 7 8 9 10 11 13 14 15 17 18 19 20 21,
[2182]	0.0	  1 2 4 5 10 11 12 13 17 20 21,
[2183]	0.0	  1 2 3 4 5 6 15 18 19 20 21,
[2184]	0.0	  1 2 3 9 13 14 15 16 17 18 19 20 21,
[2185]	0.0	  1 2 9 13 14 15 16 17 18 19 20 21,
[2186]	0.0	  1 4 5 6 7 8 10 11 12 13 16 17 18 19 20 21,
[2187]	0.0	  1 10 13 17,
[2188]	0.0	  1 10 11 13 17,
[2189]	0.0	  1 2 3 4 5 6 7 8 9 10 13 14 15 20 21,
[2190]	0.0	  1 2 3 4 5 6 7 8 9 10 13 14 15 19 20 21,
[2191]	0.0	  1 5 12 13 20 21,
[2192]	0.0	  1 2 3 4 6 7 8,
[2193]	0.0	  1 4 6 7 8 11 12 20 21,
[2194]	0.0	  1 6 7 9 10 11 12 13 14 15 16 17 19 20 21,
[2195]	0.0	  1 2 3 4 5 6 7 8 18 19 20 21,
[2196]	0.0	  1 2 3 4 5 6 7 8 9 10 12 13 14 15 16 17 18 19,
[2197]	0.0	  1 5 6 7 9 14 15 16 17 18 19 20 21,
[2198]	0.0	  1 3 5 6 9 14 15 16 17 18 19 20 21,
[2199]	0.0	  1 6 7 8 10 12 14 15 16 17 18 19 20 21,
[2200]	0.0	  1 7 9 10 11 12 13 14 15 16 17 18 19,
[2201]	0.0	  1 2 3 4 5 8 20 21,
[2202]	0.0	  1 3 4 5 6 7 8 10 11 12 13 14 15 16 17 18 19 20 21,
[2203]	0.0	  1 2 3 4 5 6 7 9 10 11 12 13 16 20 21,
[2204]	0.0	  1 5 7 8 10 11 12 13 14 15 16 17 18 19,
[2205]	0.0	  1 2 5 10 11 12 13 14 20 21,
[2206]	0.0	  1 2 3 10 12 13 14 15 16 17 18 19 20 21,
[2207]	0.0	  1 2 3 13 14 15 16 17 18 19 20 21,
[2208]	0.0	  1 2 3 4 6 9 14 15 18 19 20 21,
[2209]	0.0	  1 2 3 4 6 9 13 14 15 18 19 20 21,
[2210]	0.0	  1 2 3 4 5 7 8 9 10 11 12 13 14 15 16 17 18 19 20,
[2211]	0.0	  1 3 6 9 10 11 12 13 14 15 16 17 18 19 20 21,
[2212]	0.0	  1 4 5 10 11 12 13 16 17 18 19 20 21,
[2213]	0.0	  1 6 7 8 9 14 15 16 17 20 21,
[2214]	0.0	  1 2 4 10 11 12 13 18 19 20 21,
[2215]	0.0	  1 10 11 12 13 16 19 20 21,
[2216]	0.0	  1 10 11 12 13 16 19 21,
[2217]	0.0	  1 5 6 7 8 9 10 13 20 21,
[2218]	0.0	  1 6 7 8 10 13 20 21,
[2219]	0.0	  1 6 7 8 10 12 13 20 21,
[2220]	0.0	  1 4 10 11 12 13 14 15 16 17 18 19 21,
[2221]	0.0	  1 6 12 14 15 16 17 18 19 20 21,
[2222]	0.0	  1 2 3 4 5 6 7 8 9 11 12 14 15 19 20 21,
[2223]	0.0	  1 2 10 11 12 13 16 18 19 20 21,
[2224]	0.0	  1 2 3 5 6 7 8 9 10 11 12 13 15 17 20 21,
[2225]	0.0	  1 6 7 14 15 17 18 19 20 21,
[2226]	0.0	  1 2 3 4 5 6 7 8 9 10 11 12 13 14 16 17 18 19 21,
[2227]	0.0	  1 2 3 4 5 10 11 12 14 16 17 18 19 20 21,
[2228]	0.0	  1 2 3 4 5 6 7 8 9 10 11,
[2229]	0.0	  1 2 4 5 6 7 8 9 10 11 12 13 14 15 19 20 21,
[2230]	0.0	  1 2 4 5 6 7 8 9 10 11 12 13 14 15 17 18 19 20 21,
[2231]	0.0	  1 2 4 5 6 7 8 9 13 14 15 16 17 18 19 20 21,
[2232]	0.0	  1 2 3 4 5 10 12 13 14 15 18 19 20 21,
[2233]	0.0	  1 10 11 12 13 16 17 19 20 21,
[2234]	0.0	  1 2 10 12 13 20 21,
[2235]	0.0	  1 3 4 11 12 14 15 16 17 18 19 20 21,
[2236]	0.0	  1 8 14 15 16 17 18 19 20,
[2237]	0.0	  1 2 5 6 7 8 9 10 11 12 13,
[2238]	0.0	  1 2 3 4 5 6 7 8 9 10 11 12 14 15 16 17 19 20 21,
[2239]	0.0	  1 6 7 8 12 14 15 16 17 18 19 20 21,
[2240]	0.0	  1 3 5,
[2241]	0.0	  1 4 11 12 13 16 17 18 19 20 21,
[2242]	0.0	  1 2 3 4 5 10 11 12 16 20 21,
[2243]	0.0	  1 2 3 4 5 11 12 14 16 17 18 19 20 21,
[2244]	0.0	  1 2 3 5 10 11 12 13 14 15 20 21,
[2245]	0.0	  1 2 3 4 5 8 10 11 12 13 14 15 16 20 21,
[2246]	0.0	  1 2 3 4 5 6 7 9 10 11 12 13 21,
[2247]	0.0	  1 2 3 4 5 6 8,
[2248]	0.0	  1 6 10 11 12 13 14 15 19 20 21,
[2249]	0.0	  1 2 3 4 6 7 8 10 11 12 13 14 15 16 18 19 20 21,
[2250]	0.0	  1 4 10 11 12 13 14 15 16 17 18 20 21,
[2251]	0.0	  1 10 11 12 14 16 17 18 19 20 21,
[2252]	0.0	  1 8 10 11 12 13 14 15 16 20 21,
[2253]	0.0	  1 2 3 4 5 6 7 8 9 12 13 14 15 16 18 19 20 21,
[2254]	0.0	  1 2 3 4 10 11 12 13 14 15 16 17 20 21,
[2255]	0.0	  1 4 6 7 8 9 10 13 14 15 16 17 18 19 20 21,
[2256]	0.0	  1 2 3 4 5 6 9 14 15 17 18 19 20 21,
[2257]	0.0	  1 2 3 4 5 6 7 9 14 15 17 18 19 20 21,
[2258]	0.0	  1 3 5 10 13 14 15 16 17 18 19 20 21,
[2259]	0.0	  1 2 3 4 5 6 7 8 9 10 13 15 16 17 18 19 20 21,
[2260]	0.0	  1 16 17 18 19 20,
[2261]	0.0	  1 2 3 4 9 10 11 12 13 20 21,
[2262]	0.0	  1 6 7 8 9 13 14 15 18 19 20 21,
[2263]	0.0	  1 2 3 4 5 6 7 8 14 15 16 17 18 20 21,
[2264]	0.0	  1 3 11 12 13 20 21,
[2265]	0.0	  1 10 11 12 13 14 15 16 19 20 21,
[2266]	0.0	  1 10 14 15 19 20 21,
[2267]	0.0	  1 2 3 4 10 11 12 21,
[2268]	0.0	  1 8 11 13 14 15 16 17 18 19 20 21,
[2269]	0.0	  1 3 4 6 7 8 9 10 11 12 13 15 16 17 18 19 20 21,
[2270]	0.0	  1 2 4 6 7 8 9 10 11 13 14 15 16 17 18 19 20 21,
[2271]	0.0	  1 2 3 4 6 7 8 9 14 15 17 18 19 20 21,
[2272]	0.0	  1 10 11 13 16 17 18 20 21,
[2273]	0.0	  1 2 5 20 21,
[2274]	0.0	  1 14 17 18 19 20 21,
[2275]	0.0	  1 4 6 7 8 14 15 20 21,
[2276]	0.0	  1 2 3 4 5 6 7 8 9 10 11 14 15 16 17 20 21,
[2277]	0.0	  1 2 3 12 14 15 18 19 20 21,
[2278]	0.0	  1 3 12 14 15 18 19 20 21,
[2279]	0.0	  1 2 4 6 7 8 9 10 11 12 13 14 16 17 20 21,
[2280]	0.0	  1 2 4 6 7 8 9 20,
[2281]	0.0	  1 10 13 14 15 20 21,
[2282]	0.0	  1 2 3 4 5 6 7 8 9 15 17 20 21,
[2283]	0.0	  1 2 3 4 5 6 9 16 17 18 19 20 21,
[2284]	0.0	  1 11 14 15 16 17 18 19 20 21,
[2285]	0.0	  1 2 3 5 6 7 8 9 10 11 12 13 14 15 18 19 20 21,
[2286]	0.0	  1 2 5 10 13 14 15 16 17 18 19 20 21,
[2287]	0.0	  1 2 3 4 5 14 15 16 18 19 20 21,
[2288]	0.0	  1 6 7 9 14 15 20 21,
[2289]	0.0	  1 10 12 17 20 21,
[2290]	0.0	  1 2 3 4 5 6 10 11 12 13 17 18 19 20 21,
[2291]	0.0	  1 2 5 20,
[2292]	0.0	  1 2 3 4 5 6 7 8 10 11 12 13 14 16 17 20 21,
[2293]	0.0	  1 2 5 10 11 12 13 14 16 17 20 21,
[2294]	0.0	  1 6 9 15 18 19 20 21,
[2295]	0.0	  1 2 4 6 7 8 9 11 20 21,
[2296]	0.0	  1 10 11 12 14 15 21,
[2297]	0.0	  1 11 12 16,
[2298]	0.0	  1 3 4 6 7 8 9 12 13 14 15 16 17 18 19 20 21,
[2299]	0.0	  1 8 14 15 18 19 21,
[2300]	0.0	  1 2 3 4 5 6 10 11 12 13 15 16 17 18 19 20 21,
[2301]	0.0	  1 4 10 11 12 13 16 17 21,
[2302]	0.0	  1 5 13 20 21,
[2303]	0.0	  1 6 7 8 9 20 21,
[2304]	0.0	  1 2 3 4 5 7 10 11 12 13 16 17 20 21,
[2305]	0.0	  1 2 3 4 5 6 10 11 12 13 16 20 21,
[2306]	0.0	  1 3 6 7 8 9 10 14 15 16 17 18 19 20 21,
[2307]	0.0	  1 2 3 4 5 6 7 8 9 10 11 14 15 16 17 18 19 21,
[2308]	0.0	  1 6 7 9 11 14 15 16 17 18 19 20 21,
[2309]	0.0	  1 2 3 4 5 6 7 10 11 12 13 16 17 18 19 20 21,
[2310]	0.0	  1 2 4 5 7 8 10 11 12 13 14 15 16 17 18 19 20 21,
[2311]	0.0	  1 2 3 4 5 6 7 8 9 10 14 15 16 17 18 19 21,
[2312]	0.0	  1 6 8 15 20 21,
[2313]	0.0	  1 2 3 4 5 6 7 9 10 11 12 13 14 15 16 17 18 20 21,
[2314]	0.0	  1 4 6 7 8 9 10 11 12 13 14 15 20 21,
[2315]	0.0	  1 6 7 13 14 15 16 17 18 19 20 21,
[2316]	0.0	  1 2 3 15 18 19 20 21,
[2317]	0.0	  1 2 3 4 6 7 8 10 11 12 13 15 20 21,
[2318]	0.0	  1 3 4 14 15 16 18 19 20 21,
[2319]	0.0	  1 2 3 4 5 6 7 9 10 12 13 14 15 16 17 18 19 20 21,
[2320]	0.0	  1 3 5 10 11 12 13 16 18 19 20 21,
[2321]	0.0	  1 3 5 12 14 15 16 17 18 19 20 21,
[2322]	0.0	  1 3 4 6 7 8 9 10 11 12 14 15 16 17 18 19 20 21,
[2323]	0.0	  1 2 3 4 5 6 7 8 9 10 13 14 15 16 17 18 20 21,
[2324]	0.0	  1 3 5 10 11 12 13 16 17 18 20 21,
[2325]	0.0	  1 19 21,
[2326]	0.0	  1 2 3 4 5 6 7 8 9 10 12 14 15 21,
[2327]	0.0	  1 7 8 14 16 17 18 19 20 21,
[2328]	0.0	  1 3 5 10 11 12 13 18 19 20 21,
[2329]	0.0	  1 5 10 11 12 13 16 17 19 20 21,
[2330]	0.0	  1 2 4 5 6 8 9 10 11 12 13 14 15 16 17 18 19 20 21,
[2331]	0.0	  1 3 4 5 10 11 12 13 20 21,
[2332]	0.0	  1 14 15 16 17 18 21,
[2333]	0.0	  1 2 3 5 20,
[2334]	0.0	  1 2 3 5 6 9 10 11 12 13 20 21,
[2335]	0.0	  1 10 11 12 13 14 15 16 17 18 21,
[2336]	0.0	  1 4 5 6 7 8 10 11 12 13 14 15 16 17 18 20 21,
[2337]	0.0	  1 2 3 4 5 6 7 8 9 10 11 13 14 15 16 17 18 19 21,
[2338]	0.0	  1 2 3 4 5 6 7 8 9 10 11 12 13 17 18 19 20,
[2339]	0.0	  1 2 3 4 5 9 10 11 12 13 16 17 18 19 20,
[2340]	0.0	  1 2 3 10 11 12 13 19 20 21,
[2341]	0.0	  1 3 4 6 7 9 10 11 12 13 14 15 16 17 18 19 20 21,
[2342]	0.0	  1 2 3 4 5 7 8 10 11 12 13 14 15 16 17 20 21,
[2343]	0.0	  1 2 3 4 10 11 12 13 14 15 21,
[2344]	0.0	  1 2 3 4 5 9 10 11 12 13 16 17 18 19 21,
[2345]	0.0	  1 2 3 4 5 6 7 8 10 20 21,
[2346]	0.0	  1 10 12 13 15 16 17 18 19 20 21,
[2347]	0.0	  1 2 4 5 10 12 20 21,
[2348]	0.0	  1 2 3 4 6 9 13 20 21,
[2349]	0.0	  1 2 3 4 5 12 14 15 16 18 19 20 21,
[2350]	0.0	  1 2 3 4 12 14 15 16 18 19 20 21,
[2351]	0.0	  1 11 16 17 18 20 21,
[2352]	0.0	  1 2 3 5 19 20 21,
[2353]	0.0	  1 2 3 4 5 6 7 8 12 14 15 16 17 18 19 20 21,
[2354]	0.0	  1 2 3 14 15 16 18 19 20 21,
[2355]	0.0	  1 2 3 4 5 6 7 8 10 11 12 13 16 17 19 20 21,
[2356]	0.0	  1 2 3 4 5 6 7 8 9 13 15 18 19 20 21,
[2357]	0.0	  1 4 5 6 7 8 9 10 11 12 14 15 16 17 18 19 20 21,
[2358]	0.0	  1 2 3 4 6 7 8 9 10 11 12 13 14 15 16 19 20 21,
[2359]	0.0	  1 3 5 6 7 8 9 14 15 16 17 18 19,
[2360]	0.0	  1 10 13 14 15,
[2361]	0.0	  1 2 3 6 7 8 9 14 15 20 21,
[2362]	0.0	  1 2 4 5 10 11 12 20 21,
[2363]	0.0	  1 3 5 7 8 10 11 12 13 14 15 16 17 18 19,
[2364]	0.0	  1 10 11 12 13 16 20,
[2365]	0.0	  1 14 15 16 18,
[2366]	0.0	  1 2 3 4 5 9 12 13 14 15 16 17 18 19 20 21,
[2367]	0.0	  1 2 3 4 5 6 9 11 12 14 15 16 17 18 19 20 21,
[2368]	0.0	  1 2 3 4 5 10 11 12 13 16 18 20 21,
[2369]	0.0	  1 12 14 16 18 19 20 21,
[2370]	0.0	  1 12 13 15 18 19 20 21,
[2371]	0.0	  1 3 12 13 20 21,
[2372]	0.0	  1 13 16 18 19 20 21,
[2373]	0.0	  1 5 10 11 12 13 16 17 18 19,
[2374]	0.0	  1 3 4 10 11 12 13 14 16 17 18 19 20 21,
[2375]	0.0	  1 2 4 6 7 8 9 10 11 12 13 14 15 16 17 19 20 21,
[2376]	0.0	  1 2 3 4 6 7 8 9 10 11 12 13 14 16 17 20 21,
[2377]	0.0	  1 2 3 6 9 14 15 18 19 20 21,
[2378]	0.0	  1 2 3 6 9 13 14 15 16 17 18 19 20 21,
[2379]	0.0	  1 4 5 7 8 10 11 12 13 14 15 16 17 18 19 21,
[2380]	0.0	  1 2 4 5 6 7 8 9 14 15 16 17 18 19 20 21,
[2381]	0.0	  1 2 3 5 6 7 8 9 10 11 12 13 14 15 20 21,
[2382]	0.0	  1 2 4 13 14 15 16 17 18 19 20 21,
[2383]	0.0	  1 11 14 16 17 18 19 20 21,
[2384]	0.0	  1 2 3 4 5 6 7 8 9 10 17 20 21,
[2385]	0.0	  1 2 3 4 5 11 12 14 15 16 18 19 20 21,
[2386]	0.0	  1 3 4 7 8 14 15 16 17 18 19 20 21,
[2387]	0.0	  1 2 3 5 6 7 8 9 10 13 14 15 18 19 20 21,
[2388]	0.0	  1 2 3 4 5 6 14 15 18 19 20 21,
[2389]	0.0	  1 7 13 14 15 16 17 18 19 20 21,
[2390]	0.0	  1 2 3 4 6 7 8 9 20,
[2391]	0.0	  1 2 3 4 6 7 8 9 12 13 14 15 18 19 20 21,
[2392]	0.0	  1 2 6 10 11 12 13 14 15 16 17 18 19 20 21,
[2393]	0.0	  1 10 11 12 15 20 21,
[2394]	0.0	  1 3 4 5 6 8 9 10 11 12 13 14 15 16 17 18 19 20 21,
[2395]	0.0	  1 2 3 4 5 6 7 8 9 10 11 12 13 19 20,
[2396]	0.0	  1 2 3 4 5 6 7 8 9 13 16 17 18 19 20 21,
[2397]	0.0	  1 3 12 13 14 15 18 19 20 21,
[2398]	0.0	  1 2 3 12 13 14 15 18 19 20 21,
[2399]	0.0	  1 2 3 4 5 6 7 8 9 10 11 12 13 14 15 16 21,
[2400]	0.0	  1 2 3 5 9 10 11 12 13 14 16 17 18 19 20 21,
[2401]	0.0	  1 6 14 15 19 20 21,
[2402]	0.0	  1 5 6 7 8 9 14 15 17 18 19 20 21,
[2403]	0.0	  1 2 5 6 7 8 9 14 15 20 21,
[2404]	0.0	  1 2 3 4 5 7 8 10 11 12 13 14 15 18 19 20 21,
[2405]	0.0	  1 7 10 11 12 13 14 16 17 18 19 20 21,
[2406]	0.0	  1 2 3 6 7 8 9 11 12 13 14 15 16 17 18 19 20 21,
[2407]	0.0	  1 3 4 10 11 12 13 20 21,
[2408]	0.0	  1 2 3 4 5 8 10 11 12 13 14 15 20 21,
[2409]	0.0	  1 2 3 4 6 7 8 9 10 11 12 13 14 15 16 17 18 19,
[2410]	0.0	  1 2 3 4 5 7 8 10 11 12 13 16 17 18 19 20,
[2411]	0.0	  1 2 3 5 6 7 8 9 13 14 15 18 19 20 21,
[2412]	0.0	  1 7 8 14 15 16 17 18 19 21,
[2413]	0.0	  1 16 17 20,
[2414]	0.0	  1 2 3 4 6 7 8 9 10 11 12 13 14 20 21,
[2415]	0.0	  1 2 3 4 5 6 7 8 10 11 12 13 16 18 20 21,
[2416]	0.0	  1 2 3 4 5 9 10 11 12 13 20 21,
[2417]	0.0	  1 2 3 4 5 9 10 11 12 13 16 18 19 20 21,
[2418]	0.0	  1 2 3 4 5 6 7 8 9 10 11 12 14 15 16 18 19 21,
[2419]	0.0	  1 5 14 15 18 19 20 21,
[2420]	0.0	  1 2 3 4 5 9 14 15 16 17 18 19 20 21,
[2421]	0.0	  1 2 3 4 5 6 7 8 10 11 12,
[2422]	0.0	  1 2 3 5 10 11 12,
[2423]	0.0	  1 2 3 4 5 6 9 10 11 12 13 14 20 21,
[2424]	0.0	  1 3 5 6 7 8 9 10 14 15 16 17 18 19 20 21,
[2425]	0.0	  1 2 3 4 6 7 8 11 12 20 21,
[2426]	0.0	  1 6 9 10 11 12 13 16 17 18 19 20 21,
[2427]	0.0	  1 2 4 7 8 10 11 12 13 14 15 16 17 18 19 20 21,
[2428]	0.0	  1 10 11 13 14 16 17 18 19 20 21,
[2429]	0.0	  1 2 4 5 6 7 8 10 11 12 13 14 15 16 17 18 19 20 21,
[2430]	0.0	  1 4 5 7 8 10 11 12 13 16 17 18 20 21,
[2431]	0.0	  1 4 5 7 8 10 11 12 13 15 16 17 18 19 20 21,
[2432]	0.0	  1 2 3 4 6 9 13 14 15 16 17 18 19 20 21,
[2433]	0.0	  1 2 3 4 5 6 7 8 9 10 11 13 14 15 16 17 20 21,
[2434]	0.0	  1 2 3 4 5 6 7 8 9 10 11 13 14 15 16 17 18 20 21,
[2435]	0.0	  1 8 10 11 12 14 15 16 17 18 19 20 21,
[2436]	0.0	  1 3 4 10 11 12 20 21,
[2437]	0.0	  1 2 3 4 9 10 11 12 13 14 16 17 18 19 20 21,
[2438]	0.0	  1 7 8 14 15 16 17 18 20 21,
[2439]	0.0	  1 3 5 10 11 12 13 14 15 18 19 20 21,
[2440]	0.0	  1 2 3 4 5 6 10 11 12 13 14 18 19 20 21,
[2441]	0.0	  1 2 3 4 6 7 8 9 10 14 15 16 17 18 19 20 21,
[2442]	0.0	  1 5 7 8 10 11 12 13 14 15 16 17 18 19 20,
[2443]	0.0	  1 4 5 7 8 10 11 12 13 14 15 16 17 18 19 20,
[2444]	0.0	  1 3 4 5 7 8 10 11 12 13 14 15 16 17 18 19,
[2445]	0.0	  1 2 3 4 5 6 21,
[2446]	0.0	  1 2 3 4 5 6 8 9 10 11 12 13 16 18 19 20 21,
[2447]	0.0	  1 2 3 4 5 7 8 9 10 11 12 13 16 17 20 21,
[2448]	0.0	  1 2 3 4 5 7 9 10 11 12 13 16 17 20 21,
[2449]	0.0	  1 10 12 14 15 16 17 18 19 21,
[2450]	0.0	  1 2 4 5 6 7 8 9 10 11 12 14 15 16 17 18 19 20 21,
[2451]	0.0	  1 11 13 16 17 21,
[2452]	0.0	  1 2 3 4 5 6 7 8 9 10 11 12 13 14 16 17 21,
[2453]	0.0	  1 2 3 4 5 6 7 8 9 10 11 12 13 14 19 20 21,
[2454]	0.0	  1 2 3 4 11 12 14 15 20 21,
[2455]	0.0	  1 3 5 9 11 12 13 14 15 16 17 18 19 20 21,
[2456]	0.0	  1 4 10 11 12 13 16 17 18 20 21,
[2457]	0.0	  1 6 7 9 14 15 18 19 20 21,
[2458]	0.0	  1 6 7 9 15 20 21,
[2459]	0.0	  1 10 11 12 13 14 15 16 18 20 21,
;
END; [st_Bootstrap]

BEGIN st_Assumptions;
uptodate;
chartransform=Uncorrected_P;
disttransform=NeighborNet;
splitstransform=EqualAngle;
SplitsPostProcess filter=dimension value=4;
 exclude  no missing;
radiallylayoutnodelabels;
END; [st_Assumptions]
