# Supplementary material for: Genetic Heritage of the Balto-Slavic Speaking Populations: A Synthesis of Autosomal, Mitochondrial and Y-Chromosomal Data
Source: PLoS One. 2015 Sep 2;10(9):e0135820. doi: 10.1371/journal.pone.0135820 (PMC4558026; doi:10.1371/journal.pone.0135820)
Supplement: S1 Dataset — (zip-archive). bslav.dbf, bslav.var, bslav.inf, lexical dataset in STARLING format (multistate matrix with synonyms allowed). This dataset exported in MS EXCEL format is available as Table A in S3 File.bslav.nex, the same dataset as a binary matrix in NEXUS format.*.tre, some of the discussed trees in NEWICK format;NEXUS files for NeighborNet networks. (ZIP) [file pone.0135820.s001.zip › Linguistic dataset/Networks/Balto-Slavic (without Slovenian) + German + Demotic Greek.nex]

#nexus

BEGIN Taxa;
DIMENSIONS ntax=22;
TAXLABELS
[1] 'Outgroup_Demotic_Greek'
[2] 'Outgroup_German_Literary'
[3] 'Russian_Literary'
[4] 'Russian_Bolshoe_Davydovskoe'
[5] 'Russian_Smekhnovo'
[6] 'Russian_Arkhangelsk'
[7] 'Ukrainian_Literary'
[8] 'Ukrainian_Tisiv'
[9] 'Ukrainian_Bogdan'
[10] 'Belarusian_Literary'
[11] 'Bulgarian_Literary'
[12] 'Macedonian_Literary'
[13] 'Macedonian_Western'
[14] 'Serbo_Croatian_Literary'
[15] 'Polish_Literary'
[16] 'Kashubian_Literary'
[17] 'Czech_Literary'
[18] 'Slovak_Literary'
[19] 'Upper_Sorbian_Literary'
[20] 'Lower_Sorbian_Literary'
[21] 'Lithuanian_Literary'
[22] 'Latvian_Literary'
;
END; [Taxa]

BEGIN Characters;
DIMENSIONS nchar=453;
FORMAT
	datatype=STANDARD missing=? gap=- symbols="01" labels=left transpose=no interleave=yes;
MATRIX
'Outgroup_Demotic_Greek'      001000100001000000010000000010010000100001000100010000010000
'Outgroup_German_Literary'    010001000010000000001000100001000001000100001000100100000001
'Russian_Literary'            100100001000000001000100000000101000010000010001000010000100
'Russian_Bolshoe_Davydovskoe' 100100001000100000000100000000101000010000010001000010000100
'Russian_Smekhnovo'           100100001000000001000100000000101000010000010001000010000100
'Russian_Arkhangelsk'         100100001000100000000100000000101000010000010001000010000100
'Ukrainian_Literary'          100110001000010001000010000000101000010000010001000010000010
'Ukrainian_Tisiv'             100010001000010000000010000000101000010000010001000010000010
'Ukrainian_Bogdan'            ???????01000010000000010000000101000010000010001000?????0010
'Belarusian_Literary'        100010001000000001000010000000101000010000010001000010000010
'Bulgarian_Literary'          100010001000?????????001000000100100010000010001000010001010
'Macedonian_Literary'         100010001000001000000001000000101000010000010001000010001010
'Macedonian_Western'          1000100?????00100000000100000???1000010000010001000010001000
'Serbo_Croatian_Literary'     100010001000000010000010000000100010010000010001000010000010
'Polish_Literary'             100010001000100000000010010000101000010000010001000000100010
'Kashubian_Literary'          100010001000100000000010000000101000010000010000001000100010
'Czech_Literary'              100010001000100000000010000000101000010000010001000000100010
'Slovak_Literary'             100010001000100000000010000000100010010000010001000010000010
'Upper_Sorbian_Literary'      100010001000100000000010000000101000010000010001000010000010
'Lower_Sorbian_Literary'      100010001000100000000010000000101000010000010001000010000010
'Lithuanian_Literary'         100010010000000000100000001000101000000010010010000001000100
'Latvian_Literary'            100010000100000100000000000100101000001000100010000001000100

'Outgroup_Demotic_Greek'      111000000000001000001100100101001010001001001001000000110000
'Outgroup_German_Literary'    010001000000100010000001010000100111000010001010???????00010
'Russian_Literary'            01???????0100001010000100???01010010100010001100100000010000
'Russian_Bolshoe_Davydovskoe' 01???????0100001010000100???01010010100010001100100000010000
'Russian_Smekhnovo'           01???????0100101010000100???01010010100010001100100000010000
'Russian_Arkhangelsk'         010000010010010101000010001001010010100010001100101000010000
'Ukrainian_Literary'          0101000000100001010000100???01010010100010001010100000010000
'Ukrainian_Tisiv'             010100000000010101000010001001010010100010001010???????10000
'Ukrainian_Bogdan'            010100000000010101000010001001010010100010001010000010010000
'Belarusian_Literary'        01???????0100001010000100???01010010100010001010???????10000
'Bulgarian_Literary'          0100001000000101000000100???01010010100010001010000101010000
'Macedonian_Literary'         0100001000000101010000100???01010010100010001010000100010000
'Macedonian_Western'          0100001000000101000000100???01010010100010001010000100000001
'Serbo_Croatian_Literary'     010000100010000100010010001001010010100010001010000100010000
'Polish_Literary'             010000100100000101000010001001010010100010001010000001010000
'Kashubian_Literary'          010000001100000101000010001001010010100010001010000001010000
'Czech_Literary'              010000100000010101000010001001010010110010001010010000010000
'Slovak_Literary'             010000100000010101000010001001010010010010001010010000010000
'Upper_Sorbian_Literary'      01000001010000010100001000100101001????010001010010000010000
'Lower_Sorbian_Literary'      010000010100000101000010001001010010100010001010010000010000
'Lithuanian_Literary'         011000000010000100000010010010010010100100010010010000000100
'Latvian_Literary'            010010000011000000100010010010010010100010100010010000001000

'Outgroup_Demotic_Greek'      001000100001000010101000000010010000010100100010100110000001
'Outgroup_German_Literary'    10001001000001000101001000000010010000001??10000110010010000
'Russian_Literary'            010001000010100001001000000101000010001001001000101010001000
'Russian_Bolshoe_Davydovskoe' 010001000010100001001000000101000010001001001000101010001000
'Russian_Smekhnovo'           010001000010100001001000000101000010001001001000101010001000
'Russian_Arkhangelsk'         010001000010100001001000110001000010001001010000101010001000
'Ukrainian_Literary'          010001000010100001001000100001000010001001010000101010001000
'Ukrainian_Tisiv'             010001000010100001001????????1000010001001010000101010001000
'Ukrainian_Bogdan'            ???001000010100001001100100001000010001001010000101010001000
'Belarusian_Literary'        010001000010100001001000100001000010001001010000101010001000
'Bulgarian_Literary'          010001000010001001001000100001001000001001010000101010001000
'Macedonian_Literary'         010001000010100001001000100001001000001001001000101010001000
'Macedonian_Western'          010001000010100001001000100001001000001001001000101010001000
'Serbo_Croatian_Literary'     ???001000010100001001000100001001000001001010000101010001000
'Polish_Literary'             010001000010100001001000100001000010001001001000101010001000
'Kashubian_Literary'          01000100001010000??01000100001000010001001010000101010001000
'Czech_Literary'              010001000010100001001000100001000010001001001000101010001000
'Slovak_Literary'             010001000010100001001000100001000010001001010000101010001000
'Upper_Sorbian_Literary'      010001000010100001001000100001000010001001001001001010000010
'Lower_Sorbian_Literary'      010001000010100001001000100001000010001001001001001010000010
'Lithuanian_Literary'         010100000100000101001001000001000000101001000100101011000100
'Latvian_Literary'            010100001000000101001000001001000001001001000100101010100000

'Outgroup_Demotic_Greek'      001001000100100000010010010001000000001001000100000010000001
'Outgroup_German_Literary'    100100010001000000101000101000000000100000110001000000010000
'Russian_Literary'            010010100001000001000001101000010000000100001000100000000010
'Russian_Bolshoe_Davydovskoe' 010010100001000001000001101000010000000100011000100000000010
'Russian_Smekhnovo'           010010100001000001000001101000010000000100010000100000000010
'Russian_Arkhangelsk'         010110100001000001001000101000010001000100001000100000000010
'Ukrainian_Literary'          010010100001000001001000100100000000010100010000100000000010
'Ukrainian_Tisiv'             010010100001000001001000100100010000010100010000100000000010
'Ukrainian_Bogdan'            0100101000010???????1000100100010000010100010000100000000010
'Belarusian_Literary'        0100101000010000010010001010000????????100010000100000000010
'Bulgarian_Literary'          010010100001000010001000101000010000000100001000000100000100
'Macedonian_Literary'         0100101000010???????1000101000010000000100010000000100000100
'Macedonian_Western'          0100101000010???????1000101000010000000100010000000100000100
'Serbo_Croatian_Literary'     010010100001010000001000101000000001000100010000000100000100
'Polish_Literary'             010100100001001000001000101000001010000100000010100000000100
'Kashubian_Literary'          010100100001001000001000100000101000000100010000100000100000
'Czech_Literary'              010100100001010000001000101000010100000100010000100000000100
'Slovak_Literary'             010100100001000001001000101000001000000100010000001000000100
'Upper_Sorbian_Literary'      010100001001010000001000101000001000000100010000100000100000
'Lower_Sorbian_Literary'      010100001001010000001000101000001000000100010000100000100000
'Lithuanian_Literary'         010010001010000001001000100010000010000????10000010001000000
'Latvian_Literary'            010010001010000100000100100010000010000010010000010000001000

'Outgroup_Demotic_Greek'      100000101100101100001000010000010000010001000010000100000011
'Outgroup_German_Literary'    101000001110010100100001000001000010000010??????001000000100
'Russian_Literary'            100001001110010100010010000010000000100100100000010001000000
'Russian_Bolshoe_Davydovskoe' 100001001110010100010010000010000000100100100000010001000000
'Russian_Smekhnovo'           100001001110010100010010000010000000100100100000010001000000
'Russian_Arkhangelsk'         100001001110010100010010000100000100100100100000010001000000
'Ukrainian_Literary'          10000100111001010100001000??????0000100100100000010001000000
'Ukrainian_Tisiv'             10000100111001010001001000??????0000100100100000010001000000
'Ukrainian_Bogdan'            10000100111001010001001000??????0000100100100000010001000000
'Belarusian_Literary'        10000100111001010001001000??????0000100100100000010001000000
'Bulgarian_Literary'          100011001110010100010010001000000100000100100000010001000000
'Macedonian_Literary'         100010001110010100010010001000000100000100101000010001001000
'Macedonian_Western'          100011001110010100010010001000000100000100001000010001001000
'Serbo_Croatian_Literary'     100010001110010100010100001000000100000100100000010000001000
'Polish_Literary'             100001001110010100010010001000000000100100100000010010000000
'Kashubian_Literary'          100001001110010100010010001000000000100100100000010010000000
'Czech_Literary'              100100001110010100010010001000000001000100100001010000001000
'Slovak_Literary'             100100001110010100010010001000000001000100100000010010000000
'Upper_Sorbian_Literary'      100001001110010100010010001000000000100100000001010010000000
'Lower_Sorbian_Literary'      100001001110010100010010001000000000100100000001010000100000
'Lithuanian_Literary'         011000001110010110000000100001001000001000010100100000000100
'Latvian_Literary'            0110000101010101?????000100000101000001000010000100000010100

'Outgroup_Demotic_Greek'      000001001010000100001001000010100010011000100000000001001000
'Outgroup_German_Literary'    000100010100100010000000100001110000101001000000000100010001
'Russian_Literary'            100000010101000000010100000100100101001010000100000000100001
'Russian_Bolshoe_Davydovskoe' 100000010101000000010100000100100101001010000100000000100001
'Russian_Smekhnovo'           100000010101000000010100000100100101001010000100000000100001
'Russian_Arkhangelsk'         100000010101000000010100000100100101001010000100000000100001
'Ukrainian_Literary'          ???????10100010000010100000100101001001010000100000000100010
'Ukrainian_Tisiv'             100000010100010000010100000100101001001010000100000000100001
'Ukrainian_Bogdan'            100000010100010000010100000100101001001010000100000000100001
'Belarusian_Literary'        ???????1010?????00010100000100101001001010000100000000100001
'Bulgarian_Literary'          100000010101000000010100000100100101001010000000000010010001
'Macedonian_Literary'         010000010101000000010100001000100101001010000000000010100000
'Macedonian_Western'          010000110101000000010100001000100101001000010000000010110000
'Serbo_Croatian_Literary'     100000010101000000010100000100100101001010000000100000110000
'Polish_Literary'             100000010100010000010100000100100101001010000000001000100001
'Kashubian_Literary'          100000010100010000010100000100100101001010000000001000000101
'Czech_Literary'              100000010101000000010100010000100101001010000000010000100001
'Slovak_Literary'             100000010101000000010100000100100101001010000100000000100001
'Upper_Sorbian_Literary'      100000010101000000010100010100100101001010000001000000110001
'Lower_Sorbian_Literary'      100000010101000000010100010100100101001010000000001000110001
'Lithuanian_Literary'         000010010100001000100010000100100101001010000010000000100010
'Latvian_Literary'            001000010100001001000010000100100101001100001000000000100010

'Outgroup_Demotic_Greek'      011001101000010000100010101010010101000000100010000100000011
'Outgroup_German_Literary'    001100100001010100001001011010101000000101001000010000000101
'Russian_Literary'            001100011000011000000101001111001001000001010000001000100001
'Russian_Bolshoe_Davydovskoe' 0011000110000110000001010011?100??01000001010000001000100001
'Russian_Smekhnovo'           001100011000011000000101001111001000000011010000001000100001
'Russian_Arkhangelsk'         001100011000011000000101001111001001000001010000001000100001
'Ukrainian_Literary'          001100011000011000000101001111001001000001010000000010100001
'Ukrainian_Tisiv'             00110001100001?????0010100111100100100000101000??????0100001
'Ukrainian_Bogdan'            00110001100001?????0010100111100100100000101000??????0100001
'Belarusian_Literary'        00110001?????11000000101001111001001000001010000001000100001
'Bulgarian_Literary'          001100011000010010000101001011001001000001010000001000100001
'Macedonian_Literary'         101100011000010001000101001011001001000001010000001000100001
'Macedonian_Western'          101100011000010001000101001111001001000001010000001000100001
'Serbo_Croatian_Literary'     101100011000011000000101001111001001000001010000001000100001
'Polish_Literary'             001100011000011000000101001111001000100001010000001000100001
'Kashubian_Literary'          001100011000011000000101001111001010000001010000001000010001
'Czech_Literary'              001100010000111000000101001111001001000001010000001000100001
'Slovak_Literary'             001100010000111000000101001111001001000001010000001000100001
'Upper_Sorbian_Literary'      001100010000111000000101001111001001000001010000001000100001
'Lower_Sorbian_Literary'      00110001?????11000000101001111001001000001010000001000100001
'Lithuanian_Literary'         001100100010011000010001000111001000001001000101000001000000
'Latvian_Literary'            001010010100011000010001000111001000010001000100100000001001

'Outgroup_Demotic_Greek'      000001000000100001010000010000001
'Outgroup_German_Literary'    0?????000010000100100010000100000
'Russian_Literary'            000010100000000100101000000001000
'Russian_Bolshoe_Davydovskoe' 00001010000000010010???????001000
'Russian_Smekhnovo'           00001011000000010010???????001000
'Russian_Arkhangelsk'         000010100000000100101000000001000
'Ukrainian_Literary'          000010100000000100101000000000010
'Ukrainian_Tisiv'             0?????0100000?????10???????000010
'Ukrainian_Bogdan'            0000100100000?????10???????001000
'Belarusian_Literary'        000010101000000100101000000000010
'Bulgarian_Literary'          001000100000000100101000000001000
'Macedonian_Literary'         001000100000010100101000100001000
'Macedonian_Western'          001000100000000100100000100001000
'Serbo_Croatian_Literary'     000010100000000100101000000001000
'Polish_Literary'             000010001000000100100000001000010
'Kashubian_Literary'          000010100000000100100000001000010
'Czech_Literary'              000010010000000100101000000000010
'Slovak_Literary'             000010010000000100101000000000010
'Upper_Sorbian_Literary'      000010010000000100101001000010000
'Lower_Sorbian_Literary'      000010001000000100101000000010000
'Lithuanian_Literary'         110000000100001010101100000000100
'Latvian_Literary'            000100000001000100100100000??????
;
END; [Characters]

BEGIN Distances;
DIMENSIONS ntax=22;
FORMAT labels=left diagonal triangle=both;
MATRIX
[1] 'Outgroup_Demotic_Greek'        0.0 0.41801387 0.40180588 0.40415704 0.41284403 0.41501105 0.40732265 0.41336635 0.4079602 0.41728395 0.40589568 0.4108352 0.41149426 0.40222222 0.410596 0.40354767 0.41280353 0.406181 0.41648108 0.41517857 0.43207127 0.43891403
[2] 'Outgroup_German_Literary'      0.41801387 0.0 0.34751773 0.34866828 0.34855768 0.34642032 0.34292567 0.34343433 0.33769634 0.33163264 0.33016628 0.34515366 0.33734939 0.33023256 0.3394919 0.33178654 0.334873 0.3256351 0.33566433 0.33411214 0.35431236 0.36729857
[3] 'Russian_Literary'              0.40180588 0.34751773 0.0 0.0069284067 0.013761468 0.036117382 0.074418604 0.07360406 0.07653061 0.05185185 0.108294934 0.1146789 0.12850468 0.111363634 0.10835215 0.12244898 0.11060948 0.10835215 0.11617312 0.10958904 0.26879272 0.2824074
[4] 'Russian_Bolshoe_Davydovskoe'   0.40415704 0.34866828 0.0069284067 0.0 0.016166281 0.034642033 0.07857143 0.071611255 0.07455013 0.055696204 0.11320755 0.112676054 0.12440191 0.11162791 0.1039261 0.113689095 0.106235564 0.1039261 0.10955711 0.10514019 0.27039626 0.28199053
[5] 'Russian_Smekhnovo'             0.41284403 0.34855768 0.013761468 0.016166281 0.0 0.04587156 0.08037825 0.06852792 0.071428575 0.057788946 0.11943794 0.114219114 0.12589073 0.11778291 0.110091746 0.11981567 0.10779817 0.10550459 0.11574074 0.11600928 0.27083334 0.28235295
[6] 'Russian_Arkhangelsk'           0.41501105 0.34642032 0.036117382 0.034642033 0.04587156 0.0 0.08237986 0.07178218 0.07462686 0.05185185 0.10204082 0.11738149 0.13103448 0.104444444 0.11037528 0.11529934 0.10816777 0.09713025 0.11358575 0.10714286 0.2806236 0.29864255
[7] 'Ukrainian_Literary'            0.40732265 0.34292567 0.074418604 0.07857143 0.08037825 0.08237986 0.0 0.027918782 0.038265307 0.027160494 0.12616822 0.1255814 0.1421801 0.108294934 0.10526316 0.101149425 0.11670481 0.1006865 0.12240185 0.11574074 0.2586605 0.2769953
[8] 'Ukrainian_Tisiv'               0.41336635 0.34343433 0.07360406 0.071611255 0.06852792 0.07178218 0.027918782 0.0 0.005235602 0.024390243 0.09948979 0.10406091 0.12435233 0.109725684 0.08663366 0.087064676 0.089108914 0.07673267 0.1025 0.102756895 0.2675 0.29262087
[9] 'Ukrainian_Bogdan'              0.4079602 0.33769634 0.07653061 0.07455013 0.071428575 0.07462686 0.038265307 0.005235602 0.0 0.033333335 0.10512821 0.110275686 0.13043478 0.10696518 0.08955224 0.09 0.0920398 0.08955224 0.10552764 0.105793454 0.28140703 0.30179027
[10] 'Belarusian_Literary'          0.41728395 0.33163264 0.05185185 0.055696204 0.057788946 0.05185185 0.027160494 0.024390243 0.033333335 0.0 0.09343434 0.09798995 0.115384616 0.07960199 0.0691358 0.07692308 0.07654321 0.061728396 0.08478803 0.07654321 0.25685784 0.27664974
[11] 'Bulgarian_Literary'            0.40589568 0.33016628 0.108294934 0.11320755 0.11943794 0.10204082 0.12616822 0.09948979 0.10512821 0.09343434 0.0 0.057603687 0.07042254 0.07305936 0.120181404 0.12984055 0.117913835 0.106575966 0.13729978 0.13073395 0.29061785 0.30465117
[12] 'Macedonian_Literary'           0.4108352 0.34515366 0.1146789 0.112676054 0.114219114 0.11738149 0.1255814 0.10406091 0.110275686 0.09798995 0.057603687 0.0 0.029885057 0.075 0.12641084 0.14512472 0.101580136 0.11286682 0.13895217 0.1324201 0.28701594 0.30092594
[13] 'Macedonian_Western'            0.41149426 0.33734939 0.12850468 0.12440191 0.12589073 0.13103448 0.1421801 0.12435233 0.13043478 0.115384616 0.07042254 0.029885057 0.0 0.08796296 0.14022988 0.15935335 0.12413793 0.13563219 0.14849187 0.14186047 0.2900232 0.2948113
[14] 'Serbo_Croatian_Literary'       0.40222222 0.33023256 0.111363634 0.11162791 0.11778291 0.104444444 0.108294934 0.109725684 0.10696518 0.07960199 0.07305936 0.075 0.08796296 0.0 0.11333334 0.12276786 0.09777778 0.086666666 0.11659193 0.11011236 0.27130044 0.28473803
[15] 'Polish_Literary'               0.410596 0.3394919 0.10835215 0.1039261 0.110091746 0.11037528 0.10526316 0.08663366 0.08955224 0.0691358 0.120181404 0.12641084 0.14022988 0.11333334 0.0 0.048780486 0.07726269 0.0794702 0.08685969 0.07589286 0.2806236 0.28959277
[16] 'Kashubian_Literary'            0.40354767 0.33178654 0.12244898 0.113689095 0.11981567 0.11529934 0.101149425 0.087064676 0.09 0.07692308 0.12984055 0.14512472 0.15935335 0.12276786 0.048780486 0.0 0.09977827 0.09312639 0.09619687 0.089686096 0.2818792 0.29090908
[17] 'Czech_Literary'                0.41280353 0.334873 0.11060948 0.106235564 0.10779817 0.10816777 0.11670481 0.089108914 0.0920398 0.07654321 0.117913835 0.101580136 0.12413793 0.09777778 0.07726269 0.09977827 0.0 0.046357617 0.06904232 0.07366072 0.27839643 0.29185522
[18] 'Slovak_Literary'               0.406181 0.3256351 0.10835215 0.1039261 0.10550459 0.09713025 0.1006865 0.07673267 0.08955224 0.061728396 0.106575966 0.11286682 0.13563219 0.086666666 0.0794702 0.09312639 0.046357617 0.0 0.07349666 0.084821425 0.27171493 0.28959277
[19] 'Upper_Sorbian_Literary'        0.41648108 0.33566433 0.11617312 0.10955711 0.11574074 0.11358575 0.12240185 0.1025 0.10552764 0.08478803 0.13729978 0.13895217 0.14849187 0.11659193 0.08685969 0.09619687 0.06904232 0.07349666 0.0 0.015765766 0.2764045 0.28995433
[20] 'Lower_Sorbian_Literary'        0.41517857 0.33411214 0.10958904 0.10514019 0.11600928 0.10714286 0.11574074 0.102756895 0.105793454 0.07654321 0.13073395 0.1324201 0.14186047 0.11011236 0.07589286 0.089686096 0.07366072 0.084821425 0.015765766 0.0 0.27027026 0.28375286
[21] 'Lithuanian_Literary'           0.43207127 0.35431236 0.26879272 0.27039626 0.27083334 0.2806236 0.2586605 0.2675 0.28140703 0.25685784 0.29061785 0.28701594 0.2900232 0.27130044 0.2806236 0.2818792 0.27839643 0.27171493 0.2764045 0.27027026 0.0 0.16894977
[22] 'Latvian_Literary'              0.43891403 0.36729857 0.2824074 0.28199053 0.28235295 0.29864255 0.2769953 0.29262087 0.30179027 0.27664974 0.30465117 0.30092594 0.2948113 0.28473803 0.28959277 0.29090908 0.29185522 0.28959277 0.28995433 0.28375286 0.16894977 0.0
;
END; [Distances]

BEGIN Splits;
DIMENSIONS ntax=22 nsplits=68;
FORMAT labels=no weights=yes confidences=yes intervals=no;
PROPERTIES fit=97.47511700684089 cyclic;
CYCLE 1 22 21 18 17 19 20 15 16 10 7 8 9 5 3 4 6 14 12 13 11 2;
MATRIX
[1, size=1] 	 0.1726574 	 1.0 	  1 3 4 5 6 7 8 9 10 11 12 13 14 15 16 17 18 19 20 21 22,
[2, size=3] 	 5.315084E-4 	 0.0267 	  1 3 4 5 6 7 8 9 10 12 14 15 16 17 18 19 20 21 22,
[3, size=2] 	 2.616771E-4 	 0.2556 	  1 22,
[4, size=1] 	 0.24444062 	 1.0 	  1,
[5, size=1] 	 0.025725452 	 1.0 	  1 2 3 4 5 6 7 8 9 10 12 13 14 15 16 17 18 19 20 21 22,
[6, size=3] 	 0.010858758 	 0.9062 	  1 2 3 4 5 6 7 8 9 10 14 15 16 17 18 19 20 21 22,
[7, size=4] 	 0.012638616 	 0.9445 	  1 2 3 4 5 6 7 8 9 10 15 16 17 18 19 20 21 22,
[8, size=5] 	 0.0020327112 	 0.1756 	  1 2 3 4 5 7 8 9 10 15 16 17 18 19 20 21 22,
[9, size=10] 	 0.005268 	 0.3373 	  1 2 15 16 17 18 19 20 21 22,
[10, size=4] 	 0.07016987 	 1.0 	  1 2 21 22,
[11, size=2] 	 0.029532671 	 0.9981 	  1 2,
[12, size=1] 	 0.017524112 	 0.9999 	  1 2 3 4 5 6 7 8 9 10 11 12 14 15 16 17 18 19 20 21 22,
[13, size=2] 	 0.022303924 	 0.9956 	  1 2 3 4 5 6 7 8 9 10 11 14 15 16 17 18 19 20 21 22,
[14, size=3] 	 9.0315065E-4 	 0.2966 	  1 2 3 4 5 6 7 8 9 10 11 15 16 17 18 19 20 21 22,
[15, size=1] 	 0.008494133 	 0.9729 	  1 2 3 4 5 6 7 8 9 10 11 13 14 15 16 17 18 19 20 21 22,
[16, size=6] 	 9.92085E-4 	 0.0603 	  1 2 11 13 21 22,
[17, size=5] 	 0.0027868145 	 0.0412 	  1 2 11 13 22,
[18, size=1] 	 0.031159263 	 1.0 	  1 2 3 4 5 6 7 8 9 10 11 12 13 15 16 17 18 19 20 21 22,
[19, size=5] 	 0.0015402536 	 0.3112 	  1 2 11 12 13,
[20, size=1] 	 0.01596061 	 0.9996 	  1 2 3 4 5 7 8 9 10 11 12 13 14 15 16 17 18 19 20 21 22,
[21, size=2] 	 0.0010102356 	 0.4991 	  1 2 3 5 7 8 9 10 11 12 13 14 15 16 17 18 19 20 21 22,
[22, size=3] 	 0.0035946795 	 0.7383 	  1 2 5 7 8 9 10 11 12 13 14 15 16 17 18 19 20 21 22,
[23, size=4] 	 0.015880415 	 0.9931 	  1 2 7 8 9 10 11 12 13 14 15 16 17 18 19 20 21 22,
[24, size=8] 	 0.012741373 	 0.9545 	  1 2 11 12 13 14 15 16 17 18 19 20 21 22,
[25, size=10] 	 4.2369767E-4 	 0.2071 	  1 2 11 12 13 14 17 18 19 20 21 22,
[26, size=10] 	 0.0010551678 	 0.2162 	  1 2 11 12 13 14 17 18 21 22,
[27, size=8] 	 5.4365053E-4 	 0.4962 	  1 2 11 12 13 14 21 22,
[28, size=7] 	 2.7134546E-4 	 0.1701 	  1 2 11 12 13 14 22,
[29, size=6] 	 0.0049961214 	 0.4778 	  1 2 11 12 13 14,
[30, size=1] 	 0.0016222139 	 0.7624 	  1 2 3 5 6 7 8 9 10 11 12 13 14 15 16 17 18 19 20 21 22,
[31, size=3] 	 0.013468328 	 0.9845 	  1 2 6 7 8 9 10 11 12 13 14 15 16 17 18 19 20 21 22,
[32, size=1] 	 0.0021120098 	 0.6628 	  1 2 4 5 6 7 8 9 10 11 12 13 14 15 16 17 18 19 20 21 22,
[33, size=2] 	 0.0013374228 	 0.6629 	  1 2 4 6 7 8 9 10 11 12 13 14 15 16 17 18 19 20 21 22,
[34, size=6] 	 7.8197557E-4 	 0.2876 	  1 2 4 6 11 12 13 14 15 16 17 18 19 20 21 22,
[35, size=1] 	 0.005509056 	 0.9718 	  1 2 3 4 6 7 8 9 10 11 12 13 14 15 16 17 18 19 20 21 22,
[36, size=2] 	 8.927441E-4 	 0.1007 	  1 2 3 4 6 7 8 10 11 12 13 14 15 16 17 18 19 20 21 22,
[37, size=3] 	 0.0011250055 	 0.1673 	  1 2 3 4 6 7 10 11 12 13 14 15 16 17 18 19 20 21 22,
[38, size=1] 	 0.0049466314 	 0.9089 	  1 2 3 4 5 6 7 8 10 11 12 13 14 15 16 17 18 19 20 21 22,
[39, size=2] 	 0.008508699 	 0.9486 	  1 2 3 4 5 6 7 10 11 12 13 14 15 16 17 18 19 20 21 22,
[40, size=3] 	 0.008887417 	 0.944 	  1 2 3 4 5 6 10 11 12 13 14 15 16 17 18 19 20 21 22,
[41, size=4] 	 1.1870255E-4 	 0.6828 	  1 2 3 4 5 6 11 12 13 14 15 16 17 18 19 20 21 22,
[42, size=5] 	 0.0032691732 	 0.3138 	  1 2 3 4 5 6 11 12 13 14 15 17 18 19 20 21 22,
[43, size=6] 	 0.00391571 	 0.4359 	  1 2 3 4 5 6 11 12 13 14 17 18 19 20 21 22,
[44, size=10] 	 0.0039000136 	 0.5033 	  1 2 3 4 5 6 11 12 13 14 21 22,
[45, size=3] 	 0.0022251417 	 0.4252 	  1 2 3 4 5 6 9 11 12 13 14 15 16 17 18 19 20 21 22,
[46, size=1] 	 0.016479675 	 0.9995 	  1 2 3 4 5 6 8 9 10 11 12 13 14 15 16 17 18 19 20 21 22,
[47, size=2] 	 0.003005663 	 0.5033 	  1 2 3 4 5 6 8 9 11 12 13 14 15 16 17 18 19 20 21 22,
[48, size=7] 	 0.0041040005 	 0.2708 	  1 2 3 4 5 6 7 8 9 11 12 13 14 21 22,
[49, size=1] 	 0.024977494 	 1.0 	  1 2 3 4 5 6 7 8 9 10 11 12 13 14 15 17 18 19 20 21 22,
[50, size=2] 	 0.01568696 	 0.9942 	  1 2 3 4 5 6 7 8 9 10 11 12 13 14 17 18 19 20 21 22,
[51, size=3] 	 0.0024450975 	 0.4798 	  1 2 3 4 5 6 7 8 9 10 11 12 13 14 17 18 19 21 22,
[52, size=4] 	 0.0029535224 	 0.4643 	  1 2 3 4 5 6 7 8 9 10 11 12 13 14 17 18 21 22,
[53, size=5] 	 5.1335603E-5 	 0.2534 	  1 2 3 4 5 6 7 8 9 10 11 12 13 14 18 21 22,
[54, size=6] 	 3.5887824E-5 	 0.4992 	  1 2 3 4 5 6 7 8 9 10 11 12 13 14 21 22,
[55, size=1] 	 0.016642319 	 0.9997 	  1 2 3 4 5 6 7 8 9 10 11 12 13 14 16 17 18 19 20 21 22,
[56, size=4] 	 0.003198529 	 0.3935 	  1 2 3 4 5 6 7 8 9 10 11 12 13 14 16 18 21 22,
[57, size=5] 	 0.001161207 	 0.4363 	  1 2 3 4 5 6 7 8 9 10 11 12 13 14 16 21 22,
[58, size=1] 	 0.0035132486 	 0.8097 	  1 2 3 4 5 6 7 8 9 10 11 12 13 14 15 16 17 18 19 21 22,
[59, size=2] 	 0.031019755 	 1.0 	  1 2 3 4 5 6 7 8 9 10 11 12 13 14 15 16 17 18 21 22,
[60, size=3] 	 0.0032191903 	 0.5874 	  1 2 3 4 5 6 7 8 9 10 11 12 13 14 15 16 18 21 22,
[61, size=1] 	 0.0041861185 	 0.882 	  1 2 3 4 5 6 7 8 9 10 11 12 13 14 15 16 17 18 20 21 22,
[62, size=3] 	 0.006269805 	 0.8074 	  1 2 3 4 5 6 7 8 9 10 11 12 13 14 15 16 20 21 22,
[63, size=1] 	 0.01957685 	 1.0 	  1 2 3 4 5 6 7 8 9 10 11 12 13 14 15 16 18 19 20 21 22,
[64, size=2] 	 0.008342239 	 0.8477 	  1 2 3 4 5 6 7 8 9 10 11 12 13 14 15 16 19 20 21 22,
[65, size=1] 	 0.02060298 	 1.0 	  1 2 3 4 5 6 7 8 9 10 11 12 13 14 15 16 17 19 20 21 22,
[66, size=1] 	 0.07668266 	 1.0 	  1 2 3 4 5 6 7 8 9 10 11 12 13 14 15 16 17 18 19 20 22,
[67, size=2] 	 0.06897337 	 1.0 	  1 2 3 4 5 6 7 8 9 10 11 12 13 14 15 16 17 18 19 20,
[68, size=1] 	 0.088684365 	 1.0 	  1 2 3 4 5 6 7 8 9 10 11 12 13 14 15 16 17 18 19 20 21,
;
END; [Splits]

BEGIN Network;
DIMENSIONS ntax=22 nvertices=212 nedges=354;
DRAW to_scale;
TRANSLATE
2 'Outgroup_Demotic_Greek',
3 'Latvian_Literary',
4 'Lithuanian_Literary',
5 'Slovak_Literary',
6 'Czech_Literary',
7 'Upper_Sorbian_Literary',
8 'Lower_Sorbian_Literary',
9 'Polish_Literary',
10 'Kashubian_Literary',
11 'Ukrainian_Literary',
12 'Ukrainian_Bogdan',
13 'Russian_Smekhnovo',
14 'Russian_Literary',
15 'Russian_Bolshoe_Davydovskoe',
16 'Russian_Arkhangelsk',
17 'Serbo_Croatian_Literary',
18 'Macedonian_Literary',
19 'Macedonian_Western',
20 'Bulgarian_Literary',
21 'Outgroup_German_Literary',
192 'Ukrainian_Tisiv',
195 'Belarusian_Literary',
;
VERTICES
1 -0.24444062 0.0 s=n,
2 0.0 0.0 s=n,
3 -0.13091184 0.06194527 s=n,
4 -0.15465552 0.07931237 s=n,
5 -0.3347581 0.036403086 s=n,
6 -0.33966684 0.045075886 s=n,
7 -0.3535903 0.058397535 s=n,
8 -0.35830635 0.05425244 s=n,
9 -0.37764022 0.046470214 s=n,
10 -0.39038554 0.046781674 s=n,
11 -0.4080067 0.0022005595 s=n,
12 -0.40238538 -0.007610145 s=n,
13 -0.39445576 -0.038243458 s=n,
14 -0.39080608 -0.039443213 s=n,
15 -0.38859674 -0.039304882 s=n,
16 -0.38053 -0.045297757 s=n,
17 -0.33870012 -0.052638132 s=n,
18 -0.31914082 -0.057325043 s=n,
19 -0.30709052 -0.06405603 s=n,
20 -0.30935833 -0.04513563 s=n,
21 -0.07858893 -0.048967805 s=n,
22 -0.24469963 -3.7240534E-5 s=n,
23 -0.2736727 0.0042029372 s=n,
24 -0.2739317 0.004165697 s=n,
25 -0.34338734 -0.0058205174 s=n,
26 -0.27660564 0.004950833 s=n,
27 -0.34606126 -0.0050353813 s=n,
28 -0.27496842 0.005035661 s=n,
29 -0.27522746 0.004998421 s=n,
30 -0.27790138 0.005783557 s=n,
31 -0.347357 -0.004202657 s=n,
32 -0.348339 -0.004061469 s=n,
33 -0.34704328 -0.004894193 s=n,
34 -0.27874425 0.008307425 s=n,
35 -0.27900326 0.0082701845 s=n,
36 -0.2816772 0.009055321 s=n,
37 -0.35113284 -9.3089335E-4 s=n,
38 -0.35211483 -7.8970497E-4 s=n,
39 -0.28190547 0.009202021 s=n,
40 -0.3513611 -7.8419293E-4 s=n,
41 -0.35234308 -6.4300455E-4 s=n,
42 -0.35283762 -4.1716394E-4 s=n,
43 -0.3556857 -0.0048488877 s=n,
44 -0.3551912 -0.0050747283 s=n,
45 -0.35496292 -0.005221429 s=n,
46 -0.3511871 -0.0084931925 s=n,
47 -0.34989136 -0.009325916 s=n,
48 -0.34890938 -0.009467104 s=n,
49 -0.34623545 -0.010252241 s=n,
50 -0.35388204 -2.669979E-4 s=n,
51 -0.35673013 -0.0046987217 s=n,
52 -0.35430142 -3.2729638E-4 s=n,
53 -0.3571495 -0.00475902 s=n,
54 -0.3549461 0.0028637364 s=n,
55 -0.35599056 0.0030139023 s=n,
56 -0.35640994 0.0029536039 s=n,
57 -0.35925803 -0.0014781198 s=n,
58 -0.370848 -0.0067710774 s=n,
59 -0.3687395 -0.010051978 s=n,
60 -0.35553017 0.006925964 s=n,
61 -0.3565746 0.0070761302 s=n,
62 -0.356994 0.007015832 s=n,
63 -0.3598421 0.002584108 s=n,
64 -0.37143204 -0.0027088497 s=n,
65 -0.37220606 -0.0028201365 s=n,
66 -0.371622 -0.006882364 s=n,
67 -0.3695135 -0.010163264 s=n,
68 -0.36055586 0.008642476 s=n,
69 -0.36340395 0.0042107524 s=n,
70 -0.3749939 -0.001082205 s=n,
71 -0.37576792 -0.0011934917 s=n,
72 -0.37518385 -0.0052557196 s=n,
73 -0.35553017 0.006961852 s=n,
74 -0.3565746 0.007112018 s=n,
75 -0.356994 0.0070517194 s=n,
76 -0.36055586 0.008678364 s=n,
77 -0.36789507 -0.011900997 s=n,
78 -0.3563051 -0.006608039 s=n,
79 -0.3558857 -0.0065477407 s=n,
80 -0.3548413 -0.0066979066 s=n,
81 -0.35434678 -0.0069237472 s=n,
82 -0.3541185 -0.007070448 s=n,
83 -0.3503427 -0.010342211 s=n,
84 -0.34904695 -0.011174936 s=n,
85 -0.34806496 -0.011316123 s=n,
86 -0.34539104 -0.01210126 s=n,
87 -0.3636926 0.009599397 s=n,
88 -0.3636926 0.009563508 s=n,
89 -0.3665407 0.0051317853 s=n,
90 -0.37813064 -1.6117247E-4 s=n,
91 -0.37890467 -2.724592E-4 s=n,
92 -0.3783206 -0.004334687 s=n,
93 -0.35553747 0.007012665 s=n,
94 -0.35658193 0.007162831 s=n,
95 -0.3570013 0.0071025323 s=n,
96 -0.36056316 0.0087291775 s=n,
97 -0.3636999 0.00965021 s=n,
98 -0.35536492 0.008111239 s=n,
99 -0.35537222 0.008162052 s=n,
100 -0.35641664 0.008312219 s=n,
101 -0.35683605 0.00825192 s=n,
102 -0.3603979 0.009878565 s=n,
103 -0.34350973 -0.020974493 s=n,
104 -0.342214 -0.021807216 s=n,
105 -0.341232 -0.021948405 s=n,
106 -0.33855808 -0.022733541 s=n,
107 -0.3780991 -0.02352272 s=n,
108 -0.3773251 -0.023411432 s=n,
109 -0.37648067 -0.025260452 s=n,
110 -0.37902215 -2.5556606E-4 s=n,
111 -0.37843812 -0.004317794 s=n,
112 -0.35724875 0.011146102 s=n,
113 -0.35766813 0.011085804 s=n,
114 -0.36123 0.012712449 s=n,
115 -0.36139527 0.011563061 s=n,
116 -0.364532 0.012484093 s=n,
117 -0.35537222 0.011360581 s=n,
118 -0.35641664 0.0115107475 s=n,
119 -0.35724875 0.014344632 s=n,
120 -0.35766813 0.014284333 s=n,
121 -0.36123 0.015910977 s=n,
122 -0.33811092 -0.023020895 s=n,
123 -0.34494388 -0.012388615 s=n,
124 -0.3457883 -0.010539596 s=n,
125 -0.3429402 -0.006107873 s=n,
126 -0.27348456 0.0038783415 s=n,
127 -0.24425249 -3.245957E-4 s=n,
128 -0.335103 -0.030013718 s=n,
129 -0.33412102 -0.030154906 s=n,
130 -0.3314471 -0.030940043 s=n,
131 -0.33099997 -0.031227399 s=n,
132 -0.34313455 -0.021796027 s=n,
133 -0.3418388 -0.02262875 s=n,
134 -0.33472782 -0.030835252 s=n,
135 -0.33374584 -0.03097644 s=n,
136 -0.3310719 -0.03176158 s=n,
137 -0.3306248 -0.032048933 s=n,
138 -0.3795924 -0.026792556 s=n,
139 -0.37881836 -0.026681269 s=n,
140 -0.37797394 -0.028530288 s=n,
141 -0.386919 -0.0337014 s=n,
142 -0.38841227 -0.036971238 s=n,
143 -0.38763824 -0.036859952 s=n,
144 -0.37951753 -0.0046347445 s=n,
145 -0.37940004 -0.0046516377 s=n,
146 -0.3762633 -0.00557267 s=n,
147 -0.37270144 -0.007199315 s=n,
148 -0.37059292 -0.010480215 s=n,
149 -0.37917852 -0.023839671 s=n,
150 -0.3879984 -0.034018353 s=n,
151 -0.38732553 -0.004317794 s=n,
152 -0.38840497 -0.0046347445 s=n,
153 -0.38115716 3.7132882E-4 s=n,
154 -0.38057312 -0.003690899 s=n,
155 -0.38946053 -0.003690899 s=n,
156 -0.39053997 -0.0040078494 s=n,
157 -0.35826448 0.01656877 s=n,
158 -0.35868388 0.016508471 s=n,
159 -0.36224574 0.018135117 s=n,
160 -0.36224574 0.014936588 s=n,
161 -0.362411 0.0137872 s=n,
162 -0.36554775 0.014708233 s=n,
163 -0.3549141 0.014547005 s=n,
164 -0.35595852 0.014697171 s=n,
165 -0.35679063 0.017531054 s=n,
166 -0.35780635 0.019755194 s=n,
167 -0.35276034 0.013814455 s=n,
168 -0.35276765 0.013865268 s=n,
169 -0.35276765 0.017063797 s=n,
170 -0.35230953 0.02025022 s=n,
171 -0.35335395 0.020400386 s=n,
172 -0.35418606 0.02323427 s=n,
173 -0.32266942 -0.049598508 s=n,
174 -0.32168743 -0.049739696 s=n,
175 -0.3190135 -0.05052483 s=n,
176 -0.31856638 -0.05081219 s=n,
177 -0.38792285 -0.037829265 s=n,
178 -0.37910298 -0.027650582 s=n,
179 -0.37825856 -0.029499602 s=n,
180 -0.38900918 -0.03489418 s=n,
181 -0.38792974 -0.034577228 s=n,
182 -0.389423 -0.037847064 s=n,
183 -0.38921702 -0.0050056037 s=n,
184 -0.3803296 -0.0050056037 s=n,
185 -0.3802121 -0.005022497 s=n,
186 -0.37707537 -0.0059435293 s=n,
187 -0.37351352 -0.007570174 s=n,
188 -0.371405 -0.010851074 s=n,
189 -0.3799906 -0.02421053 s=n,
190 -0.3888105 -0.034389213 s=n,
191 -0.38982123 -0.03526504 s=n,
192 -0.39896205 -0.005218764 s=n,
193 -0.39682704 -0.0058456585 s=n,
194 -0.39763913 -0.006216518 s=n,
195 -0.38389122 0.0016199263 s=n,
196 -0.38330716 -0.0024423015 s=n,
197 -0.39219457 -0.0024423015 s=n,
198 -0.37072673 0.031331826 s=n,
199 -0.37072673 0.0281333 s=n,
200 -0.370892 0.026983911 s=n,
201 -0.37402874 0.027904944 s=n,
202 -0.35418606 0.054254025 s=n,
203 -0.35679063 0.04855081 s=n,
204 -0.35780635 0.050774947 s=n,
205 -0.3482502 0.020832393 s=n,
206 -0.3482575 0.020883206 s=n,
207 -0.3482575 0.024081735 s=n,
208 -0.34779936 0.027268158 s=n,
209 -0.21600387 0.03696 s=n,
210 -0.21626288 0.036922757 s=n,
211 -0.2189368 0.037707895 s=n,
212 -0.21916507 0.037854593 s=n,
;
VLABELS
2 'Outgroup_Demotic_Greek' x=15 y=0 a=1.7484555E-7 f='Dialog-PLAIN-14' lc=0 0 153,
3 'Latvian_Literary' x=14 y=4 a=0.28559932 lc=0 0 153,
4 'Lithuanian_Literary' x=13 y=8 a=0.5711987 lc=0 0 153,
5 'Slovak_Literary' x=10 y=11 a=0.85679704 lc=0 0 153,
6 'Czech_Literary' x=6 y=14 a=1.1423973 lc=0 0 153,
7 'Upper_Sorbian_Literary' x=2 y=15 a=1.4279963 lc=0 0 153,
8 'Lower_Sorbian_Literary' x=-2 y=15 a=1.7135977 lc=0 0 153,
9 'Polish_Literary' x=-6 y=14 a=1.999196 lc=0 0 153,
10 'Kashubian_Literary' x=-10 y=11 a=2.284795 lc=0 0 153,
11 'Ukrainian_Literary' x=-14 y=4 a=2.8559933 lc=0 0 153,
12 'Ukrainian_Bogdan' x=-14 y=-4 a=3.427192 lc=0 0 153,
13 'Russian_Smekhnovo' x=-13 y=-8 a=3.7127893 lc=0 0 153,
14 'Russian_Literary' x=-10 y=-11 a=3.9983923 lc=0 0 153,
15 'Russian_Bolshoe_Davydovskoe' x=-6 y=-14 a=4.283991 lc=0 0 153,
16 'Russian_Arkhangelsk' x=-2 y=-15 a=4.5695887 lc=0 0 153,
17 'Serbo_Croatian_Literary' x=2 y=-15 a=4.855189 lc=0 0 153,
18 'Macedonian_Literary' x=6 y=-14 a=5.1407886 lc=0 0 153,
19 'Macedonian_Western' x=10 y=-11 a=5.426388 lc=0 0 153,
20 'Bulgarian_Literary' x=13 y=-8 a=5.711987 lc=0 0 153,
21 'Outgroup_German_Literary' x=14 y=-4 a=5.997586 lc=0 0 153,
192 'Ukrainian_Tisiv' l=9 x=-100 y=6 lc=0 0 153,
195 'Belarusian_Literary' l=9 x=-132 y=11 lc=0 0 153,
;
EDGES
1 1 2 s=4 w=0.24444062,
2 22 1 s=3 w=2.616771E-4,
3 23 1 s=11 w=0.029532671,
4 24 22 s=11 w=0.029532671,
5 24 23 s=3 w=2.616771E-4,
6 25 24 s=10 w=0.07016987,
7 26 24 s=17 w=0.0027868145,
8 27 25 s=17 w=0.0027868145,
9 27 26 s=10 w=0.07016987,
10 28 23 s=19 w=0.0015402536,
11 29 24 s=19 w=0.0015402536,
12 29 28 s=3 w=2.616771E-4,
13 30 26 s=19 w=0.0015402536,
14 30 29 s=17 w=0.0027868145,
15 31 27 s=19 w=0.0015402536,
16 31 30 s=10 w=0.07016987,
17 32 31 s=16 w=9.92085E-4,
18 33 27 s=16 w=9.92085E-4,
19 33 32 s=19 w=0.0015402536,
20 34 28 s=29 w=0.0049961214,
21 35 29 s=29 w=0.0049961214,
22 35 34 s=3 w=2.616771E-4,
23 36 30 s=29 w=0.0049961214,
24 36 35 s=17 w=0.0027868145,
25 37 31 s=29 w=0.0049961214,
26 37 36 s=10 w=0.07016987,
27 38 32 s=29 w=0.0049961214,
28 38 37 s=16 w=9.92085E-4,
29 39 36 s=28 w=2.7134546E-4,
30 40 37 s=28 w=2.7134546E-4,
31 40 39 s=10 w=0.07016987,
32 41 38 s=28 w=2.7134546E-4,
33 41 40 s=16 w=9.92085E-4,
34 42 41 s=27 w=5.4365053E-4,
35 43 42 s=9 w=0.005268,
36 44 41 s=9 w=0.005268,
37 44 43 s=27 w=5.4365053E-4,
38 45 38 s=9 w=0.005268,
39 45 44 s=28 w=2.7134546E-4,
40 46 32 s=9 w=0.005268,
41 46 45 s=29 w=0.0049961214,
42 47 33 s=9 w=0.005268,
43 47 46 s=19 w=0.0015402536,
44 48 27 s=9 w=0.005268,
45 48 47 s=16 w=9.92085E-4,
46 49 25 s=9 w=0.005268,
47 49 48 s=17 w=0.0027868145,
48 50 42 s=26 w=0.0010551678,
49 51 43 s=26 w=0.0010551678,
50 51 50 s=9 w=0.005268,
51 52 50 s=25 w=4.2369767E-4,
52 53 51 s=25 w=4.2369767E-4,
53 53 52 s=9 w=0.005268,
54 54 42 s=44 w=0.0039000136,
55 55 50 s=44 w=0.0039000136,
56 55 54 s=26 w=0.0010551678,
57 56 52 s=44 w=0.0039000136,
58 56 55 s=25 w=4.2369767E-4,
59 57 53 s=44 w=0.0039000136,
60 57 56 s=9 w=0.005268,
61 58 57 s=24 w=0.012741373,
62 59 53 s=24 w=0.012741373,
63 59 58 s=44 w=0.0039000136,
64 60 54 s=48 w=0.0041040005,
65 61 55 s=48 w=0.0041040005,
66 61 60 s=26 w=0.0010551678,
67 62 56 s=48 w=0.0041040005,
68 62 61 s=25 w=4.2369767E-4,
69 63 57 s=48 w=0.0041040005,
70 63 62 s=9 w=0.005268,
71 64 58 s=48 w=0.0041040005,
72 64 63 s=24 w=0.012741373,
73 65 64 s=34 w=7.8197557E-4,
74 66 58 s=34 w=7.8197557E-4,
75 66 65 s=48 w=0.0041040005,
76 67 59 s=34 w=7.8197557E-4,
77 67 66 s=44 w=0.0039000136,
78 68 62 s=43 w=0.00391571,
79 69 63 s=43 w=0.00391571,
80 69 68 s=9 w=0.005268,
81 70 64 s=43 w=0.00391571,
82 70 69 s=24 w=0.012741373,
83 71 65 s=43 w=0.00391571,
84 71 70 s=34 w=7.8197557E-4,
85 72 66 s=43 w=0.00391571,
86 72 71 s=48 w=0.0041040005,
87 73 60 s=54 w=3.5887824E-5,
88 74 61 s=54 w=3.5887824E-5,
89 74 73 s=26 w=0.0010551678,
90 75 62 s=54 w=3.5887824E-5,
91 75 74 s=25 w=4.2369767E-4,
92 76 68 s=54 w=3.5887824E-5,
93 76 75 s=43 w=0.00391571,
94 77 59 s=8 w=0.0020327112,
95 78 53 s=8 w=0.0020327112,
96 78 77 s=24 w=0.012741373,
97 79 51 s=8 w=0.0020327112,
98 79 78 s=25 w=4.2369767E-4,
99 80 43 s=8 w=0.0020327112,
100 80 79 s=26 w=0.0010551678,
101 81 44 s=8 w=0.0020327112,
102 81 80 s=27 w=5.4365053E-4,
103 82 45 s=8 w=0.0020327112,
104 82 81 s=28 w=2.7134546E-4,
105 83 46 s=8 w=0.0020327112,
106 83 82 s=29 w=0.0049961214,
107 84 47 s=8 w=0.0020327112,
108 84 83 s=19 w=0.0015402536,
109 85 48 s=8 w=0.0020327112,
110 85 84 s=16 w=9.92085E-4,
111 86 49 s=8 w=0.0020327112,
112 86 85 s=17 w=0.0027868145,
113 87 76 s=42 w=0.0032691732,
114 88 68 s=42 w=0.0032691732,
115 88 87 s=54 w=3.5887824E-5,
116 89 69 s=42 w=0.0032691732,
117 89 88 s=9 w=0.005268,
118 90 70 s=42 w=0.0032691732,
119 90 89 s=24 w=0.012741373,
120 91 71 s=42 w=0.0032691732,
121 91 90 s=34 w=7.8197557E-4,
122 92 72 s=42 w=0.0032691732,
123 92 91 s=48 w=0.0041040005,
124 93 73 s=53 w=5.1335603E-5,
125 94 74 s=53 w=5.1335603E-5,
126 94 93 s=26 w=0.0010551678,
127 95 75 s=53 w=5.1335603E-5,
128 95 94 s=25 w=4.2369767E-4,
129 96 76 s=53 w=5.1335603E-5,
130 96 95 s=43 w=0.00391571,
131 97 87 s=53 w=5.1335603E-5,
132 97 96 s=42 w=0.0032691732,
133 98 73 s=57 w=0.001161207,
134 99 93 s=57 w=0.001161207,
135 99 98 s=53 w=5.1335603E-5,
136 100 94 s=57 w=0.001161207,
137 100 99 s=26 w=0.0010551678,
138 101 95 s=57 w=0.001161207,
139 101 100 s=25 w=4.2369767E-4,
140 102 96 s=57 w=0.001161207,
141 102 101 s=43 w=0.00391571,
142 103 83 s=7 w=0.012638616,
143 104 84 s=7 w=0.012638616,
144 104 103 s=19 w=0.0015402536,
145 105 85 s=7 w=0.012638616,
146 105 104 s=16 w=9.92085E-4,
147 106 86 s=7 w=0.012638616,
148 106 105 s=17 w=0.0027868145,
149 107 67 s=23 w=0.015880415,
150 108 59 s=23 w=0.015880415,
151 108 107 s=34 w=7.8197557E-4,
152 109 77 s=23 w=0.015880415,
153 109 108 s=8 w=0.0020327112,
154 110 91 s=41 w=1.1870255E-4,
155 111 92 s=41 w=1.1870255E-4,
156 111 110 s=48 w=0.0041040005,
157 112 100 s=52 w=0.0029535224,
158 113 101 s=52 w=0.0029535224,
159 113 112 s=25 w=4.2369767E-4,
160 114 102 s=52 w=0.0029535224,
161 114 113 s=43 w=0.00391571,
162 115 96 s=52 w=0.0029535224,
163 115 114 s=57 w=0.001161207,
164 116 97 s=52 w=0.0029535224,
165 116 115 s=42 w=0.0032691732,
166 117 99 s=56 w=0.003198529,
167 118 100 s=56 w=0.003198529,
168 118 117 s=26 w=0.0010551678,
169 119 112 s=56 w=0.003198529,
170 119 118 s=52 w=0.0029535224,
171 120 113 s=56 w=0.003198529,
172 120 119 s=25 w=4.2369767E-4,
173 121 114 s=56 w=0.003198529,
174 121 120 s=43 w=0.00391571,
175 122 106 s=2 w=5.315084E-4,
176 123 86 s=2 w=5.315084E-4,
177 123 122 s=7 w=0.012638616,
178 124 49 s=2 w=5.315084E-4,
179 124 123 s=8 w=0.0020327112,
180 125 25 s=2 w=5.315084E-4,
181 125 124 s=9 w=0.005268,
182 126 24 s=2 w=5.315084E-4,
183 126 125 s=10 w=0.07016987,
184 127 22 s=2 w=5.315084E-4,
185 127 126 s=11 w=0.029532671,
186 127 21 s=1 w=0.1726574,
187 128 104 s=6 w=0.010858758,
188 129 105 s=6 w=0.010858758,
189 129 128 s=16 w=9.92085E-4,
190 130 106 s=6 w=0.010858758,
191 130 129 s=17 w=0.0027868145,
192 131 122 s=6 w=0.010858758,
193 131 130 s=2 w=5.315084E-4,
194 131 20 s=5 w=0.025725452,
195 132 103 s=14 w=9.0315065E-4,
196 132 17 s=18 w=0.031159263,
197 133 104 s=14 w=9.0315065E-4,
198 133 132 s=19 w=0.0015402536,
199 134 128 s=14 w=9.0315065E-4,
200 134 133 s=6 w=0.010858758,
201 135 129 s=14 w=9.0315065E-4,
202 135 134 s=16 w=9.92085E-4,
203 136 130 s=14 w=9.0315065E-4,
204 136 135 s=17 w=0.0027868145,
205 137 131 s=14 w=9.0315065E-4,
206 137 136 s=2 w=5.315084E-4,
207 138 107 s=22 w=0.0035946795,
208 139 108 s=22 w=0.0035946795,
209 139 138 s=34 w=7.8197557E-4,
210 140 109 s=22 w=0.0035946795,
211 140 139 s=8 w=0.0020327112,
212 141 107 s=31 w=0.013468328,
213 142 138 s=31 w=0.013468328,
214 142 141 s=22 w=0.0035946795,
215 143 139 s=31 w=0.013468328,
216 143 142 s=34 w=7.8197557E-4,
217 144 111 s=37 w=0.0011250055,
218 145 92 s=37 w=0.0011250055,
219 145 144 s=41 w=1.1870255E-4,
220 146 72 s=37 w=0.0011250055,
221 146 145 s=42 w=0.0032691732,
222 147 66 s=37 w=0.0011250055,
223 147 146 s=43 w=0.00391571,
224 148 67 s=37 w=0.0011250055,
225 148 147 s=44 w=0.0039000136,
226 149 107 s=37 w=0.0011250055,
227 149 148 s=23 w=0.015880415,
228 150 141 s=37 w=0.0011250055,
229 150 149 s=31 w=0.013468328,
230 151 111 s=40 w=0.008887417,
231 152 144 s=40 w=0.008887417,
232 152 151 s=37 w=0.0011250055,
233 153 110 s=45 w=0.0022251417,
234 154 111 s=45 w=0.0022251417,
235 154 153 s=48 w=0.0041040005,
236 155 151 s=45 w=0.0022251417,
237 155 154 s=40 w=0.008887417,
238 156 152 s=45 w=0.0022251417,
239 156 155 s=37 w=0.0011250055,
240 157 119 s=51 w=0.0024450975,
241 158 120 s=51 w=0.0024450975,
242 158 157 s=25 w=4.2369767E-4,
243 159 121 s=51 w=0.0024450975,
244 159 158 s=43 w=0.00391571,
245 160 114 s=51 w=0.0024450975,
246 160 159 s=56 w=0.003198529,
247 161 115 s=51 w=0.0024450975,
248 161 160 s=57 w=0.001161207,
249 162 116 s=51 w=0.0024450975,
250 162 161 s=42 w=0.0032691732,
251 163 117 s=60 w=0.0032191903,
252 164 118 s=60 w=0.0032191903,
253 164 163 s=26 w=0.0010551678,
254 165 119 s=60 w=0.0032191903,
255 165 164 s=52 w=0.0029535224,
256 166 157 s=60 w=0.0032191903,
257 166 165 s=51 w=0.0024450975,
258 167 98 s=62 w=0.006269805,
259 168 99 s=62 w=0.006269805,
260 168 167 s=53 w=5.1335603E-5,
261 169 117 s=62 w=0.006269805,
262 169 168 s=56 w=0.003198529,
263 170 163 s=62 w=0.006269805,
264 170 169 s=60 w=0.0032191903,
265 171 164 s=62 w=0.006269805,
266 171 170 s=26 w=0.0010551678,
267 172 165 s=62 w=0.006269805,
268 172 171 s=52 w=0.0029535224,
269 173 134 s=13 w=0.022303924,
270 173 18 s=15 w=0.008494133,
271 174 135 s=13 w=0.022303924,
272 174 173 s=16 w=9.92085E-4,
273 175 136 s=13 w=0.022303924,
274 175 174 s=17 w=0.0027868145,
275 176 137 s=13 w=0.022303924,
276 176 175 s=2 w=5.315084E-4,
277 176 19 s=12 w=0.017524112,
278 177 143 s=21 w=0.0010102356,
279 177 15 s=30 w=0.0016222139,
280 178 139 s=21 w=0.0010102356,
281 178 177 s=31 w=0.013468328,
282 179 140 s=21 w=0.0010102356,
283 179 178 s=8 w=0.0020327112,
284 179 16 s=20 w=0.01596061,
285 180 150 s=33 w=0.0013374228,
286 181 141 s=33 w=0.0013374228,
287 181 180 s=37 w=0.0011250055,
288 182 142 s=33 w=0.0013374228,
289 182 181 s=22 w=0.0035946795,
290 182 14 s=32 w=0.0021120098,
291 183 152 s=36 w=8.927441E-4,
292 184 144 s=36 w=8.927441E-4,
293 184 183 s=40 w=0.008887417,
294 185 145 s=36 w=8.927441E-4,
295 185 184 s=41 w=1.1870255E-4,
296 186 146 s=36 w=8.927441E-4,
297 186 185 s=42 w=0.0032691732,
298 187 147 s=36 w=8.927441E-4,
299 187 186 s=43 w=0.00391571,
300 188 148 s=36 w=8.927441E-4,
301 188 187 s=44 w=0.0039000136,
302 189 149 s=36 w=8.927441E-4,
303 189 188 s=23 w=0.015880415,
304 190 150 s=36 w=8.927441E-4,
305 190 189 s=31 w=0.013468328,
306 191 180 s=36 w=8.927441E-4,
307 191 190 s=33 w=0.0013374228,
308 191 13 s=35 w=0.005509056,
309 192 156 s=39 w=0.008508699,
310 193 152 s=39 w=0.008508699,
311 193 192 s=45 w=0.0022251417,
312 194 183 s=39 w=0.008508699,
313 194 193 s=36 w=8.927441E-4,
314 194 12 s=38 w=0.0049466314,
315 195 153 s=47 w=0.003005663,
316 196 154 s=47 w=0.003005663,
317 196 195 s=48 w=0.0041040005,
318 197 155 s=47 w=0.003005663,
319 197 196 s=40 w=0.008887417,
320 197 11 s=46 w=0.016479675,
321 198 159 s=50 w=0.01568696,
322 198 9 s=55 w=0.016642319,
323 199 160 s=50 w=0.01568696,
324 199 198 s=56 w=0.003198529,
325 200 161 s=50 w=0.01568696,
326 200 199 s=57 w=0.001161207,
327 201 162 s=50 w=0.01568696,
328 201 200 s=42 w=0.0032691732,
329 201 10 s=49 w=0.024977494,
330 202 172 s=59 w=0.031019755,
331 202 7 s=61 w=0.0041861185,
332 203 165 s=59 w=0.031019755,
333 203 202 s=62 w=0.006269805,
334 204 166 s=59 w=0.031019755,
335 204 203 s=51 w=0.0024450975,
336 204 8 s=58 w=0.0035132486,
337 205 167 s=64 w=0.008342239,
338 205 5 s=65 w=0.02060298,
339 206 168 s=64 w=0.008342239,
340 206 205 s=53 w=5.1335603E-5,
341 207 169 s=64 w=0.008342239,
342 207 206 s=56 w=0.003198529,
343 208 170 s=64 w=0.008342239,
344 208 207 s=60 w=0.0032191903,
345 208 6 s=63 w=0.01957685,
346 209 34 s=67 w=0.06897337,
347 209 3 s=68 w=0.088684365,
348 210 35 s=67 w=0.06897337,
349 210 209 s=3 w=2.616771E-4,
350 211 36 s=67 w=0.06897337,
351 211 210 s=17 w=0.0027868145,
352 212 39 s=67 w=0.06897337,
353 212 211 s=28 w=2.7134546E-4,
354 212 4 s=66 w=0.07668266,
;
ELABELS
1 '100' ll=11 f='Dialog-PLAIN-12' lc=255 0 0,
2 '25.5' ll=11 lc=255 0 0,
3 '99.8' ll=11 lc=255 0 0,
6 '100' ll=11 lc=255 0 0,
7 '4.1' ll=11 lc=255 0 0,
10 '31.1' ll=11 lc=255 0 0,
17 '6' ll=11 lc=255 0 0,
20 '47.7' ll=11 lc=255 0 0,
29 '17' ll=11 lc=255 0 0,
34 '49.6' ll=11 lc=255 0 0,
35 '33.7' ll=11 lc=255 0 0,
48 '21.6' ll=11 lc=255 0 0,
51 '20.7' ll=11 lc=255 0 0,
54 '50.3' ll=11 lc=255 0 0,
61 '95.4' ll=11 lc=255 0 0,
64 '27' ll=11 lc=255 0 0,
73 '28.7' ll=11 lc=255 0 0,
78 '43.5' ll=11 lc=255 0 0,
87 '49.9' ll=11 lc=255 0 0,
94 '17.5' ll=11 lc=255 0 0,
113 '31.3' ll=11 lc=255 0 0,
124 '25.3' ll=11 lc=255 0 0,
133 '43.6' ll=11 lc=255 0 0,
142 '94.4' ll=11 lc=255 0 0,
149 '99.3' ll=11 lc=255 0 0,
154 '68.2' ll=11 lc=255 0 0,
157 '46.4' ll=11 lc=255 0 0,
166 '39.3' ll=11 lc=255 0 0,
175 '2.6' ll=11 lc=255 0 0,
186 '100' ll=11 lc=255 0 0,
187 '90.6' ll=11 lc=255 0 0,
194 '100' ll=11 lc=255 0 0,
195 '29.6' ll=11 lc=255 0 0,
196 '100' ll=11 lc=255 0 0,
207 '73.8' ll=11 lc=255 0 0,
212 '98.4' ll=11 lc=255 0 0,
217 '16.7' ll=11 lc=255 0 0,
230 '94.4' ll=11 lc=255 0 0,
233 '42.5' ll=11 lc=255 0 0,
240 '47.9' ll=11 lc=255 0 0,
251 '58.7' ll=11 lc=255 0 0,
258 '80.7' ll=11 lc=255 0 0,
269 '99.5' ll=11 lc=255 0 0,
270 '97.2' ll=11 lc=255 0 0,
277 '99.9' ll=11 lc=255 0 0,
278 '49.9' ll=11 lc=255 0 0,
279 '76.2' ll=11 lc=255 0 0,
284 '99.9' ll=11 lc=255 0 0,
285 '66.2' ll=11 lc=255 0 0,
290 '66.2' ll=11 lc=255 0 0,
291 '10' ll=11 lc=255 0 0,
308 '97.1' ll=11 lc=255 0 0,
309 '94.8' ll=11 lc=255 0 0,
314 '90.8' ll=11 lc=255 0 0,
315 '50.3' ll=11 lc=255 0 0,
320 '99.9' ll=11 lc=255 0 0,
321 '99.4' ll=11 lc=255 0 0,
322 '99.9' ll=11 lc=255 0 0,
329 '100' ll=11 lc=255 0 0,
330 '100' ll=11 lc=255 0 0,
331 '88.2' ll=11 lc=255 0 0,
336 '80.9' ll=11 lc=255 0 0,
337 '84.7' ll=11 lc=255 0 0,
338 '100' ll=11 lc=255 0 0,
345 '100' ll=11 lc=255 0 0,
346 '100' ll=11 lc=255 0 0,
347 '100' ll=11 lc=255 0 0,
354 '100' ll=11 lc=255 0 0,
;
END; [Network]

BEGIN st_bootstrap;
DIMENSIONS ntax=22 nchar=453 nsplits=2719;
	FORMAT labels=no splits=yes all=yes;
	RUNS=10000;
	LENGTH=453;
	SEED=1;
MATRIX 
[1]	100.0	  1 3 4 5 6 7 8 9 10 11 12 13 14 15 16 17 18 19 20 21 22,
[2]	2.6	  1 3 4 5 6 7 8 9 10 12 14 15 16 17 18 19 20 21 22,
[3]	25.5	  1 22,
[4]	100.0	  1,
[5]	100.0	  1 2 3 4 5 6 7 8 9 10 12 13 14 15 16 17 18 19 20 21 22,
[6]	90.6	  1 2 3 4 5 6 7 8 9 10 14 15 16 17 18 19 20 21 22,
[7]	94.4	  1 2 3 4 5 6 7 8 9 10 15 16 17 18 19 20 21 22,
[8]	17.5	  1 2 3 4 5 7 8 9 10 15 16 17 18 19 20 21 22,
[9]	33.7	  1 2 15 16 17 18 19 20 21 22,
[10]	100.0	  1 2 21 22,
[11]	99.8	  1 2,
[12]	99.9	  1 2 3 4 5 6 7 8 9 10 11 12 14 15 16 17 18 19 20 21 22,
[13]	99.5	  1 2 3 4 5 6 7 8 9 10 11 14 15 16 17 18 19 20 21 22,
[14]	29.6	  1 2 3 4 5 6 7 8 9 10 11 15 16 17 18 19 20 21 22,
[15]	97.2	  1 2 3 4 5 6 7 8 9 10 11 13 14 15 16 17 18 19 20 21 22,
[16]	6.0	  1 2 11 13 21 22,
[17]	4.1	  1 2 11 13 22,
[18]	100.0	  1 2 3 4 5 6 7 8 9 10 11 12 13 15 16 17 18 19 20 21 22,
[19]	31.1	  1 2 11 12 13,
[20]	99.9	  1 2 3 4 5 7 8 9 10 11 12 13 14 15 16 17 18 19 20 21 22,
[21]	49.9	  1 2 3 5 7 8 9 10 11 12 13 14 15 16 17 18 19 20 21 22,
[22]	73.8	  1 2 5 7 8 9 10 11 12 13 14 15 16 17 18 19 20 21 22,
[23]	99.3	  1 2 7 8 9 10 11 12 13 14 15 16 17 18 19 20 21 22,
[24]	95.4	  1 2 11 12 13 14 15 16 17 18 19 20 21 22,
[25]	20.7	  1 2 11 12 13 14 17 18 19 20 21 22,
[26]	21.6	  1 2 11 12 13 14 17 18 21 22,
[27]	49.6	  1 2 11 12 13 14 21 22,
[28]	17.0	  1 2 11 12 13 14 22,
[29]	47.7	  1 2 11 12 13 14,
[30]	76.2	  1 2 3 5 6 7 8 9 10 11 12 13 14 15 16 17 18 19 20 21 22,
[31]	98.4	  1 2 6 7 8 9 10 11 12 13 14 15 16 17 18 19 20 21 22,
[32]	66.2	  1 2 4 5 6 7 8 9 10 11 12 13 14 15 16 17 18 19 20 21 22,
[33]	66.2	  1 2 4 6 7 8 9 10 11 12 13 14 15 16 17 18 19 20 21 22,
[34]	28.7	  1 2 4 6 11 12 13 14 15 16 17 18 19 20 21 22,
[35]	97.1	  1 2 3 4 6 7 8 9 10 11 12 13 14 15 16 17 18 19 20 21 22,
[36]	10.0	  1 2 3 4 6 7 8 10 11 12 13 14 15 16 17 18 19 20 21 22,
[37]	16.7	  1 2 3 4 6 7 10 11 12 13 14 15 16 17 18 19 20 21 22,
[38]	90.8	  1 2 3 4 5 6 7 8 10 11 12 13 14 15 16 17 18 19 20 21 22,
[39]	94.8	  1 2 3 4 5 6 7 10 11 12 13 14 15 16 17 18 19 20 21 22,
[40]	94.4	  1 2 3 4 5 6 10 11 12 13 14 15 16 17 18 19 20 21 22,
[41]	68.2	  1 2 3 4 5 6 11 12 13 14 15 16 17 18 19 20 21 22,
[42]	31.3	  1 2 3 4 5 6 11 12 13 14 15 17 18 19 20 21 22,
[43]	43.5	  1 2 3 4 5 6 11 12 13 14 17 18 19 20 21 22,
[44]	50.3	  1 2 3 4 5 6 11 12 13 14 21 22,
[45]	42.5	  1 2 3 4 5 6 9 11 12 13 14 15 16 17 18 19 20 21 22,
[46]	99.9	  1 2 3 4 5 6 8 9 10 11 12 13 14 15 16 17 18 19 20 21 22,
[47]	50.3	  1 2 3 4 5 6 8 9 11 12 13 14 15 16 17 18 19 20 21 22,
[48]	27.0	  1 2 3 4 5 6 7 8 9 11 12 13 14 21 22,
[49]	100.0	  1 2 3 4 5 6 7 8 9 10 11 12 13 14 15 17 18 19 20 21 22,
[50]	99.4	  1 2 3 4 5 6 7 8 9 10 11 12 13 14 17 18 19 20 21 22,
[51]	47.9	  1 2 3 4 5 6 7 8 9 10 11 12 13 14 17 18 19 21 22,
[52]	46.4	  1 2 3 4 5 6 7 8 9 10 11 12 13 14 17 18 21 22,
[53]	25.3	  1 2 3 4 5 6 7 8 9 10 11 12 13 14 18 21 22,
[54]	49.9	  1 2 3 4 5 6 7 8 9 10 11 12 13 14 21 22,
[55]	99.9	  1 2 3 4 5 6 7 8 9 10 11 12 13 14 16 17 18 19 20 21 22,
[56]	39.3	  1 2 3 4 5 6 7 8 9 10 11 12 13 14 16 18 21 22,
[57]	43.6	  1 2 3 4 5 6 7 8 9 10 11 12 13 14 16 21 22,
[58]	80.9	  1 2 3 4 5 6 7 8 9 10 11 12 13 14 15 16 17 18 19 21 22,
[59]	100.0	  1 2 3 4 5 6 7 8 9 10 11 12 13 14 15 16 17 18 21 22,
[60]	58.7	  1 2 3 4 5 6 7 8 9 10 11 12 13 14 15 16 18 21 22,
[61]	88.2	  1 2 3 4 5 6 7 8 9 10 11 12 13 14 15 16 17 18 20 21 22,
[62]	80.7	  1 2 3 4 5 6 7 8 9 10 11 12 13 14 15 16 20 21 22,
[63]	100.0	  1 2 3 4 5 6 7 8 9 10 11 12 13 14 15 16 18 19 20 21 22,
[64]	84.7	  1 2 3 4 5 6 7 8 9 10 11 12 13 14 15 16 19 20 21 22,
[65]	100.0	  1 2 3 4 5 6 7 8 9 10 11 12 13 14 15 16 17 19 20 21 22,
[66]	100.0	  1 2 3 4 5 6 7 8 9 10 11 12 13 14 15 16 17 18 19 20 22,
[67]	100.0	  1 2 3 4 5 6 7 8 9 10 11 12 13 14 15 16 17 18 19 20,
[68]	100.0	  1 2 3 4 5 6 7 8 9 10 11 12 13 14 15 16 17 18 19 20 21,
[--------------------------------------------------]
[69]	17.0	  1 2 16 21 22,
[70]	39.2	  1 2 22,
[71]	19.7	  1 2 3 4 5 6 7 8 9 10 12 14 15 16 17 18 19 20 21 22,
[72]	6.4	  1 2 3 4 5 7 8 9 10 12 13 15 16 17 18 19 20 21 22,
[73]	12.6	  1 2 12 13 21 22,
[74]	2.0	  1 12 13,
[75]	18.0	  1 2 6 11 12 13 14 15 16 17 18 19 20 21 22,
[76]	8.7	  1 2 3 4 5 6 11 12 13 14 15 16 17 19 20 21 22,
[77]	3.4	  1 3 4 5 6 9 11 12 13 14,
[78]	1.3	  1 3 4 5 6 8 9 11 12 13 14,
[79]	33.4	  1 2 3 4 5 6 7 8 9 10 11 12 13 14 15 16 21 22,
[80]	5.8	  1 3 4 5 6 7 8 9 10 11 12 13 14,
[81]	0.4	  1 3 4 5 6 7 8 9 10 11 12 13 14 18,
[82]	6.4	  1 2 3 4 5 6 7 8 9 10 11 12 13 14 16 17 18 21 22,
[83]	29.0	  1 2 3 4 5 6 7 8 9 10 11 12 13 14 16 17 18 19 21 22,
[84]	37.5	  1 3 4 5 6 7 8 9 10 11 12 13 14 15 16 17 18 19 20,
[85]	12.3	  1 3 4 5 6 7 8 9 10 11 12 13 14 15 16 17 18 19 20 21,
[86]	19.9	  1 3 4 5 6 7 8 9 10 11 12 13 14 15 16 17 18 19 20 22,
[87]	0.4	  1 3 4 5 6 7 8 9 10 11 12 14 15 16 17 18 19 20,
[88]	0.8	  1 3 4 5 6,
[89]	24.3	  1 2 21,
[90]	0.5	  1 2 3 4 5 6 7 21 22,
[91]	32.7	  1 2 3 4 5 6 7 8 9 10 13 14 15 16 17 18 19 20 21 22,
[92]	0.1	  1 2 3 4 5 6 7 13 21 22,
[93]	6.5	  1 2 3 4 5 6 7 8 9 10 12 13 15 16 17 19 20 21 22,
[94]	13.5	  1 2 3 4 5 6 7 8 9 10 11 12 13 15 16 17 19 20 21 22,
[95]	8.1	  1 2 3 4 5 6 7 8 9 11 12 13 21 22,
[96]	14.3	  1 2 11 12 13 21 22,
[97]	10.4	  1 2 3 4 5 6 7 8 9 10 11 12 13 14 15 16 17 20 21 22,
[98]	0.5	  1 2 3 4 5 6 7 9 11 12 13 14 21 22,
[99]	8.3	  1 2 3 4 5 6 7 8 9 10 11 12 13 14 16 18 19 20 21 22,
[100]	10.0	  1 2 3 4 5 11 12 13 14 15 17 18 19 20 21 22,
[101]	2.7	  1 2 4 11 12 13 14 15 16 17 18 19 20 21 22,
[102]	10.5	  1 2 3 4 5 6 7 9 10 11 12 13 14 15 16 17 18 19 20 21 22,
[103]	0.8	  1 2 8 10 11 12 13 14 15 16 17 18 19 20 21 22,
[104]	16.3	  1 2 4 5 7 8 9 10 11 12 13 14 15 16 17 18 19 20 21 22,
[105]	17.5	  1 2 3 6 7 8 9 10 11 12 13 14 15 16 17 18 19 20 21 22,
[106]	7.1	  1 2 19 20 21 22,
[107]	24.2	  1 2 14 15 16 17 18 19 20 21 22,
[108]	10.0	  1 2 3 4 5 7 8 9 10 12 13 14 15 16 17 18 19 20 21 22,
[109]	0.9	  1 2 7 10 12 13 14 15 16 17 18 19 20 21 22,
[110]	8.5	  1 2 12 13 14 21 22,
[111]	4.8	  1 2 7 10 11 12 13 14 15 16 17 18 19 20 21 22,
[112]	14.7	  1 2 3 4 6 11 12 13 14 15 16 17 18 19 20 21 22,
[113]	5.6	  1 2 3 4 5 6 11 12 13 14 19 20 21 22,
[114]	2.1	  1 2 3 4 5 6 7 8 9 10 11 12 13 14 18 19 20 21 22,
[115]	0.6	  1 3 4 5 6 7 8 9 10 11 12 13 14 15 16 17 18 19,
[116]	4.2	  1 2 7 8 9 10 11 12 13 14 15 16 17 18 19 20,
[117]	8.5	  1 2 11,
[118]	6.9	  1 2 11 12 13 14 15 16 17 18 19 20 22,
[119]	0.8	  1 2 11 12 13 14 19 20 21 22,
[120]	1.5	  1 2 6 7 10 11 12 13 14 15 16 17 18 19 20 21 22,
[121]	0.2	  1 2 3 4 6 11 12 13 14 19 20 21 22,
[122]	0.8	  1 2 3 4 6 11 12 13 14 20 21 22,
[123]	0.2	  1 2 3 4 5 6 11 12 13 14 18 19 20 21 22,
[124]	1.9	  1 2 3 4 5 6 11 12 13 14 20 21 22,
[125]	13.7	  1 2 3 4 5 6 11 12 13 21 22,
[126]	3.0	  1 3 4 5 6 21 22,
[127]	26.0	  1 2 3 4 5 6 9 10 11 12 13 14 15 16 17 18 19 20 21 22,
[128]	1.3	  1 2 3 4 5 6 7 8 9 11 12 13 14 17 18 19 20 21 22,
[129]	2.8	  1 3 4 5 6 7 8 9 10 12 15 16 17 18 19 20 21 22,
[130]	8.6	  1 2 7 10 14 15 16 17 18 19 20 21 22,
[131]	7.5	  1 2 11 13 14 15 16 17 18 19 20 21 22,
[132]	8.2	  1 2 11 13 14 21 22,
[133]	3.5	  1 2 11 13 14 22,
[134]	6.4	  1 2 11 13 14,
[135]	11.2	  1 2 7 8 10 11 12 13 14 15 16 17 18 19 20 21 22,
[136]	4.3	  1 2 6 10 11 12 13 14 15 16 17 18 19 20 21 22,
[137]	1.7	  1 2 3 4 5 6 7 8 9 11 12 13 14 17 21 22,
[138]	10.1	  1 2 3 4 5 6 7 8 9 10 11 12 13 14 15 17 18 21 22,
[139]	4.2	  1 2 3 4 5 6 7 8 9 10 11 12 13 14 17 21 22,
[140]	1.4	  1 2 3 4 5 6 7 8 9 10 11 12 13 14 17 20 21 22,
[141]	1.2	  1 2 3 4 5 6 7 8 9 10 11 12 13 14 16 17 19 20 21 22,
[142]	9.6	  1 2 3 4 5 6 7 8 9 10 11 12 13 14 16 19 20 21 22,
[143]	2.0	  1 3 4 5 6 7 8 9 10 11 12 13 14 15 17 18 19 20 21 22,
[144]	0.5	  1 3 4 5 6 7 8 9 10 11 12 13 14 17 18 19 20 21 22,
[145]	6.7	  1 3 4 5 6 7 8 9 10 11 12 13 14 21 22,
[146]	24.4	  1 21 22,
[147]	9.2	  1 2 16,
[148]	1.6	  1 2 7 8 9 15 16 21 22,
[149]	1.9	  1 2 15 16 20 21 22,
[150]	6.0	  1 2 3 4 5 6 7 8 9 10 11 13 15 16 19 20 21 22,
[151]	18.7	  1 2 15 16 19 20 21 22,
[152]	5.8	  1 2 15 16 17 19 20 21 22,
[153]	11.5	  1 2 7 8 9 10 15 16 17 18 19 20 21 22,
[154]	11.9	  1 2 7 8 9 10 14 15 16 17 18 19 20 21 22,
[155]	0.7	  1 2 7 8 9 12 13 14 15 16 17 18 19 20 21 22,
[156]	7.1	  1 2 12 13 14 15 16 17 18 19 20 21 22,
[157]	0.2	  1 2 11 12 13 14 15 16 17 18 19 20 21,
[158]	7.0	  1 2 5 7 8 9 11 12 13 14 15 16 17 18 19 20 21 22,
[159]	16.9	  1 2 3 4 5 11 12 13 14 15 16 17 18 19 20 21 22,
[160]	12.5	  1 2 3 4 5 6 7 8 9 10 12 15 16 17 18 19 20 21 22,
[161]	0.3	  1 2 14 19 20 21 22,
[162]	6.4	  1 2 14 21 22,
[163]	0.1	  1 2 10 11 13 14 15 16 17 18 19 20 21 22,
[164]	9.8	  1 11 12 13 14,
[165]	0.2	  1 2 6 7 9 10 11 12 13 14 15 16 17 18 19 20 21 22,
[166]	2.1	  1 2 4 6 10 11 12 13 14 15 16 17 18 19 20 21 22,
[167]	0.1	  1 2 3 4 6 7 9 10 11 12 13 14 15 16 17 18 19 20 21 22,
[168]	7.5	  1 2 3 4 6 10 11 12 13 14 15 16 17 18 19 20 21 22,
[169]	3.2	  1 3 4 6 11 12 13 14,
[170]	2.3	  1 2 3 4 5 6 11 12 13 14,
[171]	0.2	  1 2 3 4 5 6 8 11 12 13 14 17 18 19 20 21 22,
[172]	30.2	  1 2 3 4 5 6 7 8 9 11 12 13 14 15 16 17 18 19 20 21 22,
[173]	2.9	  1 3 4 5 6 7 8 9 10 11 12 13 14 15 16 17 18,
[174]	2.8	  1 2 7 10 15 16 17 18 19 20 21 22,
[175]	0.4	  1 2 13 15 16 17 19 20 21 22,
[176]	10.3	  1 2 13 21 22,
[177]	0.4	  1 2 4 5 7 8 9 10 12 13 15 16 17 18 19 20 21 22,
[178]	0.6	  1 3 6 11 12 13 14,
[179]	1.5	  1 2 3 4 6 11 12 13 14 15 16 17 19 20 21 22,
[180]	5.0	  1 2 3 4 5 6 9 11 12 13 14 15 16 17 19 20 21 22,
[181]	0.9	  1 2 5 7 8 9 10 12 13 15 16 17 18 19 20 21 22,
[182]	10.5	  1 2 11 12 13 14 15 17 18 19 20 21 22,
[183]	48.7	  1 2 5 6 7 8 9 10 11 12 13 14 15 16 17 18 19 20 21 22,
[184]	0.7	  1 2 3 4 5 6 7 8 9 10 11 12 13 14 15 16 17 18 19 22,
[185]	2.6	  1 2 3 4 5 6 7 8 9 10 11 12 13 14 15 16 17 18 19,
[186]	4.1	  1 2 3 4 5 6 7 8 9 10 11 12 13 14 15 16 17 18,
[187]	3.9	  1 2 16 22,
[188]	17.5	  1 2 3 4 5 6 7 8 9 10 15 16 19 20 21 22,
[189]	2.5	  1 2 16 19 20 21 22,
[190]	0.1	  1 2 7 8 9 15 16 17 19 20 21 22,
[191]	9.3	  1 2 7 8 9 15 16 17 18 19 20 21 22,
[192]	4.7	  1 2 3 4 5 6 7 8 9 10 11 12 15 16 17 18 19 20 21 22,
[193]	2.6	  1 2 8 9 11 12 13 15 16 17 18 19 20 21 22,
[194]	20.0	  1 2 8 9 11 12 13 14 15 16 17 18 19 20 21 22,
[195]	2.7	  1 2 8 11 12 13 14 15 16 17 18 19 20 21 22,
[196]	9.6	  1 2 5 8 9 11 12 13 14 15 16 17 18 19 20 21 22,
[197]	15.0	  1 2 3 4 5 7 8 9 11 12 13 14 15 16 17 18 19 20 21 22,
[198]	6.3	  1 2 3 4 5 6 8 10 11 12 13 14 15 16 17 18 19 20 21 22,
[199]	3.0	  1 2 8 9 15 16 17 18 19 20 21 22,
[200]	0.9	  1 2 15 16 18 19 20 21 22,
[201]	7.7	  1 2 11 13,
[202]	1.2	  1 2 5 9 11 12 13 14 15 16 17 18 19 20 21 22,
[203]	3.6	  1 2 5 11 12 13 14 15 16 17 18 19 20 21 22,
[204]	8.6	  1 2 3 4 5 11 12 13 14 21 22,
[205]	0.9	  1 2 3 4 5 6 7 10 11 12 13 14 16 21 22,
[206]	24.9	  1 2 3 4 5 6 7 10 11 12 13 14 21 22,
[207]	1.2	  1 2 3 4 5 6 7 8 9 10 11 12 13 14 17 18 21,
[208]	0.6	  1 2 3 4 5 6 7 8 9 10 11 12 13 14 17 18 19 21,
[209]	0.8	  1 3 4 5 6 7 8 9 10 11 12 13 15 16 17 18 19 20 21 22,
[210]	2.0	  1 3 4 5 6 7 8 9 10 12 13 15 16 17 18 19 20 21 22,
[211]	2.8	  1 3 4 5 6 7 8 9 10 15 16 19 20 21 22,
[212]	8.7	  1 2 3 4 5 6 7 8 9 10 13 15 16 17 18 19 20 21 22,
[213]	2.0	  1 2 3 4 5 6 7 8 9 10 16 21 22,
[214]	0.0	  1 2 3 4 5 6 7 8 9 10 11 14 16 21 22,
[215]	3.7	  1 2 11 14,
[216]	8.2	  1 2 11 12 13 14 18 21 22,
[217]	2.7	  1 2 11 12 13 14 18,
[218]	10.5	  1 2 11 12 13 14 17 18,
[219]	12.6	  1 2 3 4 5 6 7 8 10 11 12 13 14 17 18 19 20 21 22,
[220]	4.6	  1 2 3 4 5 6 7 8 10 11 12 13 14 15 17 18 19 20 21 22,
[221]	15.2	  1 2 3 4 5 6 10 11 12 13 14 15 17 18 19 20 21 22,
[222]	2.4	  1 2 9 11 12 13 14 15 16 17 18 19 20 22,
[223]	13.5	  1 2 4 6 8 9 11 12 13 14 15 16 17 18 19 20 21 22,
[224]	16.8	  1 2 7 8 9 11 12 13 14 15 16 17 18 19 20 21 22,
[225]	0.8	  1 2 7 8 9 10 11 12 13 14 15 16 17 18 19 20 22,
[226]	2.0	  1 2 8 9 15 16 17 18 19 20,
[227]	0.7	  1 2 7 8 9 10 15 16 17 18 19 20 21,
[228]	0.0	  1 2 7 8 9 15 16 17 18 19 20 21,
[229]	0.6	  1 2 4 5 7 8 9 10 15 16 17 18 19 20 21 22,
[230]	2.7	  1 2 7 8 9 10 11 14 15 16 17 18 19 20 21 22,
[231]	0.3	  1 2 11 14 21 22,
[232]	1.0	  1 2 11 13 14 18 21 22,
[233]	4.1	  1 2 6 8 9 11 12 13 14 15 16 17 18 19 20 21 22,
[234]	1.5	  1 2 3 6 11 12 13 14 15 16 17 18 19 20 21 22,
[235]	2.8	  1 2 3 4 5 6 11 12 13 14 17 18 21 22,
[236]	1.8	  1 3 4 5 6 11 12 13 14 21 22,
[237]	1.8	  1 3 4 5 6 7 10 11 12 13 14 21 22,
[238]	8.0	  1 21,
[239]	15.2	  1 2 9 11 12 13 14 15 16 17 18 19 20 21 22,
[240]	1.0	  1 2 5 21 22,
[241]	2.0	  1 2 3 5 21 22,
[242]	4.4	  1 2 3 4 5 12 13 21 22,
[243]	5.8	  1 2 3 4 5 6 7 10 11 12 13 14 15 17 18 19 20 21 22,
[244]	2.9	  1 2 3 4 5 6 7 8 9 10 11 12 13 14 17 18 20 21 22,
[245]	0.2	  1 2 3 4 5 6 7 8 9 10 11 12 13 14 16 17 18 20 21 22,
[246]	10.9	  1 2 3 4 5 6 7 8 9 10 11 12 13 15 16 21 22,
[247]	1.1	  1 2 3 4 5 6 7 8 9 10 15 16 21 22,
[248]	8.4	  1 2 3 4 5 6 7 8 9 10 11 12 13 15 16 19 20 21 22,
[249]	0.4	  1 2 3 4 5 6 7 8 9 10 11 14 15 16 17 18 19 20 21,
[250]	4.3	  1 2 7 8 10 15 16 17 18 19 20 21 22,
[251]	22.3	  1 2 3 4 5 6 7 8 9 10 12 13 15 16 17 18 19 20 21 22,
[252]	3.3	  1 2 12 13,
[253]	6.3	  1 2 3 4 6 11 12 13 14 21 22,
[254]	3.7	  1 2 3 4 5 6 7 8 9 11 12 13 14 16 21 22,
[255]	0.1	  1 15 16 21 22,
[256]	0.3	  1 16 21 22,
[257]	9.3	  1 2 3 4 5 6 7 8 9 10 11 13 15 16 17 18 19 20 21 22,
[258]	5.9	  1 2 15 16 21 22,
[259]	1.0	  1 2 7 8 9 10 12 14 15 16 17 18 19 20 21 22,
[260]	0.8	  1 2 12 14 15 16 17 18 19 20 21 22,
[261]	0.2	  1 2 3 4 5 6 7 8 9 10 11 12 13 14 17 18 19 20,
[262]	0.1	  1 2 3 4 5 12 13 14 21 22,
[263]	2.8	  1 2 3 4 5 6 9 11 12 13 14 21 22,
[264]	11.3	  1 2 3 4 5 6 7 8 9 10 11 12 13 14 15 16 18 20 21 22,
[265]	5.6	  1 2 6 7 8 9 10 11 12 13 14 15 16 17 18 19 20,
[266]	0.8	  1 2 3 6 7 8 9 10 11 12 13 14 15 16 17 18 19 20,
[267]	6.2	  1 2 3 4 6 7 8 9 10 11 12 13 14 15 16 17 18 19 20,
[268]	1.0	  1 2 9 14 15 16 17 18 19 20 21 22,
[269]	3.7	  1 2 3 4 6 7 8 9 10 11 14 15 16 17 18 19 20 21 22,
[270]	3.8	  1 2 6 7 8 9 10 11 14 15 16 17 18 19 20 21 22,
[271]	1.0	  1 2 6 7 8 9 10 11 13 14 15 16 17 18 19 20 21 22,
[272]	7.5	  1 2 11 12 13 14 15 16 17 19 20 21 22,
[273]	5.4	  1 2 3 4 5 11 12 13 14 15 16 17 19 20 21 22,
[274]	0.0	  1 2 3 4 5 6 7 8 9 10 11 12 13 14 16 18 20 21 22,
[275]	1.5	  1 12 13 14 21 22,
[276]	4.8	  1 2 13 14 21 22,
[277]	2.1	  1 2 15 16 22,
[278]	1.8	  1 2 15 16 19 20 22,
[279]	0.6	  1 2 3 4 5 6 7 8 9 10 11 15 16 17 18 19 20,
[280]	4.2	  1 2 3 4 5 6 7 8 9 10 11 12 13 16 21 22,
[281]	1.4	  1 2 7 8 9 16 21 22,
[282]	0.0	  1 2 9 16 21 22,
[283]	2.1	  1 16,
[284]	1.1	  1 15 16,
[285]	3.9	  1 2 3 4 5 6 7 8 9 10 13 15 16 19 20 21 22,
[286]	0.3	  1 2 9 15 16 17 19 20 21 22,
[287]	2.3	  1 2 9 15 16 17 18 19 20 21 22,
[288]	1.7	  1 2 7 8 9 14 15 16 17 18 19 20 21 22,
[289]	1.3	  1 2 3 6 7 8 9 10 11 14 15 16 17 18 19 20 21 22,
[290]	0.0	  1 2 11 14 15 16 17 18 19 20 22,
[291]	0.3	  1 2 11 14 15 16 17 18 19 20,
[292]	0.2	  1 2 3 6 7 8 9 10 11 12 14 15 16 17 18 19 20 21 22,
[293]	0.5	  1 2 6 7 8 9 10 11 12 14 15 16 17 18 19 20 21 22,
[294]	2.9	  1 2 3 4 5 9 11 12 13 14 15 16 17 18 19 20 21 22,
[295]	4.2	  1 2 10 11 12 13 14 15 16 17 18 19 20 21 22,
[296]	1.8	  1 2 3 4 5 6 8 11 12 13 14 15 16 17 18 19 20 21 22,
[297]	3.6	  1 2 3 4 5 6 7 8 9 11 12 13 14 17 18 21 22,
[298]	1.6	  1 2 6 7 8 9 10 14 15 16 17 18 19 20 21 22,
[299]	0.1	  1 2 8 9 14 15 16 17 18 19 20 21 22,
[300]	0.2	  1 3 4 5 11 12 13 14,
[301]	5.5	  1 3 4 5 6 11 12 13 14,
[302]	1.0	  1 2 3 4 5 6 7 8 9 10 11 12 13 14,
[303]	0.4	  1 2 3 4 5 6 7 8 9 10 11 12 13 14 16 21,
[304]	0.8	  1 2 3 4 5 6 7 8 9 10 11 12 13 14 16,
[305]	6.1	  1 3 4 5 6 7 8 9 10 11 12 13 14 15 16,
[306]	1.1	  1 3 4 5 6 7 8 9 10 11 12 14 15 16 17 18 19 20 21 22,
[307]	4.7	  1 2 13 22,
[308]	1.1	  1 2 3 6 11 12 13 14 21 22,
[309]	0.7	  1 2 3 6 11 12 13 14,
[310]	0.2	  1 2 3 4 5 6 8 9 11 12 13 14,
[311]	0.2	  1 3 4 5 6 7 8 9 10 11 12 15 16 17 18 19 20,
[312]	0.0	  1 2 8 9 10 15 16 17 18 19 20,
[313]	0.2	  1 2 3 4 5 6 7 8 9 10 15 16 17 18 19 20 21,
[314]	2.1	  1 2 14 17 18 19 20 21 22,
[315]	0.0	  1 2 10 12 13 14 15 16 17 18 19 20 21 22,
[316]	4.7	  1 2 12 13 14 17 18 19 20 21 22,
[317]	1.2	  1 2 8 9 10 11 12 13 14 15 16 17 18 19 20 21 22,
[318]	0.5	  1 2 3 4 5 10 11 12 13 14 15 16 17 18 19 20 21 22,
[319]	3.4	  1 2 3 4 5 6 7 11 12 13 14 21 22,
[320]	1.1	  1 3 4 5 6 7 8 9 10 16 21 22,
[321]	4.6	  1 3 4 5 21 22,
[322]	4.4	  1 2 3 4 5 21 22,
[323]	1.2	  1 2 3 4 5 6 7 8 9 10 11 13 14 15 16 19 20 21 22,
[324]	6.0	  1 2 3 4 5 6 7 8 10 11 12 13 14 21 22,
[325]	6.3	  1 2 3 5 11 12 13 14 21 22,
[326]	14.0	  1 2 3 4 5 6 7 10 11 12 13 14 17 18 19 20 21 22,
[327]	3.2	  1 2 6 7 8 9 10 11 12 13 14 15 16 17 18 19 20 21,
[328]	1.5	  1 2 3 4 6 7 8 9 10 11 12 13 14 15 16 17 18 19 20 21,
[329]	4.8	  1 3 4 5 6 7 8 9 10 14 15 16 17 18 19 20 21 22,
[330]	10.8	  1 3 4 5 6 7 8 9 10 15 16 17 18 19 20 21 22,
[331]	3.6	  1 2 12 13 22,
[332]	1.2	  1 2 3 4 5 6 7 8 9 11 12 13 14 18 21 22,
[333]	1.6	  1 2 3 4 7 10 11 12 13 14 15 16 17 18 19 20 21 22,
[334]	1.2	  1 2 4 5 7 8 9 11 12 13 14 15 16 17 18 19 20 21 22,
[335]	0.6	  1 2 4 5 11 12 13 14 15 16 17 18 19 20 21 22,
[336]	1.0	  1 2 3 4 5 6 7 8 9 10 11 12 13 14 15 16 22,
[337]	2.5	  1 2 3 4 5 6 7 8 9 10 11 12 13 14 15 16,
[338]	4.5	  1 2 11 12 13 14 17 18 19 21 22,
[339]	0.0	  1 2 3 11 12 13 14 15 17 18 19 20 21 22,
[340]	1.4	  1 2 3 4 5 6 7 8 9 10 11 12 13 14 15 16 17 21 22,
[341]	0.6	  1 3 4 5 6 7 8 9 10 11 12 13 14 15 16 20,
[342]	0.0	  1 2 3 4 6 11 14 15 16 17 18 19 20 21 22,
[343]	0.1	  1 2 3 4 5 6 11 13 14 15 16 17 18 19 20 21 22,
[344]	0.1	  1 2 4 6 11 13 14 15 16 17 18 19 20 21 22,
[345]	0.3	  1 2 3 5 7 8 9 10 11 12 13 14 17 18 21 22,
[346]	2.2	  1 2 3 5 7 8 9 10 11 12 13 14 21 22,
[347]	1.9	  1 2 3 4 5 7 8 9 10 11 12 13 14 21 22,
[348]	4.6	  1 2 3 4 5 7 8 9 10 11 12 13 15 16 17 18 19 20 21 22,
[349]	0.0	  1 2 3 4 5 6 7 10 11 15 16 17 18 19 20 21 22,
[350]	0.3	  1 2 11 12 13 15 16 17 18 19 20 21 22,
[351]	0.2	  1 2 4 5 6 8 9 11 12 13 14 15 16 17 18 19 20 21 22,
[352]	0.2	  1 2 7 8 9 11 12 13 14 15 16 17 18 21 22,
[353]	0.3	  1 2 3 5 7 8 9 10 11 12 13 14 15 16 17 18 21 22,
[354]	0.0	  1 2 3 5 7 8 9 10 11 12 13 14 15 16 17 21 22,
[355]	0.1	  1 3 4 5 6 7 8 9 10 15 16 18 19 20 21 22,
[356]	3.2	  1 2 3 4 5 6 7 8 9 10 11 15 16 18 19 20 21 22,
[357]	2.3	  1 2 11 12 13 14 17 21 22,
[358]	1.1	  1 2 11 12 13 14 17,
[359]	0.4	  1 2 3 4 5 6 7 10 11 12 13 14 16 17 18 19 20 21 22,
[360]	3.4	  1 2 9 11 12 13 14 15 16 17 18 19 20,
[361]	9.3	  1 2 8 9 11 12 13 14 15 16 17 18 19 20,
[362]	0.9	  1 2 18,
[363]	0.1	  1 2 3 5 7 8 9 10 12 13 14 15 16 17 18 19 20 21 22,
[364]	0.8	  1 3 4 5 6 7 8 9 10 11 12 13 14 15 16 20 21 22,
[365]	1.1	  1 3 4 5 6 7 8 9 10 11 12 13 14 15 16 17 19 20 21 22,
[366]	4.1	  1 2 5 7 8 9 10 15 16 17 18 19 20 21 22,
[367]	0.9	  1 2 4 6 8 9 10 11 12 13 14 15 16 17 18 19 20 21 22,
[368]	1.4	  1 2 3 4 6 11 12 13 14,
[369]	0.5	  1 2 3 4 5 6 7 11 12 13 14 17 18 19 20 21 22,
[370]	1.8	  1 2 3 4 5 13 21 22,
[371]	0.7	  1 2 5 13 21 22,
[372]	1.6	  1 2 13,
[373]	3.7	  1 2 3 4 5 6 7 8 9 10 15 16 18 19 20 21 22,
[374]	5.9	  1 2 11 12 13 22,
[375]	4.5	  1 11 12 13,
[376]	0.0	  1 2 3 4 6 11 12 13 14 17 21 22,
[377]	0.7	  1 2 3 4 5 6 7 8 10 11 12 13 14 17 18 21 22,
[378]	0.6	  1 2 3 4 5 6 7 10 11 12 13 14 17 18 21 22,
[379]	1.3	  1 2 8 9 11 12 13 14 15 16 17 18 19 20 22,
[380]	0.8	  1 2 3 4 5 6 7 10 21 22,
[381]	4.8	  1 2 3 4 5 6 7 8 9 10 11 12 13 21 22,
[382]	1.0	  1 2 3 4 5 6 7 8 10 11 12 13 21 22,
[383]	1.5	  1 2 3 4 5 6 7 10 11 12 13 14 15 16 17 19 20 21 22,
[384]	2.5	  1 2 4 6 7 8 9 10 11 12 13 14 15 16 17 18 19 20,
[385]	4.3	  1 2 13 14 15 16 17 18 19 20 21 22,
[386]	1.3	  1 2 12 13 14 15 17 18 19 20 21 22,
[387]	0.4	  1 2 12 13 14 17 19 20 21 22,
[388]	3.6	  1 2 3 4 5 6 11 12 13 14 17 19 20 21 22,
[389]	0.2	  1 2 3 4 6 9 11 12 13 14 15 16 17 18 19 20 21 22,
[390]	2.1	  1 2 3 4 5 6 7 10 11 12 13 14 20 21 22,
[391]	2.6	  1 2 3 4 5 6 7 8 9 10 11 12 13 14 16 20 21 22,
[392]	2.4	  1 2 3 4 5 8 9 11 12 13 14 15 16 17 18 19 20 21 22,
[393]	0.0	  1 8 9,
[394]	0.1	  1 7 8 9,
[395]	0.6	  1 2 3 4 6 7 8 9 10 11 12 14 15 16 17 18 19 20 21 22,
[396]	4.7	  1 2 3 4 5 6 7 8 9 10 11 12 13 15 16 20 21 22,
[397]	0.5	  1 2 3 4 5 6 7 8 9 10 11 12 13 14 18 21,
[398]	0.5	  1 2 3 4 5 6 7 8 9 10 11 12 13 14 17 18 19 20 21,
[399]	0.1	  1 2 3 4 5 6 7 8 9 10 11 12 13 14 15 17 18 19 20 21,
[400]	0.3	  1 2 12 14 17 18 19 20 21 22,
[401]	2.1	  1 2 15 16 17 18 19 20 22,
[402]	2.1	  1 2 7 8 10 14 15 16 17 18 19 20 21 22,
[403]	2.4	  1 2 4 6 9 11 12 13 14 15 16 17 18 19 20 21 22,
[404]	4.6	  1 2 3 4 5 6 7 10 11 12 13 14 15 16 19 20 21 22,
[405]	2.4	  1 2 3 4 5 6 7 10 11 12 13 14 15 16 20 21 22,
[406]	0.2	  1 2 3 4 5 6 7 8 10 11 12 13 14 15 16 20 21 22,
[407]	3.3	  1 2 3 4 5 7 10 11 12 13 14 15 16 17 18 19 20 21 22,
[408]	1.1	  1 3 4 5 6 7 8 9 11 12 13 14 21 22,
[409]	0.8	  1 3 4 5 6 7 8 9 10 11 12 13 14 18 21 22,
[410]	0.5	  1 2 11 12 13 14 15 17 18 21 22,
[411]	2.0	  1 2 3 4 5 6 11 13 21 22,
[412]	0.1	  1 2 3 4 5 6 7 10 11 12 13 14 15 16 17 18 20 21 22,
[413]	0.0	  1 2 3 4 5 6 7 8 10 11 12 13 14 15 16 17 18 20 21 22,
[414]	0.3	  1 3 4 5 6 7 8 9 10 21 22,
[415]	1.5	  1 2 3 4 5 6 7 8 9 10 16 19 20 21 22,
[416]	4.1	  1 3 4 5 6 7 8 9 10 12 13 14 15 16 17 18 19 20 21 22,
[417]	1.4	  1 2 11 12,
[418]	4.5	  1 2 3 4 5 6 7 8 10 11 12 13 14 18 21 22,
[419]	0.7	  1 2 3 4 5 6 7 8 9 10 11 13 15 16 21 22,
[420]	0.2	  1 2 3 4 5 6 7 8 9 10 11 13 15 16 20 21 22,
[421]	0.2	  1 2 4 7 8 9 10 15 16 17 18 19 20 21 22,
[422]	1.5	  1 2 4 5 7 8 9 10 12 13 14 15 16 17 18 19 20 21 22,
[423]	1.2	  1 2 6 11 12 13 14 15 16 17 18 19 20,
[424]	1.1	  1 2 3 6 10 11 12 13 14 15 16 17 18 19 20 21 22,
[425]	0.7	  1 2 3 4 5 6 8 9 11 12 13 14 15 16 17 18 19 20,
[426]	0.3	  1 2 10 14 15 16 17 18 19 20 21 22,
[427]	0.9	  1 14,
[428]	0.0	  1 2 10 11 14 15 16 17 18 19 20 21 22,
[429]	1.7	  1 2 11 14 15 16 17 18 19 20 21 22,
[430]	2.3	  1 2 6 11 12 13 14,
[431]	1.6	  1 3 4 5 6 7 8 9 11 12 13 14,
[432]	1.8	  1 2 3 4 5 6 7 8 9 10 11 12 13 14 15 17 18 20 21 22,
[433]	4.7	  1 2 11 12 13 14 15 16 17 18 19 20,
[434]	0.5	  1 2 14 15 16 17 18 19 20,
[435]	7.3	  1 2 15 16 17 18 19 20,
[436]	0.7	  1 2 15 16 17 19 20,
[437]	0.1	  1 2 3 5 7 8 9 11 12 13 14 15 16 17 18 19 20 21 22,
[438]	0.8	  1 2 7 8 9 15 16 19 20 21 22,
[439]	1.5	  1 2 7 8 9 10 12 13 14 15 16 17 18 19 20 21 22,
[440]	0.9	  1 2 3 4 5 11 12 13 14 17 18 19 20 21 22,
[441]	3.8	  1 2 17 18 19 20 21 22,
[442]	2.8	  1 2 3 4 5 7 8 10 11 12 13 14 15 16 17 18 19 20 21 22,
[443]	0.7	  1 3 4 5 11 12 13 14 21 22,
[444]	0.1	  1 2 7 12 13 14 15 16 17 18 19 20 21 22,
[445]	0.3	  1 2 7 14 15 16 17 18 19 20 21 22,
[446]	0.6	  1 2 3 4 5 6 10 11 12 13 14 15 16 17 18 19 20 22,
[447]	1.0	  1 2 3 5 12 13 21 22,
[448]	2.5	  1 2 3 4 5 6 9 11 12 13 14 15 17 18 19 20 21 22,
[449]	0.3	  1 2 4 6 7 8 9 10 11 12 13 14 15 16 17 18 19 20 21,
[450]	2.5	  1 2 6 11 12 13 14 17 18 19 20 21 22,
[451]	1.1	  1 2 16 17 18 19 20 21 22,
[452]	0.4	  1 2 11 12 13 14 16 21 22,
[453]	4.2	  1 2 3 4 5 11 12 13 21 22,
[454]	0.4	  1 3 4 5,
[455]	0.0	  1 2 3 4 5 6 7 8 9 10 11 12 13 14 18 20 21 22,
[456]	0.1	  1 3 4 5 6 7 8 9 10 12 14 15 16 17 18 19 20,
[457]	0.8	  1 2 3 4 5 6 7 8 9 10 11 15 16 21 22,
[458]	0.8	  1 3 4 6 7 8 9 10 11 12 13 14 15 16 17 18 19 20,
[459]	0.9	  1 3 4 5 6 7 8 9 10 11 12 13 14 15 16 21 22,
[460]	1.3	  1 2 14 18 21 22,
[461]	1.2	  1 2 3 4 6 7 8 9 10 14 15 16 17 18 19 20 21 22,
[462]	0.5	  1 2 3 4 5 6 7 8 9 10 11 12 13 15 16 17 18 19 20 21,
[463]	0.0	  1 2 5 6 11 12 13 14 15 16 17 18 19 20 21 22,
[464]	0.7	  1 2 3 4 7 8 9 10 14 15 16 17 18 19 20 21 22,
[465]	0.8	  1 12 13 14,
[466]	2.2	  1 2 3 4 7 8 9 10 11 12 13 14 15 16 17 18 19 20 21 22,
[467]	1.9	  1 2 4 7 8 9 10 11 12 13 14 15 16 17 18 19 20 21 22,
[468]	0.9	  1 2 3 4 5 6 9 11 12 13 14 17 19 20 21 22,
[469]	3.0	  1 2 3 4 5 6 9 11 12 13 14,
[470]	1.2	  1 2 3 4 5 6 7 8 9 10 11 12 13 14 15 16 17 18 22,
[471]	0.0	  1 2 3 4 5 6 7 8 9 11 12 13 14 15 21 22,
[472]	0.9	  1 2 3 4 5 6 11 12 13 14 15 16 19 20 21 22,
[473]	1.1	  1 2 3 6 7 10 11 12 13 14 15 16 17 18 19 20 21 22,
[474]	3.1	  1 2 6 7 8 10 11 12 13 14 15 16 17 18 19 20 21 22,
[475]	4.4	  1 2 3 4 5 6 7 8 9 10 11 15 16 19 20 21 22,
[476]	0.7	  1 2 3 4 5 6 7 8 9 10 11 16 21 22,
[477]	0.1	  1 2 11 12 13 14 18 19 20 21 22,
[478]	2.5	  1 2 3 4 5 6 7 8 9 10 11 12 13 14 20 21 22,
[479]	0.5	  1 2 14 16 17 18 19 20 21 22,
[480]	0.2	  1 2 14 21,
[481]	0.1	  1 12 14,
[482]	0.2	  1 2 9 10 11 12 13 14 15 16 17 18 19 20 21 22,
[483]	0.1	  1 2 6 9 10 11 12 13 14 15 16 17 18 19 20 21 22,
[484]	0.0	  1 2 3 4 5 6 7 11 12 13 14 17 18 19 21 22,
[485]	0.0	  1 2 3 4 5 6 7 11 12 13 14 18 21 22,
[486]	1.3	  1 2 3 4 5 6 7 8 9 10 11 12 13 14 15 17 18 19 21 22,
[487]	0.4	  1 3 4 5 6 7 8 9 10 11 12 13 14 15,
[488]	0.2	  1 2 4 6 7 8 9 10 11 13 14 15 16 17 18 19 20 21 22,
[489]	1.0	  1 2 7 8 9 10 11 13 14 15 16 17 18 19 20 21 22,
[490]	0.3	  1 2 9 11 13 14 15 16 17 18 19 20 21 22,
[491]	0.9	  1 2 18 21 22,
[492]	1.1	  1 2 3 4 5 6 7 8 9 10 11 12 13 14 21,
[493]	1.1	  1 2 11 12 13 14 17 18 19 20,
[494]	0.7	  1 2 6 7 8 9 10 11 12 13 14 15 16 17 18 19 20 22,
[495]	0.6	  1 2 12 13 17 18 19 20 21 22,
[496]	1.2	  1 2 3 4 5 6 11 12 13 14 17 18 19 21 22,
[497]	0.7	  1 2 3 4 5 6 11 12 13 14 18 21 22,
[498]	5.1	  1 2 3 4 5 6 7 8 9 11 12 13 14 17 18 19 21 22,
[499]	0.3	  1 2 3 4 5 6 9 11 12 13 14 15 16 17 18 19 20 22,
[500]	0.3	  1 2 3 4 5 6 11 12 13 14 15 16 17 18 19 20 22,
[501]	0.3	  1 2 3 5 7 8 9 10 11 12 13 14 15 16 21 22,
[502]	1.2	  1 2 3 4 5 7 8 9 10 11 12 13 14 15 16 17 19 20 21 22,
[503]	0.0	  1 2 3 4 5 7 8 9 10 11 12 13 14 15 16 20 21 22,
[504]	0.2	  1 2 3 4 5 7 8 9 10 11 12 13 14 16 21 22,
[505]	0.0	  1 2 3 4 5 7 8 9 10 21 22,
[506]	0.2	  1 3 4 5 7 8 9 10 21 22,
[507]	0.0	  1 2 3 4 5 6 7 8 9 10 11 13 21 22,
[508]	0.0	  1 2 3 4 5 6 7 8 9 10 11 12 13 18 21 22,
[509]	0.1	  1 3 4 5 6 7 8 9 10 11 12 13 14 15 16 17 18 20,
[510]	1.2	  1 2 11 12 13 14 17 18 22,
[511]	0.2	  1 2 17 19 20 21 22,
[512]	2.3	  1 2 3 4 5 7 8 9 10 14 15 16 17 18 19 20 21 22,
[513]	0.2	  1 2 11 12 14,
[514]	0.7	  1 2 4 6 7 8 10 11 12 13 14 15 16 17 18 19 20 21 22,
[515]	0.4	  1 2 4 6 7 10 11 12 13 14 15 16 17 18 19 20 21 22,
[516]	0.7	  1 2 3 4 5 6 7 8 9 10 11 12 13 14 19 20 21 22,
[517]	0.7	  1 2 3 4 5 6 7 8 9 10 11 12 13 14 15 16 17 18 19 21,
[518]	0.1	  1 2 11 12 13 17 21 22,
[519]	1.7	  1 2 4 6 7 8 9 11 12 13 14 15 16 17 18 19 20 21 22,
[520]	0.0	  1 2 3 4 5 6 7 8 9 10 11 14 15 16 17 18 19 20 22,
[521]	4.5	  1 2 3 4 5 6 21 22,
[522]	0.0	  1 2 3 4 5 6 11 12 13 14 15 19 20 21 22,
[523]	0.8	  1 2 20 21 22,
[524]	0.0	  1 2 3 4 5 8 9 11 12 13 15 16 17 18 19 20 21 22,
[525]	0.0	  1 2 4 5 8 9 11 12 13 15 16 17 18 19 20 21 22,
[526]	0.0	  1 2 4 8 9 11 12 13 15 16 17 18 19 20 21 22,
[527]	0.0	  1 2 11 12 13 17 19 20 21 22,
[528]	0.1	  1 2 7 8 11 12 13 14 15 16 17 18 19 20 21 22,
[529]	0.5	  1 2 3 4 5 6 7 9 10 11 12 13 14 21 22,
[530]	0.5	  1 2 3 4 5 6 7 8 9 10 11 14 15 16 17 18 19 20,
[531]	0.7	  1 12 13 21 22,
[532]	0.8	  1 3 4 5 6 7 8 10 11 12 13 14 21 22,
[533]	0.6	  1 2 3 4 5 6 7 8 9 11 12 13 14 16 17 18 19 20 21 22,
[534]	0.4	  1 2 3 4 5 6 11 12 13 14 16 17 18 19 20 21 22,
[535]	0.0	  1 2 3 4 5 6 7 8 10 11 12 13 14 15 16 21 22,
[536]	0.8	  1 2 12 13 14 15 16 17 19 20 21 22,
[537]	0.7	  1 2 13 14 15 16 17 19 20 21 22,
[538]	1.2	  1 2 15 16 17 19 20 22,
[539]	2.2	  1 2 9 15 16 17 18 19 20,
[540]	0.3	  1 2 7 8 9 10 13 14 15 16 17 18 19 20 21 22,
[541]	0.1	  1 2 3 4 5 6 7 8 9 10 11 12 15 16 17 18 19 20,
[542]	0.1	  1 2 3 6 7 8 9 10 11 15 16 17 18 19 20 21 22,
[543]	0.4	  1 2 3 4 5 6 7 8 9 10 11 12 14 15 16 17 18 19 20,
[544]	0.8	  1 2 13 15 16 17 18 19 20 21 22,
[545]	0.6	  1 2 3 6 11 12 13 14 17 18 19 20 21 22,
[546]	4.2	  1 2 3 4 6 11 12 13 14 17 18 19 20 21 22,
[547]	0.3	  1 15 16 17 18 19 20,
[548]	0.4	  1 2 7 8 9 10 15 16 17 18 19 20,
[549]	0.3	  1 2 13 19 20 21 22,
[550]	0.8	  1 2 11 12 13 14 17 18 19,
[551]	4.3	  1 2 3 4 5 6 9 11 12 13 14 17 18 19 20 21 22,
[552]	1.1	  1 3 4 5 6 7 8 9 10 15 16 21 22,
[553]	0.3	  1 2 3 4 5 6 7 8 9 11 12 13 15 16 17 18 19 20 21 22,
[554]	0.1	  1 2 10 11 12 13 14 15 16 17 18 19 20 22,
[555]	2.1	  1 2 3 4 5 6 13 21 22,
[556]	3.3	  1 2 3 4 5 6 10 11 12 13 14 17 18 19 20 21 22,
[557]	1.8	  1 2 15 16,
[558]	0.1	  1 2 9 15 16,
[559]	1.0	  1 2 3 4 5 6 7 8 9 10 11 12 13 14 15 16 18 19 21 22,
[560]	1.7	  1 2 3 4 6 11 12 13 14 15 17 18 19 20 21 22,
[561]	0.1	  1 3 4 6 21 22,
[562]	0.2	  1 3 4 5 6 7 8 9 10 11 14 15 16 17 18 19 20,
[563]	0.1	  1 2 8 15 16 17 18 19 20 21 22,
[564]	0.4	  1 2 3 4 5 6 7 9 10 11 12 13 14 15 16 17 19 20 21 22,
[565]	0.6	  1 2 3 4 11 12 13 14 15 16 17 18 19 20 21 22,
[566]	0.9	  1 2 12 13 14 17 18 19 21 22,
[567]	1.3	  1 2 3 4 5 6 7 8 9 11 12 13 14 15 16 17 19 20 21 22,
[568]	1.1	  1 2 3 4 5 6 7 8 9 10 11 12 13 14 15 16 17 18 21,
[569]	0.2	  1 2 12 13 17 19 20 21 22,
[570]	0.1	  1 2 3 4 5 7 8 9 10 11 12 13 14 15 17 18 19 20 21 22,
[571]	0.0	  1 2 3 4 6 15 16 17 18 19 20 21 22,
[572]	0.6	  1 2 3 4 5 6 15 16 17 18 19 20 21 22,
[573]	0.5	  1 2 3 4 5 6 7 10 15 16 17 18 19 20 21 22,
[574]	0.1	  1 2 3 4 5 6 7 9 10 15 16 17 18 19 20 21 22,
[575]	0.7	  1 3 4 5 6 7 8 9 10 11 14 15 16 17 18 19 20 21 22,
[576]	0.3	  1 2 15 16 20 22,
[577]	2.0	  1 2 14 15 16 19 20 21 22,
[578]	0.3	  1 14 21 22,
[579]	1.2	  1 2 5 6 8 9 11 12 13 14 15 16 17 18 19 20 21 22,
[580]	0.7	  1 3 4 5 6 7 8 9 10 11 12 13 14 17 18 21 22,
[581]	0.1	  1 2 4 5 7 8 9 10 14 15 16 17 18 19 20 21 22,
[582]	1.5	  1 2 5 7 8 9 10 14 15 16 17 18 19 20 21 22,
[583]	0.5	  1 2 14 15 16 17 19 20 21 22,
[584]	0.0	  1 2 11 14 15 16 20 21 22,
[585]	0.1	  1 2 11 14 16 21 22,
[586]	0.6	  1 2 11 13 14 15 16 17 19 20 21 22,
[587]	4.4	  1 2 5 7 8 9 10 12 13 14 15 16 17 18 19 20 21 22,
[588]	1.1	  1 2 6 11 12 13 14 15 17 18 19 20 21 22,
[589]	0.7	  1 2 3 4 5 6 7 8 10 11 12 13 14 18 19 20 21 22,
[590]	0.0	  1 2 7 8 9 15 16 17 21 22,
[591]	0.0	  1 2 5 7 8 9 10 15 16 17 18 19 21 22,
[592]	0.1	  1 2 3 5 7 8 9 10 15 16 21 22,
[593]	0.2	  1 2 11 21,
[594]	0.9	  1 2 6 11 12 13 14 21 22,
[595]	1.6	  1 2 12 13 14 17 18 21 22,
[596]	0.4	  1 2 4 6 7 8 9 10 14 15 16 17 18 19 20 21 22,
[597]	0.1	  1 2 3 4 5 6 7 8 9 11 12 13 14 20 21 22,
[598]	0.1	  1 2 3 4 5 6 7 8 9 11 12 13 14 16 19 20 21 22,
[599]	0.2	  1 2 4 5 6 11 12 13 14 15 16 17 18 19 20 21 22,
[600]	0.8	  1 2 3 7 8 9 10 11 12 13 14 15 16 17 18 19 20 21 22,
[601]	0.4	  1 2 3 5 6 11 12 13 14 21 22,
[602]	1.4	  1 2 3 4 5 6 7 10 11 12 13 14 18 21 22,
[603]	0.1	  1 2 4 7 8 9 10 12 13 14 15 16 17 18 19 20 21 22,
[604]	0.0	  1 2 4 7 8 9 10 13 14 15 16 17 18 19 20 21 22,
[605]	0.2	  1 2 3 4 5 7 8 9 10 13 14 15 16 17 18 19 20 21 22,
[606]	0.4	  1 3 4 5 7 8 9 10 15 16 17 18 19 20 21 22,
[607]	0.6	  1 2 3 5 7 8 9 10 15 16 17 18 19 20 21 22,
[608]	0.6	  1 2 11 13 14 17 18 19 20 21 22,
[609]	0.3	  1 2 5 7 8 9 10 12 14 15 16 17 18 19 20 21 22,
[610]	0.1	  1 2 12 14 17 18 19 21 22,
[611]	0.4	  1 2 12 14 17 18 21 22,
[612]	0.3	  1 2 6 8 10 11 12 13 14 15 16 17 18 19 20 21 22,
[613]	0.0	  1 3 4 5 6 7 9 11 12 13 14,
[614]	0.0	  1 2 3 4 5 6 7 8 9 11 12 13 14 15 17 18 19 20 21 22,
[615]	0.6	  1 3 4 5 6 7 8 9 10 11 12 13 14 16,
[616]	0.2	  1 3 4 5 6 7 8 9 10 11 12 13 14 15 16 17 19 20,
[617]	0.0	  1 2 4 5 6 11 12 13 14 21 22,
[618]	0.1	  1 2 4 6 11 12 13 14 17 18 19 20 21 22,
[619]	0.1	  1 2 3 4 5 6 7 8 10 11 12 13 14 16 17 18 19 20 21 22,
[620]	0.2	  1 2 14 15 17 18 19 20 21 22,
[621]	0.8	  1 2 6 8 9 10 11 12 13 14 15 16 17 18 19 20 21 22,
[622]	0.1	  1 2 3 4 5 6 7 8 9 10 11 12 13 14 16 18 19 21 22,
[623]	0.2	  1 2 7 9 10 14 15 16 17 18 19 20 21 22,
[624]	0.6	  1 2 13 14 22,
[625]	0.9	  1 2 12 13 14 22,
[626]	2.4	  1 2 3 4 5 6 12 13 21 22,
[627]	0.1	  1 2 3 4 5 6 7 10 12 13 21 22,
[628]	0.0	  1 2 3 4 5 6 7 8 10 12 13 21 22,
[629]	0.1	  1 2 3 4 6 7 8 9 10 15 16 17 18 19 20 21 22,
[630]	0.0	  1 2 4 5 11 12 13 14 21 22,
[631]	0.1	  1 2 7 15 16 17 18 19 20 21 22,
[632]	0.5	  1 2 7 11 12 13 14 15 16 17 18 19 20 21 22,
[633]	1.8	  1 2 11 12 13 14 21,
[634]	0.2	  1 2 5 11 12 13 14 15 16 17 19 20 21 22,
[635]	0.5	  1 2 5 11 12 13 14 21 22,
[636]	0.2	  1 2 3 4 5 7 11 12 13 14 15 16 17 18 19 20 21 22,
[637]	1.2	  1 2 3 4 5 6 7 8 9 10 11 12 13 14 17 18,
[638]	1.9	  1 3 4 5 6 7 8 9 10 11 12 13 14 17 18,
[639]	0.3	  1 3 4 5 6 7 8 9 10 11 12 13 14 17 18 19 20,
[640]	0.0	  1 2 4 6 11 14 15 16 17 18 19 20 21 22,
[641]	0.0	  1 2 8 12 13 14 15 16 17 18 19 20 21 22,
[642]	1.2	  1 2 3 4 5 7 8 9 10 15 16 19 20 21 22,
[643]	1.0	  1 2 3 4 5 6 7 8 9 10 11 12 13 14 17 19 20 21 22,
[644]	0.5	  1 2 12 13 14,
[645]	3.4	  1 2 3 4 5 6 11 12 13 14 22,
[646]	1.1	  1 2 3 4 5 6 8 9 11 12 13 14 15 17 18 19 20 21 22,
[647]	0.1	  1 2 11 12 13 15 16 17 19 20 21 22,
[648]	0.2	  1 2 3 5 7 8 10 11 12 13 14 15 16 17 18 19 20 21 22,
[649]	0.5	  1 2 3 4 5 6 9 11 12 13 14 22,
[650]	0.0	  1 2 3 4 5 6 8 9 11 12 13 14 15 16 17 19 20 21 22,
[651]	0.0	  1 2 3 4 5 6 8 9 11 12 13 14 21 22,
[652]	0.3	  1 2 3 4 5 6 7 8 9 10 11 15 16 18 21 22,
[653]	0.6	  1 2 3 4 5 6 7 8 9 10 11 12 13 15 16 18 21 22,
[654]	0.3	  1 2 3 4 6 7 8 9 10 11 13 14 15 16 17 18 19 20 21 22,
[655]	0.3	  1 2 3 4 5 6 7 8 9 10 11 12 13 14 18,
[656]	0.2	  1 2 3 4 5 6 7 8 9 10 11 12 13 14 17 18 19,
[657]	0.5	  1 13,
[658]	2.0	  1 2 7 8 9 10 11 12 13 14 15 16 17 18 19 20 21,
[659]	0.1	  1 11 12 13 14 17,
[660]	0.4	  1 2 3 6 7 8 9 10 11 12 13 14 15 16 17 18 19 20 21,
[661]	0.5	  1 6 11 12 13 14,
[662]	0.3	  1 2 3 4 5 6 7 8 9 11 12 13 14 21,
[663]	0.0	  1 2 3 4 5 6 7 10 11 12 13 14 18 20 21 22,
[664]	0.5	  1 2 3 4 5 6 7 8 9 10 15 16 17 19 20 21 22,
[665]	0.2	  1 2 11 13 14 21,
[666]	0.0	  1 2 3 4 5 6 7 10 11 12 13 14 21,
[667]	0.1	  1 2 4 5 12 13 21 22,
[668]	0.5	  1 2 3 4 21 22,
[669]	0.0	  1 2 3 4 15 16 19 20 21 22,
[670]	0.0	  1 2 4 15 16 19 20 21 22,
[671]	0.0	  1 2 4 15 16 17 19 20 21 22,
[672]	0.1	  1 2 3 4 5 6 7 8 10 15 16 17 18 19 20 21 22,
[673]	0.0	  1 2 3 4 5 6 7 8 10 12 13 15 16 17 18 19 20 21 22,
[674]	0.4	  1 3 4 5 6 7 8 9 10 11 12 13 21 22,
[675]	0.1	  1 2 7 8 9 10 16 21 22,
[676]	0.5	  1 2 7 10 15 16 19 20 21 22,
[677]	0.4	  1 2 4 6 11 12 13 14 15 16 17 18 19 20,
[678]	0.1	  1 2 3 4 6 11 12 13 14 15 16 17 18 19 20,
[679]	0.1	  1 2 3 4 5 6 8 9 11 12 13 14 15 16 17 18 19 20 22,
[680]	0.3	  1 2 3 4 5 6 7 8 9 10 11 12 13 14 15 16 21,
[681]	0.0	  1 2 8 9 12 13 14 15 16 17 18 19 20 21 22,
[682]	0.3	  1 2 3 4 5 6 7 8 11 12 13 21 22,
[683]	0.3	  1 2 3 4 5 6 7 11 12 13 21 22,
[684]	0.3	  1 2 3 4 5 6 7 8 11 12 13 14 21 22,
[685]	0.1	  1 2 3 4 5 7 8 9 10 16 21 22,
[686]	0.2	  1 2 3 4 5 7 8 9 10 15 16 21 22,
[687]	0.0	  1 2 4 5 6 10 11 12 13 14 15 16 17 18 19 20 21 22,
[688]	0.3	  1 2 11 12 13 14 17 18 21,
[689]	0.5	  1 2 11 21 22,
[690]	0.0	  1 2 3 4 5 6 7 8 10 11 12 13 14 15 16 17 18 21 22,
[691]	0.8	  1 2 19 21 22,
[692]	0.1	  1 2 7 8 9 15 16 18 19 20 21 22,
[693]	0.0	  1 2 16 18 19 20 21 22,
[694]	0.3	  1 2 12 13 15 17 18 19 20 21 22,
[695]	0.0	  1 3 5,
[696]	0.0	  1 2 3 4 5 7 8 9 21 22,
[697]	0.0	  1 3 4 5 6 11,
[698]	0.0	  1 2 3 4 5 6 7 8 9 10 11 12 15 16 18 21 22,
[699]	0.0	  1 3 4 5 6 11 12 13,
[700]	0.7	  1 2 4 8 9 11 12 13 14 15 16 17 18 19 20 21 22,
[701]	0.4	  1 2 3 4 11 12 13 14 21 22,
[702]	0.0	  1 3 4 5 6 7 9 10 11 12 13 14,
[703]	0.7	  1 2 3 4 5 6 7 10 11 12 13 14 19 20 21 22,
[704]	1.6	  1 11,
[705]	1.1	  1 2 3 5 11 12 13 21 22,
[706]	0.5	  1 2 8 9 11 12 13 14 15 16 17 18 19 20 21,
[707]	0.0	  1 2 3 4 6 7 8 9 11 12 13 14 15 16 17 18 19 20 21 22,
[708]	0.8	  1 2 5 12 13 21 22,
[709]	0.3	  1 2 14 22,
[710]	0.0	  1 2 11 14 15 16 17 19 20 21 22,
[711]	0.3	  1 2 3 4 6 7 8 9 10 11 12 13 14 15 16 17 18 19 20 22,
[712]	0.0	  1 3 4 5 6 8 9 10 11 12 13 14 15 16 17 18 19 20,
[713]	0.2	  1 2 3 4 5 6 8 9 10 11 12 13 14 15 16 17 18 19 20,
[714]	0.0	  1 2 7 15 16 21 22,
[715]	0.0	  1 2 7 16 21 22,
[716]	0.1	  1 2 7 21 22,
[717]	0.6	  1 2 15 16 17 18 19 20 21,
[718]	0.4	  1 11 12,
[719]	0.0	  1 11 12 13 14 15,
[720]	0.3	  1 2 11 12 13 14 15 16 17 18 19 21 22,
[721]	0.0	  1 2 7 8 9 11 12 13 14 15 16 18 21 22,
[722]	0.2	  1 2 7 8 9 10 11 12 13 14 15 16 17 18 21 22,
[723]	0.0	  1 2 3 4 5 6 19 20 21 22,
[724]	0.3	  1 2 3 4 5 6 7 11 12 13 14 15 16 17 18 19 20 21 22,
[725]	0.0	  1 2 3 4 5 6 7 16 19 20 21 22,
[726]	0.5	  1 3 4 5 6 7 21 22,
[727]	0.1	  1 2 3 4 5 6 7 10 11 14 15 16 17 18 19 20 21 22,
[728]	1.1	  1 2 3 4 5 6 7 10 14 15 16 17 18 19 20 21 22,
[729]	0.3	  1 2 3 4 5 6 7 10 15 16 19 20 21 22,
[730]	0.3	  1 2 3 4 5 6 7 8 9 10 11 12 13 14 18 19 21 22,
[731]	0.2	  1 3 4 5 6 7 8 9 10 11 12 13 14 15 16 17 18 20 21 22,
[732]	0.7	  1 3 4 5 6 7 8 9 10 11 12 13 14 15 16 17 18 21 22,
[733]	0.0	  1 2 3 4 5 6 10 11 12 13 14 21 22,
[734]	0.1	  1 2 3 4 5 7 8 9 11 12 13 15 16 17 18 19 20 21 22,
[735]	0.0	  1 2 3 4 5 7 8 9 12 13 15 16 17 18 19 20 21 22,
[736]	0.0	  1 19 20,
[737]	0.1	  1 2 19,
[738]	0.1	  1 2 7 8 10 15 16 17 18 19 20 21,
[739]	0.5	  1 2 7 10 13 14 15 16 17 18 19 20 21 22,
[740]	0.3	  1 2 13 14 19 20 21 22,
[741]	0.0	  1 2 13 14 19 21 22,
[742]	0.4	  1 2 7 8 10 12 13 14 15 16 17 18 19 20 21 22,
[743]	0.2	  1 2 13 14 15 16 19 20 21 22,
[744]	1.2	  1 2 6 9 11 12 13 14 15 16 17 18 19 20 21 22,
[745]	0.0	  1 2 3 4 5 6 7 8 9 10 11 15 16 17 18 19 20 22,
[746]	0.2	  1 2 3 4 5 6 7 10 12 13 14 21 22,
[747]	0.3	  1 2 3 4 5 8 11 12 13 14 15 16 17 18 19 20 21 22,
[748]	0.6	  1 2 3 4 5 6 7 8 9 10 11 12 13 15 16 17 18 21 22,
[749]	0.5	  1 2 3 4 5 7 8 9 10 12 15 16 17 18 19 20 21 22,
[750]	1.4	  1 2 3 6 7 8 10 11 12 13 14 15 16 17 18 19 20 21 22,
[751]	0.0	  1 2 3 4 5 6 7 8 10 13 15 16 17 18 19 20 21 22,
[752]	0.0	  1 2 13 15 16 20 21 22,
[753]	0.4	  1 2 3 4 5 12 13 15 16 17 18 19 20 21 22,
[754]	0.6	  1 2 12 13 15 16 17 19 20 21 22,
[755]	0.4	  1 2 7 8 9 11 12 13 14 21 22,
[756]	0.1	  1 2 3 4 6 7 8 9 10 11 12 13 14 15 16 20 21 22,
[757]	0.6	  1 2 12 13 14 17 21 22,
[758]	0.1	  1 3 4 5 6 7 8 9 10,
[759]	0.0	  1 2 3 4 5 6 7 8 9 10 13 16 21 22,
[760]	0.1	  1 2 15 16 17 18 19,
[761]	1.2	  1 2 3 4 5 6 7 8 9 11 12 13 14 15 16 21 22,
[762]	0.4	  1 3 4 5 6 7 8 9 10 11 12 13 14 16 21 22,
[763]	0.4	  1 2 3 4 5 6 8 9 11 12 13 14 17 18 19 21 22,
[764]	0.1	  1 2 8 9 15 16 17 18 19 20 21,
[765]	0.5	  1 2 3 4 5 6 7 8 9 10 11 12 14 15 16 17 18 19 20 21,
[766]	0.2	  1 2 3 4 5 6 7 8 9 10 13 14 15 16 19 20 21 22,
[767]	0.4	  1 2 3 4 5 6 7 8 9 10 14 15 16 18 19 20 21 22,
[768]	0.1	  1 2 7 10 15 16 18 19 20 21 22,
[769]	0.3	  1 2 7 8 9 10 11 15 16 17 18 19 20 21 22,
[770]	0.0	  1 2 3 4 5 6 7 8 9 10 12 13 14 17 18 21 22,
[771]	0.0	  1 2 3 4 5 6 7 8 9 10 12 13 14 17 18 19 21 22,
[772]	0.0	  1 2 3 4 5 6 7 8 9 10 12 13 14 16 17 18 19 20 21 22,
[773]	0.2	  1 2 4 6 8 11 12 13 14 15 16 17 18 19 20 21 22,
[774]	1.1	  1 2 4 5 8 9 11 12 13 14 15 16 17 18 19 20 21 22,
[775]	0.2	  1 2 3 5 6 7 8 9 10 11 14 15 16 17 18 19 20 21 22,
[776]	0.4	  1 2 3 4 5 6 9 11 12 13 14 17 21 22,
[777]	1.8	  1 2 3 4 5 6 11 12 13 14 17 21 22,
[778]	0.2	  1 2 3 4 5 6 7 9 10 14 15 16 17 18 19 20 21 22,
[779]	0.3	  1 2 3 4 5 6 7 10 11 13 14 15 16 17 18 19 20 21 22,
[780]	0.0	  1 2 8 9 11 12 13 14 15 17 18 19 20 21 22,
[781]	0.0	  1 2 3 4 5 7 8 9 10 11 12 13 14 18 21 22,
[782]	0.5	  1 2 4 6 11 12 13 14 15 16 17 18 19 20 22,
[783]	0.1	  1 2 3 4 5 6 7 8 9 10 11 12 13 15 16 18 19 20 21 22,
[784]	0.1	  1 2 6 15 16 17 18 19 20,
[785]	0.0	  1 2 3 4 5 6 13 14 15 16 17 18 19 20 21 22,
[786]	0.2	  1 2 3 4 5 6 12 13 14 15 16 17 18 19 20 21 22,
[787]	0.1	  1 2 3 4 5 7 8 9 10 11 12 13 14 15 16 19 20 21 22,
[788]	0.5	  1 2 3 4 5 7 8 9 10 11 12 13 14 15 16 21 22,
[789]	0.1	  1 2 4 6 15 16 17 18 19 20,
[790]	0.1	  1 2 3 4 5 6 13 15 16 17 18 19 20 21 22,
[791]	0.0	  1 2 13 17 19 20 21 22,
[792]	0.1	  1 2 13 20 21 22,
[793]	0.4	  1 3 4 5 7 8 9 10 11 12 13 14 21 22,
[794]	0.0	  1 15 16 19 20 21 22,
[795]	0.0	  1 2 9 11 12 13 15 16 17 18 19 20 21 22,
[796]	0.0	  1 2 3 6 7 8 9 10 15 16 17 18 19 20 21 22,
[797]	0.2	  1 2 9 11 14 15 16 17 18 19 20 21 22,
[798]	0.2	  1 2 4 6 7 8 9 10 11 14 15 16 17 18 19 20 21 22,
[799]	0.5	  1 2 3 4 6 11 12 13 14 22,
[800]	0.0	  1 2 11 18 21 22,
[801]	0.3	  1 2 3 4 5 6 7 9 10 11 12 13 14 17 18 19 20 21 22,
[802]	0.0	  1 2 3 4 5 6 7 9 10 11 12 13 14 15 17 18 19 20 21 22,
[803]	0.1	  1 2 3 4 5 6 7 10 11 12 13 14 17 18 19 21 22,
[804]	0.0	  1 2 3 4 5 6 7 10 11 12 13 14 22,
[805]	0.5	  1 3 4 5 6 7 8 9 21 22,
[806]	0.1	  1 2 3 4 5 6 7 8 9 10 16 17 18 19 20 21 22,
[807]	0.2	  1 2 3 4 5 6 7 8 9 10 21 22,
[808]	0.4	  1 2 3 4 5 6 7 8 9 21 22,
[809]	0.0	  1 2 3 4 11 12 13 14 15 21 22,
[810]	0.2	  1 2 11 12 13 14 15 16 21 22,
[811]	0.2	  1 2 3 4 5 6 7 8 9 11 12 13 14 15 16 20 21 22,
[812]	0.0	  1 2 11 12 13 14 15 16 20 21 22,
[813]	0.0	  1 2 11 12 14 15 16 17 18 19 20,
[814]	1.3	  1 2 7 8 9 10 11 12 14 15 16 17 18 19 20 21 22,
[815]	0.0	  1 2 12 13 21,
[816]	0.1	  1 2 11 12 13 14 17 18 19 20 21,
[817]	0.3	  1 2 11 12 13 21,
[818]	0.6	  1 2 3 5 13 21 22,
[819]	0.0	  1 2 4 11 12 13 14 15 16 17 18 19 20,
[820]	0.1	  1 2 11 13 14 15 16 17 18 19 20,
[821]	0.1	  1 2 16 19 20 22,
[822]	0.0	  1 2 8 9 11 13 14 15 16 17 18 19 20 21 22,
[823]	0.0	  1 2 7 8 9 16 19 20 21 22,
[824]	0.0	  1 2 6 7 8 9 10 16 19 20 21 22,
[825]	0.2	  1 3 4 5 6 7 8 9 10 11 12 13 14 17 21 22,
[826]	0.0	  1 2 3 4 6 11 12 13 14 17 18 21 22,
[827]	0.0	  1 2 3 4 5 6 7 12 13 14 15 16 17 18 19 20 21 22,
[828]	0.0	  1 2 3 4 5 6 7 9 15 16 17 18 19 20 21 22,
[829]	0.0	  1 2 13 14,
[830]	0.1	  1 2 3 4 5 6 11 12 13 14 15 17 18 21 22,
[831]	0.7	  1 2 3 6 11 12 13 14 15 17 18 19 20 21 22,
[832]	0.5	  1 2 6 11 12 13 14 17 18 21 22,
[833]	0.1	  1 2 17 18 19,
[834]	0.0	  1 17 18 19,
[835]	0.1	  1 2 7 10 15 16 20 21 22,
[836]	0.3	  1 11 14,
[837]	0.6	  1 2 3 4 5 6 7 8 9 10 11 12 13 15 16 17 18 19 21 22,
[838]	0.0	  1 2 3 4 5 6 7 8 10 13 14 15 16 17 18 19 20 21 22,
[839]	0.5	  1 2 8 9 10 11 12 13 14 15 16 17 18 19 20,
[840]	0.0	  1 7 8 9 15 16 17 18 19 20 21 22,
[841]	0.0	  1 2 11 12 13 15 16 17 18 19 20,
[842]	0.0	  1 2 11 12 13 15 16 17 18 19 20 22,
[843]	0.1	  1 2 7 8 9 11 15 16 17 18 19 20 21 22,
[844]	0.0	  1 2 3 4 5 6 7 8 9 10 13 14 16 19 20 21 22,
[845]	0.0	  1 2 3 4 6 7 8 9 10 15 16 18 19 20 21 22,
[846]	0.1	  1 2 11 12 13 14 16 22,
[847]	0.1	  1 2 3 4 5 6 7 8 9 11 12 13 14 22,
[848]	1.2	  1 2 11 12 13 14 17 19 20 21 22,
[849]	0.4	  1 11 12 13 14 21 22,
[850]	0.1	  1 11 12 13 21 22,
[851]	0.2	  1 2 7 10 11 12 13 14 21 22,
[852]	0.0	  1 2 16 17 18 19 20,
[853]	0.0	  1 2 3 5 11 12 13 14 18 21 22,
[854]	0.2	  1 2 3 4 5 11 12 13 14 17 18 21 22,
[855]	0.1	  1 2 3 5 11 12 13 14 17 18 21 22,
[856]	0.9	  1 2 14 15 16 18 19 20 21 22,
[857]	0.3	  1 2 9 11 12 13 14,
[858]	0.0	  1 2 7 8 9 11 12 13 14 22,
[859]	0.1	  1 2 3 4 5 6 7 8 9 10 11 12 13 14 15 17 18 19 20,
[860]	0.2	  1 2 3 4 5 6 9 11 12 13 14 21,
[861]	0.3	  1 2 12 13 17 21 22,
[862]	0.5	  1 2 3 4 5 6 7 8 9 11 12 13 14 15 16 19 20 21 22,
[863]	0.1	  1 3 4 5 6 7 8 9 10 13 14 15 16 17 18 19 20 21 22,
[864]	0.4	  1 3 4 21 22,
[865]	0.2	  1 19 20 21 22,
[866]	0.0	  1 2 4 5 21 22,
[867]	0.0	  1 2 3 4 5 6 21,
[868]	0.4	  1 3 5 21 22,
[869]	0.2	  1 2 5 11 12 13 21 22,
[870]	0.0	  1 2 3 4 5 6 7 10 11 12 13 14 15 17 19 20 21 22,
[871]	0.7	  1 2 12 13 15 16 17 18 19 20 21 22,
[872]	0.3	  1 3 4 6,
[873]	0.0	  1 2 3 4 5 6 7 10 13 15 16 17 18 19 20 21 22,
[874]	0.0	  1 2 3 4 5 6 7 10 15 16 18 19 20 21 22,
[875]	0.0	  1 2 3 4 5 6 7 8 9 10 11 12 13 14 17 22,
[876]	0.0	  1 3 4 15 16 19 20 21 22,
[877]	0.1	  1 2 3 4 5 15 16 17 19 20 21 22,
[878]	0.6	  1 2 3 4 7 8 10 11 12 13 14 15 16 17 18 19 20 21 22,
[879]	0.0	  1 2 6 7 8 9 10 11 12 13 14 15 16 17 18 20 21 22,
[880]	0.0	  1 2 3 5 6 7 8 9 10 11 12 13 14 16 17 18 21 22,
[881]	0.1	  1 2 3 5 11 12 13 14 17 21 22,
[882]	0.4	  1 2 3 4 5 11 12 13 14 17 21 22,
[883]	0.0	  1 2 13 14 16 17 18 19 20 21 22,
[884]	0.1	  1 7 8 9 21 22,
[885]	0.0	  1 3 5 7 8 9 10 21 22,
[886]	0.0	  1 2 17 21 22,
[887]	0.1	  1 2 6 14 15 16 17 18 19 20 21 22,
[888]	0.0	  1 2 3 4 5 7 8 9 10 11 12 13 14 17 21 22,
[889]	0.0	  1 2 11 12 13 14 16 19 20 21 22,
[890]	0.2	  1 2 4 11 12 13 14 15 16 17 19 20 21 22,
[891]	0.1	  1 2 4 21 22,
[892]	1.1	  1 2 15 17 18 19 20 21 22,
[893]	0.0	  1 2 13 14 15 17 18 19 20 21 22,
[894]	0.3	  1 2 13 14 17 18 19 20 21 22,
[895]	0.0	  1 2 13 14 17 18 19 21 22,
[896]	0.0	  1 2 4 5 13 21 22,
[897]	0.0	  1 2 4 5 11 12 13 14 15 16 17 19 20 21 22,
[898]	0.0	  1 11 12 13 14 18,
[899]	0.0	  1 11 13 14,
[900]	0.3	  1 2 3 4 5 6 11 13 14 21 22,
[901]	0.0	  1 2 3 4 5 6 7 10 11 14 21 22,
[902]	0.2	  1 13 21 22,
[903]	0.0	  1 2 12 13 20 21 22,
[904]	0.3	  1 2 3 4 5 11 12 13 14 19 20 21 22,
[905]	0.1	  1 2 12 13 19 20 21 22,
[906]	0.6	  1 2 3 4 5 11 12 13 14 17 19 20 21 22,
[907]	0.2	  1 2 11 12 13 14 15 17 18 19 20 22,
[908]	0.2	  1 3 4 5 6 7 8 9 10 11 12 13 14 15 17 18 19 20,
[909]	0.6	  1 3 4 5 6 7 10 21 22,
[910]	0.3	  1 2 18 19 20 21 22,
[911]	0.0	  1 2 3 5 11 12 13 14 17 18 19 20 21 22,
[912]	0.1	  1 2 8 9 11 15 16 17 18 19 20 21 22,
[913]	0.2	  1 2 11 15 16 17 18 19 20 21 22,
[914]	0.0	  1 2 3 4 5 6 7 8 9 11 21 22,
[915]	0.0	  1 2 3 4 5 6 7 8 9 11 13 21 22,
[916]	0.0	  1 2 4 5 6 7 8 10 11 12 13 14 15 16 17 18 19 20 21 22,
[917]	0.0	  1 2 6 11 12 13 14 16 21 22,
[918]	0.0	  1 2 4 6 11 12 13 14 15 16 17 19 20 21 22,
[919]	0.3	  1 2 3 4 5 11 13 21 22,
[920]	0.4	  1 2 11 12 13 14 20 21 22,
[921]	0.1	  1 2 3 4 7 8 9 10 15 16 19 20 21 22,
[922]	0.1	  1 2 4 7 8 9 10 14 15 16 17 18 19 20 21 22,
[923]	0.0	  1 2 14 17 18 21 22,
[924]	0.0	  1 2 3 6 11 12 13 14 17 18 21 22,
[925]	0.0	  1 2 3 6 11 12 13 14 21,
[926]	1.1	  1 2 14,
[927]	0.0	  1 2 11 12 13 14 15 17 18 20 21 22,
[928]	0.0	  1 2 3 4 5 19 20 21 22,
[929]	0.0	  1 2 3 4 5 6 7 8 9 11 12 13 19 20 21 22,
[930]	0.2	  1 2 3 4 5 6 8 9 11 12 13 21 22,
[931]	0.0	  1 3 4 5 6 7 8 9 10 11 15 16,
[932]	0.1	  1 2 3 4 5 7 8 9 10 15 16 18 19 20 21 22,
[933]	0.1	  1 2 11 13 14 20 21 22,
[934]	0.2	  1 2 11 14 18 21 22,
[935]	1.2	  1 2 3 4 5 6 7 8 9 10 11 12 13 15 16 17 18 19 20,
[936]	0.0	  1 2 11 14 15 16 19 20 21 22,
[937]	0.0	  1 2 3 5 6 7 8 9 10 11 15 16 17 18 19 20 21 22,
[938]	0.1	  1 2 5 15 16 21 22,
[939]	0.1	  1 2 3 4 5 11 12 13 15 16 17 18 19 20 21 22,
[940]	0.2	  1 2 3 4 5 15 16 19 20 21 22,
[941]	0.2	  1 2 3 4 5 6 11 12 13 15 16 17 18 19 20 21 22,
[942]	0.0	  1 3 4 5 6 7 10,
[943]	0.0	  1 2 3 4 5 6 7 8 9 10 11 12 15 16 21 22,
[944]	0.1	  1 2 7 10 11 14 15 16 17 18 19 20 21 22,
[945]	1.0	  1 2 11 12 13 14 16 17 18 19 20 21 22,
[946]	0.0	  1 2 3 6 8 9 10 11 12 13 14 15 16 17 18 19 20 21 22,
[947]	0.0	  1 2 3 4 6 10 11 12 13 14 17 18 19 20 21 22,
[948]	0.0	  1 2 3 4 5 6 10 11 12 13 14 17 18 19 21 22,
[949]	0.0	  1 2 3 4 5 6 7 10 11 21 22,
[950]	0.1	  1 2 3 4 5 6 7 8 10 11 12 13 14 17 18 19 21 22,
[951]	0.0	  1 2 3 4 6 8 9 11 12 13 14 15 16 17 18 19 20 21 22,
[952]	0.1	  1 2 3 4 6 11 12 13 14 17 19 20 21 22,
[953]	0.0	  1 2 10 13 14 15 16 17 18 19 20 21 22,
[954]	0.0	  1 2 3 4 5 11 12 13 14 15 16 21 22,
[955]	0.0	  1 2 15 16 19 22,
[956]	0.0	  1 2 4 13 21 22,
[957]	0.0	  1 2 5 6 7 8 9 10 11 12 13 14 15 16 17 18 19 20 22,
[958]	0.0	  1 2 3 4 5 6 7 8 9 10 11 12 13 14 17 18 22,
[959]	0.8	  1 2 3 4 5 6 9 11 12 13 14 19 20 21 22,
[960]	0.0	  1 3 4 5 6 7 8 9 10 11 12 13 14 15 16 17,
[961]	0.1	  1 2 3 5 11 13 21 22,
[962]	0.0	  1 2 3 11 13 21 22,
[963]	0.1	  1 2 3 11 12 13 14 21 22,
[964]	0.0	  1 2 3 4 5 11 12 13 14 18 21 22,
[965]	0.0	  1 7 8 9 10 15 16 17 18 19 20 21 22,
[966]	0.1	  1 2 3 5 7 8 9 10 14 15 16 17 18 19 20 21 22,
[967]	0.2	  1 2 3 4 6 21 22,
[968]	0.9	  1 2 11 12 13 14 15 17 18 19 20,
[969]	0.7	  1 2 11 12 13 14 15 16 17 18 21 22,
[970]	0.0	  1 2 5 11 12 13 14 15 16 17 18 19 21 22,
[971]	0.3	  1 2 3 4 5 6 7 8 9 11 12 13 14,
[972]	0.0	  1 2 3 4 5 13 15 16 17 18 19 20 21 22,
[973]	0.4	  1 2 3 4 5 6 7 8 9 15 16 17 18 19 20 21 22,
[974]	0.0	  1 5 21 22,
[975]	0.1	  1 2 3 4 5 6 7 8 9 10 11 13 15 16 18 19 20 21 22,
[976]	0.0	  1 2 5 7 11 12 13 14 15 16 17 18 19 20 21 22,
[977]	0.0	  1 2 3 4 6 11 21 22,
[978]	0.1	  1 3 4 5 6 7 8 9 10 11 12 13 14 15 16 19 20 21 22,
[979]	0.6	  1 2 3 4 5 6 7 8 9 10 11 14 15 16 18 19 20 21 22,
[980]	0.5	  1 2 3 4 5 6 7 8 9 10 11 13 14 15 16 18 19 20 21 22,
[981]	0.3	  1 2 11 12 13 14 15 17 18,
[982]	0.1	  1 2 8 9 12 13 15 16 17 18 19 20 21 22,
[983]	0.1	  1 2 14 18 19 20 21 22,
[984]	0.1	  1 2 11 13 14 18 19 20 21 22,
[985]	0.4	  1 2 3 4 5 6 7 10 11 12 13 14 18 19 20 21 22,
[986]	0.1	  1 2 7 8 9 10 12 13 15 16 17 18 19 20 21 22,
[987]	0.0	  1 3 4 5 6 7 8 10 15 16 17 18 19 20 21 22,
[988]	0.0	  1 3 4 5 6 7 10 15 16 17 18 19 20 21 22,
[989]	0.2	  1 2 4 6 15 16 17 18 19 20 21 22,
[990]	0.1	  1 2 3 4 5 6 11 13 15 16 17 18 19 20 21 22,
[991]	0.3	  1 2 4 6 7 8 9 10 11 12 13 14 15 16 17 18 19 20 22,
[992]	0.0	  1 2 3 4 5 6 7 8 9 10 11 12 16 21 22,
[993]	0.1	  1 2 3 4 5 6 7 8 10 11 12 13 14 17 18 20 21 22,
[994]	0.0	  1 2 3 4 5 6 11 12 13 14 17 18 20 21 22,
[995]	0.0	  1 2 3 4 5 6 7 8 9 10 11 16 19 20 21 22,
[996]	0.0	  1 2 11 12 13 14 15 16 17 18 19,
[997]	0.1	  1 2 5 6 8 9 10 11 12 13 14 15 16 17 18 19 20 21 22,
[998]	0.1	  1 2 3 4 5 6 7 12 13 21 22,
[999]	0.0	  1 3 4 5 6 7 8 21 22,
[1000]	0.2	  1 2 15 16 18 19 20,
[1001]	0.1	  1 2 3 4 5 6 7 9 10 11 12 13 14 15 16 20 21 22,
[1002]	0.0	  1 2 3 4 5 6 7 9 11 12 13 14 17 18 19 20 21 22,
[1003]	0.0	  1 2 14 15 16 17 18 19 20 21,
[1004]	0.1	  1 2 3 4 5 6 8 9 11 12 13 14 17 21 22,
[1005]	0.4	  1 2 3 4 5 6 8 9 11 12 13 15 16 17 18 19 20 21 22,
[1006]	0.1	  1 3 4 5 6 7 8 9,
[1007]	0.0	  1 3 4 5 6 7 8 9 10 15 16 17 19 20,
[1008]	0.0	  1 2 3 4 5 6 7 8 9 10 14 15 16 17 18 19 20 21,
[1009]	0.2	  1 2 3 4 5 7 8 9 10 12 14 15 16 17 18 19 20 21 22,
[1010]	0.0	  1 2 3 4 5 6 7 11 12 13 14 17 18 21 22,
[1011]	0.1	  1 2 3 4 5 6 7 10 11 12 13 14 17 18 20 21 22,
[1012]	0.1	  1 2 3 4 5 6 9 11 12 13 21 22,
[1013]	0.1	  1 2 5 7 8 9 10 13 15 16 17 18 19 20 21 22,
[1014]	0.3	  1 2 6 11 12 13 14 18 21 22,
[1015]	0.1	  1 2 3 4 5 6 7 8 9 10 11 12 13 14 16 17 21 22,
[1016]	0.1	  1 2 3 5 6 7 10 11 12 13 14 15 16 17 18 19 20 21 22,
[1017]	0.1	  1 3 4 5 7 8 9 10 11 12 13 14 15 16 17 18 19 20 21 22,
[1018]	0.6	  1 2 3 4 5 6 7 8 9 10 11 12 13 15 16 17 18 19 20 22,
[1019]	0.0	  1 2 3 6 11 12 13 14 20 21 22,
[1020]	0.1	  1 2 4 6 14 15 16 17 18 19 20 21 22,
[1021]	0.0	  1 2 11 13 21,
[1022]	0.0	  1 2 3 4 5 6 9 11 12 13 14 16 19 20 21 22,
[1023]	0.0	  1 2 3 4 5 6 9 11 12 13 14 20 21 22,
[1024]	0.1	  1 3 4 5 6 7 8 9 10 11 12 13 14 17,
[1025]	0.3	  1 2 3 4 7 8 9 10 15 16 17 18 19 20 21 22,
[1026]	0.0	  1 2 4 5 6 11 12 13 14,
[1027]	0.1	  1 2 12 13 17 18 21 22,
[1028]	0.0	  1 3 4 5 6 7 8 9 10 11 12 13 14 15 16 19 20,
[1029]	0.0	  1 2 6 11 12 13 14 21,
[1030]	0.2	  1 2 3 4 5 6 7 8 11 12 13 14 15 16 17 18 19 20 21 22,
[1031]	0.0	  1 2 3 5 7 8 9 10 11 12 13 14 15 16 17 18 19 20,
[1032]	0.0	  1 2 5 7 8 9 10 11 12 13 14 15 16 17 18 19 20,
[1033]	0.0	  1 2 3 4 5 7 8 9 10 11 12 13 14 15 16 17 18 19 20 22,
[1034]	0.0	  1 2 3 4 5 6 13 19 20 21 22,
[1035]	0.0	  1 3 4 5 6 13 21 22,
[1036]	0.0	  1 2 3 4 5 6 12 13 17 19 20 21 22,
[1037]	0.0	  1 2 3 4 5 6 11 12 13 17 19 20 21 22,
[1038]	0.2	  1 2 13 15 16 19 20 21 22,
[1039]	0.1	  1 8 9 15 16 17 18 19 20,
[1040]	0.1	  1 2 4 7 8 9 11 12 13 14 15 16 17 18 19 20 21 22,
[1041]	0.0	  1 3 4 5 7 8 9 10 15 16 19 20 21 22,
[1042]	0.7	  1 2 3 4 5 6 7 8 9 10 11 15 16 17 18 19 20 21,
[1043]	0.0	  1 2 3 4 5 6 7 9 12 13 14 21 22,
[1044]	0.1	  1 2 3 4 5 6 12 13 14 21 22,
[1045]	0.3	  1 2 3 4 5 6 7 8 9 12 13 21 22,
[1046]	0.0	  1 2 12 13 14 15 16 17 18 19 20 22,
[1047]	0.0	  1 2 3 5 11 12 13 14 15 16 17 18 19 20 21 22,
[1048]	0.2	  1 2 3 4 5 6 7 8 9 10 13 15 16 17 19 20 21 22,
[1049]	0.5	  1 2 6 7 8 9 11 12 13 14 15 16 17 18 19 20 21 22,
[1050]	0.0	  1 2 9 13 14 15 16 17 18 19 20 21 22,
[1051]	0.0	  1 2 3 5 7 8 9 10 16 21 22,
[1052]	0.1	  1 3 4 5 6 8 9 11 12 13 14 15 16 17 18 19 20,
[1053]	0.1	  1 2 3 4 5 12 13 14 15 16 17 18 19 20 21 22,
[1054]	0.1	  1 2 3 4 5 6 15 16 19 20 21 22,
[1055]	0.5	  1 2 3 4 5 6 7 10 12 13 14 15 16 17 18 19 20 21 22,
[1056]	0.0	  1 2 3 4 5 6 9 11 12 13 14 19 20 21,
[1057]	0.1	  1 2 3 4 5 6 7 8 9 11 12 13 14 19 20 21 22,
[1058]	0.2	  1 2 3 4 5 6 7 10 13 14 15 16 17 18 19 20 21 22,
[1059]	0.3	  1 2 3 4 5 6 11 12 13 14 15 17 19 20 21 22,
[1060]	0.1	  1 2 7 8 10 13 14 15 16 17 18 19 20 21 22,
[1061]	0.0	  1 2 7 10 12 13 21 22,
[1062]	0.1	  1 2 3 4 5 6 9 11 12 13 14 15 16 17 18 19 20,
[1063]	0.8	  1 2 3 4 5 7 8 9 10 13 15 16 17 18 19 20 21 22,
[1064]	0.1	  1 2 3 21 22,
[1065]	0.0	  1 2 3 4 5 6 7 10 11 13 14 21 22,
[1066]	0.1	  1 2 3 4 5 6 7 10 14 21 22,
[1067]	0.1	  1 2 5 7 8 9 10 13 14 15 16 17 18 19 20 21 22,
[1068]	0.2	  1 2 3 4 6 7 8 9 10 11 15 16 17 18 19 20 21 22,
[1069]	0.0	  1 2 8 9 11 13 15 16 17 18 19 20 21 22,
[1070]	0.0	  1 2 9 11 13 15 16 17 18 19 20 21 22,
[1071]	0.0	  1 2 17 18 19 20 21,
[1072]	0.3	  1 2 3 4 5 6 7 8 10 11 12 13 14 16 21 22,
[1073]	0.2	  1 2 7 8 9 11 12 13 14 17 18 21 22,
[1074]	0.2	  1 2 16 21,
[1075]	0.0	  1 2 7 8 10 15 16 19 20 21 22,
[1076]	0.4	  1 2 3 4 5 6 11 12 13 14 21,
[1077]	0.0	  1 2 4 6 7 8 9 10 11 15 16 17 18 19 20 21 22,
[1078]	0.0	  1 2 3 4 5 6 7 9 11 12 13 14 22,
[1079]	0.0	  1 2 3 4 5 6 7 8 9 10 11 12 13 14 17,
[1080]	0.0	  1 4 21 22,
[1081]	0.2	  1 2 3 4 10 11 12 13 14 15 16 17 18 19 20 21 22,
[1082]	0.1	  1 2 3 4 11 12 13 14 15 16 17 19 20 21 22,
[1083]	0.1	  1 2 5 7 8 10 11 12 13 14 15 16 17 18 19 20 21 22,
[1084]	0.3	  1 2 3 4 5 6 7 8 9 10 11 12 13 14 15 16 18,
[1085]	0.0	  1 2 11 13 14 15 16 18 19 20 21 22,
[1086]	0.0	  1 2 18 21,
[1087]	0.3	  1 2 3 4 5 6 7 8 9 10 11 13 16 21 22,
[1088]	0.1	  1 2 4 6 7 8 9 10 15 16 17 18 19 20 21 22,
[1089]	0.5	  1 2 6 7 8 9 10 15 16 17 18 19 20 21 22,
[1090]	0.1	  1 2 3 5 7 10 11 12 13 14 15 16 17 18 19 20 21 22,
[1091]	0.0	  1 2 3 4 6 7 8 9 10 11 12 13 14 15 16 17 18 20 21 22,
[1092]	0.0	  1 2 9 11 12 13 14 15 16 17 18 20 21 22,
[1093]	0.1	  1 2 3 6 11 12 13 14 22,
[1094]	0.0	  1 2 12 21 22,
[1095]	0.2	  1 2 3 4 5 6 7 8 10 11 12 13 14 15 16 19 20 21 22,
[1096]	0.0	  1 2 3 4 5 6 11 12 13 14 17 18 19 20 22,
[1097]	0.0	  1 2 3 4 5 6 7 8 9 10 11 16 17 18 19 20 21 22,
[1098]	0.0	  1 2 3 4 5 6 7 8 9 10 11 21 22,
[1099]	0.1	  1 2 3 4 5 6 8 11 12 13 21 22,
[1100]	0.0	  1 7 8 9 15 16 21 22,
[1101]	0.0	  1 2 7 15 16 19 20 21 22,
[1102]	0.1	  1 2 11 12 13 14 17 18 19 20 22,
[1103]	0.0	  1 2 3 4 5 6 8 9 10 11 12 13 14 15 17 18 19 20 21 22,
[1104]	0.0	  1 2 9 15 16 21 22,
[1105]	0.3	  1 2 3 4 5 6 7 10 11 12 13 14 15 16 18 19 20 21 22,
[1106]	0.2	  1 2 3 4 5 6 7 8 10 11 12 13 14 15 16 18 19 20 21 22,
[1107]	0.0	  1 2 3 4 5 6 7 8 9 10 11 12 13 14 15 17 21 22,
[1108]	0.0	  1 2 13 16 21 22,
[1109]	0.0	  1 2 3 4 5 6 7 8 10 11 12 13 14 17 21 22,
[1110]	0.0	  1 2 3 4 5 6 7 8 9 10 14 15 16 17 18 19 20,
[1111]	0.2	  1 2 11 12 13 14 15 16 17 18 20 21 22,
[1112]	0.0	  1 2 13 15 16 21 22,
[1113]	0.3	  1 2 7 8 9 10 15 16 21 22,
[1114]	0.0	  1 2 7 8 9 10 15 16 22,
[1115]	0.0	  1 7 8 9 10 15 16,
[1116]	0.0	  1 2 5 6 7 8 9 10 11 12 13 14 15 16 17 18 21 22,
[1117]	0.0	  1 2 3 5 6 7 8 9 10 11 12 13 14 15 16 17 18 21 22,
[1118]	0.1	  1 2 8 9 11 14 15 16 17 18 19 20 21 22,
[1119]	0.1	  1 2 11 13 15 16 17 19 20 21 22,
[1120]	0.1	  1 2 3 4 5 6 7 8 9 11 12 13 14 15 16 17 21 22,
[1121]	0.1	  1 2 12 13 14 19 20 21 22,
[1122]	0.0	  1 2 3 4 5 6 7 10 11 12 13 14 15 19 20 21 22,
[1123]	0.0	  1 3 6,
[1124]	0.0	  1 2 3 5 6 21 22,
[1125]	0.0	  1 2 3 4 5 6 16 21 22,
[1126]	0.0	  1 2 3 4 5 6 7 10 16 21 22,
[1127]	0.0	  1 2 3 4 5 6 7 8 10 15 16 19 20 21 22,
[1128]	0.2	  1 2 9 11 12 13 14 15 16 17 19 20 21 22,
[1129]	0.0	  1 2 3 5 7 8 9 10 12 13 21 22,
[1130]	0.2	  1 2 3 4 5 6 7 8 9 10 12 13 14 15 16 17 19 20 21 22,
[1131]	0.0	  1 3 4 5 6 7 8 9 10 11 15 16 21 22,
[1132]	0.0	  1 2 7 10 21 22,
[1133]	0.0	  1 2 7 8 9 10 11 12 13 14 18 21 22,
[1134]	0.0	  1 2 4 5 7 8 9 10 11 12 13 14 17 18 19 21 22,
[1135]	0.0	  1 3 4 5 6 9 11 12 13 14 15 16 17 18 19 20,
[1136]	0.1	  1 2 7 8 9 10 15 16 18 19 20 21 22,
[1137]	0.0	  1 2 7 8 9 11 13 14 15 16 17 18 19 20 21 22,
[1138]	0.0	  1 2 15 16 17,
[1139]	0.0	  1 2 9 15 16 17 18 19 20 21,
[1140]	0.1	  1 13 14 21 22,
[1141]	0.2	  1 3 4 5 6 7 8 9 10 15 16 17 18 19 20,
[1142]	0.1	  1 2 11 22,
[1143]	0.5	  1 2 11 13 14 19 20 21 22,
[1144]	0.1	  1 2 16 19 20,
[1145]	0.0	  1 2 6 11 12 13 14 17 18 19 21 22,
[1146]	0.0	  1 2 3 6 11 12 13 14 17 18 19 21 22,
[1147]	0.1	  1 3 4 5 6 9,
[1148]	0.0	  1 2 11 12 13 14 15 17 19 20 21 22,
[1149]	0.0	  1 2 3 4 5 6 7 8 9 10 16 17 19 20 21 22,
[1150]	0.0	  1 3 4,
[1151]	0.1	  1 2 9 11 12 13 14 15 16 17 18 19 20 21,
[1152]	0.1	  1 2 11 13 15 16 21 22,
[1153]	0.1	  1 2 11 13 16 21 22,
[1154]	0.1	  1 3 4 5 6 7 8 9 10 11 12 13 14 15 16 17 18 19 21 22,
[1155]	0.0	  1 2 19 20 22,
[1156]	0.0	  1 2 3 7 8 9 10 11 14 15 16 17 18 19 20 21 22,
[1157]	0.0	  1 15,
[1158]	0.2	  1 2 6 8 11 12 13 14 15 16 17 18 19 20 21 22,
[1159]	0.0	  1 2 3 4 5 6 11 12 13 14 15 16 20 21 22,
[1160]	0.0	  1 2 6 13 14 15 16 17 18 19 20 21 22,
[1161]	0.0	  1 2 6 15 16 19 20 21 22,
[1162]	0.0	  1 2 4 6 12 13 14 15 16 17 18 19 20 21 22,
[1163]	0.0	  1 2 3 4 5 6 7 10 15 16 20 21 22,
[1164]	0.1	  1 2 11 12 13 14 18 22,
[1165]	0.7	  1 2 15 16 19 20,
[1166]	0.2	  1 2 4 9 11 12 13 14 15 16 17 18 19 20 21 22,
[1167]	0.1	  1 2 3 4 5 7 8 9 10 11 12 13 14 15 16 17 18 19 21 22,
[1168]	0.0	  1 2 7 10 11 12 13 14 17 18 19 20 21 22,
[1169]	0.0	  1 2 6 11 12 13 14 17 19 20 21 22,
[1170]	0.0	  1 2 8 11 12 13 14 17 18 21 22,
[1171]	0.0	  1 2 8 9 11 12 13 14 17 18 21 22,
[1172]	0.1	  1 2 7 8 9 11 12 13 14 18 21 22,
[1173]	0.0	  1 2 6 7 8 9 10 11 12 13 14 18 21 22,
[1174]	0.0	  1 2 3 4 6 7 8 9 10 11 12 13 14,
[1175]	0.2	  1 2 7 8 9 10 11 12 13 15 16 17 18 19 20 21 22,
[1176]	0.1	  1 2 3 4 5 6 7 8 9 10 11 12 13 15 16 17 21 22,
[1177]	0.1	  1 2 3 4 6 11 12 13 21 22,
[1178]	0.1	  1 2 5 11 12 13 14 17 18 21 22,
[1179]	0.0	  1 2 3 4 5 11 12 13 14 17 18 19 21 22,
[1180]	0.0	  1 4 11 12 13 14,
[1181]	0.1	  1 2 6 11 12 13 14 16 17 18 19 20 21 22,
[1182]	0.2	  1 3 4 5 6 7 8 9 10 15 16 20 21 22,
[1183]	0.0	  1 2 3 6 11 14 21 22,
[1184]	0.0	  1 2 7 8 10 12 13 15 16 17 18 19 20 21 22,
[1185]	0.2	  1 3 4 5 6 7 8 9 10 11 15 16 17 18 19 20,
[1186]	0.0	  1 2 12 13 14 15 16 17 21 22,
[1187]	0.0	  1 2 11 12 13 14 15 16 22,
[1188]	0.0	  1 2 11 12 13 14 15 16,
[1189]	0.5	  1 2 11 13 14 15 16 19 20 21 22,
[1190]	0.3	  1 2 3 4 6 11 12 13 14 15 16 19 20 21 22,
[1191]	0.0	  1 2 11 13 14 16 17 18 19 20 21 22,
[1192]	0.2	  1 2 3 4 5 15 16 17 18 19 20 21 22,
[1193]	0.1	  1 2 3 4 5 6 7 8 9 10 14 15 16 19 20 21 22,
[1194]	0.1	  1 2 5 6 11 12 13 14 17 18 21 22,
[1195]	0.0	  1 2 4 6 11 12 13 14,
[1196]	0.0	  1 2 6 7 8 9 10 11 12 13 14 17 18 21 22,
[1197]	0.0	  1 2 10 11 12 13 14 17 18 19 20 21 22,
[1198]	0.0	  1 2 6 7 8 9 10 11 12 13 14 16 17 18 19 20 21 22,
[1199]	0.2	  1 2 3 4 5 11 12 13 14 22,
[1200]	0.1	  1 2 3 4 5 6 7 8 9 10 11 12 13 14 15 21 22,
[1201]	0.1	  1 2 3 4 5 6 9 11 12 13 14 17 18 21 22,
[1202]	0.2	  1 3 4 5 6 7 10 11 12 13 14,
[1203]	0.0	  1 2 3 4 5 6 14 21 22,
[1204]	0.1	  1 2 4 5 9 11 12 13 14 15 16 17 18 19 20 21 22,
[1205]	0.1	  1 2 7 8 9 10 15 16 19 20 21 22,
[1206]	0.0	  1 2 6 7 8 9 10 15 16 18 19 20 21 22,
[1207]	0.0	  1 2 4 6 7 8 9 10 15 16 18 19 20 21 22,
[1208]	0.0	  1 2 3 4 5 6 11 12 13 14 15 16 17 18 21 22,
[1209]	0.0	  1 2 3 4 5 6 7 10 11 12 13 14 15 16 17 18 21 22,
[1210]	0.0	  1 2 3 4 5 6 7 10 11 12 13 14 15 16 18 21 22,
[1211]	0.0	  1 2 3 4 5 6 7 9 10 11 12 13 14 16 21 22,
[1212]	0.0	  1 2 15 16 19 21 22,
[1213]	0.5	  1 2 3 4 5 6 8 9 11 12 13 14 17 18 19 20 21 22,
[1214]	0.0	  1 2 3 4 5 6 7 8 9 10 15 16 18 19 21 22,
[1215]	0.1	  1 2 3 4 5 6 7 8 9 10 15 16 18 21 22,
[1216]	0.2	  1 2 3 4 5 11 12 13 14 15 17 19 20 21 22,
[1217]	0.2	  1 2 14 17 18 19 21 22,
[1218]	0.3	  1 3 4 5 6 7 8 9 10 11 12 13 15 16 17 18 19 20,
[1219]	0.0	  1 2 3 4 5 6 11 12 13 22,
[1220]	0.0	  1 2 3 4 5 11 12 13 22,
[1221]	0.0	  1 2 3 4 5 6 11 12 13 14 15 21 22,
[1222]	0.0	  1 2 3 4 15 16 17 18 19 20 21 22,
[1223]	0.0	  1 2 4 15 16 17 18 19 20 21 22,
[1224]	0.2	  1 3 4 5 6 7 8 9 10 11 12 13 14 17 18 19 21 22,
[1225]	0.0	  1 2 8 9 15 16 21 22,
[1226]	0.0	  1 2 14 15 16 17 18 21 22,
[1227]	0.0	  1 2 3 4 5 7 8 9 10 11 12 13 14 15 16 17 21 22,
[1228]	0.0	  1 2 3 5 7 8 9 10 11 12 13 14 15 16 17 18 19 21 22,
[1229]	0.1	  1 2 10 15 16 17 18 19 20 21 22,
[1230]	0.0	  1 2 17 18,
[1231]	0.2	  1 2 3 4 5 7 8 9 10 11 12 13 14 15 16 17 18 21 22,
[1232]	0.1	  1 2 3 4 5 6 7 8 10 14 15 16 17 18 19 20 21 22,
[1233]	0.0	  1 2 9 11 12 13 14 17 18,
[1234]	0.0	  1 2 8 9 11 12 13 14 17 18,
[1235]	0.0	  1 2 3 4 5 6 7 11 12 13 14 15 16 19 20 21 22,
[1236]	0.0	  1 2 3 4 5 6 7 9 11 12 13 14 15 16 20 21 22,
[1237]	0.2	  1 2 3 4 5 6 7 8 9 10 11 12 15 16 17 18 19 20 21,
[1238]	0.0	  1 2 3 4 5 6 7 8 9 10 11 12 13 14 15 18 21 22,
[1239]	0.1	  1 2 6 15 16 17 18 19 20 21 22,
[1240]	0.1	  1 2 3 4 5 6 7 8 9 10 11 12 13 14 16 22,
[1241]	0.2	  1 2 3 4 5 7 8 9 10 11 12 13 21 22,
[1242]	0.1	  1 2 3 4 5 7 8 9 10 11 12 13 14 17 18 21 22,
[1243]	0.1	  1 2 6 11 12 13 14 15 16 17 18 19 20 22,
[1244]	0.0	  1 2 3 4 6 11 12 13 14 15 16 17 18 19 20 22,
[1245]	0.0	  1 2 15 17 18 19 20 22,
[1246]	0.0	  1 2 3 4 5 6 9,
[1247]	0.2	  1 2 3 4 5 6 8 9 11 12 13 14 17 18 21 22,
[1248]	0.0	  1 2 3 6 11 12 13 14 15 17 18 21 22,
[1249]	0.3	  1 2 15 16 17 21 22,
[1250]	0.0	  1 2 3 4 5 6 7 8 9 10 11 13 14 16 19 20 21 22,
[1251]	0.4	  1 2 3 4 5 6 7 8 9 10 11 12 13 14 15 16 17 19 20 22,
[1252]	0.0	  1 2 3 4 6 14 15 16 17 18 19 20 21 22,
[1253]	0.0	  1 2 4 6 11 12 13 14 16 17 18 19 20 21 22,
[1254]	0.0	  1 2 3 4 5 6 7 8 9 10 11 12 13 16 18 21 22,
[1255]	0.0	  1 2 11 12 13 14 15 16 17 19 20,
[1256]	0.0	  1 2 3 4 5 6 7 11 12 13 14 15 16 17 19 20 21 22,
[1257]	0.0	  1 2 3 4 5 6 7 9 11 12 13 14 15 16 17 19 20 21 22,
[1258]	0.1	  1 2 3 4 5 6 7 8 9 10 13 15 16 21 22,
[1259]	0.1	  1 2 9,
[1260]	0.1	  1 9,
[1261]	0.0	  1 2 3 4 5 6 7 8 9 10 11 12 13 21,
[1262]	0.1	  1 2 3 4 5 6 7 8 9 10 11 12 13,
[1263]	0.1	  1 3 4 5 6 7 8 9 10 11 12 13,
[1264]	0.0	  1 2 11 12 13 14 15 16 17 18,
[1265]	0.2	  1 2 3 4 5 6 7 8 9 11 12 13 14 15 16 17 18 19 21 22,
[1266]	0.0	  1 2 3 4 5 6 7 8 9 11 12 13 14 15 16 17 18 22,
[1267]	0.2	  1 2 9 12 13 14 15 16 17 18 19 20 21 22,
[1268]	0.1	  1 2 6 11 13 14 15 16 17 18 19 20 21 22,
[1269]	0.0	  1 2 3 4 5 6 7 8 9 15 16 21 22,
[1270]	0.0	  1 2 3 4 5 6 7 8 9 10 12 13 15 16 21 22,
[1271]	0.0	  1 3 4 5 6 11 12 13 14 17 18 19 20,
[1272]	0.0	  1 2 6 11 12 13 14 18 19 20 21 22,
[1273]	0.0	  1 2 15 17 18 19 20,
[1274]	0.0	  1 2 3 4 5 6 7 8 9 10 11 12 13 14 15 17 19 20 21 22,
[1275]	0.0	  1 2 3 4 5 6 7 8 9 10 11 12 13 14 15 16 18 19 20 21,
[1276]	0.0	  1 2 7 8 9 10 11 12 13 14 16 21 22,
[1277]	0.0	  1 3 4 5 6 7 8 9 10 11 12 13 15 16 21 22,
[1278]	0.0	  1 2 12 13 14 17 18 19 20 22,
[1279]	0.1	  1 2 8 9 11 12 13 14,
[1280]	0.0	  1 2 7 8 9 11 12 13 14 21,
[1281]	0.4	  1 2 7 8 9 11 12 13 14 16 21 22,
[1282]	0.1	  1 2 3 4 5 6 7 8 9 16 21 22,
[1283]	0.1	  1 2 3 5 6 7 8 9 10 11 12 13 14 15 16 17 18 19 20,
[1284]	0.0	  1 2 3 4 6 11 15 16 17 18 19 20 21 22,
[1285]	0.0	  1 2 11 15 16 19 20 21 22,
[1286]	0.0	  1 2 11 14 15 16 18 19 20 21 22,
[1287]	0.0	  1 2 3 4 5 6 7 8 9 13 21 22,
[1288]	0.0	  1 2 5 6 7 8 9 10 11 12 13 14 15 16 17 18 19 20 21,
[1289]	0.1	  1 2 5 6 7 8 9 10 11 12 13 14 15 16 17 18 19 20,
[1290]	0.0	  1 2 3 4 5 16 21 22,
[1291]	0.1	  1 2 3 4 5 22,
[1292]	0.0	  1 2 3 4 5 6 22,
[1293]	0.1	  1 12,
[1294]	0.0	  1 2 4 5 8 11 12 13 14 15 16 17 18 19 20 21 22,
[1295]	0.0	  1 2 3 4 5 6 7 8 9 10 12 14 15 16 17 18 19 20 21,
[1296]	0.0	  1 2 15 21 22,
[1297]	0.0	  1 2 7 11 12 13 14 18 21 22,
[1298]	0.1	  1 2 3 4 5 6 7 8 9 10 12 13 16 21 22,
[1299]	0.1	  1 2 3 4 5 6 7 8 9 10 11 13 16 19 20 21 22,
[1300]	0.0	  1 2 3 4 6 11 12 13 14 16 21 22,
[1301]	0.0	  1 2 3 4 5 6 7 11 12 13 14 16 21 22,
[1302]	0.0	  1 2 7 8 9 11 12 13 14 15 16,
[1303]	0.0	  1 2 8 9 11 12 13 14 15 16,
[1304]	0.1	  1 2 7 8 9 11 12 13 14 15 16 21 22,
[1305]	0.0	  1 2 3 4 6 7 8 9 10 11 12 13 14 15 16 19 20 21 22,
[1306]	0.1	  1 2 3 4 5 6 7 10 11 12 13 21 22,
[1307]	0.0	  1 8 9 11 12 13 14 15 16 17 18 19 20,
[1308]	0.1	  1 2 5 8 9 10 11 12 13 14 15 16 17 18 19 20 21 22,
[1309]	0.0	  1 2 8 9 15 16 17 18 19 20 22,
[1310]	0.0	  1 3 4 5 6 7 8 9 10 12 21 22,
[1311]	0.1	  1 3 4 5 6 7 8 9 10 12 13 21 22,
[1312]	0.0	  1 2 3 5 6 7 8 9 10 11 12 14 15 16 17 18 19 20 21 22,
[1313]	0.1	  1 2 3 4 5 6 8 11 12 13 14 15 17 18 19 20 21 22,
[1314]	0.0	  1 2 3 4 5 6 7 8 9 10 11 12 13 14 15 16 20 22,
[1315]	0.0	  1 2 3 11 12 13 14 17 18 19 20 21 22,
[1316]	0.0	  1 2 3 4 5 6 7 9 15 16 19 20 21 22,
[1317]	0.0	  1 2 3 4 5 6 7 15 16 19 20 21 22,
[1318]	0.0	  1 2 3 4 5 6 7 13 14 15 16 17 18 19 20 21 22,
[1319]	0.0	  1 3 4 5 6 7 8 9 10 11 15 16 17 18 19 20 21 22,
[1320]	0.1	  1 2 3 4 5 6 7 8 9 11 12 13 14 15 16 17 18 21 22,
[1321]	0.0	  1 2 3 4 5 7 8 9 10 11 14 15 16 17 18 19 20 21 22,
[1322]	0.0	  1 2 3 4 5 7 8 9 10 11 13 14 15 16 17 18 19 20 21 22,
[1323]	0.1	  1 2 7 8 10 12 14 15 16 17 18 19 20 21 22,
[1324]	0.0	  1 2 3 4 5 6 9 11 12 13 14 17 18 19 20 22,
[1325]	0.1	  1 2 3 4 5 6 7 9 10 11 12 13 14 15 16 19 20 21 22,
[1326]	0.0	  1 2 11 13 19 20 21 22,
[1327]	0.0	  1 2 3 6 11 12 13 14 19 20 21 22,
[1328]	0.2	  1 2 3 4 5 6 7 8 9 10 12 13 15 16 19 20 21 22,
[1329]	0.0	  1 2 3 4 5 6 7 8 9 10 11 12 13 17 18 21 22,
[1330]	0.4	  1 2 11 12 13 14 15 16 17 19 20 22,
[1331]	0.0	  1 2 3 4 5 6 11 12 13 14 15 16 18 19 20 21 22,
[1332]	0.1	  1 2 3 4 5 6 11 12 13 14 16 21 22,
[1333]	0.0	  1 2 3 4 5 7 8 11 12 13 14 15 16 17 18 19 20 21 22,
[1334]	0.0	  1 2 4 5 6 7 8 9 10 11 12 13 14 15 16 17 18 19 20,
[1335]	0.1	  1 2 3 4 5 6 7 8 9 10 13 16 19 20 21 22,
[1336]	0.1	  1 3 4 5 6 7 8 9 10 12 15 16 17 18 19 20,
[1337]	0.0	  1 2 3 4 5 6 7 8 9 10 12 13 16 19 20 21 22,
[1338]	0.0	  1 2 7 10 12 14 15 16 17 18 19 20 21 22,
[1339]	0.0	  1 2 3 6 11 12 13 14 17 21 22,
[1340]	0.0	  1 2 3 4 5 6 7 8 9 10 12 13 14 15 16 17 18 19 20 22,
[1341]	0.0	  1 2 5 22,
[1342]	0.0	  1 2 3 4 5 6 7 8 9 10 11 12 13 14 15 16 17,
[1343]	0.0	  1 2 3 4 11 12 13 14 15 16 19 20 21 22,
[1344]	0.0	  1 2 3 4 5 6 7 10 11 12 13 14 17 21 22,
[1345]	0.0	  1 2 6 11 12 13 14 15 16 17 18 21 22,
[1346]	0.0	  1 3 4 5 6 8 9 11 12 13 14 17 18,
[1347]	0.0	  1 2 3 4 5 6 7 8 9 10 13 21 22,
[1348]	0.0	  1 2 3 4 5 6 7 8 9 10 13 15 16 20 21 22,
[1349]	0.0	  1 2 3 4 5 6 7 10 11 12 13 14 15 16 17 18 19 20 22,
[1350]	0.0	  1 2 6,
[1351]	0.2	  1 2 3 4 5 6,
[1352]	0.2	  1 2 7 8 10 11 13 14 15 16 17 18 19 20 21 22,
[1353]	0.0	  1 2 6 11 12 13 14 15 16 17 18 19 20 21,
[1354]	0.0	  1 2 3 4 5 6 8 11 12 13 14 21 22,
[1355]	0.1	  1 2 11 13 15 16 17 18 19 20 21 22,
[1356]	0.1	  1 2 3 4 6 11 12 13 14 21,
[1357]	0.3	  1 2 17 18 19 21 22,
[1358]	0.0	  1 3 4 5 6 7 8 9 10 11 12 15 16 17 18 19 20 21 22,
[1359]	0.1	  1 2 13 17 18 19 20 21 22,
[1360]	0.0	  1 2 13 14 18 21 22,
[1361]	0.0	  1 2 9 10 11 14 15 16 17 18 19 20 21 22,
[1362]	0.1	  1 15 16 19 20,
[1363]	0.0	  1 15 16 17 18 19 20 21 22,
[1364]	0.1	  1 2 3 5 6 7 8 10 11 12 13 14 15 16 17 18 19 20 21 22,
[1365]	0.0	  1 2 11 12 13 15 16 20 21 22,
[1366]	0.0	  1 2 3 4 5 6 7 8 9 10 11 13 14 15 16 17 18 19 20 21,
[1367]	0.0	  1 2 4 6 15 16 17 18 19 20 21,
[1368]	0.0	  1 12 21 22,
[1369]	0.0	  1 2 3 4 5 6 7 8 9 12 13 15 16 17 18 19 20 21 22,
[1370]	0.0	  1 3 4 5 6 7 8 9 10 11 12 13 14 15 17 18 21 22,
[1371]	0.0	  1 15 17 18 19 20,
[1372]	0.1	  1 2 3 4 5 6 7 8 9 10 11 12 13 14 16 17 18 19 20,
[1373]	0.0	  1 2 11 13 14 16 21 22,
[1374]	0.0	  1 2 4 6 7 8 9 10 12 13 14 15 16 17 18 19 20 21 22,
[1375]	0.1	  1 2 7 8 10 15 16 18 19 20 21 22,
[1376]	0.0	  1 2 11 12 13 14 18 21,
[1377]	0.0	  1 2 3 4 14 21 22,
[1378]	0.0	  1 2 3 4 5 6 9 11 12 13 14 17 18 19 21 22,
[1379]	0.1	  1 2 3 4 5 6 12 13 15 16 17 18 19 20 21 22,
[1380]	0.0	  1 2 3 4 6 7 8 9 10 11 12 13 14 21 22,
[1381]	0.5	  1 3 4 5 6 7 8 9 10 11 12 13 14 17 18 19,
[1382]	0.0	  1 2 4 5 7 8 9 10 11 12 13 15 16 17 18 19 20 21 22,
[1383]	0.1	  1 2 5 7 8 9 10 11 12 13 15 16 17 18 19 20 21 22,
[1384]	0.0	  1 2 7 8 10 11 12 13 15 16 17 18 19 20 21 22,
[1385]	0.1	  1 2 3 5 7 8 9 10 11 12 13 14 18 21 22,
[1386]	0.0	  1 9 15 16,
[1387]	0.0	  1 3 4 5 6 7 8 9 10 11 12 13 15 16,
[1388]	0.2	  1 3 4 5 6 7 8 9 10 11 12 13 14 15 16 18,
[1389]	0.0	  1 2 3 5 7 8 9 10 11 12 13 14 15 16 17 19 20 21 22,
[1390]	0.0	  1 2 3 4 5 6 7 8 9 10 11 13 14 16 21 22,
[1391]	0.0	  1 2 3 4 5 6 7 8 9 10 11 13 14 15 16 20 21 22,
[1392]	0.1	  1 2 3 4 5 6 7 8 9 10 11 15 16 20 21 22,
[1393]	0.3	  1 2 11 12 13 14 17 22,
[1394]	0.1	  1 3 4 5 6 7 8 9 10 16 19 20 21 22,
[1395]	0.0	  1 2 3 4 5 7 9 10 11 12 13 14 15 16 17 18 19 20 21 22,
[1396]	0.0	  1 7 8 9 10 11 12 13 14 15 16 17 18 19 20,
[1397]	0.0	  1 2 5 12 13 14 21 22,
[1398]	0.0	  1 2 3 5 12 13 14 21 22,
[1399]	0.0	  1 2 12 13 14 20 21 22,
[1400]	0.0	  1 2 3 4 5 7 8 9 10 11 12 13 14 15 17 18 21 22,
[1401]	0.4	  1 2 11 12 13 14 15 16 19 20 21 22,
[1402]	0.0	  1 2 3 4 5 6 7 8 9 10 11 14 16 18 21 22,
[1403]	0.0	  1 2 11 12 13 15 16 19 20 21 22,
[1404]	0.0	  1 2 7 10 16 21 22,
[1405]	0.0	  1 2 3 4 5 6 7 8 9 10 12 15 16 18 21 22,
[1406]	0.1	  1 2 11 13 14 15 16 17 18 19 20 22,
[1407]	0.0	  1 2 7 8 9 10 15 16 19 21 22,
[1408]	0.1	  1 2 3 4 5 6 7 8 9 10 11 12 13 14 22,
[1409]	0.0	  1 3 4 5 6 7 8 9 10 11 12 13 14 15 17 18,
[1410]	0.0	  1 2 3 4 5 6 7 8 9 10 11 13 14 15 16 18 21 22,
[1411]	0.0	  1 2 3 4 5 6 7 8 9 10 11 14 15 16 18 21 22,
[1412]	0.0	  1 3 4 5 6 7 8 9 10 15 16 19 21 22,
[1413]	0.0	  1 2 4 5 7 8 9 10 15 16 19 20 21 22,
[1414]	0.0	  1 2 5 7 8 9 10 15 16 19 20 21 22,
[1415]	0.0	  1 9 15 16 17 18 19 20,
[1416]	0.0	  1 2 3 5 6 7 8 9 10 11 12 13 14 15 16 17 18 19 20 21,
[1417]	0.3	  1 11 12 13 14 17 18,
[1418]	0.2	  1 2 3 4 5 6 10 11 12 13 14 15 16 17 18 19 20,
[1419]	0.0	  1 2 3 4 5 7 8 9 10 12 13 21 22,
[1420]	0.1	  1 2 3 4 5 6 7 8 10 12 13 14 15 16 17 18 19 20 21 22,
[1421]	0.0	  1 2 3 4 5 7 8 9 11 12 13 14 21 22,
[1422]	0.0	  1 2 5 7 8 9 15 16 17 18 19 20 21 22,
[1423]	0.0	  1 2 3 4 5 6 7 8 9 11 15 16 17 18 19 20 21 22,
[1424]	0.0	  1 3 4 5 6 7 8 9 10 16,
[1425]	0.0	  1 2 5 6 7 8 9 10 11 13 14 15 16 17 18 19 20 21 22,
[1426]	0.2	  1 11 13,
[1427]	0.0	  1 2 3 11 12 13 14 22,
[1428]	0.0	  1 2 3 5 7 8 9 10 11 12 13 14 15 16 18 21 22,
[1429]	0.1	  1 2 5 7 8 9 10 11 12 13 14 15 16 17 18 21 22,
[1430]	0.0	  1 2 14 16 19 20 21 22,
[1431]	0.0	  1 2 6 7 8 9 10 15 16 17 18 19 20,
[1432]	0.0	  1 2 11 12 14 18 21 22,
[1433]	0.0	  1 2 11 13 14 15 17 18 19 20 21 22,
[1434]	0.0	  1 2 15 16 19 20 21,
[1435]	0.1	  1 2 7 8 10 11 14 15 16 17 18 19 20 21 22,
[1436]	0.0	  1 2 3 11 12 13 21 22,
[1437]	0.0	  1 2 15 16 17 19 20 21,
[1438]	0.0	  1 2 3 4 5 6 7 8 11 12 13 14 18 21 22,
[1439]	0.0	  1 3 4 5 6 7 8 11 12 13 14 21 22,
[1440]	0.0	  1 2 3 4 7 8 9 10 11 12 13 14 15 16 19 20 21 22,
[1441]	0.2	  1 2 5 6 7 8 9 11 12 13 14 15 16 17 18 19 20 21 22,
[1442]	0.0	  1 2 7 8 9 10 14 15 16 17 18 19 20 21,
[1443]	0.0	  1 2 5 7 8 9 10 15 16 18 19 20 21 22,
[1444]	0.1	  1 2 14 15 16 17 18 19 20 22,
[1445]	0.0	  1 2 3 4 7 8 9 10 11 14 15 16 17 18 19 20 21 22,
[1446]	0.0	  1 2 15 16 19,
[1447]	0.4	  1 2 7 8 9 21 22,
[1448]	0.2	  1 2 7 9 10 11 12 13 14 15 16 17 18 19 20 21 22,
[1449]	0.1	  1 2 14 16 21 22,
[1450]	0.0	  1 2 3 4 5 11 12 13 14 16 21 22,
[1451]	0.0	  1 2 11 12 22,
[1452]	0.1	  1 2 11 15 16 21 22,
[1453]	0.2	  1 2 11 12 13 14 15 16 17 21 22,
[1454]	0.0	  1 2 3 4 5 6 7 8 9 10 11 12 13 14 16 17 18,
[1455]	0.0	  1 2 3 4 5 6 7 8 10 11 12 13 15 16 17 18 19 20 21 22,
[1456]	0.0	  1 2 3 5 7 8 9 10 11 12 13 14 15 16 20 21 22,
[1457]	0.0	  1 2 3 4 5 6 7 8 9 10 11 12 14 15 16 17 18 19 20 22,
[1458]	0.0	  1 2 3 6 11 12 13 14 15 21 22,
[1459]	0.0	  1 2 6 11 13 21 22,
[1460]	0.0	  1 2 9 10 11 12 13 14 15 16 17 18 19 20,
[1461]	0.0	  1 2 5 14 15 16 17 18 19 20 21 22,
[1462]	0.0	  1 2 4 12 13 14 21 22,
[1463]	0.0	  1 2 4 5 12 13 14 21 22,
[1464]	0.0	  1 2 3 4 5 6 7 8 9 10 14 16 18 19 20 21 22,
[1465]	0.0	  1 2 3 4 6 8 9 10 11 12 13 14 15 16 17 18 19 20 21 22,
[1466]	0.0	  1 2 11 12 13 14 17 21,
[1467]	0.0	  1 2 8 9 10 15 16 17 18 19 20 21 22,
[1468]	0.0	  1 2 12 13 17 18 19 21 22,
[1469]	0.0	  1 2 7 8 9 10 15 16 18 21 22,
[1470]	0.0	  1 2 5 11 12 13 14 17 21 22,
[1471]	0.0	  1 2 4 6 11 12 13 14 21 22,
[1472]	0.2	  1 2 3 4 6 11 12 13 14 15 16 20 21 22,
[1473]	0.1	  1 2 3 4 5 6 7 11 13 21 22,
[1474]	0.0	  1 3 4 5 6 7 8 9 10 14 15 16 17 18 19 20,
[1475]	0.0	  1 2 3 4 5 6 7 8 9 10 11 14 15 16 21 22,
[1476]	0.0	  1 2 3 4 6,
[1477]	0.1	  1 3 4 5 6 7 8 9 10 15 16,
[1478]	0.1	  1 2 5 8 11 12 13 14 15 16 17 18 19 20 21 22,
[1479]	0.0	  1 2 6 11 14 15 16 17 18 19 20 21 22,
[1480]	0.0	  1 2 3 4 6 11 13 14 15 16 17 18 19 20 21 22,
[1481]	0.1	  1 2 3 4 5 6 9 15 16 17 18 19 20 21 22,
[1482]	0.0	  1 2 7 8 9 10 15 16 17 18 21 22,
[1483]	0.0	  1 2 3 4 5 6 7 8 9 10 12 15 16 17 18 19 21 22,
[1484]	0.0	  1 2 5 7 10 11 12 13 14 15 16 17 18 19 20 21 22,
[1485]	0.1	  1 2 7 8 9,
[1486]	0.0	  1 2 7 8 9 21,
[1487]	0.0	  1 2 3 4 5 6 7 8 9 10 21,
[1488]	0.0	  1 2 16 17 19 20 21 22,
[1489]	0.0	  1 2 11 12 13 14 16 17 18 19 20,
[1490]	0.0	  1 2 7 8 9 10 11 12 13 14 15 16 17 18 20 21 22,
[1491]	0.1	  1 2 3 4 5 6 11 12 13 14 15 16 17 18 19 20,
[1492]	0.0	  1 3 4 5 6 11 12 13 14 15 16 17 18 19 20,
[1493]	0.0	  1 2 3 4 5 6 7 8 10 11 13 21 22,
[1494]	0.0	  1 2 3 4 5 6 7 8 9 10 11 13 15 16 18 21 22,
[1495]	0.0	  1 3 4 5 6 7 8 10 11 12 13 14 15 16 17 18 19 20 21 22,
[1496]	0.2	  1 2 7 8 9 12 13 15 16 17 18 19 20 21 22,
[1497]	0.0	  1 2 14 16,
[1498]	0.0	  1 2 14 16 21,
[1499]	0.0	  1 2 3 4 14 15 16 17 18 19 20 21 22,
[1500]	0.0	  1 2 4 13 14 15 16 17 18 19 20 21 22,
[1501]	0.0	  1 2 4 12 13 14 15 16 17 18 19 20 21 22,
[1502]	0.0	  1 2 3 4 5 6 7 8 9 10 14 16 21 22,
[1503]	0.0	  1 2 3 4 6 11 12 13 14 16 17 18 19 20 21 22,
[1504]	0.0	  1 2 12 14 16 17 18 19 20 21 22,
[1505]	0.0	  1 2 12 13 14 16 17 18 19 20 21 22,
[1506]	0.1	  1 2 12 13 14 18 21 22,
[1507]	0.0	  1 2 3 4 5 11 12 13 14 15 16 17 18 19 20 22,
[1508]	0.0	  1 2 3 4 5 6 7 8 10 11 12 13 14 20 21 22,
[1509]	0.0	  1 2 3 4 5 6 7 8 9 10 11 12 13 14 15 16 17 19 20 21,
[1510]	0.0	  1 2 15 16 20,
[1511]	0.0	  1 2 7 15 16 18 19 20 21 22,
[1512]	0.0	  1 2 3 4 5 6 9 10 11 12 13 14 15 16 17 18 19 20,
[1513]	0.0	  1 2 3 4 5 13 14 21 22,
[1514]	0.0	  1 2 3 5 13 14 21 22,
[1515]	0.0	  1 2 11 12 13 15 16 17 21 22,
[1516]	0.0	  1 2 11 12 13 15 16 21 22,
[1517]	0.0	  1 2 3 5 11 12 13 14 15 17 18 21 22,
[1518]	0.0	  1 2 3 4 5 11 12 13 14 15 17 18 21 22,
[1519]	0.0	  1 2 3 4 5 6 7 10 11 12 13 14 15 16 21 22,
[1520]	0.0	  1 2 3 6 8 10 11 12 13 14 15 16 17 18 19 20 21 22,
[1521]	0.0	  1 2 5 13 15 16 17 18 19 20 21 22,
[1522]	0.0	  1 8 9 11 12 13 14,
[1523]	0.0	  1 2 3 4 5 6 7 10 13 21 22,
[1524]	0.0	  1 2 3 4 6 7 8 9 10 11 12 13 14 17 18 19 20 21 22,
[1525]	0.0	  1 2 3 4 6 7 8 9 10 11 12 13 14 15 17 18 19 20 21 22,
[1526]	0.0	  1 2 5 6 7 8 9 10 11 12 13 15 16 17 18 19 20 21 22,
[1527]	0.0	  1 2 3 4 6 11 12 13 14 18 21 22,
[1528]	0.0	  1 2 3 4 5 6 7 11 12 13 14 19 20 21 22,
[1529]	0.0	  1 2 3 4 5 6 7 11 12 13 14 20 21 22,
[1530]	0.0	  1 2 3 5 11 12 13 14 17 19 20 21 22,
[1531]	0.0	  1 2 7 8 9 10 11 12 13 14 16 17 18 21 22,
[1532]	0.0	  1 2 13 14 15 16 17 18 19 20 22,
[1533]	0.0	  1 2 3 4 5 6 7 10 16 19 20 21 22,
[1534]	0.0	  1 2 3 4 5 7 8 9 11 12 13 14 17 18 19 21 22,
[1535]	0.0	  1 2 7 10 15 16 21 22,
[1536]	0.0	  1 2 7 8 9 10 11 12 13 14 15 16 18 21 22,
[1537]	0.1	  1 2 5 7 8 9 10 11 12 13 14 15 16 17 18 19 21 22,
[1538]	0.0	  1 3 5 11 12 13 14 21 22,
[1539]	0.0	  1 3 4 5 6 11 12 13 14 15 16 17 18 19 20 21 22,
[1540]	0.0	  1 2 3 4 6 11 13 14 21 22,
[1541]	0.0	  1 2 6 11 13 14 21 22,
[1542]	0.0	  1 2 3 4 5 6 8 10 11 12 13 14 15 17 18 19 20 21 22,
[1543]	0.2	  1 2 11 16 21 22,
[1544]	0.0	  1 2 3 4 5 6 7 8 9 10 14 16 17 18 19 20 21 22,
[1545]	0.1	  1 2 3 4 5 6 11 21 22,
[1546]	0.0	  1 2 3 4 5 8 10 11 12 13 14 15 16 17 18 19 20 21 22,
[1547]	0.0	  1 2 7 8 10 16 21 22,
[1548]	0.0	  1 2 5 7 8 9 10 15 16 21 22,
[1549]	0.0	  1 2 5 7 8 9 10 16 21 22,
[1550]	0.0	  1 3 4 5 6 7 8 9 10 12,
[1551]	0.0	  1 2 7 9 10 11 13 14 15 16 17 18 19 20 21 22,
[1552]	0.0	  1 2 3 4 5 6 7 8 9 10 11 12 13 14 15,
[1553]	0.0	  1 2 5 15 16 19 20 21 22,
[1554]	0.0	  1 2 6 7 8 9 10 15 16 17 18 19 20 21,
[1555]	0.0	  1 2 3 4 5 6 7 8 9 11 12 13 14 16 17 18 21 22,
[1556]	0.0	  1 2 3 6 11 12 13 14 15 16 18 19 20 21 22,
[1557]	0.0	  1 2 11 12 13 14 15 16 18 19 20 21 22,
[1558]	0.0	  1 2 7 10 16 17 18 19 20 21 22,
[1559]	0.0	  1 3 4 5 6 7 8 9 10 11 21 22,
[1560]	0.0	  1 2 12 13 14 21,
[1561]	0.0	  1 2 3 4 5 6 7 9 10 11 12 13 14 19 20 21 22,
[1562]	0.0	  1 2 7 9 15 16 20 21 22,
[1563]	0.0	  1 2 16 20 21 22,
[1564]	0.0	  1 2 7 9 15 16 19 20 21 22,
[1565]	0.0	  1 2 7 9 15 16 17 19 20 21 22,
[1566]	0.0	  1 2 6 11 21 22,
[1567]	0.0	  1 12 14 21 22,
[1568]	0.0	  1 2 3 5 22,
[1569]	0.0	  1 2 3 4 5 6 7 13 15 16 17 18 19 20 21 22,
[1570]	0.1	  1 2 11 12 14 15 16 17 18 19 20 21 22,
[1571]	0.0	  1 2 4 6 8 10 11 12 13 14 15 16 17 18 19 20 21 22,
[1572]	0.0	  1 2 4 6 11 12 13 14 15 17 18 19 20 21 22,
[1573]	0.1	  1 2 12 14 21 22,
[1574]	0.0	  1 2 3 4 5 6 7 8 9 10 11 13 15 16 17 18 19 20 22,
[1575]	0.0	  1 2 7 8 9 11 14 15 16 17 18 19 20 21 22,
[1576]	0.0	  1 2 3 5 7 8 9 10 11 12 13 14 15 17 18 21 22,
[1577]	0.1	  1 2 3 4 5 6 13 14 21 22,
[1578]	0.0	  1 2 12,
[1579]	0.0	  1 2 3 4 5 6 7 8 12 13 21 22,
[1580]	0.0	  1 2 3 4 5 6 7 10 19 20 21 22,
[1581]	0.0	  1 2 3 4 5 6 7 8 10 16 19 20 21 22,
[1582]	0.0	  1 2 3 4 5 16 19 20 21 22,
[1583]	0.0	  1 2 9 11 12 13 14 15 16 17 18,
[1584]	0.1	  1 2 3 4 5 6 7 8 9 15 16 19 20 21 22,
[1585]	0.1	  1 2 3 6 7 8 9 10 14 15 16 17 18 19 20 21 22,
[1586]	0.0	  1 4,
[1587]	0.0	  1 2 3 4 5 6 7 8 9 10 11 14 15 16 19 20 21 22,
[1588]	0.0	  1 2 3 4 5 6 7 8 9 10 12 13 15 16 17 18 19 20 22,
[1589]	0.0	  1 3 4 5 6 7 8 9 10 11 15 16 19 20 21 22,
[1590]	0.0	  1 2 9 12 14 15 16 17 18 19 20 21 22,
[1591]	0.0	  1 2 4 12 13 21 22,
[1592]	0.0	  1 2 3 5 7 8 9 10 11 12 13 14 17 18 19 20 21 22,
[1593]	0.0	  1 7 8 9 15 16,
[1594]	0.0	  1 2 7 8 10 11 15 16 17 18 19 20 21 22,
[1595]	0.0	  1 2 5 15 16 17 19 20 21 22,
[1596]	0.0	  1 2 3 4 5 6 7 8 9 10 11 12 13 15 16 17 18 20 21 22,
[1597]	0.0	  1 2 3 4 5 6 7 8 9 10 11 12 13 15 17 18 21 22,
[1598]	0.0	  1 2 3 4 5 6 7 8 9 10 11 12 13 17 21 22,
[1599]	0.0	  1 2 3 4 5 11 12 13 14 15 16 19 20 21 22,
[1600]	0.0	  1 2 3 4 5 6 11 12 13 19 20 21 22,
[1601]	0.0	  1 2 3 4 5 6 11 12 13,
[1602]	0.1	  1 2 3 4 5 6 7 8 9 10 12 13 21 22,
[1603]	0.0	  1 2 3 4 5 6 8 9 10 11 12 13 14 17 18 19 20 21 22,
[1604]	0.1	  1 2 9 15 16 17 18 19 20 22,
[1605]	0.1	  1 2 6 7 8 9 10 11 15 16 17 18 19 20 21 22,
[1606]	0.0	  1 2 5 7 8 9 10 12 15 16 17 18 19 20 21 22,
[1607]	0.2	  1 2 3 4 5 6 7 8 9 10 11 12 13 16 19 20 21 22,
[1608]	0.1	  1 2 6 11 12 13 14 17 18,
[1609]	0.0	  1 11 12 13 14 15 17 18,
[1610]	0.0	  1 2 3 6 7 8 9 10 11 12 13 14 15 16 17 18 21 22,
[1611]	0.1	  1 2 6 7 8 9 10 11 12 13 14 15 16 17 18 21 22,
[1612]	0.0	  1 2 3 6 7 8 9 10 11 12 13 14 15 16 17 18 20 21 22,
[1613]	0.0	  1 2 14 15 16 20 21 22,
[1614]	0.0	  1 2 11 12 14 21 22,
[1615]	0.0	  1 2 7 8 9 11 12 13 21 22,
[1616]	0.0	  1 2 3 5 6 7 8 9 10 14 15 16 17 18 19 20 21 22,
[1617]	0.0	  1 2 7 8 10 15 16 21 22,
[1618]	0.0	  1 2 3 4 5 6 7 8 9 10 11 12 13 14 15 17 18,
[1619]	0.0	  1 2 3 4 5 6 7 8 9 10 11 12 13 14 15 17 18 21,
[1620]	0.0	  1 2 3 6 11 12 13 14 15 16 17 18 19 20 22,
[1621]	0.0	  1 3 4 5 6 7 8 9 10 11 12 13 14 20 21 22,
[1622]	0.0	  1 2 4 5 7 8 9 10 15 16 21 22,
[1623]	0.0	  1 2 3 4 5 7 8 9 10 15 16 20 21 22,
[1624]	0.0	  1 2 14 19 21 22,
[1625]	0.0	  1 2 3 4 5 6 11 12 13 14 19 21 22,
[1626]	0.0	  1 2 3 4 5 6 7 8 9 10 11 12 13 14 15 16 18 19 20 22,
[1627]	0.0	  1 2 3 4 5 6 7 8 9 10 11 12 13 14 15 16 18 19 20,
[1628]	0.0	  1 2 3 4 7 8 9 10 12 14 15 16 17 18 19 20 21 22,
[1629]	0.0	  1 2 11 14 15 16 21 22,
[1630]	0.0	  1 2 11 13 14 15 16 21 22,
[1631]	0.0	  1 2 13 21,
[1632]	0.0	  1 2 8 11 12 13 15 16 17 18 19 20 21 22,
[1633]	0.0	  1 5 11 12 13 14,
[1634]	0.0	  1 2 7 8 9 10 11 12 13 14 17 18 19 20 21 22,
[1635]	0.0	  1 2 5 7 8 9 10 11 12 13 14 17 18 19 21 22,
[1636]	0.0	  1 2 3 4 5 6 7 8 9 12 13 14 21 22,
[1637]	0.0	  1 2 3 5 6 11 12 13 14 17 21 22,
[1638]	0.0	  1 3 4 5 6 15 16 17 18 19 20 21 22,
[1639]	0.0	  1 2 6 15 16 17 18 19 20 22,
[1640]	0.0	  1 2 4 6 11 13 15 16 17 18 19 20 21 22,
[1641]	0.0	  1 2 11 12 13 14 16,
[1642]	0.0	  1 2 3 4 6 11 12 13 14 17 18 20 21 22,
[1643]	0.0	  1 2 3 5 7 8 9 10 11 12 13 21 22,
[1644]	0.1	  1 2 5 15 16 17 18 19 20 21 22,
[1645]	0.0	  1 2 3 4 6 13 21 22,
[1646]	0.1	  1 2 3 4 5 6 9 11 12 13 14 15 16 19 20 21 22,
[1647]	0.0	  1 2 3 4 5 6 8 10 11 12 13 14 17 18 19 20 21 22,
[1648]	0.0	  1 2 7 8 9 10 11 12 13 14,
[1649]	0.0	  1 2 3 5 6 7 8 9 10 11 12 13 14 15 16 21 22,
[1650]	0.0	  1 2 3 5 6 7 8 9 10 11 12 13 14 16 21 22,
[1651]	0.0	  1 2 11 13 15 16 19 20 21 22,
[1652]	0.0	  1 2 7 8 9 10 11 13 15 16 17 18 19 20 21 22,
[1653]	0.0	  1 2 3 4 5 6 7 9 21 22,
[1654]	0.0	  1 2 3 11 12 13 14 15 16 17 19 20 21 22,
[1655]	0.0	  1 2 3 4 5 6 7 8 9 10 12 13 17 18 19 21 22,
[1656]	0.0	  1 2 3 4 5 6 7 8 9 10 12 13 15 17 18 19 20 21 22,
[1657]	0.2	  1 3 4 5 6 7 8 9 10 15 16 17 19 20 21 22,
[1658]	0.0	  1 3 4 5 6 7 9 21 22,
[1659]	0.0	  1 2 11 12 13 14 17 19 20 21,
[1660]	0.0	  1 2 3 4 19 20 21 22,
[1661]	0.0	  1 2 3 4 7 10 15 16 17 18 19 20 21 22,
[1662]	0.0	  1 2 7 8 9 10 11 12 14 15 16 17 18 19 20 21,
[1663]	0.0	  1 2 7 9 11 12 13 14 15 16 17 18 19 20 21 22,
[1664]	0.0	  1 2 3 4 6 7 8 9 10 11 12 13 14 17 18 21 22,
[1665]	0.0	  1 2 4 6 11 12 13 14 22,
[1666]	0.0	  1 2 6 11 12 13 14 22,
[1667]	0.0	  1 2 9 15 16 19 20 21 22,
[1668]	0.0	  1 2 7 8 9 11 12 13 14,
[1669]	0.0	  1 2 3 5 7 8 9 10 11 12 13 14 15 16 17 18 20 21 22,
[1670]	0.0	  1 2 7 8 9 13 14 15 16 17 18 19 20 21 22,
[1671]	0.0	  1 2 5 8 10 11 12 13 14 15 16 17 18 19 20 21 22,
[1672]	0.0	  1 2 3 4 5 6 7 11 12 13 14 15 17 18 19 20 21 22,
[1673]	0.0	  1 2 15 16 18,
[1674]	0.0	  1 2 3 4 5 7 8 9 10 11 13 15 16 17 18 19 20 21 22,
[1675]	0.0	  1 15 16 17 19 20 21 22,
[1676]	0.1	  1 2 3 4 5 6 7 8 9 10 15 16 17 18 19 20,
[1677]	0.0	  1 2 12 14 15 16 17 18 21 22,
[1678]	0.0	  1 2 7 10 11 12 13 14 17 18 21 22,
[1679]	0.0	  1 2 3 4 5 6 7 8 9 11 13 15 16 17 18 19 20 21 22,
[1680]	0.0	  1 3 4 5 6 12 13 21 22,
[1681]	0.0	  1 2 3 4 5 7 10 15 16 17 18 19 20 21 22,
[1682]	0.0	  1 2 11 14 22,
[1683]	0.0	  1 2 3 4 5 6 11 12 13 14 15 16 21 22,
[1684]	0.0	  1 2 3 4 11 12 13 14 15 17 18 19 20 21 22,
[1685]	0.0	  1 2 4 10 11 12 13 14 15 16 17 18 19 20 21 22,
[1686]	0.0	  1 2 3 5 7 8 9 10 11 15 16 17 18 19 20 21 22,
[1687]	0.0	  1 2 8 9 15 16,
[1688]	0.0	  1 2 3 4 5 7 8 9 10 15 16 18 21 22,
[1689]	0.0	  1 2 3 4 5 7 8 9 10 16 19 20 21 22,
[1690]	0.0	  1 2 3 4 5 6 7 8 9 10 11 13 15 16 17 19 20 21 22,
[1691]	0.0	  1 2 3 4 5 6 7 8 9 10 11 15 16 17 19 20 21 22,
[1692]	0.1	  1 2 3 4 5 6 7 8 9 10 11 12 13 14 16 17 18 19 20 21,
[1693]	0.0	  1 2 3 4 6 15 16 19 20 21 22,
[1694]	0.0	  1 2 7 8 9 12 14 15 16 17 18 19 20 21 22,
[1695]	0.0	  1 2 7 8 9 15 16 21,
[1696]	0.0	  1 2 3 5 6 7 8 9 10 15 16 17 18 19 20 21 22,
[1697]	0.0	  1 2 3 4 5 6 7 8 9 11 12 13 14 17 19 20 21 22,
[1698]	0.0	  1 2 3 4 5 6 8 9 11 12 13 14 15 16 17 18 19 20 21,
[1699]	0.1	  1 2 3 4 6 11 13 21 22,
[1700]	0.0	  1 2 8 9 13 15 16 17 18 19 20 21 22,
[1701]	0.0	  1 2 9 13 15 16 17 18 19 20 21 22,
[1702]	0.0	  1 2 3 4 7 8 9 10 11 12 14 15 16 17 18 19 20 21 22,
[1703]	0.0	  1 2 7 8 10 11 12 14 15 16 17 18 19 20 21 22,
[1704]	0.0	  1 2 3 4 5 6 10 12 13 21 22,
[1705]	0.0	  1 2 3 4 5 6 10 11 12 13 21 22,
[1706]	0.0	  1 2 3 4 5 6 9 10 11 12 13 14 17 18 19 20 21 22,
[1707]	0.0	  1 2 3 4 5 6 9 10 11 12 13 14 15 17 18 19 20 21 22,
[1708]	0.0	  1 3 6 11 12 13,
[1709]	0.0	  1 3 4 6 11 12 13,
[1710]	0.0	  1 2 3 4 5 6 7 8 10 11 12 13 14 18 20 21 22,
[1711]	0.0	  1 2 7 8 9 12 13 21 22,
[1712]	0.0	  1 2 3 6 11 13 14 21 22,
[1713]	0.0	  1 2 3 4 5 6 7 8 11 12 13 14 16 17 18 19 20 21 22,
[1714]	0.0	  1 11 12 13 14 17 18 19 20,
[1715]	0.0	  1 2 3 11 12 13 14 15 16 17 18 19 20 21 22,
[1716]	0.0	  1 2 3 4 6 7 8 9 10 15 16 19 20 21 22,
[1717]	0.0	  1 2 11 12 13 14 19 20 22,
[1718]	0.0	  1 2 3 4 14 15 16 19 20 21 22,
[1719]	0.0	  1 2 14 15 16 19 20 22,
[1720]	0.0	  1 2 3 10 11 12 13 14 15 16 17 18 19 20 21 22,
[1721]	0.0	  1 2 12 13 14 17 18 19 20,
[1722]	0.0	  1 2 16 18 21 22,
[1723]	0.0	  1 2 12 13 15 16 17 21 22,
[1724]	0.0	  1 2 7 8 9 11 12 13 14 15 16 17 21 22,
[1725]	0.0	  1 2 4 7 8 10 11 12 13 14 15 16 17 18 19 20 21 22,
[1726]	0.0	  1 2 3 4 11 12 13 14 17 18 19 20 21 22,
[1727]	0.0	  1 2 3 4 5 7 10 11 12 13 14 21 22,
[1728]	0.0	  1 2 5 11 12 13 14 15 16 17 18 21 22,
[1729]	0.0	  1 2 3 4 5 6 7 8 9 10 11 12 13 14 16 18 21,
[1730]	0.0	  1 2 3 4 5 6 7 11 12 13 14 17 20 21 22,
[1731]	0.0	  1 2 11 12 13 14 17 20 21 22,
[1732]	0.0	  1 2 3 4 5 6 7 9 11 12 13 14 17 19 20 21 22,
[1733]	0.0	  1 2 3 4 5 21,
[1734]	0.0	  1 2 3 4 5,
[1735]	0.0	  1 2 3 4 5 6 7 8 9 10 12 15 16 17 18 21 22,
[1736]	0.0	  1 2 3 5 6 11 12 13 14 15 16 17 18 19 20 21 22,
[1737]	0.0	  1 2 3 5 6 11 12 13 21 22,
[1738]	0.0	  1 2 3 4 5 6 8 11 12 13 14 16 17 18 19 20 21 22,
[1739]	0.0	  1 2 3 4 5 6 7 10 11 12 13 14 15 17 18 21 22,
[1740]	0.0	  1 2 3 4 5 6 7 8 10 11 12 13 14 15 17 18 21 22,
[1741]	0.0	  1 2 4 6 15 16 17 18 19 20 22,
[1742]	0.0	  1 3 4 5 6 7 8 9 10 14 21 22,
[1743]	0.0	  1 2 3 6 11 12 13 21 22,
[1744]	0.0	  1 2 3 4 5 6 7 9 10 11 13 14 15 16 17 18 19 20 21 22,
[1745]	0.0	  1 2 3 4 5 7 8 9 11 12 13 14 15 16 17 19 20 21 22,
[1746]	0.0	  1 2 3 4 5 6 7 8 9 10 12 15 16 17 18 20 21 22,
[1747]	0.0	  1 2 11 13 14 15 16 20 21 22,
[1748]	0.0	  1 2 3 4 5 6 7 8 10 11 12 13 14 18 19 21 22,
[1749]	0.0	  1 2 3 4 5 6 7 8 10 11 12 13 14 16 18 19 20 21 22,
[1750]	0.0	  1 2 3 4 5 6 7 10 11 12 13 14 16 18 19 20 21 22,
[1751]	0.0	  1 2 11 12 13 14 16 17 18 19 20 22,
[1752]	0.0	  1 3 4 5 6 7 8 10 11 12 13 14 17 18 19 20 21 22,
[1753]	0.0	  1 2 15 16 17 22,
[1754]	0.1	  1 2 3 5 7 8 9 10 11 12 13 14 16 21 22,
[1755]	0.0	  1 4 6 15 16 17 18 19 20,
[1756]	0.2	  1 2 10 11 12 13 14 15 16 17 18 19 20,
[1757]	0.0	  1 14 15 16 17 18 19 20,
[1758]	0.0	  1 2 11 12 13 14 17 19 20 22,
[1759]	0.0	  1 2 18 19 20,
[1760]	0.0	  1 2 4 5 7 8 9 10 13 14 15 16 17 18 19 20 21 22,
[1761]	0.0	  1 2 3 4 5 6 11,
[1762]	0.0	  1 2 3 4 5 6 11 12 13 14 15 17 18 19 20 22,
[1763]	0.0	  1 2 4 5 13 15 16 17 18 19 20 21 22,
[1764]	0.0	  1 3 4 6 7 8 9 10 11 12 13 14,
[1765]	0.0	  1 2 5 11 12 13 14 18 21 22,
[1766]	0.0	  1 2 3 4 5 6 7 10 11 13 21 22,
[1767]	0.0	  1 2 3 4 5 6 7 8 10 11 13 15 16 17 18 19 20 21 22,
[1768]	0.0	  1 2 3 5 7 8 9 11 12 13 14 21 22,
[1769]	0.0	  1 2 4 5 6 7 8 9 11 12 13 14 15 16 17 18 19 20 21 22,
[1770]	0.0	  1 2 3 11 12 13 14 17 21 22,
[1771]	0.0	  1 2 3 4 5 12 13 15 16 19 20 21 22,
[1772]	0.0	  1 2 3 4 5 6 7 8 9 11 12 13 15 16 19 20 21 22,
[1773]	0.0	  1 2 7 10 11 12 13 14 15 16 17 18 20 21 22,
[1774]	0.0	  1 2 7 8 10 11 12 13 14 15 16 17 18 20 21 22,
[1775]	0.0	  1 3 4 5 6 7 8 9 10 11 12 13 14 15 16 18 21 22,
[1776]	0.0	  1 2 3 5 6 11 13 21 22,
[1777]	0.0	  1 2 3 4 5 6 7 11 12 13 14 17 19 20 21 22,
[1778]	0.0	  1 2 3 4 5 6 7 8 11 12 13 14 17 18 19 20 21 22,
[1779]	0.0	  1 3 5 6 11 12 13 14,
[1780]	0.0	  1 2 7 11 12 13 14 16 17 18 19 20 21 22,
[1781]	0.1	  1 2 7 11 12 13 14 21 22,
[1782]	0.0	  1 2 3 4 6 7 8 9 10 11 12 13 14 16 17 18 19 20 21 22,
[1783]	0.0	  1 2 3 4 5 6 7 8 10 11 12 13 14 19 20 21 22,
[1784]	0.0	  1 2 3 4 6 7 8 9 10 11 12 13 14 15 16 18 19 20 21 22,
[1785]	0.0	  1 2 7 9 10 12 13 14 15 16 17 18 19 20 21 22,
[1786]	0.0	  1 2 3 4 5 6 7 8 9 11 12 13 14 15 16,
[1787]	0.0	  1 3 5 7 8 9 10 11 12 13 14,
[1788]	0.0	  1 3 4 5 7 8 9 10 11 12 13 14,
[1789]	0.0	  1 2 16 17 21 22,
[1790]	0.0	  1 2 3 5 6 11 21 22,
[1791]	0.0	  1 2 3 4 6 11 12 13 14 15 16 21 22,
[1792]	0.0	  1 2 3 11 12 13 14 17 18 21 22,
[1793]	0.0	  1 2 7 10 11 12 13 14 15 16 19 20 21 22,
[1794]	0.0	  1 2 5 6 11 12 13 14 21 22,
[1795]	0.0	  1 2 6 10 14 15 16 17 18 19 20 21 22,
[1796]	0.0	  1 2 3 4 5 7 8 9 11 12 13 14 15 16 21 22,
[1797]	0.3	  1 2 7 8 9 11 12 13 15 16 17 18 19 20 21 22,
[1798]	0.0	  1 2 3 4 5 6 19 21 22,
[1799]	0.0	  1 2 3 4 5 13 15 16 19 20 21 22,
[1800]	0.0	  1 2 3 6 11 12 13 14 15 16 17 19 20 21 22,
[1801]	0.0	  1 2 3 5 6 7 9 10 11 12 13 14 15 16 17 18 19 20 21 22,
[1802]	0.0	  1 2 3 4 5 6 7 8 9 10 11 13 14 15 16 21 22,
[1803]	0.0	  1 2 3 6 11 12 13 14 17 19 20 21 22,
[1804]	0.0	  1 2 4 11 12 13 14 17 18 19 20 21 22,
[1805]	0.0	  1 2 7 8 15 16 17 18 19 20 21 22,
[1806]	0.0	  1 2 11 12 13 19 20 21 22,
[1807]	0.0	  1 2 11 12 13 14 15,
[1808]	0.0	  1 2 3 4 5 6 7 8 9 10 12 13 16 17 18 19 20 21 22,
[1809]	0.0	  1 2 5 11 12 13 14 15 16 19 20 21 22,
[1810]	0.0	  1 2 3 4 5 6 7 10 11 12 13 14 17 19 20 21 22,
[1811]	0.0	  1 6,
[1812]	0.1	  1 2 3 4 5 6 7 8 9 10 15 16 20 21 22,
[1813]	0.0	  1 2 13 15 17 18 19 20 21 22,
[1814]	0.0	  1 2 3 4 5 6 9 11 15 16 17 18 19 20 21 22,
[1815]	0.0	  1 2 3 5 6 7 8 9 10 11 12 13 14 15 16 18 21 22,
[1816]	0.0	  1 2 3 4 5 6 7 8 9 10 11 12 13 15 16 18 20 21 22,
[1817]	0.0	  1 15 16 17 19 20,
[1818]	0.0	  1 17 19 20 21 22,
[1819]	0.0	  1 2 7 8 9 10 11 12 13 14 15 16 17 18 19 21 22,
[1820]	0.0	  1 2 3 4 5 7 8 9 10 15 16 17 19 20 21 22,
[1821]	0.0	  1 2 7 12 14 15 16 17 18 19 20 21 22,
[1822]	0.0	  1 2 16 19 21 22,
[1823]	0.0	  1 2 4 5 6 7 8 9 10 14 15 16 17 18 19 20 21 22,
[1824]	0.0	  1 2 3 4 5 7 8 9 10 11 12 13 14 15 16 17 20 21 22,
[1825]	0.0	  1 2 3 4 5 6 8 9 15 16 17 18 19 20 21 22,
[1826]	0.0	  1 2 11 12 13 14 17 18 20 21 22,
[1827]	0.0	  1 2 7 8 10 16 19 20 21 22,
[1828]	0.0	  1 2 13 14 15 16 17 18 19 20,
[1829]	0.0	  1 2 4 5 11 12 13 14 22,
[1830]	0.0	  1 3 4 5 6 7 11 12 13 14 21 22,
[1831]	0.0	  1 2 3 4 5 6 7 8 11 12 13 14 17 18 19 21 22,
[1832]	0.0	  1 2 3 4 5 6 7 8 9 11 12 13 14 17 20 21 22,
[1833]	0.0	  1 2 3 4 5 6 7 8 9 10 11 12 13 14 15 16 19 20,
[1834]	0.0	  1 2 3 4 5 6 7 8 9 10 11 12 13 14 15 16 19 20 21,
[1835]	0.0	  1 2 17 18 21 22,
[1836]	0.0	  1 2 11 14 17 18 19 20 21 22,
[1837]	0.0	  1 2 8 9 12 15 16 17 18 19 20 21 22,
[1838]	0.0	  1 2 3 4 5 6 7 12 13 15 16 17 18 19 20 21 22,
[1839]	0.0	  1 2 3 4 5 7 8 9 10 11 12 13 14 15 16 17 18 19 20,
[1840]	0.0	  1 15 16 20,
[1841]	0.0	  1 2 3 4 5 6 7 14 15 16 17 18 19 20 21 22,
[1842]	0.1	  1 2 7 10 11 13 14 15 16 17 18 19 20 21 22,
[1843]	0.0	  1 3 4 5 6 7 8 9 10 11 12,
[1844]	0.0	  1 3 4 5 6 7 8 9 10 11,
[1845]	0.0	  1 2 3 4 5 7 8 9 10 11 12 13 14 17 18 19 20 21 22,
[1846]	0.0	  1 2 6 11 12 13 14 20 21 22,
[1847]	0.0	  1 3 4 5 6 7 8 9 10 15 16 18 21 22,
[1848]	0.0	  1 2 15 16 18 19 20 22,
[1849]	0.0	  1 2 7 11 12 13 14 16 21 22,
[1850]	0.0	  1 2 7 11 12 13 14 15 16 21 22,
[1851]	0.0	  1 2 7 11 12 13 14 15 16 18 19 20 21 22,
[1852]	0.0	  1 2 3 4 5 6 10 15 16 17 18 19 20 21 22,
[1853]	0.0	  1 2 3 4 5 6 8 9 10 11 12 13 15 16 17 18 19 20 21 22,
[1854]	0.0	  1 2 3 7 10 11 12 13 14 15 16 17 18 19 20 21 22,
[1855]	0.0	  1 12 13 14 17 18 19 20 21 22,
[1856]	0.0	  1 2 3 4 5 6 7 8 9 10 11 15 16,
[1857]	0.0	  1 2 4 5 15 16 19 20 21 22,
[1858]	0.0	  1 2 4 5 12 13 14 15 16 17 18 19 20 21 22,
[1859]	0.0	  1 2 5 12 13 14 15 16 17 18 19 20 21 22,
[1860]	0.0	  1 2 7 8 9 11 12 15 16 17 18 19 20 21 22,
[1861]	0.0	  1 2 7 8 9 10 14 16 21 22,
[1862]	0.0	  1 2 7 10 14 15 16 19 20 21 22,
[1863]	0.0	  1 2 3 4 5 6 8 9 11 12 13 15 16 17 18 19 20,
[1864]	0.0	  1 2 3 7 9 10 11 12 13 14 15 16 17 18 19 20 21 22,
[1865]	0.0	  1 2 3 4 5 6 7 9 10 11 12 13 14 15 16 17 18 19 20 22,
[1866]	0.0	  1 2 8 9 15 16 17 19 20 21 22,
[1867]	0.0	  1 2 3 4 5 6 7 8 9 10 11 12 13 14 15 16 19 20 22,
[1868]	0.0	  1 7 21 22,
[1869]	0.0	  1 2 3 4 5 6 7 8 9 10 13 14 15 16 18 19 20 21 22,
[1870]	0.0	  1 2 7 13 14 21 22,
[1871]	0.0	  1 2 7 9 12 13 14 21 22,
[1872]	0.0	  1 2 7 12 13 14 21 22,
[1873]	0.0	  1 2 3 4 5 6 7 9 10 12 13 14 15 16 17 18 19 20 21 22,
[1874]	0.0	  1 2 7 8 9 10 11 12 13 14 15 16 21 22,
[1875]	0.0	  1 2 3 4 5 6 7 8 9 10 11 13 14 16 17 18 19 20 21 22,
[1876]	0.0	  1 2 7 8 9 10,
[1877]	0.0	  1 2 3 4 5 15 16 21 22,
[1878]	0.0	  1 2 3 4 5 6 7 8 9 10 12 13 15 16 17 18 19 21 22,
[1879]	0.0	  1 2 4 6 13 14 15 16 17 18 19 20 21 22,
[1880]	0.0	  1 2 3 4 5 6 7 8 9 12 13 14 15 16 17 18 19 20 21 22,
[1881]	0.0	  1 2 3 4 5 11 12 13 14 15 16 17 18 21 22,
[1882]	0.0	  1 2 3 4 5 6 8 9 11 12 13 14 15 16 17 18 22,
[1883]	0.0	  1 2 3 4 5 6 7 8 9 10 15 16 17 18 19 21 22,
[1884]	0.0	  1 2 3 4 6 7 8 9 10 11 12 13 14 15 16 21 22,
[1885]	0.0	  1 3 4 5 6 7 8 9 10 11 12 13 14 15 16 17 21 22,
[1886]	0.0	  1 3 4 5 6 10 11 12 13 14 15 16 17 18 19 20,
[1887]	0.0	  1 2 7 8 9 11 12 13 14 17 18 19 20 21 22,
[1888]	0.0	  1 2 5 7 8 9 10 11 12 13 14 16 17 18 19 20 21 22,
[1889]	0.0	  1 2 3 4 5 6 7 8 9 10 12 13 14 17 18 19 20 21 22,
[1890]	0.0	  1 2 3 4 5 6 7 10 11 12 13 14 15 21 22,
[1891]	0.0	  1 2 3 6,
[1892]	0.0	  1 2 7 8 9 11 12 13 14 15 16 17 19 20 21 22,
[1893]	0.0	  1 2 3 4 5 6 7 8 9 10 11 12 13 14 15 16 17 19 20,
[1894]	0.0	  1 2 3 5 6 7 8 9 10 11 13 14 15 16 17 18 19 20 21 22,
[1895]	0.0	  1 2 3 6 7 8 9 10 11 13 14 15 16 17 18 19 20 21 22,
[1896]	0.0	  1 2 3 4 5 6 7 9 11 12 13 14 17 21 22,
[1897]	0.0	  1 2 3 4 11 12 13 14 19 20 21 22,
[1898]	0.0	  1 2 3 4 5 6 8 11 12 13 14 17 18 21 22,
[1899]	0.0	  1 2 7 8 9 11 12 13 14 15 16 17 18 19 20 21,
[1900]	0.0	  1 4 6 11 12 13 14,
[1901]	0.0	  1 3 4 6 7 8 9 10 11 12 13 14 15 16 17 18 19 20 21 22,
[1902]	0.0	  1 7 8 9 11 12 13 14 15 16 17 18 19 20 21 22,
[1903]	0.0	  1 2 3 4 5 7 8 9 10 14 15 16 19 20 21 22,
[1904]	0.0	  1 2 11 12 14 17 18 21 22,
[1905]	0.0	  1 2 3 5 11 12 13 14,
[1906]	0.0	  1 2 3 4 5 6 9 11 12 13 14 15 16 22,
[1907]	0.0	  1 2 6 7 8 9 10 12 13 14 15 16 17 18 19 20 21 22,
[1908]	0.0	  1 2 13 14 15 16 18 19 20 21 22,
[1909]	0.0	  1 2 3 4 5 6 12 13,
[1910]	0.0	  1 2 3 4 5 6 7 8 10 11 12 13 14 15 16 18 21 22,
[1911]	0.0	  1 2 3 4 5 6 12 13 17 21 22,
[1912]	0.0	  1 2 7 8 9 10 11 12 13 14 16 17 18 19 20 21 22,
[1913]	0.0	  1 2 6 7 8 9 10 11 12 13 14,
[1914]	0.0	  1 2 4 6 7 8 9 10 11 12 13 14 16 17 18 19 20 21 22,
[1915]	0.0	  1 2 6 7 8 9 10 11 12 13 14 16 18 21 22,
[1916]	0.0	  1 2 3 4 6 7 8 9 10 11 12 13 14 15 16 18 21 22,
[1917]	0.0	  1 2 3 6 7 8 9 10 11 12 13 14 15 16 18 21 22,
[1918]	0.0	  1 2 12 17 18 19 21 22,
[1919]	0.0	  1 3 4 5 6 9 11 12 13 14 21 22,
[1920]	0.0	  1 2 3 4 5 6 9 11 12 13 14 15 16 17 18 19 21 22,
[1921]	0.0	  1 2 3 4 5 6 7 8 10 11 14 15 16 17 18 19 20 21 22,
[1922]	0.0	  1 6 7 8 9 10 11 12 13 14 15 16 17 18 19 20,
[1923]	0.0	  1 2 11 13 14 17 19 20 21 22,
[1924]	0.0	  1 2 3 7 8 9 10 14 15 16 17 18 19 20 21 22,
[1925]	0.0	  1 2 3 7 8 9 10 15 16 17 18 19 20 21 22,
[1926]	0.0	  1 2 3 4 5 6 7 9 10 11 12 13 14 21,
[1927]	0.0	  1 2 4 5 7 8 9 13 15 16 17 18 19 20 21 22,
[1928]	0.0	  1 2 4 5 7 8 9 12 13 15 16 17 18 19 20 21 22,
[1929]	0.0	  1 2 3 6 10 11 12 13 14 15 17 18 19 20 21 22,
[1930]	0.1	  1 2 11 12 13 14 17 19 20,
[1931]	0.0	  1 2 3 6 21 22,
[1932]	0.0	  1 7 8 9 11 12 13 14,
[1933]	0.0	  1 2 3 4 5 6 7 8 9 11 12 13 14 18 19 20 21 22,
[1934]	0.0	  1 2 3 4 5 6 7 8 10 11 12 13 14 21,
[1935]	0.0	  1 2 9 11 12 13 14 15 16,
[1936]	0.0	  1 2 7 8 9 11 12 13 14 15 16 22,
[1937]	0.1	  1 2 3 4 5 6 7 9 11 12 13 14 15 16 17 18 19 20 21 22,
[1938]	0.0	  1 3 21 22,
[1939]	0.0	  1 2 3 4 5 6 7 8 9 16 19 20 21 22,
[1940]	0.0	  1 2 7 12 13 15 16 17 18 19 20 21 22,
[1941]	0.0	  1 2 4 5 7 8 9 10 13 15 16 17 18 19 20 21 22,
[1942]	0.0	  1 2 3 4 5 6 7 8 9 10 11 12 13 14 15 16 17 18 20,
[1943]	0.0	  1 2 3 4 5 6 7 8 10 11 12 13 14 19 21 22,
[1944]	0.0	  1 2 15 16 17 18 19 21 22,
[1945]	0.0	  1 2 3 4 5 6 7 9 11 12 13 14,
[1946]	0.0	  1 2 3 4 11 12 13 14 17 19 20 21 22,
[1947]	0.0	  1 2 3 4 5 8 9 10 11 12 13 14 15 16 17 18 19 20 21 22,
[1948]	0.0	  1 2 3 4 5 6 7 8 9 19 20 21 22,
[1949]	0.0	  1 2 7 8 9 10 11 12 15 16 17 18 19 20 21 22,
[1950]	0.0	  1 3 4 5 6 7 8 9 15 16 17 18 19 20 21 22,
[1951]	0.0	  1 2 3 4 5 6 7 8 9 10 13 15 16 18 19 20 21 22,
[1952]	0.0	  1 2 14 15 16 22,
[1953]	0.0	  1 2 8 9 11 12 15 16 17 18 19 20 21 22,
[1954]	0.0	  1 17 18 19 20 21 22,
[1955]	0.0	  1 2 11 12 21 22,
[1956]	0.0	  1 2 6 7 8 9 10 11 12 13 14 15 16 17 18,
[1957]	0.0	  1 2 15 19 20 21 22,
[1958]	0.0	  1 2 5 6 7 8 9 10 11 12 13 14 17 18 21 22,
[1959]	0.0	  1 2 3 5 6 7 8 9 10 11 12 13 14 17 18 21 22,
[1960]	0.1	  1 2 3 4 5 6 7 10 13 14 21 22,
[1961]	0.0	  1 2 11 12 13 14 17 18 19 22,
[1962]	0.0	  1 2 3 6 7 8 9 10 11 12 13 14 17 18 19 20 21 22,
[1963]	0.0	  1 2 11 12 21,
[1964]	0.0	  1 2 11 14 15 16 18 21 22,
[1965]	0.0	  1 2 4 11 12 13 14 21 22,
[1966]	0.0	  1 4 11 12 13 14 21 22,
[1967]	0.0	  1 2 11 13 14 17 18 19 21 22,
[1968]	0.0	  1 2 11 13 14 17 18 21 22,
[1969]	0.0	  1 2 6 16 19 20 21 22,
[1970]	0.0	  1 2 3 4 5 6 7 8 9 10 11 12 13 16 17 18 19 20 21 22,
[1971]	0.0	  1 2 7 9 10 15 16 17 18 19 20 21 22,
[1972]	0.0	  1 3 4 5 6 7 8 9 10 11 12 13 14 18 19 20 21 22,
[1973]	0.0	  1 2 3 4 5 6 9 11 12 13 14 15 16 17 21 22,
[1974]	0.0	  1 2 7 8 11 12 13 14 21 22,
[1975]	0.0	  1 2 3 5 6 7 8 9 10 11 12 13 14 15 16 17 19 20 21 22,
[1976]	0.0	  1 2 7 8 9 10 11 12 13 14 15 16 17 19 20 21 22,
[1977]	0.0	  1 7 8 9 10 11 12 13 14 15 16 17 18 19 20 21 22,
[1978]	0.0	  1 2 3 5 11 21 22,
[1979]	0.0	  1 2 3 5,
[1980]	0.0	  1 2 13 14 15 16 21 22,
[1981]	0.0	  1 2 13 14 15 16 20 21 22,
[1982]	0.0	  1 2 3 4 5 6 7 8 9 10 11 12 13 14 15 17 18 19 20 22,
[1983]	0.0	  1 2 3 4 5 6 10 12 13 14 15 16 17 18 19 20 21 22,
[1984]	0.0	  1 2 3 4 5 6 7 8 9 10 11 12 13 14 15 16 18 22,
[1985]	0.0	  1 2 3 4 5 7 8 9 15 16 17 19 20 21 22,
[1986]	0.0	  1 2 3 4 5 6 11 12 13 14 17 18 19 20 21,
[1987]	0.0	  1 2 3 4 5 6 11 12 13 14 17 18 19 20,
[1988]	0.0	  1 2 3 4 5 6 10 11 12 13 14 17 18 19 20,
[1989]	0.0	  1 4 6 7 8 9 10 11 12 13 14 15 16 17 18 19 20,
[1990]	0.0	  1 2 3 4 6 11 12 13 14 17 18 19 20 21,
[1991]	0.0	  1 2 4 6 7 8 9 10 11 12 14 15 16 17 18 19 20 21 22,
[1992]	0.0	  1 2 13 14 16 21 22,
[1993]	0.0	  1 2 4 5 11 13 21 22,
[1994]	0.0	  1 2 11 12 13 14 16 17 18 21 22,
[1995]	0.0	  1 2 4 6 15 16 19 20 21 22,
[1996]	0.0	  1 2 13 16 17 18 19 20 21 22,
[1997]	0.0	  1 11 13 21 22,
[1998]	0.0	  1 2 12 14 18 21 22,
[1999]	0.0	  1 2 3 5 11 13 14 21 22,
[2000]	0.0	  1 2 11 14 16 18 21 22,
[2001]	0.0	  1 2 3 4 5 6 7 8 9 10 12 13 14 15 16 17 18 19 20,
[2002]	0.0	  1 2 3 4 5 6 7 8 9 10 11 12 13 14 17 19 21 22,
[2003]	0.0	  1 2 3 4 5 7 8 9 10 11 12 13 15 16 17 19 20 21 22,
[2004]	0.0	  1 2 4 13 14 21 22,
[2005]	0.0	  1 2 12 17 18 21 22,
[2006]	0.0	  1 2 3 4 5 6 8 9 14 15 16 17 18 19 20 21 22,
[2007]	0.0	  1 2 3 4 5 11 12 13 14 15 21 22,
[2008]	0.0	  1 2 3 4 5 6 8 9 11 12 13 14 15 16 17 18 19 21 22,
[2009]	0.0	  1 2 3 4 5 7 8 9 13 15 16 17 18 19 20 21 22,
[2010]	0.0	  1 2 3 4 5 6 7 8 9 10 11 12 13 15 21 22,
[2011]	0.0	  1 2 3 5 7 8 9 10 11 14 15 16 17 18 19 20 21 22,
[2012]	0.0	  1 2 11 15 16 17 21 22,
[2013]	0.0	  1 2 3 4 5 6 7 8 9 10 12 14 16 17 18 19 20 21 22,
[2014]	0.0	  1 15 17 18 19 20 21 22,
[2015]	0.0	  1 2 4 7 8 9 10 12 14 15 16 17 18 19 20 21 22,
[2016]	0.0	  1 2 3 11 12 13 14 19 20 21 22,
[2017]	0.0	  1 2 6 7 8 9 10 11 12 13 14 16 21 22,
[2018]	0.0	  1 3 4 5 6 7 9 10 15 16 17 18 19 20 21 22,
[2019]	0.0	  1 2 13 14 18 19 20 21 22,
[2020]	0.0	  1 2 3 4 5 6 7 8 9 10 11 12 13 14 15 16 17 18 20 22,
[2021]	0.0	  1 2 11 12 13 14 15 16 17 22,
[2022]	0.0	  1 2 4 5 7 8 9 10 11 12 13 14 15 16 17 18 19 20,
[2023]	0.0	  1 2 3 5 11 12 13 14 19 20 21 22,
[2024]	0.0	  1 2 3 4 5 11 12 13 14 20 21 22,
[2025]	0.0	  1 2 3 5 11 12 13 14 15 16 17 19 20 21 22,
[2026]	0.0	  1 2 3 4 5 6 9 11 12 13 14 16 17 18 19 20 21 22,
[2027]	0.0	  1 2 7 8 10 11 12 13 14 18 21 22,
[2028]	0.0	  1 2 5 7 8 9 10 11 12 13 14 17 18 21 22,
[2029]	0.0	  1 2 3 4 5 6 7 8 9 10 11 12 13 14 16 18,
[2030]	0.0	  1 2 7 8 9 10 16,
[2031]	0.0	  1 2 6 7 8 9 10 16 21 22,
[2032]	0.0	  1 2 3 4 5 6 7 8 9 10 11 13 14 16 18 19 20 21 22,
[2033]	0.0	  1 2 7 9 10 16 19 20 21 22,
[2034]	0.0	  1 2 3 5 6 7 8 9 10 15 16 19 20 21 22,
[2035]	0.0	  1 3 4 5 6 11 12 13 14 15 17 18 19 20 21 22,
[2036]	0.0	  1 2 3 4 5 6 7 8 9 10 18 21 22,
[2037]	0.0	  1 3 4 11 12 13 14,
[2038]	0.0	  1 2 4 6 13 15 16 17 18 19 20 21 22,
[2039]	0.0	  1 2 6 13 15 16 17 18 19 20 21 22,
[2040]	0.0	  1 3 4 5 6 7 8 9 10 13 15 16 17 18 19 20 21 22,
[2041]	0.0	  1 2 4 5 6 9 11 12 13 14 15 16 17 18 19 20 21 22,
[2042]	0.0	  1 2 3 6 11 12 13 14 15 16 20 21 22,
[2043]	0.1	  1 2 3 4 5 6 7 10 11 12 13 14 16 19 20 21 22,
[2044]	0.0	  1 2 13 14 20 21 22,
[2045]	0.0	  1 2 9 15 16 22,
[2046]	0.0	  1 2 6 7 8 9 10 15 16 21 22,
[2047]	0.0	  1 2 4 12 13 15 16 17 18 19 20 21 22,
[2048]	0.0	  1 2 3 5 11 12 13 14 22,
[2049]	0.0	  1 2 3 4 5 6 7 8 11 12 13 14 17 18 21 22,
[2050]	0.0	  1 2 3 5 7 8 9 10 21 22,
[2051]	0.0	  1 3 4 5 6 7 8 9 10 11 12 13 14 15 16 18 19 20,
[2052]	0.0	  1 2 5 7 8 9 10 11 15 16 17 18 19 20 21 22,
[2053]	0.0	  1 2 11 12 13 15 17 18 19 20 21 22,
[2054]	0.0	  1 2 3 4 6 7 8 9 10 11 13 14 15 16 19 20 21 22,
[2055]	0.0	  1 2 3 4 5 6 8 9 11 12 13 14 17 18 19 20,
[2056]	0.0	  1 2 5 6 7 8 9 10 15 16 17 18 19 20 21 22,
[2057]	0.0	  1 3 4 5 6 9 11 12 13 14 17 18,
[2058]	0.1	  1 2 17 18 19 20,
[2059]	0.0	  1 2 3 5 7 8 9 10 11 12 13 14 15 17 18 19 20 21 22,
[2060]	0.0	  1 2 7 8 9 11 12 14 15 16 17 18 19 20 21 22,
[2061]	0.0	  1 2 19 21,
[2062]	0.0	  1 2 19 20 21,
[2063]	0.0	  1 2 3 4 5 6 7 9 10 11 12 13 14 16 19 20 21 22,
[2064]	0.0	  1 2 3 4 5 7 10 11 12 13 14 15 16 17 19 20 21 22,
[2065]	0.0	  1 2 3 4 7 10 11 12 13 14 15 16 17 19 20 21 22,
[2066]	0.0	  1 2 3 5 7 8 9 10 11 12 14 15 16 17 18 19 20 21 22,
[2067]	0.0	  1 2 3 4 6 10 11 12 13 14 21 22,
[2068]	0.0	  1 2 3 4 5 6 8 9 10 11 12 13 14 15 16 17 18 19 20 22,
[2069]	0.0	  1 2 7 14 21 22,
[2070]	0.0	  1 2 3 4 5 6 7 9 11 12 13 21 22,
[2071]	0.0	  1 2 12 14 15 17 18 19 20 21 22,
[2072]	0.0	  1 11 12 14,
[2073]	0.0	  1 2 7 8 10 15 16 18 21 22,
[2074]	0.0	  1 2 7 8 10 11 12 13 14 17 18 21 22,
[2075]	0.0	  1 2 7 8 9 10 11 12 13 14 17 18 21 22,
[2076]	0.0	  1 2 8 9 11 12 13 14 17 18 19 20 21 22,
[2077]	0.0	  1 2 3 4 5 7 8 9 10 11 12 13 14 16 17 18 19 20 21 22,
[2078]	0.0	  1 2 11 14 18,
[2079]	0.0	  1 2 7 8 9 10 14 15 16 18 19 20 21 22,
[2080]	0.0	  1 2 6 7 8 9 10 11 14 15 16 18 19 20 21 22,
[2081]	0.0	  1 2 3 6 7 8 9 10 11 14 15 16 18 19 20 21 22,
[2082]	0.0	  1 2 3 4 6 7 8 9 10 11 14 15 16 18 19 20 21 22,
[2083]	0.0	  1 3 4 5 6 7 8 9 10 11 12 13 16,
[2084]	0.0	  1 3 4 5 6 8 9 11 12 13,
[2085]	0.0	  1 2 15,
[2086]	0.0	  1 2 11 12 13 17 18 19 20 21 22,
[2087]	0.0	  1 3 4 5 6 7 8 10 11 12 13 14,
[2088]	0.0	  1 2 4 11 12 13 21 22,
[2089]	0.0	  1 2 3 5 6 10 11 12 13 14 15 16 17 18 19 20 21 22,
[2090]	0.0	  1 2 3 5 6 11 12 13 14 15 16 17 19 20 21 22,
[2091]	0.0	  1 11 14 15 16 17 18 19 20,
[2092]	0.0	  1 2 11 12 13 18 21 22,
[2093]	0.0	  1 2 5 7 8 9 10 11 12 13 14 15 16 17 18 19 20 22,
[2094]	0.0	  1 3 4 5 6 7 8 9 10 11 12 13 14 15 16 18 19 20 21 22,
[2095]	0.0	  1 2 13 18 19 20 21 22,
[2096]	0.0	  1 3 4 5 6 7 8 9 10 12 13 14 21 22,
[2097]	0.0	  1 2 3 4 5 6 7 8 9 10 11 12 13 15 17 18 19 20 21 22,
[2098]	0.0	  1 2 3 4 5 6 7 8 9 10 12 15 16 21 22,
[2099]	0.0	  1 2 15 16 17 18 21 22,
[2100]	0.0	  1 2 12 13 15 16 17 18 21 22,
[2101]	0.0	  1 2 15 16 21,
[2102]	0.0	  1 2 3 4 5 6 7 8 9 10 16 21,
[2103]	0.0	  1 2 11 12 13 14 19 21 22,
[2104]	0.0	  1 2 3 13 21 22,
[2105]	0.0	  1 2 11 12 13 14 15 16 17 18 22,
[2106]	0.0	  1 2 11 12 13 14 15 17 18 22,
[2107]	0.0	  1 2 3 4 5 6 9 11 12 13 14 15 17 19 20 21 22,
[2108]	0.0	  1 2 12 13 15 17 19 20 21 22,
[2109]	0.0	  1 2 13 15 17 19 20 21 22,
[2110]	0.0	  1 2 9 12 13 15 16 17 18 19 20 21 22,
[2111]	0.0	  1 2 11 13 20 21 22,
[2112]	0.0	  1 2 18 19 21 22,
[2113]	0.0	  1 18,
[2114]	0.0	  1 3 4 5 6 11 12 13 14 17 18,
[2115]	0.0	  1 2 3 11 12 13 14 17 18 19 21 22,
[2116]	0.0	  1 2 7 10 11 12 13 14 15 16 17 18 19 20 22,
[2117]	0.0	  1 2 3 4 5 6 7 10 11 12 13 14,
[2118]	0.0	  1 2 3 4 6 11 12 13 14 17 18,
[2119]	0.0	  1 2 3 4 5 6 9 11 12 13 14 17 18,
[2120]	0.0	  1 2 3 5 8 9 11 12 13 14 15 16 17 18 19 20 21 22,
[2121]	0.0	  1 2 3 4 5 6 7 8 9 10 11 12 13 14 17 18 19 20 22,
[2122]	0.0	  1 2 3 4 5 11 12 13 15 16 21 22,
[2123]	0.0	  1 2 3 4 5 12 13 15 16 21 22,
[2124]	0.0	  1 2 3 5 6 11 12 13 14,
[2125]	0.0	  1 2 6 19 20 21 22,
[2126]	0.0	  1 2 3 6 19 20 21 22,
[2127]	0.0	  1 2 3 4 6 20 21 22,
[2128]	0.0	  1 2 3 4 5 6 20 21 22,
[2129]	0.0	  1 3 5 11 12 13 14,
[2130]	0.0	  1 2 3 5 7 8 9 10 15 16 18 21 22,
[2131]	0.0	  1 2 3 4 5 6 7 9 10 11 12 13 14 15 16 21 22,
[2132]	0.0	  1 2 13 14 17 19 20 21 22,
[2133]	0.0	  1 2 7 8 9 10 13 15 16 17 18 19 20 21 22,
[2134]	0.0	  1 3 4 5 6 7 8 9 10 11 12 13 14 16 17 18,
[2135]	0.0	  1 2 4 5 15 16 17 18 19 20 21 22,
[2136]	0.0	  1 2 3 4 5 6 7 9 10 11 12 13 14 16 17 18 19 20 21 22,
[2137]	0.0	  1 2 3 6 11 13 21 22,
[2138]	0.0	  1 2 3 7 8 10 11 12 13 14 15 16 17 18 19 20 21 22,
[2139]	0.0	  1 2 6 7 8 9 10 15 16 19 20 21 22,
[2140]	0.0	  1 2 11 14 15 16,
[2141]	0.0	  1 4 6,
[2142]	0.0	  1 2 3 4 5 6 9 11 13 14 15 16 17 18 19 20 21 22,
[2143]	0.0	  1 2 3 4 5 6 9 11 14 15 16 17 18 19 20 21 22,
[2144]	0.0	  1 9 11 12 13 14,
[2145]	0.0	  1 2 3 4 7 8 9 10 11 12 13 14 15 16 21 22,
[2146]	0.0	  1 2 3 4 5 6 7 10 11 12 13 14 15 16 17 20 21 22,
[2147]	0.0	  1 2 3 4 5 6 7 8 9 10 11 12 13 14 15 17 20 21 22,
[2148]	0.0	  1 2 11 15 16 17 18 19 20,
[2149]	0.0	  1 2 11 12 15 16 17 18 19 20,
[2150]	0.0	  1 2 5 10 11 12 13 14 15 16 17 18 19 20 21 22,
[2151]	0.0	  1 2 3 4 5 9 10 11 12 13 14 15 16 17 18 19 20 21 22,
[2152]	0.0	  1 2 5 9 10 11 12 13 14 15 16 17 18 19 20 21 22,
[2153]	0.0	  1 2 6 7 8 9 11 12 13 14 16 21 22,
[2154]	0.0	  1 2 3 4 5 6 7 9 11 12 13 14 17 18 19 21 22,
[2155]	0.0	  1 15 16 17,
[2156]	0.0	  1 2 7 10 16 19 20 21 22,
[2157]	0.0	  1 2 3 4 5 6 8 9 11 12 13 14 17 18,
[2158]	0.0	  1 2 3 6 7 8 9 10 11 12 13 14 18 21 22,
[2159]	0.0	  1 2 3 5 6 7 8 9 10 11 12 13 14 21 22,
[2160]	0.0	  1 2 3 4 5 6 7 8 9 11 13 14 15 16 17 18 19 20 21 22,
[2161]	0.0	  1 7 8 10 15 16 17 18 19 20 21 22,
[2162]	0.0	  1 2 11 12 13 14 15 16 17 18 20 22,
[2163]	0.0	  1 2 3 4 6 10 11 12 13 14 15 16 17 19 20 21 22,
[2164]	0.0	  1 2 3 4 5 6 7 9 10 13 14 15 16 17 18 19 20 21 22,
[2165]	0.0	  1 2 3 4 5 13 14 15 16 17 18 19 20 21 22,
[2166]	0.0	  1 2 3 4 6 15 16 18 19 20 21 22,
[2167]	0.0	  1 2 3 4 5 6 7 11 12 13 14 15 16 18 19 20 21 22,
[2168]	0.0	  1 2 3 4 5 6 7 9 16 19 20 21 22,
[2169]	0.0	  1 2 4 5 7 8 9 10 12 14 15 16 17 18 19 20 21 22,
[2170]	0.0	  1 2 3 4 5 6 7 9 11 12 13 14 16 21 22,
[2171]	0.0	  1 2 3 6 7 8 9 10 11 12 13 14 15 16 17 18 19 20 22,
[2172]	0.0	  1 3 4 5 6 7 8 9 10 11 12 13 14 17 19 20 21 22,
[2173]	0.0	  1 2 4 6 9 10 11 12 13 14 15 16 17 18 19 20 21 22,
[2174]	0.0	  1 3 4 5 11 12 13 21 22,
[2175]	0.0	  1 2 3 4 5 11 12 13 15 16 17 19 20 21 22,
[2176]	0.0	  1 2 9 14 15 16 17 18 19 20,
[2177]	0.0	  1 2 3 4 5 6 7 9 10 12 13 14 21 22,
[2178]	0.0	  1 2 3 4 5 6 11 12 13 14 17 20 21 22,
[2179]	0.0	  1 2 3 4 5 6 11 14 15 16 17 18 19 20 21 22,
[2180]	0.0	  1 2 11 14 21,
[2181]	0.0	  1 2 7 8 9 10 14 15 16 19 20 21 22,
[2182]	0.0	  1 2 3 4 6 7 8 9 10 14 15 16 19 20 21 22,
[2183]	0.0	  1 11 12 13 14 15 17 18 19 20,
[2184]	0.0	  1 2 3 4 5 7 10 11 12 13 14 15 16 19 20 21 22,
[2185]	0.0	  1 3 4 5 6 10 11 12 13 14 15 16 17 18 19 20 21 22,
[2186]	0.0	  1 2 3 4 5 7 8 9 10 19 20 21 22,
[2187]	0.0	  1 2 3 4 5 6 7 8 9 10 19 20 21 22,
[2188]	0.0	  1 3 4 5 6 7 8 9 10 11 12 13 15 16 17 19 20 21 22,
[2189]	0.0	  1 2 7 8 9 15 16,
[2190]	0.0	  1 2 13 19 21 22,
[2191]	0.0	  1 2 7 10 11 12 13 14 15 16 20 21 22,
[2192]	0.0	  1 2 10 11 12 13 14 15 17 18 19 20 21 22,
[2193]	0.0	  1 2 3 4 5 7 8 9 10 12 13 15 16 17 19 20 21 22,
[2194]	0.0	  1 2 12 15 16 17 18 19 20,
[2195]	0.0	  1 2 17,
[2196]	0.0	  1 2 12 15 16 17 18 19 20 21 22,
[2197]	0.0	  1 2 3 4 5 6 11 15 16 17 18 19 20 21 22,
[2198]	0.0	  1 2 7 9 10 11 12 13 14 15 16 17 18 19 20,
[2199]	0.0	  1 2 15 22,
[2200]	0.0	  1 2 3 4 5 6 7 8 9 11 12 13 14 17 18,
[2201]	0.0	  1 2 4 6 11 12 13 14 17 18,
[2202]	0.0	  1 2 3 4 5 6 8 9 11 12 13 14 17 19 20 21 22,
[2203]	0.0	  1 2 3 4 5 6 7 8 9 10 12 13 15 16 20 21 22,
[2204]	0.0	  1 2 3 4 5 6 7 8 9 11 13 14 21 22,
[2205]	0.0	  1 2 3 4 5 6 9 11 12 13 14 19 21 22,
[2206]	0.0	  1 2 3 4 6 7 8 9 10 11 12 13 14 16 21 22,
[2207]	0.0	  1 3 4 5 6 7 10 11 12 13 14 17 18 19 20 21 22,
[2208]	0.0	  1 2 7 8 9 11 15 16 21 22,
[2209]	0.0	  1 2 19 20,
[2210]	0.0	  1 3 4 5 6 11 12 13 14 17 18 19 20 21 22,
[2211]	0.0	  1 2 3 4 5 6 7 9 10 11 12 13 14 20 21 22,
[2212]	0.0	  1 2 3 4 5 6 7 9 10 11 12 13 14 17 19 20 21 22,
[2213]	0.0	  1 3 4 5 6 7 10 11 12 13 21 22,
[2214]	0.0	  1 3 4 5 6 11 12 13 21 22,
[2215]	0.0	  1 2 14 17 19 20 21 22,
[2216]	0.0	  1 2 14 16 17 19 20 22,
[2217]	0.0	  1 2 3 4 5 6 7 8 9 10 11 12 15 16 17 18 21 22,
[2218]	0.0	  1 2 3 4 5 6 7 8 9 10 11 12 13 14 15 20 21 22,
[2219]	0.0	  1 2 18 22,
[2220]	0.0	  1 2 3 5 7 8 9 10 11 12 13 14 21,
[2221]	0.0	  1 2 3 4 5 7 8 9 10 11 12 13 14 21,
[2222]	0.0	  1 2 3 7 8 9 10 11 12 13 14 15 16 17 18 21 22,
[2223]	0.0	  1 2 3 4 5 6 7 10 12 14 15 16 17 18 19 20 21 22,
[2224]	0.0	  1 2 18 19,
[2225]	0.0	  1 3 4 5 6 7 9 10 21 22,
[2226]	0.0	  1 2 3 4 5 11 13 14 21 22,
[2227]	0.0	  1 2 5 11 12 13 14 15 16 21 22,
[2228]	0.0	  1 2 3 4 5 6 7 10 14 15 16 19 20 21 22,
[2229]	0.0	  1 2 3 4 5 6 7 8 9 10 11 12 13 14 15 16 18 21,
[2230]	0.0	  1 2 3 4 5 6 7 11 21 22,
[2231]	0.0	  1 3 4 5 11 12 13 14 17 18 19 20 21 22,
[2232]	0.0	  1 2 11 12 13 14 15 16 17 20 21 22,
[2233]	0.0	  1 2 3 4 5 6 7 8 9 10 11 12 13 14 18 19,
[2234]	0.0	  1 3 4 5 7 8 9 10 11 12 13 14 15 16 17 18 19 20,
[2235]	0.0	  1 2 3 4 5 6 7 9 11 12 13 14 20 21 22,
[2236]	0.0	  1 2 8 12 13 15 16 17 18 19 20 21 22,
[2237]	0.0	  1 2 3 4 5 6 10 12 13 15 16 17 18 19 20 21 22,
[2238]	0.0	  1 2 7 8 9 10 12 15 16 17 18 19 20 21 22,
[2239]	0.0	  1 2 5 11 12 13 14 17 18 19 21 22,
[2240]	0.0	  1 2 3 4 5 6 8 9 11 12 13 14 16 17 18 19 20 21 22,
[2241]	0.0	  1 3 4 5 15 16 17 18 19 20 21 22,
[2242]	0.0	  1 2 4 6 11 12 13 14 17 18 19 21 22,
[2243]	0.0	  1 2 6 8 9 11 12 13 14 15 16 17 18 19 20,
[2244]	0.0	  1 2 4 6 8 9 11 12 13 14 15 16 17 18 19 20,
[2245]	0.0	  1 2 3 4 13 21 22,
[2246]	0.0	  1 2 3 5 15 16 17 18 19 20 21 22,
[2247]	0.0	  1 2 3 4 5 11 12 13 14,
[2248]	0.0	  1 3 4 5 6 8 11 12 13 14,
[2249]	0.0	  1 3 4 5 7 8 9 10 15 16 21 22,
[2250]	0.0	  1 2 11 12 13 14 20 22,
[2251]	0.0	  1 2 3 4 5 6 7 14 21 22,
[2252]	0.0	  1 2 3 4 5 6 7 11 13 14 21 22,
[2253]	0.0	  1 3 4 5 6 7 8 10 21 22,
[2254]	0.0	  1 2 9 10 11 12 13 14 15 16 17 18 19 20 22,
[2255]	0.0	  1 2 3 4 5 7 8 9 15 16 17 18 19 20 21 22,
[2256]	0.0	  1 2 3 5 7 8 9 10 11 12 13 14 17 18 19 21 22,
[2257]	0.0	  1 2 6 21 22,
[2258]	0.0	  1 2 7 8 9 15 16 20 21 22,
[2259]	0.0	  1 2 3 4 5 6 9 10 11 12 13 14 15 16 17 18 19 20 22,
[2260]	0.0	  1 2 7 8 9 10 15 16 20 21 22,
[2261]	0.0	  1 3 4 5 6 11 12 13 14 19 20 21 22,
[2262]	0.0	  1 2 3 4 5 6 7 8 9 10 13 14 15 16 17 19 20 21 22,
[2263]	0.0	  1 3 4 5 7 8 9 10,
[2264]	0.0	  1 2 12 17 18 19 20 21 22,
[2265]	0.0	  1 3,
[2266]	0.0	  1 3 4 5 6 7 8 9 10 15 16 20,
[2267]	0.0	  1 2 3 4 5 7 8 9 10 11 12 13 15 16 19 20 21 22,
[2268]	0.0	  1 2 7 10 11 12 13 14 17 18 19 21 22,
[2269]	0.0	  1 2 11 12 13 14 15 22,
[2270]	0.0	  1 2 8 9 10 11 12 13 14 15 16 17 18 19 20 22,
[2271]	0.0	  1 2 7 9 10 21 22,
[2272]	0.0	  1 2 8 9 11 12 13 14 15 16 17 18 19 21 22,
[2273]	0.0	  1 2 11 14 19 20 21 22,
[2274]	0.0	  1 2 11 14 20 21 22,
[2275]	0.0	  1 2 8 11 12 13 14 17 18 19 21 22,
[2276]	0.0	  1 2 8 11 12 13 14 17 18 19 20 21 22,
[2277]	0.0	  1 2 3 4 5 6 7 12 13 14 21 22,
[2278]	0.0	  1 2 5 7 8 9 10 11 13 14 15 16 17 18 19 20 21 22,
[2279]	0.0	  1 2 4 5 11 12 13 14 17 18 19 20 21 22,
[2280]	0.0	  1 2 3 5 6 11 12 13 14 19 20 21 22,
[2281]	0.0	  1 2 3 4 5 6 7 11 12 13 14 18 19 20 21 22,
[2282]	0.0	  1 2 3 4 5 6 7 8 9 10 12 13 14 21 22,
[2283]	0.0	  1 2 11 12 13 14 19 22,
[2284]	0.0	  1 2 7 9 10 12 14 15 16 17 18 19 20 21 22,
[2285]	0.0	  1 2 7 8 9 11 12 13 14 15 16 17 18 19 20 22,
[2286]	0.0	  1 2 4 5 6 7 8 9 10 11 13 14 15 16 17 18 19 20 21 22,
[2287]	0.0	  1 2 14 15 16 21 22,
[2288]	0.0	  1 2 3 4 5 6 7 9 10 15 16 17 19 20 21 22,
[2289]	0.0	  1 2 3 5 6 7 8 9 10 11 12 13 14 15 16 17 18 19 20 22,
[2290]	0.0	  1 2 3 6 8 9 11 12 13 14 15 16 17 18 19 20 21 22,
[2291]	0.0	  1 2 3 6 11 15 16 17 18 19 20 21 22,
[2292]	0.0	  1 2 3 4 7 10 15 16 19 20 21 22,
[2293]	0.0	  1 2 3 4 7 10 14 15 16 19 20 21 22,
[2294]	0.0	  1 2 3 4 5 6 7 10 13 14 15 16 19 20 21 22,
[2295]	0.0	  1 2 3 4 7 10 13 14 15 16 19 20 21 22,
[2296]	0.0	  1 2 3 5 6 11 12 13 14 17 18 19 20 21 22,
[2297]	0.0	  1 7 8 9 10,
[2298]	0.0	  1 2 3 4 5 6 7 9 10 11 12 13 14,
[2299]	0.0	  1 2 8 11 12 13 14 21 22,
[2300]	0.0	  1 2 3 4 5 6 10 11 12 13 14 17 19 20 21 22,
[2301]	0.0	  1 2 3 4 5 14 15 16 17 18 19 20 21 22,
[2302]	0.0	  1 2 3 4 5 6 7 9 10 11 12 13 14 17 18 20 21 22,
[2303]	0.0	  1 2 3 4 7 10 14 15 16 17 18 19 20 21 22,
[2304]	0.0	  1 2 3 7 10 14 15 16 17 18 19 20 21 22,
[2305]	0.0	  1 2 3 4 5 6 10 11 12 13 14 15 16 17 18 19 20 21,
[2306]	0.0	  1 2 7 8 9 10 11 12 13 14 15 16 18 19 20 21 22,
[2307]	0.0	  1 2 3 5 7 8 9 10 11 12 13 14 15 16 18 19 20 21 22,
[2308]	0.0	  1 2 3 5 7 8 9 10 11 12 13 14 16 18 21 22,
[2309]	0.0	  1 3 4 5 6 10 11 12 13 14,
[2310]	0.0	  1 3 4 6 10 11 12 13 14,
[2311]	0.0	  1 2 8 11 12 13 21 22,
[2312]	0.0	  1 2 3 4 5 6 10 11 12 13 14 15 16 17 19 20 21 22,
[2313]	0.0	  1 2 3 4 5 6 7 8 9 10 12 13 15 17 19 20 21 22,
[2314]	0.0	  1 19 21 22,
[2315]	0.0	  1 2 8 11 12 13 14,
[2316]	0.0	  1 4 6 11 12 13 14 15 16 17 18 19 20,
[2317]	0.0	  1 2 5 12 13 15 16 17 18 19 20 21 22,
[2318]	0.0	  1 2 10 12 14 15 16 17 18 19 20 21 22,
[2319]	0.0	  1 2 3 4 5 6 7 8 9 10 16,
[2320]	0.0	  1 2 12 13 14 15 16 17 18 19 20 21,
[2321]	0.0	  1 2 12 13 14 15 16 17 18 19 20,
[2322]	0.0	  1 2 3 4 5 6 7 10 11 12 13 14 17 20 21 22,
[2323]	0.0	  1 2 3 4 5 7 8 9 10 12 13 14 21 22,
[2324]	0.0	  1 2 3 5 7 8 9 10 12 13 14 21 22,
[2325]	0.0	  1 2 3 4 5 7 10 13 14 15 16 17 18 19 20 21 22,
[2326]	0.0	  1 2 3 4 6 11 12 13 14 18 19 20 21 22,
[2327]	0.0	  1 2 7 8 9 15 16 19 21 22,
[2328]	0.0	  1 2 15 17 19 20 22,
[2329]	0.0	  1 2 15 17 19 20 21 22,
[2330]	0.0	  1 7 8 9 10 15 16 17 18 19 20,
[2331]	0.0	  1 2 9 15 16 19 21 22,
[2332]	0.0	  1 2 11 13 15 16 20 21 22,
[2333]	0.0	  1 2 3 4 5 6 7 13 14 21 22,
[2334]	0.0	  1 2 4 6 7 9 10 11 12 13 14 15 16 17 18 19 20 21 22,
[2335]	0.0	  1 2 3 6 7 8 9 10 11 12 13 14 15 16 17 18,
[2336]	0.0	  1 2 11 15 16 20 21 22,
[2337]	0.0	  1 2 3 4 6 11 12 13 14 17 18 19 21 22,
[2338]	0.0	  1 2 8 9 10 11 12 13 14 15 16 17 18 19 20 21,
[2339]	0.0	  1 2 8 9 11 12 14 15 16 17 18 19 20 21 22,
[2340]	0.0	  1 2 3 4 6 21,
[2341]	0.0	  1 2 3 6 11 12 13 14 18 21 22,
[2342]	0.0	  1 2 3 11 12 13 14,
[2343]	0.0	  1 2 3 4 6 19 20 21 22,
[2344]	0.0	  1 2 3 5 6 11 12 13 14 17 18 21 22,
[2345]	0.0	  1 2 3 4 5 6 8 11 12 13 14 17 18 19 21 22,
[2346]	0.0	  1 2 11 13 15 16 17 18 19 20 21,
[2347]	0.0	  1 2 6 11 12 13 14 17 18 22,
[2348]	0.0	  1 2 3 4 5 6 15 16 17 18 19 20 22,
[2349]	0.0	  1 2 3 5 7 8 9 10 11 12 13 14,
[2350]	0.0	  1 2 3 4 5 6 9 21 22,
[2351]	0.0	  1 2 3 4 5 6 7 8 9 10 12 13 16 17 19 20 21 22,
[2352]	0.0	  1 2 3 4 5 6 7 9 10 11 12 13 14 22,
[2353]	0.0	  1 2 3 4 5 6 7 8 9 10 14 15 16 18 21 22,
[2354]	0.0	  1 2 3 4 5 6 7 10 12 13 15 16 17 18 19 20 21 22,
[2355]	0.0	  1 8 9 15 16,
[2356]	0.0	  1 2 3 4 5 6 7 9 10 11 12 13 14 17 21 22,
[2357]	0.0	  1 17,
[2358]	0.0	  1 2 7 9 10 15 16 20 21 22,
[2359]	0.0	  1 2 3 5 15 16 19 20 21 22,
[2360]	0.0	  1 2 3 4 5 6 7 8 9 11 12 13 14 19 21 22,
[2361]	0.0	  1 2 3 4 5 6 7 8 9 10 11 12 13 14 16 19 21 22,
[2362]	0.0	  1 2 7 8 9 11 13 15 16 17 18 19 20 21 22,
[2363]	0.0	  1 2 17 18 19 20 22,
[2364]	0.0	  1 2 4 5 6 12 13 14 15 16 17 18 19 20 21 22,
[2365]	0.0	  1 2 3 4 5 6 7 8 9 10 11,
[2366]	0.0	  1 2 17 22,
[2367]	0.0	  1 2 3 4 5 7 8 9 10 11 12 13 14 17 18 19 21 22,
[2368]	0.0	  1 2 11 13 14 15 16 17,
[2369]	0.0	  1 2 11 12 13 14 15 16 17,
[2370]	0.0	  1 2 5 11 12 13 14 15 16 17 21 22,
[2371]	0.0	  1 2 3 4 5 6 8 9 11 12 13 14 15 16 17 19 21 22,
[2372]	0.0	  1 2 3 4 5 6 8 9 11 12 13 14 15 16 17 21 22,
[2373]	0.0	  1 2 3 4 5 6 14 15 16 17 18 19 20 21 22,
[2374]	0.0	  1 3 4 5 6 7 10 11 12 13 14 17 18 21 22,
[2375]	0.0	  1 3 4 5 6 7 8 10 11 12 13 14 17 18 21 22,
[2376]	0.0	  1 2 3 5 16 21 22,
[2377]	0.0	  1 2 5 16 21 22,
[2378]	0.0	  1 2 7 10 11 12 13 14 17 18 20 21 22,
[2379]	0.0	  1 2 7 8 9 10 11 12 13 14 21 22,
[2380]	0.0	  1 2 7 15 16 20 21 22,
[2381]	0.0	  1 2 4 5 6 8 9 10 11 12 13 14 15 16 17 18 19 20 21 22,
[2382]	0.0	  1 2 3 4 5 6 7 8 9 12 21 22,
[2383]	0.0	  1 2 3 4 5 6 7 10 11 13 14 15 16 19 20 21 22,
[2384]	0.0	  1 2 3 4 5 6 7 8 9 10 12 15 16 17 18 19 20,
[2385]	0.0	  1 2 3 4 5 6 7 8 9,
[2386]	0.0	  1 2 3 4 5 6 7 8 21 22,
[2387]	0.0	  1 2 3 4 7 11 12 13 14 15 16 17 18 19 20 21 22,
[2388]	0.0	  1 2 4 11 12 13 14 15 16 17 18 19 20 22,
[2389]	0.0	  1 2 3 4 5 6 8 9 10 11 12 13 14 17 18 21 22,
[2390]	0.0	  1 3 4 5 15 16 19 20 21 22,
[2391]	0.0	  1 2 13 16 19 20 21 22,
[2392]	0.0	  1 2 3 4 5 6 7 8 9 10 11 12 13 14 15 16 20 21,
[2393]	0.0	  1 2 5 7 8 9 15 16 21 22,
[2394]	0.0	  1 3 4 5 6 11 12 13 14 17 19 20 21 22,
[2395]	0.0	  1 2 3 4 5 6 7 9 11 14 15 16 17 18 19 20 21 22,
[2396]	0.0	  1 2 3 5 6 11 12 13 14 18 21 22,
[2397]	0.0	  1 3 4 5 6 8 9 15 16 17 18 19 20,
[2398]	0.0	  1 2 3 4 5 6 7 8 10 11 12 13 14 16 19 20 21 22,
[2399]	0.0	  1 2 5 7 8 11 12 13 14 15 16 17 18 19 20 21 22,
[2400]	0.0	  1 2 7 10 11 12 13 14 15 16 18 19 20 21 22,
[2401]	0.0	  1 2 3 4 5 6 8 9 15 16 17 18 19 20,
[2402]	0.0	  1 2 5 6 7 8 9 10 11 14 15 16 17 18 19 20 21 22,
[2403]	0.0	  1 2 15 16 18 19,
[2404]	0.0	  1 2 3 4 5 6 7 8 9 10 11 12 14 15 16 21 22,
[2405]	0.0	  1 2 3 4 5 6 7 8 9 10 11 12 14 15 16 17 18 21 22,
[2406]	0.0	  1 2 3 4 5 6 7 8 9 10 11 12 14 15 16 17 18 19 21 22,
[2407]	0.0	  1 2 3 5 7 8 9 10 11 12 13 15 16 17 18 19 20 21 22,
[2408]	0.0	  1 2 11 12 14 17 18 19 21 22,
[2409]	0.0	  1 2 7 8 9 11 12 13 14 16 18 21 22,
[2410]	0.0	  1 2 3 4 5 6 7 8 9 10,
[2411]	0.0	  1 2 3 4 5 6 7 15 16 17 18 19 20 21 22,
[2412]	0.0	  1 2 3 4 5 6 7 8 9 10 11 12 13 14 16 17 20 21 22,
[2413]	0.0	  1 2 4 6 7 11 12 13 14 15 16 17 18 19 20 21 22,
[2414]	0.0	  1 2 7 11 13 14 21 22,
[2415]	0.0	  1 3 4 5 6 7 8 9 10 11 12 15 16,
[2416]	0.0	  1 2 3 4 5 6 7 8 9 10 11 12 13 15 16,
[2417]	0.0	  1 7 10 21 22,
[2418]	0.0	  1 2 3 4 5 7 8 9 10 11 12 13 14 15 16 18 19 20 21 22,
[2419]	0.0	  1 2 3 4 5 6 7 8 9 10 11 12 13 14 18 22,
[2420]	0.0	  1 4 6 11 12 13 14 15 16 17 18 19 20 21 22,
[2421]	0.0	  1 11 12 13 14 15 16 17 18 19 20 21 22,
[2422]	0.0	  1 2 11 15 16,
[2423]	0.0	  1 2 4 5 11 12 13 15 16 21 22,
[2424]	0.0	  1 2 3 4 5 6 11 12 13 15 16 21 22,
[2425]	0.0	  1 2 3 5 7 8 9 10 11 12 13 14 17 21 22,
[2426]	0.0	  1 3 4 5 6 7 8 9 10 15,
[2427]	0.0	  1 3 4 5 6 7 8 9 10 11 13 15 16 17 18 19 20 21 22,
[2428]	0.0	  1 2 4 8 11 12 13 14 15 16 17 18 19 20 21 22,
[2429]	0.0	  1 2 3 4 5 6 7 11 12 13 14 15 16 20 21 22,
[2430]	0.0	  1 15 16 18 19 20,
[2431]	0.0	  1 15 16 19,
[2432]	0.0	  1 2 7 8 9 15 16 22,
[2433]	0.0	  1 2 4 5 11 12 13 14 15 21 22,
[2434]	0.0	  1 2 3 4 5 6 7 8 9 10 16 17 18 19 20,
[2435]	0.0	  1 2 3 4 5 6 7 8 9 10 11 13 14 15 16 17 18 19 20 22,
[2436]	0.0	  1 2 4 6 11 15 16 17 18 19 20 21 22,
[2437]	0.0	  1 2 12 22,
[2438]	0.0	  1 2 3 4 5 6 7 8 9 10 11 12 13 16 19 21 22,
[2439]	0.0	  1 3 4 5 6 7 8 9 10 15 16 17 18 21 22,
[2440]	0.0	  1 2 3 4 5 7 10 14 15 16 17 18 19 20 21 22,
[2441]	0.0	  1 2 8 11 12 13 14 16 17 18 19 20 21 22,
[2442]	0.0	  1 2 7 8 10 11 12 13 14 15 16 17 18 21 22,
[2443]	0.0	  1 2 3 4 5 6 7 8 9 10 11 14 15 16 20 21 22,
[2444]	0.0	  1 2 12 13 15 16 17 18 19 20,
[2445]	0.0	  1 2 8 9 13 14 15 16 17 18 19 20 21 22,
[2446]	0.0	  1 2 11 12 13 14 19 20,
[2447]	0.0	  1 2 3 4 5 6 7 8 9 11 12 13 14 15 16 18 19 20 21 22,
[2448]	0.0	  1 2 7 8 9 10 15 16 17 18 19 20 22,
[2449]	0.0	  1 2 11 12 13 14 16 17 19 20 21 22,
[2450]	0.0	  1 2 7 11 13 14 15 16 17 18 19 20 21 22,
[2451]	0.0	  1 2 3 4 5 6 7 8 9 10 12 13 15 16 17 21 22,
[2452]	0.0	  1 2 3 4 5 6 7 8 9 10 11 12 13 14 16 17 18 21,
[2453]	0.0	  1 6 7 8 9 10 15 16 17 18 19 20 21 22,
[2454]	0.0	  1 2 3 4 5 6 8 11 13 15 16 17 18 19 20 21 22,
[2455]	0.0	  1 2 3 4 5 6 8 11 12 13 15 16 17 18 19 20 21 22,
[2456]	0.0	  1 2 14 20 21 22,
[2457]	0.0	  1 2 3 7 8 9 15 16 17 18 19 20 21 22,
[2458]	0.0	  1 2 3 4 5 7 8 9 10 11 12 13 15 16 21 22,
[2459]	0.0	  1 2 6 7 8 9 10 11 12 15 16 17 18 19 20 21 22,
[2460]	0.0	  1 2 11 12 13 14 15 19 20 21 22,
[2461]	0.0	  1 2 3 4 5 11 12 13 14 15 19 20 21 22,
[2462]	0.0	  1 3 4 5 6 7 8 9 10 15 16 17 18,
[2463]	0.0	  1 3 4 6 11 12 13 14 21 22,
[2464]	0.0	  1 2 4 5 7 8 9 10 11 12 13 14 16 17 18 19 20 21 22,
[2465]	0.0	  1 2 3 4 5 6 8 9 11 15 16 17 18 19 20 21 22,
[2466]	0.0	  1 2 7 8 21 22,
[2467]	0.0	  1 2 3 4 5 6 7 11 12 13 14 16 17 18 19 20 21 22,
[2468]	0.0	  1 2 7 8 9 13 15 16 17 18 19 20 21 22,
[2469]	0.0	  1 2 3 4 6 10 11 12 13 14 15 17 18 19 20 21 22,
[2470]	0.0	  1 2 5 11 13 15 16 19 20 21 22,
[2471]	0.0	  1 7 8 9 15 16 19 20 21 22,
[2472]	0.0	  1 2 5 6 9 11 12 13 14 15 16 17 18 19 20 21 22,
[2473]	0.0	  1 2 4 5 6 15 16 17 18 19 20 21 22,
[2474]	0.0	  1 2 3 4 5 6 7 8 9 10 11 12 13 14 19 21 22,
[2475]	0.0	  1 2 6 11 12 13 21 22,
[2476]	0.0	  1 2 3 4 5 6 9 11 12 13 14 15 17 18 21 22,
[2477]	0.0	  1 2 3 4 5 6 10 11 15 16 17 18 19 20 21 22,
[2478]	0.0	  1 2 3 4 5 7 9 11 12 13 14 15 16 17 18 19 20 21 22,
[2479]	0.0	  1 2 7 9 15 16 17 18 19 20 21 22,
[2480]	0.0	  1 2 3 4 6 7 11 12 13 14 15 16 17 18 19 20 21 22,
[2481]	0.0	  1 2 3 4 5 7 10 11 12 13 14 15 16 20 21 22,
[2482]	0.0	  1 2 6 11 12 13 14 15 16 18 19 20 21 22,
[2483]	0.0	  1 2 7 9 10 11 12 13 14 15 16 17 18 19 20 22,
[2484]	0.0	  1 3 4 5 6 7 8 9 10 15 16 19 20,
[2485]	0.0	  1 3 6 11 12 13 14 21 22,
[2486]	0.0	  1 2 6 11 12 13 14 15 16 17 19 20 21 22,
[2487]	0.0	  1 2 3 4 5 7 8 9 11 12 13 14 16 21 22,
[2488]	0.0	  1 2 9 15 16 17 19 20 22,
[2489]	0.0	  1 2 9 15 16 17 19 20,
[2490]	0.0	  1 8 9 15 16 17 19 20,
[2491]	0.0	  1 2 8 9 11 12 13 14 15 16 17 19 20,
[2492]	0.0	  1 2 9 11 12 13 14 15 16 17 19 20,
[2493]	0.0	  1 2 3 4 5 6 7 8 10 11 12 13 18 21 22,
[2494]	0.0	  1 2 3 4 5 6 7 8 9 10 11 13 14 15 16 17 18 19 20,
[2495]	0.0	  1 2 3 4 5 6 15 16 17 19 20 21 22,
[2496]	0.0	  1 2 3 4 5 6 7 8 9 15 16 17 19 20 21 22,
[2497]	0.0	  1 4 6 7 8 9 10 11 12 13 14 15 16 17 18 19 20 21 22,
[2498]	0.0	  1 6 7 8 9 10 11 12 13 14 15 16 17 18 19 20 21 22,
[2499]	0.0	  1 2 4 5 11 12 13 21 22,
[2500]	0.0	  1 2 7 10 11 12 13 14 15 16 17 18 21 22,
[2501]	0.0	  1 2 11 12 13 14 15 16 18 21 22,
[2502]	0.0	  1 2 3 5 6 11 12 13,
[2503]	0.0	  1 2 3 4 5 6 7 8 9 10 11 12 13 14 15 16 17 18 20 21,
[2504]	0.0	  1 2 11 12 13 14 15 16 17 18 19 22,
[2505]	0.0	  1 3 4 5 6 12,
[2506]	0.0	  1 2 3 4 5 6 11 12 13 15 17 18 19 20 21 22,
[2507]	0.0	  1 2 12 13 19 21 22,
[2508]	0.0	  1 2 3 4 5 6 7 8 9 10 12 13 17 18 19 20 21 22,
[2509]	0.0	  1 2 11 12 13 14 15 16 20,
[2510]	0.0	  1 2 5 8 9 12 13 15 16 17 18 19 20 21 22,
[2511]	0.0	  1 2 9 10 15 16 17 18 19 20 21 22,
[2512]	0.0	  1 2 6 15 16 17 18 19 20 21,
[2513]	0.0	  1 2 3 4 5 6 7 8 9 10 12 13 14 16 21 22,
[2514]	0.0	  1 2 7 10 11 12 13 14 18 21 22,
[2515]	0.0	  1 2 13 15 16 17 21 22,
[2516]	0.0	  1 2 11 13 15 16,
[2517]	0.0	  1 2 3 4 5 11 12 13 14 15 16 22,
[2518]	0.0	  1 2 3 4 5 6 11 12 13 14 16 19 20 21 22,
[2519]	0.0	  1 2 11 13 14 15 16 17 18 19 21 22,
[2520]	0.0	  1 2 4 5 8 9 10 11 12 13 14 15 16 17 18 19 20 21 22,
[2521]	0.0	  1 2 4 11 12 13 14 17 18 21 22,
[2522]	0.0	  1 3 4 5 6 7 8 9 10 11 12 13 14 15 21 22,
[2523]	0.0	  1 9 15 16 17 18 19 20 21 22,
[2524]	0.0	  1 2 3 4 5 6 7 9,
[2525]	0.0	  1 2 3 5 6 8 9 11 12 13 14 15 16 17 18 19 20 21 22,
[2526]	0.0	  1 3 4 5 6 7 8 9 10 13 21 22,
[2527]	0.0	  1 3 4 5 6 7 8 9 10 11 12 13 14 18 19 20,
[2528]	0.0	  1 2 12 15 16 17 21 22,
[2529]	0.0	  1 2 7 13 14 15 16 17 18 19 20 21 22,
[2530]	0.0	  1 2 7 8 10 11 12 13 14 21 22,
[2531]	0.0	  1 2 3 4 5 6 7 8 9 11 12 13 14 17 18 20 21 22,
[2532]	0.0	  1 2 11 12 13 14 20,
[2533]	0.0	  1 2 3 4 11 12 13 14 20 21 22,
[2534]	0.0	  1 2 16 18,
[2535]	0.0	  1 2 3 6 9 11 12 13 14 15 16 17 18 19 20 21 22,
[2536]	0.0	  1 2 8 10 12 13 14 15 16 17 18 19 20 21 22,
[2537]	0.0	  1 2 4 5 6 7 8 9 10 11 12 13 14 15 16 17 18 19 20 22,
[2538]	0.0	  1 2 4 22,
[2539]	0.0	  1 2 4,
[2540]	0.0	  1 2 4 5 7 8 9 10 12 15 16 17 18 19 20 21 22,
[2541]	0.0	  1 2 3 4 5 6 8 9 15 16 17 19 20 21 22,
[2542]	0.0	  1 2 3 4 5 6 9 15 16 17 19 20 21 22,
[2543]	0.0	  1 2 3 4 15 16 17 19 20 21 22,
[2544]	0.0	  1 2 3 4 5 13 15 16 17 19 20 21 22,
[2545]	0.0	  1 2 9 11 12 13 14 18,
[2546]	0.0	  1 2 3 4 7 9 10 11 12 13 14 15 16 17 18 19 20 21 22,
[2547]	0.0	  1 2 6 11 15 16 17 18 19 20 21 22,
[2548]	0.0	  1 2 4 7 10 11 12 13 14 15 16 17 18 19 20 21 22,
[2549]	0.0	  1 2 3 4 5 6 7 8 11 12 13 14 15 17 18 19 20 21 22,
[2550]	0.0	  1 2 7 8 10 13 15 16 17 18 19 20 21 22,
[2551]	0.0	  1 3 4 5 6 7 8 9 11 12 13,
[2552]	0.0	  1 2 7 8 9 14 15 16 19 20 21 22,
[2553]	0.0	  1 2 3 4 5 6 7 8 9 11 12 13 14 17 18 19 20,
[2554]	0.0	  1 3 6 21 22,
[2555]	0.0	  1 3 4 5 6 7 8 9 10 18 19 20 21 22,
[2556]	0.0	  1 2 7 8 9 10 11 12 13 21 22,
[2557]	0.0	  1 2 3 5 6 7 8 9 10 11 12 13 14 15 17 18 19 20 21 22,
[2558]	0.0	  1 2 7 9 10 15 16 21 22,
[2559]	0.0	  1 2 3 4 5 6 7 8 9 10 11 12 13 14 15 16 19 21 22,
[2560]	0.0	  1 2 3 4 5 7 10 21 22,
[2561]	0.0	  1 3 4 5 15 16 17 19 20 21 22,
[2562]	0.0	  1 2 3 4 5 6 7 8 11 12 13 15 16 17 19 20 21 22,
[2563]	0.0	  1 2 3 4 5 6 7 9 14 15 16 17 18 19 20 21 22,
[2564]	0.0	  1 2 3 4 5 6 7 8 9 12 14 15 16 17 18 19 20 21 22,
[2565]	0.0	  1 2 3 4 5 11 21 22,
[2566]	0.0	  1 3 4 6 7 8 9 10 11 12 13 14 17 18,
[2567]	0.0	  1 2 11 14 17 18,
[2568]	0.0	  1 2 6 7 8 9 10 11 12 13 14 16 17 18 21 22,
[2569]	0.0	  1 2 7 8 9 11 12 13 14 16 17 18 21 22,
[2570]	0.0	  1 2 7 8 9 11 13 14 21 22,
[2571]	0.0	  1 2 4 11 12 13 14 22,
[2572]	0.0	  1 2 6 7 8 9 10 12 14 15 16 17 18 19 20 21 22,
[2573]	0.0	  1 2 7 8 9 10 11 12 14 15 16 17 18 19 20,
[2574]	0.0	  1 4 5 21 22,
[2575]	0.0	  1 2 3 4 5 6 7 8 10 13 21 22,
[2576]	0.0	  1 2 16 19 20 21,
[2577]	0.0	  1 2 3 5 7 8 9 10 11 13 14 15 16 17 18 19 20 21 22,
[2578]	0.0	  1 2 3 4 5 6 10 11 13 14 15 16 17 18 19 20 21 22,
[2579]	0.0	  1 2 6 10 11 12 13 14 17 18 19 20 21 22,
[2580]	0.0	  1 2 3 4 5 6 7 8 9 11 12 13 14 15 16 17 18 19 20,
[2581]	0.0	  1 2 3 4 5 6 7 8 9 10 12 15 16 17 18 19 20 21,
[2582]	0.0	  1 2 3 4 5 6 7 8 9 10 15 16 17 18 19 20 22,
[2583]	0.0	  1 2 12 21,
[2584]	0.0	  1 2 3 5 7 8 9 10 12 14 15 16 17 18 19 20 21 22,
[2585]	0.0	  1 2 11 12 13 14 16 17 18 19 20 21,
[2586]	0.0	  1 2 9 11 15 16 17 18 19 20 21 22,
[2587]	0.0	  1 2 3 4 5 6 7 8 9 11 12 13 14 15 16 17 18 19 20 21,
[2588]	0.0	  1 2 11 14 15 17 18 19 20 21 22,
[2589]	0.0	  1 2 3 5 6 7 8 9 10 11 12 13 14 18 21 22,
[2590]	0.0	  1 2 4 5 13 14 15 16 17 18 19 20 21 22,
[2591]	0.0	  1 3 5 7 8 9 10 11 12 13 14 21 22,
[2592]	0.0	  1 2 5 11 13 21 22,
[2593]	0.0	  1 3 4 5 6 7 8 9 10 15 16 18 19 20,
[2594]	0.0	  1 2 3 5 7 11 12 13 14 21 22,
[2595]	0.0	  1 2 3 5 7 21 22,
[2596]	0.0	  1 2 3 4 5 7 11 12 13 14 21 22,
[2597]	0.0	  1 2 3 4 5 7 21 22,
[2598]	0.0	  1 2 11 12 13 14 15 17 18 21,
[2599]	0.0	  1 2 8 9 11 12 13 14 15 16 17 18,
[2600]	0.0	  1 2 5 6 7 8 9 10 11 12 13 14 15 16 17 18 21,
[2601]	0.0	  1 2 3 5 6 7 8 9 10 11 12 13 14 15 16 17 18 20 21 22,
[2602]	0.0	  1 2 4 5 6 7 8 9 10 15 16 17 18 19 20 21 22,
[2603]	0.0	  1 2 11 12 13 14 15 17 21 22,
[2604]	0.0	  1 2 8 9,
[2605]	0.0	  1 3 4 5 6 7 10 11 12 13 14 15 16 17 18 19 20 21 22,
[2606]	0.0	  1 2 4 6 11 12 13 14 15 16 17 18 19 20 21,
[2607]	0.0	  1 2 12 13 14 17 20 21 22,
[2608]	0.0	  1 2 12 13 14 15 16 17 18 19 21 22,
[2609]	0.0	  1 2 3 4 5 6 7 8 9 11 14 15 16 17 18 19 20 21 22,
[2610]	0.0	  1 2 3 4 5 6 7 8 9 10 11 16 18 21 22,
[2611]	0.0	  1 2 3 4 5 7 8 10 11 12 13 21 22,
[2612]	0.0	  1 2 6 9 11 12 13 14 15 16 17 18 19 20,
[2613]	0.0	  1 2 15 17 18 19 20 21,
[2614]	0.0	  1 2 3 4 5 6 16 19 20 21 22,
[2615]	0.0	  1 2 3 7 8 9 10 11 15 16 17 18 19 20 21 22,
[2616]	0.0	  1 2 3 4 5 6 8 11 12 13 14,
[2617]	0.0	  1 2 3 5 7 8 10 11 12 13 14 21 22,
[2618]	0.0	  1 2 4 5 6 11 12 13 14 17 18 19 20 21 22,
[2619]	0.0	  1 2 3 4 6 11 12 13 14 15 17 18 21 22,
[2620]	0.0	  1 2 5 7 8 9 12 13 15 16 17 18 19 20 21 22,
[2621]	0.0	  1 2 3 4 5 15 17 19 20 21 22,
[2622]	0.0	  1 2 3 4 5 6 7 9 10 15 16 19 20 21 22,
[2623]	0.0	  1 2 3 4 5 6 7 9 10 11 12 13 14 15 17 18 21 22,
[2624]	0.0	  1 2 3 4 5 7 8 9 12 13 21 22,
[2625]	0.0	  1 2 3 4 5 7 8 9 13 21 22,
[2626]	0.0	  1 2 15 16 17 18,
[2627]	0.0	  1 2 15 16 17 18 19 21,
[2628]	0.0	  1 2 12 13 15 16 19 20 21 22,
[2629]	0.0	  1 2 3 4 5 6 7 8 10 11 13 14 15 16 17 18 19 20 21 22,
[2630]	0.0	  1 2 7 11 14 15 16 17 18 19 20 21 22,
[2631]	0.0	  1 7 11 12 13 14 21 22,
[2632]	0.0	  1 3 4 5 6 7 8 9 10 11 12 13 14 17 18 20 21 22,
[2633]	0.0	  1 2 3 4 5 6 7 8 9 10 14 15 16 17 18 19 20 22,
[2634]	0.0	  1 3 4 5 6 7 10 15 16 19 20 21 22,
[2635]	0.0	  1 2 3 4 5 6 7 10 11 13 15 16 19 20 21 22,
[2636]	0.0	  1 2 7 8 9 11 12 13 14 15 16 17 18 19 21 22,
[2637]	0.0	  1 2 7 8 9 11 12 13 15 16 21 22,
[2638]	0.0	  1 2 5 6 7 8 9 10 11 12 13 14 15 16 17 18 19 21 22,
[2639]	0.0	  1 2 3 4 6 7 8 9 10 11 14 21 22,
[2640]	0.0	  1 2 6 7 8 9 10 11 14 21 22,
[2641]	0.0	  1 2 3 4 5 6 7 8 9 10 11 13 15 16 17 18 19 20,
[2642]	0.0	  1 2 3 4 5 7 8 9 10 11 15 16 17 18 19 20 21 22,
[2643]	0.0	  1 2 11 13 17 18 19 20 21 22,
[2644]	0.0	  1 2 7 8 9 10 11 12 13 15 16 17 18 19 20,
[2645]	0.0	  1 2 4 5 7 8 9 15 16 21 22,
[2646]	0.0	  1 3 4 5 6 13 14 21 22,
[2647]	0.0	  1 3 4 5 6 12 13 14 21 22,
[2648]	0.0	  1 2 3 4 5 6 8 9 12 13 15 16 17 18 19 20 21 22,
[2649]	0.0	  1 2 5 11 12 13 14 22,
[2650]	0.0	  1 8 9 15 16 17 18 19 20 21 22,
[2651]	0.0	  1 2 5 11 12 13 14 17 18 19 20 21 22,
[2652]	0.0	  1 2 3 7 8 9 11 12 13 14 15 16 17 18 19 20 21 22,
[2653]	0.0	  1 2 4 7 8 9 10 15 16 18 19 20 21 22,
[2654]	0.0	  1 2 3 4 7 8 9 10 15 16 18 19 20 21 22,
[2655]	0.0	  1 2 4 5 6 7 8 9 10 11 12 13 15 16 17 18 19 20 21 22,
[2656]	0.0	  1 2 3 4 5 6 11 12 13 15 16 17 19 20 21 22,
[2657]	0.0	  1 2 3 4 7 8 9 10 11 13 14 15 16 17 18 19 20 21 22,
[2658]	0.0	  1 2 3 4 5 8 9 11 12 13 14 15 17 18 19 20 21 22,
[2659]	0.0	  1 3 4 5 6 9 15 16 17 18 19 20,
[2660]	0.0	  1 3 4 5 6 7 8 9 10 15 16 18 19 21 22,
[2661]	0.0	  1 2 11 12 13 14 15 21 22,
[2662]	0.0	  1 2 3 4 5 6 8 9 11 12 13 14 15 17 18 21 22,
[2663]	0.0	  1 2 3 4 5 6 7 8 9 10 12 13 14 15 17 18 19 20 21 22,
[2664]	0.0	  1 2 14 15 16 17 19 21 22,
[2665]	0.0	  1 2 14 15 16 17 21 22,
[2666]	0.0	  1 2 3 4 5 6 11 12 13 14 15 17 21 22,
[2667]	0.0	  1 2 3 4 5 6 7 8 9 10 11 13 15 16 17 18 19 20 21,
[2668]	0.0	  1 14 15 16 17 18 19 20 21 22,
[2669]	0.0	  1 2 3 4 5 6 7 8 15 16 17 18 19 20 21 22,
[2670]	0.0	  1 3 4 5 6 7 8 9 10 15 16 17 18 19,
[2671]	0.0	  1 3 4 5 7 10 21 22,
[2672]	0.0	  1 2 3 4 5 6 7 9 10 11 12 13 14 17 18 21 22,
[2673]	0.0	  1 2 3 4 5 7 10 11 12 13 14 17 18 21 22,
[2674]	0.0	  1 2 5 6 7 8 9 10 11 12 13 14 15 16 17 18 20 21 22,
[2675]	0.0	  1 3 4 15 16 19 20,
[2676]	0.0	  1 3 4 5 6 7 8 9 10 11 12 13 17 18,
[2677]	0.0	  1 2 3 4 5 7 8 9 10 15 16 17 18 19 21 22,
[2678]	0.0	  1 2 3 4 5 6 7 11 12 13 14 22,
[2679]	0.0	  1 2 11 12 14 17 18 19 20 21 22,
[2680]	0.0	  1 2 3 5 7 8 9 10 15 16 19 20 21 22,
[2681]	0.0	  1 2 7 8 9 10 16 19 20 21 22,
[2682]	0.0	  1 2 11 13 14 16 19 20 21 22,
[2683]	0.0	  1 2 7 8 9 10 15 16 17 19 20 21 22,
[2684]	0.0	  1 2 7 10 15 16 17 19 20 21 22,
[2685]	0.0	  1 3 4 5 6 8 9 11 12 13 14 18,
[2686]	0.0	  1 2 3 5 6 11 12 13 14 22,
[2687]	0.0	  1 2 6 8 9 11 15 16 17 18 19 20 21 22,
[2688]	0.0	  1 2 4 5 6 13 14 15 16 17 18 19 20 21 22,
[2689]	0.0	  1 4 5 15 16,
[2690]	0.0	  1 2 6 11 12 13 14 19 20 21 22,
[2691]	0.0	  1 2 4 6 11 12 13 14 15 16 19 20 21 22,
[2692]	0.0	  1 2 3 4 5 6 10 14 15 16 17 18 19 20 21 22,
[2693]	0.0	  1 2 7 11 12 13 14 17 18 21 22,
[2694]	0.0	  1 2 5 7 8 9 10 11 12 13 14 18 21 22,
[2695]	0.0	  1 2 17 18 19 22,
[2696]	0.0	  1 6 21 22,
[2697]	0.0	  1 2 3 5 6 15 16 17 18 19 20 21 22,
[2698]	0.0	  1 2 5 8 9 11 12 13 14 17 18 19 21 22,
[2699]	0.0	  1 2 3 4 5 7 8 9 10 11 12 13 14 15 16 17 18 19 20 21,
[2700]	0.0	  1 3 4 5 6 7 8 9 11 12 13 21 22,
[2701]	0.0	  1 2 3 4 5 6 7 8 10 11 12 13 14 15 16 17 18 19 21 22,
[2702]	0.0	  1 2 7 8 9 11 12 13 14 15 16 17 18 19 20,
[2703]	0.0	  1 3 4 5 6 7 8 9 10 11 12 13 14 16 17 18 19 20,
[2704]	0.0	  1 2 3 4 6 11 12 13 14 15 16 17 20 21 22,
[2705]	0.0	  1 2 3 4 5 7 8 10 15 16 17 18 19 20 21 22,
[2706]	0.0	  1 2 3 6 7 9 10 11 12 13 14 15 16 17 18 19 20 21 22,
[2707]	0.0	  1 3 4 5 6 7 11 12 13 14,
[2708]	0.0	  1 2 3 4 5 6 7 8 9 10 12 14 15 16 17 18 19 20,
[2709]	0.0	  1 2 11 13 14 17 21 22,
[2710]	0.0	  1 2 7 10 14 21 22,
[2711]	0.0	  1 8 9 15 16 19 20,
[2712]	0.0	  1 2 7 8 10 11 12 13 14 16 21 22,
[2713]	0.0	  1 2 3 4 5 6 7 8 9 10 12 13 15 16 17 18 19 20 21,
[2714]	0.0	  1 15 16 17 18 19,
[2715]	0.0	  1 2 3 4 5 6 7 8 9 10 11 12 13 14 18 19 20,
[2716]	0.0	  1 2 3 4 5 6 7 8 9 10 11 12 13 14 17 21,
[2717]	0.0	  1 2 3 4 5 6 7 8 9 10 12 13 15 16 17 18 21 22,
[2718]	0.0	  1 2 5 13 19 20 21 22,
[2719]	0.0	  1 3 4 5 19 20 21 22,
;
END; [st_Bootstrap]

BEGIN st_Assumptions;
uptodate;
chartransform=Uncorrected_P;
disttransform=NeighborNet;
splitstransform=EqualAngle;
SplitsPostProcess filter=dimension value=4;
 exclude  no missing;
radiallylayoutnodelabels;
END; [st_Assumptions]
