# Supplementary material for: Genetic Heritage of the Balto-Slavic Speaking Populations: A Synthesis of Autosomal, Mitochondrial and Y-Chromosomal Data
Source: PLoS One. 2015 Sep 2;10(9):e0135820. doi: 10.1371/journal.pone.0135820 (PMC4558026; doi:10.1371/journal.pone.0135820)
Supplement: S1 Dataset — (zip-archive). bslav.dbf, bslav.var, bslav.inf, lexical dataset in STARLING format (multistate matrix with synonyms allowed). This dataset exported in MS EXCEL format is available as Table A in S3 File.bslav.nex, the same dataset as a binary matrix in NEXUS format.*.tre, some of the discussed trees in NEWICK format;NEXUS files for NeighborNet networks. (ZIP) [file pone.0135820.s001.zip › Linguistic dataset/Networks/Balto-Slavic (without Slovenian) + German.nex]

#nexus

BEGIN Taxa;
DIMENSIONS ntax=21;
TAXLABELS
[1] 'Outgroup_German_Literary'
[2] 'Russian_Literary'
[3] 'Russian_Bolshoe_Davydovskoe'
[4] 'Russian_Smekhnovo'
[5] 'Russian_Arkhangelsk'
[6] 'Ukrainian_Literary'
[7] 'Ukrainian_Tisiv'
[8] 'Ukrainian_Bogdan'
[9] 'Belarusian_Literary'
[10] 'Bulgarian_Literary'
[11] 'Macedonian_Literary'
[12] 'Macedonian_Western'
[13] 'Serbo_Croatian_Literary'
[14] 'Polish_Literary'
[15] 'Kashubian_Literary'
[16] 'Czech_Literary'
[17] 'Slovak_Literary'
[18] 'Upper_Sorbian_Literary'
[19] 'Lower_Sorbian_Literary'
[20] 'Lithuanian_Literary'
[21] 'Latvian_Literary'
;
END; [Taxa]

BEGIN Characters;
DIMENSIONS nchar=364;
FORMAT
	datatype=STANDARD missing=? gap=- symbols="01" labels=left transpose=no interleave=yes;
MATRIX
'Outgroup_German_Literary'    010010001000000010001000100001001000100101000000110001000000
'Russian_Literary'            10100010000000100100000001100010000100100010001001???????010
'Russian_Bolshoe_Davydovskoe' 10100010010000000100000001100010000100100010001001???????010
'Russian_Smekhnovo'           10100010000000100100000001100010000100100010001001???????010
'Russian_Arkhangelsk'         101000100100000001000000011000100001001000100010010000010010
'Ukrainian_Literary'          101100100010001000100000011000100001001000100001010100000010
'Ukrainian_Tisiv'             100100100010000000100000011000100001001000100001010100000000
'Ukrainian_Bogdan'            ?????010001000000010000001100010000100100????001010100000000
'Belarusian_Literary'        10010010000000100010000001100010000100100010000101???????010
'Bulgarian_Literary'          100100100????????0010000010100100001001000100101010000100000
'Macedonian_Literary'         100100100001000000010000011000100001001000100101010000100000
'Macedonian_Western'          10010????001000000010000??1000100001001000100100010000100000
'Serbo_Croatian_Literary'     100100100000010000100000010010100001001000100001010000100010
'Polish_Literary'             100100100100000000100100011000100001001000001001010000100100
'Kashubian_Literary'          100100100100000000100000011000100001000010001001010000001100
'Czech_Literary'              100100100100000000100000011000100001001000001001010000100000
'Slovak_Literary'             100100100100000000100000010010100001001000100001010000100000
'Upper_Sorbian_Literary'      100100100100000000100000011000100001001000100001010000010100
'Lower_Sorbian_Literary'      100100100100000000100000011000100001001000100001010000010100
'Lithuanian_Literary'         100101000000000100000010011000000101010000010010011000000010
'Latvian_Literary'            100100010000100000000001011000010010010000010010010010000011

'Outgroup_German_Literary'    100100001100010111000100101??????000101001010000100110010000
'Russian_Literary'            001010010??0101010100100110100000100000100100011000101000000
'Russian_Bolshoe_Davydovskoe' 001010010??0101010100100110100000100000100100011000101000000
'Russian_Smekhnovo'           011010010??0101010100100110100000100000100100011000101000000
'Russian_Arkhangelsk'         011010010010101010100100110101000100000100100011000101000110
'Ukrainian_Literary'          001010010??0101010100100101100000100000100100011000101000100
'Ukrainian_Tisiv'             011010010010101010100100101??????100000100100011000101??????
'Ukrainian_Bogdan'            01101001001010101010010010100001010000??00100011000101100100
'Belarusian_Literary'        001010010??0101010100100101??????100000100100011000101000100
'Bulgarian_Literary'          011000010??0101010100100101000101100000100100010010101000100
'Macedonian_Literary'         011010010??0101010100100101000100100000100100011000101000100
'Macedonian_Western'          011000010??0101010100100101000100000010100100011000101000100
'Serbo_Croatian_Literary'     00100011001010101010010010100010010000??00100011000101000100
'Polish_Literary'             001010010010101010100100101000001100000100100011000101000100
'Kashubian_Literary'          001010010010101010100100101000001100000100100011000?01000100
'Czech_Literary'              011010010010101010110100101010000100000100100011000101000100
'Slovak_Literary'             011010010010101010010100101010000100000100100011000101000100
'Upper_Sorbian_Literary'      00101001001010101???0100101010000100000100100011000101000100
'Lower_Sorbian_Literary'      001010010010101010100100101010000100000100100011000101000100
'Lithuanian_Literary'         001000010101001010101001001010000001000110000100001101001000
'Latvian_Literary'            000001010101001010100110001010000010000110001000001101000001

'Outgroup_German_Literary'    0010100001?1000110100100010100100100000110011000000001000110
'Russian_Literary'            110001001010100101100010001011000100001000111000100000010001
'Russian_Bolshoe_Davydovskoe' 110001001010100101100010001011000100001000111000100000010011
'Russian_Smekhnovo'           110001001010100101100010001011000100001000111000100000010010
'Russian_Arkhangelsk'         010001001011000101100010001111000100001010011000100010010001
'Ukrainian_Literary'          010001001011000101100010001011000100001010010100000000110010
'Ukrainian_Tisiv'             ?10001001011000101100010001011000100001010010100100000110010
'Ukrainian_Bogdan'            0100010010110001011000100010110001??????10010100100000110010
'Belarusian_Literary'        010001001011000101100010001011000100001010011000???????10010
'Bulgarian_Literary'          010100001011000101100010001011000100010010011000100000010001
'Macedonian_Literary'         0101000010101001011000100010110001??????10011000100000010010
'Macedonian_Western'          0101000010101001011000100010110001??????10011000100000010010
'Serbo_Croatian_Literary'     010100001011000101100010001011000110000010011000000010010010
'Polish_Literary'             010001001010100101100010001101000101000010011000010100010000
'Kashubian_Literary'          010001001011000101100010001101000101000010010001010000010010
'Czech_Literary'              010001001010100101100010001101000110000010011000101000010010
'Slovak_Literary'             010001001011000101100010001101000100001010011000010000010010
'Upper_Sorbian_Literary'      010001001010101001100000101100010110000010011000010000010010
'Lower_Sorbian_Literary'      010001001010101001100000101100010110000010011000010000010010
'Lithuanian_Literary'         0100000110100101011100010010100110000010100100100001000???10
'Latvian_Literary'            010000101010010101101000001010011000100001010010000100001010

'Outgroup_German_Literary'    0100000010001010000111011001000100001000100001?????001000001
'Russian_Literary'            001000000001100001011101100010100001000000101010000010010000
'Russian_Bolshoe_Davydovskoe' 001000000001100001011101100010100001000000101010000010010000
'Russian_Smekhnovo'           001000000001100001011101100010100001000000101010000010010000
'Russian_Arkhangelsk'         001000000001100001011101100010100010000100101010000010010000
'Ukrainian_Literary'          001000000001100001011101101000100?????0000101010000010010000
'Ukrainian_Tisiv'             001000000001100001011101100010100?????0000101010000010010000
'Ukrainian_Bogdan'            001000000001100001011101100010100?????0000101010000010010000
'Belarusian_Literary'        001000000001100001011101100010100?????0000101010000010010000
'Bulgarian_Literary'          000001000010100011011101100010100100000100001010000010010000
'Macedonian_Literary'         000001000010100010011101100010100100000100001010100010010010
'Macedonian_Western'          000001000010100011011101100010100100000100001000100010010010
'Serbo_Croatian_Literary'     000001000010100010011101100011000100000100001010000010000010
'Polish_Literary'             101000000010100001011101100010100100000000101010000010100000
'Kashubian_Literary'          001000010000100001011101100010100100000000101010000010100000
'Czech_Literary'              001000000010100100011101100010100100000001001010001010000010
'Slovak_Literary'             000010000010100100011101100010100100000001001010000010100000
'Upper_Sorbian_Literary'      001000010000100001011101100010100100000000101000001010100000
'Lower_Sorbian_Literary'      001000010000100001011101100010100100000000101000001010001000
'Lithuanian_Literary'         000100100000011000011101110000001000101000010001010100000001
'Latvian_Literary'            0001000001000110001010111????0001000011000010001000100000101

'Outgroup_German_Literary'    000100110100100000100011100011001000000001001001011010000101
'Russian_Literary'            100000111000000110000101001101010001000000010001011001100001
'Russian_Bolshoe_Davydovskoe' 100000111000000110000101001101010001000000010001011001100001
'Russian_Smekhnovo'           100000111000000110000101001101010001000000010001011001100001
'Russian_Arkhangelsk'         100000111000000110000101001101010001000000010001011001100001
'Ukrainian_Literary'          ??????110010000110000101010101010001000000010010011001100001
'Ukrainian_Tisiv'             100000110010000110000101010101010001000000010001011001100001
'Ukrainian_Bogdan'            100000110010000110000101010101010001000000010001011001100001
'Belarusian_Literary'        ??????11????000110000101010101010001000000010001011001?????1
'Bulgarian_Literary'          100000111000000110000101001101010000000000101001011001100001
'Macedonian_Literary'         010000111000000110001001001101010000000000110000111001100001
'Macedonian_Western'          010001111000000110001001001101000100000000111000111001100001
'Serbo_Croatian_Literary'     100000111000000110000101001101010000001000011000111001100001
'Polish_Literary'             100000110010000110000101001101010000000010010001011001100001
'Kashubian_Literary'          100000110010000110000101001101010000000010000101011001100001
'Czech_Literary'              100000111000000110010001001101010000000100010001011001000011
'Slovak_Literary'             100000111000000110000101001101010001000000010001011001000011
'Upper_Sorbian_Literary'      100000111000000110010101001101010000010000011001011001000011
'Lower_Sorbian_Literary'      100000111000000110010101001101010000000010011001011001?????1
'Lithuanian_Literary'         000010110001001001000101001101010000100000010010011010001001
'Latvian_Literary'            001000110001010001000101001101100010000000010010010101010001

'Outgroup_German_Literary'    01000101110101100000101010001000000110????000010001010010001
'Russian_Literary'            100000110111101010000011000001001000100001100000001011000000
'Russian_Bolshoe_Davydovskoe' 10000011011?10?01000001100000100100010000110000000101??????0
'Russian_Smekhnovo'           10000011011110100000011100000100100010000111000000101??????0
'Russian_Arkhangelsk'         100000110111101010000011000001001000100001100000001011000000
'Ukrainian_Literary'          100000110111101010000011000000101000100001100000001011000000
'Ukrainian_Tisiv'             ????0011011110101000001100?????0100010????010000????1??????0
'Ukrainian_Bogdan'            ????0011011110101000001100?????01000100001010000????1??????0
'Belarusian_Literary'        100000110111101010000011000001001000100001101000001011000000
'Bulgarian_Literary'          001000110101101010000011000001001000100100100000001011000000
'Macedonian_Literary'         000100110101101010000011000001001000100100100000101011000100
'Macedonian_Western'          000100110111101010000011000001001000100100100000001010000100
'Serbo_Croatian_Literary'     100000110111101010000011000001001000100001100000001011000000
'Polish_Literary'             100000110111101001000011000001001000100001001000001010000010
'Kashubian_Literary'          100000110111101100000011000001000100100001100000001010000010
'Czech_Literary'              100000110111101010000011000001001000100001010000001011000000
'Slovak_Literary'             100000110111101010000011000001001000100001010000001011000000
'Upper_Sorbian_Literary'      100000110111101010000011000001001000100001010000001011001000
'Lower_Sorbian_Literary'      100000110111101010000011000001001000100001001000001011000000
'Lithuanian_Literary'         100010010011101000010010011000010000011000000100010111100000
'Latvian_Literary'            10001001001110100010001001010000001010001000000100101010000?

'Outgroup_German_Literary'    0000
'Russian_Literary'            0100
'Russian_Bolshoe_Davydovskoe' 0100
'Russian_Smekhnovo'           0100
'Russian_Arkhangelsk'         0100
'Ukrainian_Literary'          0001
'Ukrainian_Tisiv'             0001
'Ukrainian_Bogdan'            0100
'Belarusian_Literary'        0001
'Bulgarian_Literary'          0100
'Macedonian_Literary'         0100
'Macedonian_Western'          0100
'Serbo_Croatian_Literary'     0100
'Polish_Literary'             0001
'Kashubian_Literary'          0001
'Czech_Literary'              0001
'Slovak_Literary'             0001
'Upper_Sorbian_Literary'      1000
'Lower_Sorbian_Literary'      1000
'Lithuanian_Literary'         0010
'Latvian_Literary'            ????
;
END; [Characters]

BEGIN Distances;
DIMENSIONS ntax=21;
FORMAT labels=left diagonal triangle=both;
MATRIX
[1] 'Outgroup_German_Literary'      0.0 0.43362832 0.43504533 0.43543544 0.43103448 0.42686567 0.42902207 0.42019543 0.41666666 0.4112426 0.42941177 0.41916168 0.41040462 0.4224138 0.41210374 0.41666666 0.4051724 0.4173913 0.41690964 0.4405797 0.45722714
[2] 'Russian_Literary'              0.43362832 0.0 0.008645534 0.017191976 0.04507042 0.093023255 0.09235669 0.0955414 0.06521739 0.13544668 0.14326647 0.16034986 0.1388102 0.13521127 0.15254237 0.13802817 0.13521127 0.14488636 0.13714285 0.33522728 0.35260117
[3] 'Russian_Bolshoe_Davydovskoe'   0.43504533 0.008645534 0.0 0.02017291 0.043227665 0.09821428 0.08974359 0.09294872 0.070063695 0.14159292 0.14076246 0.15522388 0.13913043 0.129683 0.14161849 0.13256484 0.129683 0.13662791 0.13157895 0.3372093 0.35207102
[4] 'Russian_Smekhnovo'             0.43543544 0.017191976 0.02017291 0.0 0.05730659 0.10059172 0.08598726 0.089171976 0.07278481 0.14956012 0.14285715 0.15727003 0.14697406 0.13753581 0.14942528 0.13467048 0.13180515 0.14450867 0.14534883 0.3381503 0.3529412
[5] 'Russian_Arkhangelsk'           0.43103448 0.04507042 0.043227665 0.05730659 0.0 0.102564104 0.08978328 0.09287926 0.06521739 0.12711865 0.14606741 0.16285715 0.12983425 0.13736264 0.14325069 0.13461539 0.12087912 0.14127424 0.13370474 0.34903046 0.371831
[6] 'Ukrainian_Literary'            0.42686567 0.093023255 0.09821428 0.10059172 0.102564104 0.0 0.034920637 0.04761905 0.03416149 0.1574344 0.15652174 0.17699115 0.13467048 0.13105413 0.12571429 0.14529915 0.12535612 0.15229885 0.14450867 0.3218391 0.34502923
[7] 'Ukrainian_Tisiv'               0.42902207 0.09235669 0.08974359 0.08598726 0.08978328 0.034920637 0.0 0.006535948 0.030821918 0.12460064 0.13015874 0.1553398 0.13707165 0.108359136 0.10869565 0.111455105 0.095975235 0.128125 0.12893082 0.334375 0.36624205
[8] 'Ukrainian_Bogdan'              0.42019543 0.0955414 0.09294872 0.089171976 0.09287926 0.04761905 0.006535948 0.0 0.04195804 0.13099042 0.13707165 0.16190477 0.13312693 0.111455105 0.111801244 0.11455108 0.111455105 0.13125 0.13207547 0.35 0.37579617
[9] 'Belarusian_Literary'          0.41666666 0.06521739 0.070063695 0.07278481 0.06521739 0.03416149 0.030821918 0.04195804 0.0 0.1178344 0.12341772 0.14516129 0.1 0.08695652 0.09657321 0.096273296 0.07763975 0.106583074 0.096273296 0.32288402 0.34824282
[10] 'Bulgarian_Literary'            0.4112426 0.13544668 0.14159292 0.14956012 0.12711865 0.1574344 0.12460064 0.13099042 0.1178344 0.0 0.07183908 0.0877193 0.09090909 0.14971751 0.16147308 0.14689265 0.13276836 0.17094018 0.16332377 0.36182335 0.37971014
[11] 'Macedonian_Literary'           0.42941177 0.14326647 0.14076246 0.14285715 0.14606741 0.15652174 0.13015874 0.13707165 0.12341772 0.07183908 0.0 0.037142858 0.09322034 0.15730338 0.18028168 0.1264045 0.14044943 0.17280453 0.16524217 0.3569405 0.37463978
[12] 'Macedonian_Western'            0.41916168 0.16034986 0.15522388 0.15727003 0.16285715 0.17699115 0.1553398 0.16190477 0.14516129 0.0877193 0.037142858 0.0 0.109195404 0.17428571 0.19770774 0.15428571 0.16857143 0.18443803 0.17681159 0.36023054 0.36656892
[13] 'Serbo_Croatian_Literary'       0.41040462 0.1388102 0.13913043 0.14697406 0.12983425 0.13467048 0.13707165 0.13312693 0.1 0.09090909 0.09322034 0.109195404 0.0 0.14088398 0.15235457 0.12154696 0.10773481 0.1448468 0.13725491 0.33704737 0.35410765
[14] 'Polish_Literary'               0.4224138 0.13521127 0.129683 0.13753581 0.13736264 0.13105413 0.108359136 0.111455105 0.08695652 0.14971751 0.15730338 0.17428571 0.14088398 0.0 0.060606062 0.09615385 0.0989011 0.10803324 0.09470752 0.34903046 0.36056337
[15] 'Kashubian_Literary'            0.41210374 0.15254237 0.14161849 0.14942528 0.14325069 0.12571429 0.10869565 0.111801244 0.09657321 0.16147308 0.18028168 0.19770774 0.15235457 0.060606062 0.0 0.12396694 0.11570248 0.119444445 0.11173184 0.35 0.36158192
[16] 'Czech_Literary'                0.41666666 0.13802817 0.13256484 0.13467048 0.13461539 0.14529915 0.111455105 0.11455108 0.096273296 0.14689265 0.1264045 0.15428571 0.12154696 0.09615385 0.12396694 0.0 0.057692308 0.085872576 0.09192201 0.3462604 0.36338028
[17] 'Slovak_Literary'               0.4051724 0.13521127 0.129683 0.13180515 0.12087912 0.12535612 0.095975235 0.111455105 0.07763975 0.13276836 0.14044943 0.16857143 0.10773481 0.0989011 0.11570248 0.057692308 0.0 0.091412745 0.10584958 0.33795014 0.36056337
[18] 'Upper_Sorbian_Literary'        0.4173913 0.14488636 0.13662791 0.14450867 0.14127424 0.15229885 0.128125 0.13125 0.106583074 0.17094018 0.17280453 0.18443803 0.1448468 0.10803324 0.119444445 0.085872576 0.091412745 0.0 0.019662922 0.34357542 0.36079547
[19] 'Lower_Sorbian_Literary'        0.41690964 0.13714285 0.13157895 0.14534883 0.13370474 0.14450867 0.12893082 0.13207547 0.096273296 0.16332377 0.16524217 0.17681159 0.13725491 0.09470752 0.11173184 0.09192201 0.10584958 0.019662922 0.0 0.33707866 0.35428572
[20] 'Lithuanian_Literary'           0.4405797 0.33522728 0.3372093 0.3381503 0.34903046 0.3218391 0.334375 0.35 0.32288402 0.36182335 0.3569405 0.36023054 0.33704737 0.34903046 0.35 0.3462604 0.33795014 0.34357542 0.33707866 0.0 0.21022727
[21] 'Latvian_Literary'              0.45722714 0.35260117 0.35207102 0.3529412 0.371831 0.34502923 0.36624205 0.37579617 0.34824282 0.37971014 0.37463978 0.36656892 0.35410765 0.36056337 0.36158192 0.36338028 0.36056337 0.36079547 0.35428572 0.21022727 0.0
;
END; [Distances]

BEGIN Splits;
DIMENSIONS ntax=21 nsplits=66;
FORMAT labels=no weights=yes confidences=yes intervals=no;
PROPERTIES fit=97.13648501696079 cyclic;
CYCLE 1 10 12 11 13 5 3 2 4 8 7 6 9 15 14 19 18 16 17 20 21;
MATRIX
[1, size=1] 	 0.03187676 	 0.9999 	  1 2 3 4 5 6 7 8 9 11 12 13 14 15 16 17 18 19 20 21,
[2, size=3] 	 0.013982075 	 0.9194 	  1 2 3 4 5 6 7 8 9 13 14 15 16 17 18 19 20 21,
[3, size=4] 	 0.014782057 	 0.9553 	  1 2 3 4 5 6 7 8 9 14 15 16 17 18 19 20 21,
[4, size=5] 	 0.0023343496 	 0.1642 	  1 2 3 4 6 7 8 9 14 15 16 17 18 19 20 21,
[5, size=7] 	 2.5603915E-5 	 0.0778 	  1 4 6 7 8 9 14 15 16 17 18 19 20 21,
[6, size=9] 	 0.0070128194 	 0.3335 	  1 14 15 16 17 18 19 20 21,
[7, size=3] 	 0.08847052 	 1.0 	  1 20 21,
[8, size=1] 	 0.2505059 	 1.0 	  1,
[9, size=1] 	 0.021179717 	 0.9999 	  1 2 3 4 5 6 7 8 9 10 11 13 14 15 16 17 18 19 20 21,
[10, size=2] 	 0.028262086 	 0.9954 	  1 2 3 4 5 6 7 8 9 10 13 14 15 16 17 18 19 20 21,
[11, size=3] 	 0.0012615672 	 0.2768 	  1 2 3 4 5 6 7 8 9 10 14 15 16 17 18 19 20 21,
[12, size=1] 	 0.010422933 	 0.9698 	  1 2 3 4 5 6 7 8 9 10 12 13 14 15 16 17 18 19 20 21,
[13, size=5] 	 0.0016797306 	 0.0639 	  1 10 12 20 21,
[14, size=4] 	 0.0014263287 	 0.0414 	  1 10 12 21,
[15, size=3] 	 0.0027534047 	 0.0926 	  1 10 12,
[16, size=1] 	 0.038786247 	 1.0 	  1 2 3 4 5 6 7 8 9 10 11 12 14 15 16 17 18 19 20 21,
[17, size=4] 	 0.0011502786 	 0.2835 	  1 10 11 12,
[18, size=1] 	 0.019788062 	 0.9997 	  1 2 3 4 6 7 8 9 10 11 12 13 14 15 16 17 18 19 20 21,
[19, size=2] 	 9.4484305E-4 	 0.4605 	  1 2 4 6 7 8 9 10 11 12 13 14 15 16 17 18 19 20 21,
[20, size=3] 	 0.004276907 	 0.7502 	  1 4 6 7 8 9 10 11 12 13 14 15 16 17 18 19 20 21,
[21, size=4] 	 0.020227147 	 0.9926 	  1 6 7 8 9 10 11 12 13 14 15 16 17 18 19 20 21,
[22, size=8] 	 0.014917316 	 0.9496 	  1 10 11 12 13 14 15 16 17 18 19 20 21,
[23, size=10] 	 0.0014874735 	 0.2358 	  1 10 11 12 13 16 17 18 19 20 21,
[24, size=9] 	 0.0019360472 	 0.2105 	  1 10 11 12 13 16 17 20 21,
[25, size=6] 	 0.0021908798 	 0.1549 	  1 10 11 12 13 21,
[26, size=5] 	 0.0053282357 	 0.4315 	  1 10 11 12 13,
[27, size=1] 	 0.0022589278 	 0.7811 	  1 2 4 5 6 7 8 9 10 11 12 13 14 15 16 17 18 19 20 21,
[28, size=2] 	 1.0258936E-5 	 0.4853 	  1 4 5 6 7 8 9 10 11 12 13 14 15 16 17 18 19 20 21,
[29, size=3] 	 0.017390614 	 0.9864 	  1 5 6 7 8 9 10 11 12 13 14 15 16 17 18 19 20 21,
[30, size=1] 	 0.0029470995 	 0.6513 	  1 3 4 5 6 7 8 9 10 11 12 13 14 15 16 17 18 19 20 21,
[31, size=2] 	 0.0016673079 	 0.6527 	  1 3 5 6 7 8 9 10 11 12 13 14 15 16 17 18 19 20 21,
[32, size=6] 	 0.0011266599 	 0.2861 	  1 3 5 10 11 12 13 14 15 16 17 18 19 20 21,
[33, size=1] 	 0.0066246567 	 0.9682 	  1 2 3 5 6 7 8 9 10 11 12 13 14 15 16 17 18 19 20 21,
[34, size=2] 	 0.001608671 	 0.1085 	  1 2 3 5 6 7 9 10 11 12 13 14 15 16 17 18 19 20 21,
[35, size=3] 	 7.105086E-4 	 0.1598 	  1 2 3 5 6 9 10 11 12 13 14 15 16 17 18 19 20 21,
[36, size=4] 	 2.5452155E-4 	 0.0847 	  1 2 3 5 9 10 11 12 13 14 15 16 17 18 19 20 21,
[37, size=1] 	 0.0056986995 	 0.9068 	  1 2 3 4 5 6 7 9 10 11 12 13 14 15 16 17 18 19 20 21,
[38, size=2] 	 0.011080342 	 0.9497 	  1 2 3 4 5 6 9 10 11 12 13 14 15 16 17 18 19 20 21,
[39, size=3] 	 0.011340381 	 0.9528 	  1 2 3 4 5 9 10 11 12 13 14 15 16 17 18 19 20 21,
[40, size=5] 	 0.004528916 	 0.3026 	  1 2 3 4 5 10 11 12 13 14 16 17 18 19 20 21,
[41, size=6] 	 0.0042708227 	 0.3961 	  1 2 3 4 5 10 11 12 13 16 17 18 19 20 21,
[42, size=10] 	 0.004669827 	 0.4617 	  1 2 3 4 5 10 11 12 13 20 21,
[43, size=2] 	 2.333642E-4 	 0.2539 	  1 2 3 4 5 8 9 10 11 12 13 14 15 16 17 18 19 20 21,
[44, size=3] 	 0.0025213927 	 0.4225 	  1 2 3 4 5 8 10 11 12 13 14 15 16 17 18 19 20 21,
[45, size=1] 	 0.020435952 	 0.9994 	  1 2 3 4 5 7 8 9 10 11 12 13 14 15 16 17 18 19 20 21,
[46, size=2] 	 0.0040881103 	 0.5172 	  1 2 3 4 5 7 8 10 11 12 13 14 15 16 17 18 19 20 21,
[47, size=7] 	 0.0046128477 	 0.2512 	  1 2 3 4 5 6 7 8 10 11 12 13 20 21,
[48, size=1] 	 0.031146634 	 1.0 	  1 2 3 4 5 6 7 8 9 10 11 12 13 14 16 17 18 19 20 21,
[49, size=2] 	 0.019235726 	 0.9951 	  1 2 3 4 5 6 7 8 9 10 11 12 13 16 17 18 19 20 21,
[50, size=3] 	 0.0033301765 	 0.4595 	  1 2 3 4 5 6 7 8 9 10 11 12 13 16 17 18 20 21,
[51, size=4] 	 0.0039233454 	 0.441 	  1 2 3 4 5 6 7 8 9 10 11 12 13 16 17 20 21,
[52, size=5] 	 6.7400857E-4 	 0.2535 	  1 2 3 4 5 6 7 8 9 10 11 12 13 17 20 21,
[53, size=1] 	 0.020787237 	 0.9998 	  1 2 3 4 5 6 7 8 9 10 11 12 13 15 16 17 18 19 20 21,
[54, size=4] 	 0.0033513182 	 0.3588 	  1 2 3 4 5 6 7 8 9 10 11 12 13 15 17 20 21,
[55, size=5] 	 0.0016187775 	 0.4053 	  1 2 3 4 5 6 7 8 9 10 11 12 13 15 20 21,
[56, size=1] 	 0.0045486973 	 0.8358 	  1 2 3 4 5 6 7 8 9 10 11 12 13 14 15 16 17 18 20 21,
[57, size=2] 	 0.038319636 	 1.0 	  1 2 3 4 5 6 7 8 9 10 11 12 13 14 15 16 17 20 21,
[58, size=3] 	 0.00383412 	 0.5854 	  1 2 3 4 5 6 7 8 9 10 11 12 13 14 15 17 20 21,
[59, size=1] 	 0.005427929 	 0.8707 	  1 2 3 4 5 6 7 8 9 10 11 12 13 14 15 16 17 19 20 21,
[60, size=3] 	 0.007690347 	 0.7958 	  1 2 3 4 5 6 7 8 9 10 11 12 13 14 15 19 20 21,
[61, size=1] 	 0.02479114 	 0.9999 	  1 2 3 4 5 6 7 8 9 10 11 12 13 14 15 17 18 19 20 21,
[62, size=2] 	 0.009474959 	 0.8434 	  1 2 3 4 5 6 7 8 9 10 11 12 13 14 15 18 19 20 21,
[63, size=1] 	 0.025808314 	 0.9999 	  1 2 3 4 5 6 7 8 9 10 11 12 13 14 15 16 18 19 20 21,
[64, size=1] 	 0.09549596 	 1.0 	  1 2 3 4 5 6 7 8 9 10 11 12 13 14 15 16 17 18 19 21,
[65, size=2] 	 0.08428039 	 1.0 	  1 2 3 4 5 6 7 8 9 10 11 12 13 14 15 16 17 18 19,
[66, size=1] 	 0.111734964 	 1.0 	  1 2 3 4 5 6 7 8 9 10 11 12 13 14 15 16 17 18 19 20,
;
END; [Splits]

BEGIN Network;
DIMENSIONS ntax=21 nvertices=223 nedges=378;
DRAW to_scale;
TRANSLATE
2 'Outgroup_German_Literary',
3 'Bulgarian_Literary',
4 'Macedonian_Western',
5 'Macedonian_Literary',
6 'Serbo_Croatian_Literary',
7 'Russian_Arkhangelsk',
8 'Russian_Bolshoe_Davydovskoe',
9 'Russian_Literary',
10 'Russian_Smekhnovo',
11 'Ukrainian_Bogdan',
12 'Ukrainian_Literary',
13 'Kashubian_Literary',
14 'Polish_Literary',
15 'Lower_Sorbian_Literary',
16 'Upper_Sorbian_Literary',
17 'Czech_Literary',
18 'Slovak_Literary',
19 'Lithuanian_Literary',
20 'Latvian_Literary',
202 'Ukrainian_Tisiv',
209 'Belarusian_Literary',
;
VERTICES
1 -0.2505059 0.0 s=n,
2 0.0 0.0 s=n,
3 -0.28329408 0.061780673 s=n,
4 -0.27475098 0.08452522 s=n,
5 -0.29147312 0.079719074 s=n,
6 -0.31710798 0.08007663 s=n,
7 -0.37189314 0.081493944 s=n,
8 -0.38402903 0.077208705 s=n,
9 -0.38704547 0.078252114 s=n,
10 -0.39169458 0.077292204 s=n,
11 -0.40812084 0.039436996 s=n,
12 -0.4172699 0.027857352 s=n,
13 -0.4021085 -0.03245927 s=n,
14 -0.38532117 -0.033557653 s=n,
15 -0.36102107 -0.046166413 s=n,
16 -0.3551286 -0.051419236 s=n,
17 -0.33550647 -0.035424836 s=n,
18 -0.32835856 -0.02470271 s=n,
19 -0.107123576 -0.09583802 s=n,
20 -0.075870834 -0.07381452 s=n,
21 -0.3350459 0.026077144 s=n,
22 -0.337677 0.025265563 s=n,
23 -0.25313696 -8.115803E-4 s=n,
24 -0.3390874 0.02505298 s=n,
25 -0.25454736 -0.0010241636 s=n,
26 -0.34012374 0.024553893 s=n,
27 -0.25558373 -0.0015232507 s=n,
28 -0.25417334 -0.0013106675 s=n,
29 -0.34076712 0.02505298 s=n,
30 -0.3418035 0.024553893 s=n,
31 -0.3462059 0.02155239 s=n,
32 -0.34452614 0.02155239 s=n,
33 -0.25998613 -0.004524753 s=n,
34 -0.25857574 -0.0043121693 s=n,
35 -0.3481798 0.020601803 s=n,
36 -0.34650007 0.020601803 s=n,
37 -0.26196006 -0.00547534 s=n,
38 -0.33760798 0.032605194 s=n,
39 -0.34023908 0.031793613 s=n,
40 -0.34164947 0.03158103 s=n,
41 -0.3433292 0.03158103 s=n,
42 -0.34436557 0.031081943 s=n,
43 -0.34876797 0.02808044 s=n,
44 -0.35074186 0.027129853 s=n,
45 -0.3526779 0.027129853 s=n,
46 -0.35011584 0.020601803 s=n,
47 -0.3540993 0.027568294 s=n,
48 -0.35153723 0.021040244 s=n,
49 -0.3570109 0.023917276 s=n,
50 -0.35444883 0.017389227 s=n,
51 -0.35302743 0.016950786 s=n,
52 -0.35109138 0.016950786 s=n,
53 -0.36642456 0.035971515 s=n,
54 -0.36933616 0.0323205 s=n,
55 -0.33759862 0.032629028 s=n,
56 -0.34022972 0.031817447 s=n,
57 -0.3416401 0.031604864 s=n,
58 -0.34331983 0.031604864 s=n,
59 -0.3443562 0.031105775 s=n,
60 -0.3487586 0.028104274 s=n,
61 -0.3507325 0.027153688 s=n,
62 -0.35266855 0.027153688 s=n,
63 -0.35408995 0.027592128 s=n,
64 -0.3664152 0.03599535 s=n,
65 -0.3703626 0.027823305 s=n,
66 -0.35803735 0.019420082 s=n,
67 -0.35547528 0.012892032 s=n,
68 -0.35405388 0.012453591 s=n,
69 -0.35211784 0.012453591 s=n,
70 -0.3674918 0.03632744 s=n,
71 -0.36750117 0.036303606 s=n,
72 -0.37041277 0.032652587 s=n,
73 -0.37143922 0.028155394 s=n,
74 -0.37449384 0.03139374 s=n,
75 -0.3755203 0.026896546 s=n,
76 -0.3744437 0.026564458 s=n,
77 -0.36211842 0.018161235 s=n,
78 -0.35955635 0.011633185 s=n,
79 -0.3361432 0.034454096 s=n,
80 -0.33877426 0.033642516 s=n,
81 -0.34018466 0.03342993 s=n,
82 -0.3418644 0.03342993 s=n,
83 -0.34290075 0.032930844 s=n,
84 -0.34730315 0.029929342 s=n,
85 -0.34927708 0.028978754 s=n,
86 -0.35121313 0.028978754 s=n,
87 -0.35263452 0.029417194 s=n,
88 -0.36495978 0.037820417 s=n,
89 -0.37897217 0.03071874 s=n,
90 -0.37999862 0.026221547 s=n,
91 -0.37892202 0.025889458 s=n,
92 -0.36659676 0.017486235 s=n,
93 -0.36403468 0.010958185 s=n,
94 -0.36418468 0.010301075 s=n,
95 -0.35970634 0.010976075 s=n,
96 -0.35562527 0.0122349225 s=n,
97 -0.35420388 0.011796482 s=n,
98 -0.35226783 0.011796482 s=n,
99 -0.35958537 0.009361824 s=n,
100 -0.35550427 0.010620671 s=n,
101 -0.3540829 0.010182231 s=n,
102 -0.35214686 0.010182231 s=n,
103 -0.35199687 0.01083934 s=n,
104 -0.32530716 0.044508446 s=n,
105 -0.32793826 0.043696865 s=n,
106 -0.32934865 0.04348428 s=n,
107 -0.33102837 0.04348428 s=n,
108 -0.33206475 0.042985197 s=n,
109 -0.3723496 0.05664934 s=n,
110 -0.37380502 0.05482427 s=n,
111 -0.37488163 0.05515636 s=n,
112 -0.37489098 0.055132527 s=n,
113 -0.3751342 0.055207547 s=n,
114 -0.3677444 0.036378626 s=n,
115 -0.37065598 0.03272761 s=n,
116 -0.37473705 0.031468764 s=n,
117 -0.3792154 0.030793762 s=n,
118 -0.36561802 0.0066489363 s=n,
119 -0.3611397 0.007323936 s=n,
120 -0.36101872 0.005709685 s=n,
121 -0.35693765 0.006968532 s=n,
122 -0.35551625 0.0065300916 s=n,
123 -0.36126918 0.0023677377 s=n,
124 -0.3571881 0.0036265848 s=n,
125 -0.3557667 0.0031881444 s=n,
126 -0.35433334 0.0068402835 s=n,
127 -0.3523973 0.0068402835 s=n,
128 -0.31375465 0.05238483 s=n,
129 -0.31638572 0.05157325 s=n,
130 -0.3177961 0.051360667 s=n,
131 -0.31947586 0.051360667 s=n,
132 -0.31296808 0.053371165 s=n,
133 -0.31559914 0.052559584 s=n,
134 -0.31700954 0.052347 s=n,
135 -0.3186893 0.052347 s=n,
136 -0.3302418 0.044470616 s=n,
137 -0.33127818 0.043971527 s=n,
138 -0.37330127 0.060819015 s=n,
139 -0.37475672 0.058993947 s=n,
140 -0.37583333 0.059326034 s=n,
141 -0.38345203 0.07405466 s=n,
142 -0.38452864 0.07438675 s=n,
143 -0.38357693 0.07021707 s=n,
144 -0.3835863 0.07019324 s=n,
145 -0.3838295 0.07026826 s=n,
146 -0.38446966 0.07057654 s=n,
147 -0.37577435 0.055515826 s=n,
148 -0.36838454 0.036686905 s=n,
149 -0.37129614 0.033035886 s=n,
150 -0.3753772 0.03177704 s=n,
151 -0.37985554 0.03110204 s=n,
152 -0.39106926 0.032792237 s=n,
153 -0.3904291 0.032483958 s=n,
154 -0.3935625 0.03241644 s=n,
155 -0.39292234 0.032108165 s=n,
156 -0.38170862 0.030417968 s=n,
157 -0.3814654 0.030342946 s=n,
158 -0.38249186 0.025845753 s=n,
159 -0.36728314 0.0037649188 s=n,
160 -0.3628048 0.004439919 s=n,
161 -0.3626838 0.0028256676 s=n,
162 -0.36293426 -5.162797E-4 s=n,
163 -0.3588532 7.425674E-4 s=n,
164 -0.3574318 3.041269E-4 s=n,
165 -0.35714528 -0.0035192722 s=n,
166 -0.35548016 -6.352547E-4 s=n,
167 -0.35404682 0.0030168844 s=n,
168 -0.35211077 0.0030168844 s=n,
169 -0.35267058 -0.0077939965 s=n,
170 -0.3512372 -0.0041418574 s=n,
171 -0.34930116 -0.0041418574 s=n,
172 -0.3495877 -3.1845845E-4 s=n,
173 -0.34933725 0.0030234887 s=n,
174 -0.34918728 0.0036805985 s=n,
175 -0.29225048 0.07259426 s=n,
176 -0.29488158 0.071782686 s=n,
177 -0.29629198 0.0715701 s=n,
178 -0.2979717 0.0715701 s=n,
179 -0.3733719 0.061761215 s=n,
180 -0.37482733 0.059936147 s=n,
181 -0.38352263 0.07499686 s=n,
182 -0.38352638 0.07500641 s=n,
183 -0.38345578 0.07406421 s=n,
184 -0.3845324 0.0743963 s=n,
185 -0.38557193 0.07569985 s=n,
186 -0.38556817 0.07569031 s=n,
187 -0.3846165 0.07152063 s=n,
188 -0.38462585 0.07149679 s=n,
189 -0.38486904 0.07157181 s=n,
190 -0.3855092 0.071880095 s=n,
191 -0.38683835 0.07278629 s=n,
192 -0.38579878 0.07148273 s=n,
193 -0.37710348 0.05642202 s=n,
194 -0.3697137 0.0375931 s=n,
195 -0.37262526 0.033942085 s=n,
196 -0.37670636 0.03268324 s=n,
197 -0.3811847 0.032008238 s=n,
198 -0.39239842 0.033698432 s=n,
199 -0.40298647 0.03696442 s=n,
200 -0.40165734 0.036058225 s=n,
201 -0.40415058 0.035682432 s=n,
202 -0.40438393 0.035682432 s=n,
203 -0.39379585 0.03241644 s=n,
204 -0.3931557 0.032108165 s=n,
205 -0.39706218 0.030903172 s=n,
206 -0.39682883 0.030903172 s=n,
207 -0.3856151 0.029212976 s=n,
208 -0.3853719 0.029137954 s=n,
209 -0.38639835 0.024640761 s=n,
210 -0.3792764 -0.011274178 s=n,
211 -0.37479806 -0.010599178 s=n,
212 -0.3746771 -0.012213429 s=n,
213 -0.37492755 -0.015555376 s=n,
214 -0.3600089 -0.04173176 s=n,
215 -0.3583438 -0.03884774 s=n,
216 -0.3555342 -0.046006482 s=n,
217 -0.3445637 -0.012347413 s=n,
218 -0.3448502 -0.008524014 s=n,
219 -0.34459978 -0.0051820665 s=n,
220 -0.3444498 -0.004524957 s=n,
221 -0.18602604 -0.042043228 s=n,
222 -0.18405212 -0.04109264 s=n,
223 -0.18264173 -0.040880058 s=n,
;
VLABELS
2 'Outgroup_German_Literary' x=15 y=0 a=1.7484555E-7 f='Dialog-PLAIN-14' lc=0 0 153,
3 'Bulgarian_Literary' x=14 y=4 a=0.29919934 lc=0 0 153,
4 'Macedonian_Western' x=12 y=8 a=0.59839845 lc=0 0 153,
5 'Macedonian_Literary' x=9 y=12 a=0.8975991 lc=0 0 153,
6 'Serbo_Croatian_Literary' x=5 y=14 a=1.1967974 lc=0 0 153,
7 'Russian_Arkhangelsk' x=1 y=15 a=1.4959966 lc=0 0 153,
8 'Russian_Bolshoe_Davydovskoe' x=-3 y=15 a=1.79519 lc=0 0 153,
9 'Russian_Literary' x=-7 y=13 a=2.094394 lc=0 0 153,
10 'Russian_Smekhnovo' x=-11 y=10 a=2.393595 lc=0 0 153,
11 'Ukrainian_Bogdan' x=-14 y=7 a=2.692795 lc=0 0 153,
12 'Ukrainian_Literary' x=-15 y=-2 a=3.2911923 lc=0 0 153,
13 'Kashubian_Literary' x=-11 y=-10 a=3.889591 lc=0 0 153,
14 'Polish_Literary' x=-7 y=-13 a=4.1887903 lc=0 0 153,
15 'Lower_Sorbian_Literary' x=-3 y=-15 a=4.4879904 lc=0 0 153,
16 'Upper_Sorbian_Literary' x=1 y=-15 a=4.787185 lc=0 0 153,
17 'Czech_Literary' x=5 y=-14 a=5.086388 lc=0 0 153,
18 'Slovak_Literary' x=9 y=-12 a=5.3855877 lc=0 0 153,
19 'Lithuanian_Literary' x=12 y=-8 a=5.684787 lc=0 0 153,
20 'Latvian_Literary' x=14 y=-4 a=5.983986 lc=0 0 153,
202 'Ukrainian_Tisiv' l=9 x=-107 y=1 lc=0 0 153,
209 'Belarusian_Literary' l=9 x=-136 y=3 lc=0 0 153,
;
EDGES
1 1 2 s=8 w=0.2505059,
2 21 1 s=7 w=0.08847052,
3 22 21 s=15 w=0.0027534047,
4 23 1 s=15 w=0.0027534047,
5 23 22 s=7 w=0.08847052,
6 24 22 s=14 w=0.0014263287,
7 25 23 s=14 w=0.0014263287,
8 25 24 s=7 w=0.08847052,
9 26 24 s=17 w=0.0011502786,
10 27 25 s=17 w=0.0011502786,
11 27 26 s=7 w=0.08847052,
12 28 23 s=17 w=0.0011502786,
13 28 27 s=14 w=0.0014263287,
14 29 24 s=13 w=0.0016797306,
15 30 26 s=13 w=0.0016797306,
16 30 29 s=17 w=0.0011502786,
17 31 30 s=26 w=0.0053282357,
18 32 26 s=26 w=0.0053282357,
19 32 31 s=13 w=0.0016797306,
20 33 27 s=26 w=0.0053282357,
21 33 32 s=7 w=0.08847052,
22 34 28 s=26 w=0.0053282357,
23 34 33 s=14 w=0.0014263287,
24 35 31 s=25 w=0.0021908798,
25 36 32 s=25 w=0.0021908798,
26 36 35 s=13 w=0.0016797306,
27 37 33 s=25 w=0.0021908798,
28 37 36 s=7 w=0.08847052,
29 38 21 s=6 w=0.0070128194,
30 39 22 s=6 w=0.0070128194,
31 39 38 s=15 w=0.0027534047,
32 40 24 s=6 w=0.0070128194,
33 40 39 s=14 w=0.0014263287,
34 41 29 s=6 w=0.0070128194,
35 41 40 s=13 w=0.0016797306,
36 42 30 s=6 w=0.0070128194,
37 42 41 s=17 w=0.0011502786,
38 43 31 s=6 w=0.0070128194,
39 43 42 s=26 w=0.0053282357,
40 44 35 s=6 w=0.0070128194,
41 44 43 s=25 w=0.0021908798,
42 45 44 s=24 w=0.0019360472,
43 46 35 s=24 w=0.0019360472,
44 46 45 s=6 w=0.0070128194,
45 47 45 s=23 w=0.0014874735,
46 48 46 s=23 w=0.0014874735,
47 48 47 s=6 w=0.0070128194,
48 49 47 s=42 w=0.004669827,
49 50 48 s=42 w=0.004669827,
50 50 49 s=6 w=0.0070128194,
51 51 46 s=42 w=0.004669827,
52 51 50 s=23 w=0.0014874735,
53 52 35 s=42 w=0.004669827,
54 52 51 s=24 w=0.0019360472,
55 53 47 s=22 w=0.014917316,
56 54 49 s=22 w=0.014917316,
57 54 53 s=42 w=0.004669827,
58 55 38 s=5 w=2.5603915E-5,
59 56 39 s=5 w=2.5603915E-5,
60 56 55 s=15 w=0.0027534047,
61 57 40 s=5 w=2.5603915E-5,
62 57 56 s=14 w=0.0014263287,
63 58 41 s=5 w=2.5603915E-5,
64 58 57 s=13 w=0.0016797306,
65 59 42 s=5 w=2.5603915E-5,
66 59 58 s=17 w=0.0011502786,
67 60 43 s=5 w=2.5603915E-5,
68 60 59 s=26 w=0.0053282357,
69 61 44 s=5 w=2.5603915E-5,
70 61 60 s=25 w=0.0021908798,
71 62 45 s=5 w=2.5603915E-5,
72 62 61 s=24 w=0.0019360472,
73 63 47 s=5 w=2.5603915E-5,
74 63 62 s=23 w=0.0014874735,
75 64 53 s=5 w=2.5603915E-5,
76 64 63 s=22 w=0.014917316,
77 65 54 s=47 w=0.0046128477,
78 66 49 s=47 w=0.0046128477,
79 66 65 s=22 w=0.014917316,
80 67 50 s=47 w=0.0046128477,
81 67 66 s=6 w=0.0070128194,
82 68 51 s=47 w=0.0046128477,
83 68 67 s=23 w=0.0014874735,
84 69 52 s=47 w=0.0046128477,
85 69 68 s=24 w=0.0019360472,
86 70 64 s=32 w=0.0011266599,
87 71 53 s=32 w=0.0011266599,
88 71 70 s=5 w=2.5603915E-5,
89 72 54 s=32 w=0.0011266599,
90 72 71 s=42 w=0.004669827,
91 73 65 s=32 w=0.0011266599,
92 73 72 s=47 w=0.0046128477,
93 74 72 s=41 w=0.0042708227,
94 75 73 s=41 w=0.0042708227,
95 75 74 s=47 w=0.0046128477,
96 76 65 s=41 w=0.0042708227,
97 76 75 s=32 w=0.0011266599,
98 77 66 s=41 w=0.0042708227,
99 77 76 s=22 w=0.014917316,
100 78 67 s=41 w=0.0042708227,
101 78 77 s=6 w=0.0070128194,
102 79 55 s=4 w=0.0023343496,
103 80 56 s=4 w=0.0023343496,
104 80 79 s=15 w=0.0027534047,
105 81 57 s=4 w=0.0023343496,
106 81 80 s=14 w=0.0014263287,
107 82 58 s=4 w=0.0023343496,
108 82 81 s=13 w=0.0016797306,
109 83 59 s=4 w=0.0023343496,
110 83 82 s=17 w=0.0011502786,
111 84 60 s=4 w=0.0023343496,
112 84 83 s=26 w=0.0053282357,
113 85 61 s=4 w=0.0023343496,
114 85 84 s=25 w=0.0021908798,
115 86 62 s=4 w=0.0023343496,
116 86 85 s=24 w=0.0019360472,
117 87 63 s=4 w=0.0023343496,
118 87 86 s=23 w=0.0014874735,
119 88 64 s=4 w=0.0023343496,
120 88 87 s=22 w=0.014917316,
121 89 74 s=40 w=0.004528916,
122 90 75 s=40 w=0.004528916,
123 90 89 s=47 w=0.0046128477,
124 91 76 s=40 w=0.004528916,
125 91 90 s=32 w=0.0011266599,
126 92 77 s=40 w=0.004528916,
127 92 91 s=22 w=0.014917316,
128 93 78 s=40 w=0.004528916,
129 93 92 s=6 w=0.0070128194,
130 94 93 s=52 w=6.7400857E-4,
131 95 78 s=52 w=6.7400857E-4,
132 95 94 s=40 w=0.004528916,
133 96 67 s=52 w=6.7400857E-4,
134 96 95 s=41 w=0.0042708227,
135 97 68 s=52 w=6.7400857E-4,
136 97 96 s=23 w=0.0014874735,
137 98 69 s=52 w=6.7400857E-4,
138 98 97 s=24 w=0.0019360472,
139 99 95 s=55 w=0.0016187775,
140 100 96 s=55 w=0.0016187775,
141 100 99 s=41 w=0.0042708227,
142 101 97 s=55 w=0.0016187775,
143 101 100 s=23 w=0.0014874735,
144 102 98 s=55 w=0.0016187775,
145 102 101 s=24 w=0.0019360472,
146 103 69 s=55 w=0.0016187775,
147 103 102 s=52 w=6.7400857E-4,
148 104 79 s=3 w=0.014782057,
149 105 80 s=3 w=0.014782057,
150 105 104 s=15 w=0.0027534047,
151 106 81 s=3 w=0.014782057,
152 106 105 s=14 w=0.0014263287,
153 107 82 s=3 w=0.014782057,
154 107 106 s=13 w=0.0016797306,
155 108 83 s=3 w=0.014782057,
156 108 107 s=17 w=0.0011502786,
157 109 88 s=21 w=0.020227147,
158 110 64 s=21 w=0.020227147,
159 110 109 s=4 w=0.0023343496,
160 111 70 s=21 w=0.020227147,
161 111 110 s=32 w=0.0011266599,
162 112 71 s=21 w=0.020227147,
163 112 111 s=5 w=2.5603915E-5,
164 113 112 s=36 w=2.5452155E-4,
165 114 71 s=36 w=2.5452155E-4,
166 114 113 s=21 w=0.020227147,
167 115 72 s=36 w=2.5452155E-4,
168 115 114 s=42 w=0.004669827,
169 116 74 s=36 w=2.5452155E-4,
170 116 115 s=41 w=0.0042708227,
171 117 89 s=36 w=2.5452155E-4,
172 117 116 s=40 w=0.004528916,
173 118 94 s=51 w=0.0039233454,
174 119 95 s=51 w=0.0039233454,
175 119 118 s=40 w=0.004528916,
176 120 99 s=51 w=0.0039233454,
177 120 119 s=55 w=0.0016187775,
178 121 100 s=51 w=0.0039233454,
179 121 120 s=41 w=0.0042708227,
180 122 101 s=51 w=0.0039233454,
181 122 121 s=23 w=0.0014874735,
182 123 120 s=54 w=0.0033513182,
183 124 121 s=54 w=0.0033513182,
184 124 123 s=41 w=0.0042708227,
185 125 122 s=54 w=0.0033513182,
186 125 124 s=23 w=0.0014874735,
187 126 101 s=54 w=0.0033513182,
188 126 125 s=51 w=0.0039233454,
189 127 102 s=54 w=0.0033513182,
190 127 126 s=24 w=0.0019360472,
191 128 104 s=2 w=0.013982075,
192 128 3 s=1 w=0.03187676,
193 129 105 s=2 w=0.013982075,
194 129 128 s=15 w=0.0027534047,
195 130 106 s=2 w=0.013982075,
196 130 129 s=14 w=0.0014263287,
197 131 107 s=2 w=0.013982075,
198 131 130 s=13 w=0.0016797306,
199 132 128 s=11 w=0.0012615672,
200 133 129 s=11 w=0.0012615672,
201 133 132 s=15 w=0.0027534047,
202 134 130 s=11 w=0.0012615672,
203 134 133 s=14 w=0.0014263287,
204 135 131 s=11 w=0.0012615672,
205 135 134 s=13 w=0.0016797306,
206 136 107 s=11 w=0.0012615672,
207 136 135 s=2 w=0.013982075,
208 137 108 s=11 w=0.0012615672,
209 137 136 s=17 w=0.0011502786,
210 137 6 s=16 w=0.038786247,
211 138 109 s=20 w=0.004276907,
212 139 110 s=20 w=0.004276907,
213 139 138 s=4 w=0.0023343496,
214 140 111 s=20 w=0.004276907,
215 140 139 s=32 w=0.0011266599,
216 141 139 s=29 w=0.017390614,
217 142 140 s=29 w=0.017390614,
218 142 141 s=32 w=0.0011266599,
219 143 111 s=29 w=0.017390614,
220 143 142 s=20 w=0.004276907,
221 144 112 s=29 w=0.017390614,
222 144 143 s=5 w=2.5603915E-5,
223 145 113 s=29 w=0.017390614,
224 145 144 s=36 w=2.5452155E-4,
225 146 145 s=35 w=7.105086E-4,
226 147 113 s=35 w=7.105086E-4,
227 147 146 s=29 w=0.017390614,
228 148 114 s=35 w=7.105086E-4,
229 148 147 s=21 w=0.020227147,
230 149 115 s=35 w=7.105086E-4,
231 149 148 s=42 w=0.004669827,
232 150 116 s=35 w=7.105086E-4,
233 150 149 s=41 w=0.0042708227,
234 151 117 s=35 w=7.105086E-4,
235 151 150 s=40 w=0.004528916,
236 152 151 s=39 w=0.011340381,
237 153 117 s=39 w=0.011340381,
238 153 152 s=35 w=7.105086E-4,
239 154 152 s=44 w=0.0025213927,
240 155 153 s=44 w=0.0025213927,
241 155 154 s=35 w=7.105086E-4,
242 156 117 s=44 w=0.0025213927,
243 156 155 s=39 w=0.011340381,
244 157 89 s=44 w=0.0025213927,
245 157 156 s=36 w=2.5452155E-4,
246 158 90 s=44 w=0.0025213927,
247 158 157 s=47 w=0.0046128477,
248 159 118 s=50 w=0.0033301765,
249 160 119 s=50 w=0.0033301765,
250 160 159 s=40 w=0.004528916,
251 161 120 s=50 w=0.0033301765,
252 161 160 s=55 w=0.0016187775,
253 162 123 s=50 w=0.0033301765,
254 162 161 s=54 w=0.0033513182,
255 163 124 s=50 w=0.0033301765,
256 163 162 s=41 w=0.0042708227,
257 164 125 s=50 w=0.0033301765,
258 164 163 s=23 w=0.0014874735,
259 165 164 s=58 w=0.00383412,
260 166 125 s=58 w=0.00383412,
261 166 165 s=50 w=0.0033301765,
262 167 126 s=58 w=0.00383412,
263 167 166 s=51 w=0.0039233454,
264 168 127 s=58 w=0.00383412,
265 168 167 s=24 w=0.0019360472,
266 169 166 s=60 w=0.007690347,
267 170 167 s=60 w=0.007690347,
268 170 169 s=51 w=0.0039233454,
269 171 168 s=60 w=0.007690347,
270 171 170 s=24 w=0.0019360472,
271 172 127 s=60 w=0.007690347,
272 172 171 s=58 w=0.00383412,
273 173 102 s=60 w=0.007690347,
274 173 172 s=54 w=0.0033513182,
275 174 103 s=60 w=0.007690347,
276 174 173 s=52 w=6.7400857E-4,
277 175 132 s=10 w=0.028262086,
278 175 4 s=9 w=0.021179717,
279 176 133 s=10 w=0.028262086,
280 176 175 s=15 w=0.0027534047,
281 177 134 s=10 w=0.028262086,
282 177 176 s=14 w=0.0014263287,
283 178 135 s=10 w=0.028262086,
284 178 177 s=13 w=0.0016797306,
285 178 5 s=12 w=0.010422933,
286 179 138 s=19 w=9.4484305E-4,
287 179 7 s=18 w=0.019788062,
288 180 139 s=19 w=9.4484305E-4,
289 180 179 s=4 w=0.0023343496,
290 181 141 s=19 w=9.4484305E-4,
291 181 180 s=29 w=0.017390614,
292 182 181 s=28 w=1.0258936E-5,
293 182 8 s=27 w=0.0022589278,
294 183 141 s=28 w=1.0258936E-5,
295 183 182 s=19 w=9.4484305E-4,
296 184 142 s=28 w=1.0258936E-5,
297 184 183 s=32 w=0.0011266599,
298 185 184 s=31 w=0.0016673079,
299 185 9 s=30 w=0.0029470995,
300 186 142 s=31 w=0.0016673079,
301 186 185 s=28 w=1.0258936E-5,
302 187 143 s=31 w=0.0016673079,
303 187 186 s=20 w=0.004276907,
304 188 144 s=31 w=0.0016673079,
305 188 187 s=5 w=2.5603915E-5,
306 189 145 s=31 w=0.0016673079,
307 189 188 s=36 w=2.5452155E-4,
308 190 146 s=31 w=0.0016673079,
309 190 189 s=35 w=7.105086E-4,
310 191 190 s=34 w=0.001608671,
311 191 10 s=33 w=0.0066246567,
312 192 146 s=34 w=0.001608671,
313 192 191 s=31 w=0.0016673079,
314 193 147 s=34 w=0.001608671,
315 193 192 s=29 w=0.017390614,
316 194 148 s=34 w=0.001608671,
317 194 193 s=21 w=0.020227147,
318 195 149 s=34 w=0.001608671,
319 195 194 s=42 w=0.004669827,
320 196 150 s=34 w=0.001608671,
321 196 195 s=41 w=0.0042708227,
322 197 151 s=34 w=0.001608671,
323 197 196 s=40 w=0.004528916,
324 198 152 s=34 w=0.001608671,
325 198 197 s=39 w=0.011340381,
326 199 198 s=38 w=0.011080342,
327 199 11 s=37 w=0.0056986995,
328 200 152 s=38 w=0.011080342,
329 200 199 s=34 w=0.001608671,
330 201 154 s=38 w=0.011080342,
331 201 200 s=44 w=0.0025213927,
332 202 201 s=43 w=2.333642E-4,
333 203 154 s=43 w=2.333642E-4,
334 203 202 s=38 w=0.011080342,
335 204 155 s=43 w=2.333642E-4,
336 204 203 s=35 w=7.105086E-4,
337 205 204 s=46 w=0.0040881103,
338 205 12 s=45 w=0.020435952,
339 206 155 s=46 w=0.0040881103,
340 206 205 s=43 w=2.333642E-4,
341 207 156 s=46 w=0.0040881103,
342 207 206 s=39 w=0.011340381,
343 208 157 s=46 w=0.0040881103,
344 208 207 s=36 w=2.5452155E-4,
345 209 158 s=46 w=0.0040881103,
346 209 208 s=47 w=0.0046128477,
347 210 159 s=49 w=0.019235726,
348 210 13 s=48 w=0.031146634,
349 211 160 s=49 w=0.019235726,
350 211 210 s=40 w=0.004528916,
351 212 161 s=49 w=0.019235726,
352 212 211 s=55 w=0.0016187775,
353 213 162 s=49 w=0.019235726,
354 213 212 s=54 w=0.0033513182,
355 213 14 s=53 w=0.020787237,
356 214 165 s=57 w=0.038319636,
357 214 15 s=56 w=0.0045486973,
358 215 166 s=57 w=0.038319636,
359 215 214 s=50 w=0.0033301765,
360 216 169 s=57 w=0.038319636,
361 216 215 s=60 w=0.007690347,
362 216 16 s=59 w=0.005427929,
363 217 171 s=62 w=0.009474959,
364 217 17 s=61 w=0.02479114,
365 218 172 s=62 w=0.009474959,
366 218 217 s=58 w=0.00383412,
367 219 173 s=62 w=0.009474959,
368 219 218 s=54 w=0.0033513182,
369 220 174 s=62 w=0.009474959,
370 220 219 s=52 w=6.7400857E-4,
371 220 18 s=63 w=0.025808314,
372 221 37 s=65 w=0.08428039,
373 221 19 s=64 w=0.09549596,
374 222 33 s=65 w=0.08428039,
375 222 221 s=25 w=0.0021908798,
376 223 34 s=65 w=0.08428039,
377 223 222 s=14 w=0.0014263287,
378 223 20 s=66 w=0.111734964,
;
ELABELS
1 '100' ll=11 f='Dialog-PLAIN-12' lc=255 0 0,
2 '100' ll=11 lc=255 0 0,
3 '9.2' ll=11 lc=255 0 0,
6 '4.1' ll=11 lc=255 0 0,
9 '28.3' ll=11 lc=255 0 0,
14 '6.3' ll=11 lc=255 0 0,
17 '43.1' ll=11 lc=255 0 0,
24 '15.4' ll=11 lc=255 0 0,
29 '33.3' ll=11 lc=255 0 0,
42 '21' ll=11 lc=255 0 0,
45 '23.5' ll=11 lc=255 0 0,
48 '46.1' ll=11 lc=255 0 0,
55 '94.9' ll=11 lc=255 0 0,
58 '7.7' ll=11 lc=255 0 0,
77 '25.1' ll=11 lc=255 0 0,
86 '28.6' ll=11 lc=255 0 0,
93 '39.6' ll=11 lc=255 0 0,
102 '16.4' ll=11 lc=255 0 0,
121 '30.2' ll=11 lc=255 0 0,
130 '25.3' ll=11 lc=255 0 0,
139 '40.5' ll=11 lc=255 0 0,
148 '95.5' ll=11 lc=255 0 0,
157 '99.2' ll=11 lc=255 0 0,
164 '8.4' ll=11 lc=255 0 0,
173 '44.1' ll=11 lc=255 0 0,
182 '35.8' ll=11 lc=255 0 0,
191 '91.9' ll=11 lc=255 0 0,
192 '99.9' ll=11 lc=255 0 0,
199 '27.6' ll=11 lc=255 0 0,
210 '100' ll=11 lc=255 0 0,
211 '75' ll=11 lc=255 0 0,
216 '98.6' ll=11 lc=255 0 0,
225 '15.9' ll=11 lc=255 0 0,
236 '95.2' ll=11 lc=255 0 0,
239 '42.2' ll=11 lc=255 0 0,
248 '45.9' ll=11 lc=255 0 0,
259 '58.5' ll=11 lc=255 0 0,
266 '79.5' ll=11 lc=255 0 0,
277 '99.5' ll=11 lc=255 0 0,
278 '99.9' ll=11 lc=255 0 0,
285 '96.9' ll=11 lc=255 0 0,
286 '46' ll=11 lc=255 0 0,
287 '99.9' ll=11 lc=255 0 0,
292 '48.5' ll=11 lc=255 0 0,
293 '78.1' ll=11 lc=255 0 0,
298 '65.2' ll=11 lc=255 0 0,
299 '65.1' ll=11 lc=255 0 0,
310 '10.8' ll=11 lc=255 0 0,
311 '96.8' ll=11 lc=255 0 0,
326 '94.9' ll=11 lc=255 0 0,
327 '90.6' ll=11 lc=255 0 0,
332 '25.3' ll=11 lc=255 0 0,
337 '51.7' ll=11 lc=255 0 0,
338 '99.9' ll=11 lc=255 0 0,
347 '99.5' ll=11 lc=255 0 0,
348 '100' ll=11 lc=255 0 0,
355 '99.9' ll=11 lc=255 0 0,
356 '100' ll=11 lc=255 0 0,
357 '83.5' ll=11 lc=255 0 0,
362 '87' ll=11 lc=255 0 0,
363 '84.3' ll=11 lc=255 0 0,
364 '99.9' ll=11 lc=255 0 0,
371 '99.9' ll=11 lc=255 0 0,
372 '100' ll=11 lc=255 0 0,
373 '100' ll=11 lc=255 0 0,
378 '100' ll=11 lc=255 0 0,
;
END; [Network]

BEGIN st_bootstrap;
DIMENSIONS ntax=21 nchar=364 nsplits=2504;
	FORMAT labels=no splits=yes all=yes;
	RUNS=10000;
	LENGTH=364;
	SEED=1;
MATRIX 
[1]	99.9	  1 2 3 4 5 6 7 8 9 11 12 13 14 15 16 17 18 19 20 21,
[2]	91.9	  1 2 3 4 5 6 7 8 9 13 14 15 16 17 18 19 20 21,
[3]	95.5	  1 2 3 4 5 6 7 8 9 14 15 16 17 18 19 20 21,
[4]	16.4	  1 2 3 4 6 7 8 9 14 15 16 17 18 19 20 21,
[5]	7.7	  1 4 6 7 8 9 14 15 16 17 18 19 20 21,
[6]	33.3	  1 14 15 16 17 18 19 20 21,
[7]	100.0	  1 20 21,
[8]	100.0	  1,
[9]	99.9	  1 2 3 4 5 6 7 8 9 10 11 13 14 15 16 17 18 19 20 21,
[10]	99.5	  1 2 3 4 5 6 7 8 9 10 13 14 15 16 17 18 19 20 21,
[11]	27.6	  1 2 3 4 5 6 7 8 9 10 14 15 16 17 18 19 20 21,
[12]	96.9	  1 2 3 4 5 6 7 8 9 10 12 13 14 15 16 17 18 19 20 21,
[13]	6.3	  1 10 12 20 21,
[14]	4.1	  1 10 12 21,
[15]	9.2	  1 10 12,
[16]	100.0	  1 2 3 4 5 6 7 8 9 10 11 12 14 15 16 17 18 19 20 21,
[17]	28.3	  1 10 11 12,
[18]	99.9	  1 2 3 4 6 7 8 9 10 11 12 13 14 15 16 17 18 19 20 21,
[19]	46.0	  1 2 4 6 7 8 9 10 11 12 13 14 15 16 17 18 19 20 21,
[20]	75.0	  1 4 6 7 8 9 10 11 12 13 14 15 16 17 18 19 20 21,
[21]	99.2	  1 6 7 8 9 10 11 12 13 14 15 16 17 18 19 20 21,
[22]	94.9	  1 10 11 12 13 14 15 16 17 18 19 20 21,
[23]	23.5	  1 10 11 12 13 16 17 18 19 20 21,
[24]	21.0	  1 10 11 12 13 16 17 20 21,
[25]	15.4	  1 10 11 12 13 21,
[26]	43.1	  1 10 11 12 13,
[27]	78.1	  1 2 4 5 6 7 8 9 10 11 12 13 14 15 16 17 18 19 20 21,
[28]	48.5	  1 4 5 6 7 8 9 10 11 12 13 14 15 16 17 18 19 20 21,
[29]	98.6	  1 5 6 7 8 9 10 11 12 13 14 15 16 17 18 19 20 21,
[30]	65.1	  1 3 4 5 6 7 8 9 10 11 12 13 14 15 16 17 18 19 20 21,
[31]	65.2	  1 3 5 6 7 8 9 10 11 12 13 14 15 16 17 18 19 20 21,
[32]	28.6	  1 3 5 10 11 12 13 14 15 16 17 18 19 20 21,
[33]	96.8	  1 2 3 5 6 7 8 9 10 11 12 13 14 15 16 17 18 19 20 21,
[34]	10.8	  1 2 3 5 6 7 9 10 11 12 13 14 15 16 17 18 19 20 21,
[35]	15.9	  1 2 3 5 6 9 10 11 12 13 14 15 16 17 18 19 20 21,
[36]	8.4	  1 2 3 5 9 10 11 12 13 14 15 16 17 18 19 20 21,
[37]	90.6	  1 2 3 4 5 6 7 9 10 11 12 13 14 15 16 17 18 19 20 21,
[38]	94.9	  1 2 3 4 5 6 9 10 11 12 13 14 15 16 17 18 19 20 21,
[39]	95.2	  1 2 3 4 5 9 10 11 12 13 14 15 16 17 18 19 20 21,
[40]	30.2	  1 2 3 4 5 10 11 12 13 14 16 17 18 19 20 21,
[41]	39.6	  1 2 3 4 5 10 11 12 13 16 17 18 19 20 21,
[42]	46.1	  1 2 3 4 5 10 11 12 13 20 21,
[43]	25.3	  1 2 3 4 5 8 9 10 11 12 13 14 15 16 17 18 19 20 21,
[44]	42.2	  1 2 3 4 5 8 10 11 12 13 14 15 16 17 18 19 20 21,
[45]	99.9	  1 2 3 4 5 7 8 9 10 11 12 13 14 15 16 17 18 19 20 21,
[46]	51.7	  1 2 3 4 5 7 8 10 11 12 13 14 15 16 17 18 19 20 21,
[47]	25.1	  1 2 3 4 5 6 7 8 10 11 12 13 20 21,
[48]	100.0	  1 2 3 4 5 6 7 8 9 10 11 12 13 14 16 17 18 19 20 21,
[49]	99.5	  1 2 3 4 5 6 7 8 9 10 11 12 13 16 17 18 19 20 21,
[50]	45.9	  1 2 3 4 5 6 7 8 9 10 11 12 13 16 17 18 20 21,
[51]	44.1	  1 2 3 4 5 6 7 8 9 10 11 12 13 16 17 20 21,
[52]	25.3	  1 2 3 4 5 6 7 8 9 10 11 12 13 17 20 21,
[53]	99.9	  1 2 3 4 5 6 7 8 9 10 11 12 13 15 16 17 18 19 20 21,
[54]	35.8	  1 2 3 4 5 6 7 8 9 10 11 12 13 15 17 20 21,
[55]	40.5	  1 2 3 4 5 6 7 8 9 10 11 12 13 15 20 21,
[56]	83.5	  1 2 3 4 5 6 7 8 9 10 11 12 13 14 15 16 17 18 20 21,
[57]	100.0	  1 2 3 4 5 6 7 8 9 10 11 12 13 14 15 16 17 20 21,
[58]	58.5	  1 2 3 4 5 6 7 8 9 10 11 12 13 14 15 17 20 21,
[59]	87.0	  1 2 3 4 5 6 7 8 9 10 11 12 13 14 15 16 17 19 20 21,
[60]	79.5	  1 2 3 4 5 6 7 8 9 10 11 12 13 14 15 19 20 21,
[61]	99.9	  1 2 3 4 5 6 7 8 9 10 11 12 13 14 15 17 18 19 20 21,
[62]	84.3	  1 2 3 4 5 6 7 8 9 10 11 12 13 14 15 18 19 20 21,
[63]	99.9	  1 2 3 4 5 6 7 8 9 10 11 12 13 14 15 16 18 19 20 21,
[64]	100.0	  1 2 3 4 5 6 7 8 9 10 11 12 13 14 15 16 17 18 19 21,
[65]	100.0	  1 2 3 4 5 6 7 8 9 10 11 12 13 14 15 16 17 18 19,
[66]	100.0	  1 2 3 4 5 6 7 8 9 10 11 12 13 14 15 16 17 18 19 20,
[--------------------------------------------------]
[67]	1.3	  1 10 11 12 13 16 17 18,
[68]	15.0	  1 10 11 12 13 16 17,
[69]	2.7	  1 10 11 12 13 17,
[70]	5.3	  1 5 6 7 8 9 10 11 12 13 14 15 16 17 18 19 20,
[71]	43.5	  1 20,
[72]	13.9	  1 8 10 11 12 13 14 15 16 17 18 19 20 21,
[73]	51.0	  1 10 11 12 13 20 21,
[74]	12.5	  1 11 12 20 21,
[75]	9.1	  1 2 3 4 10 11 12 13 14 16 17 18 19 20 21,
[76]	3.7	  1 2 3 4 11 12 20 21,
[77]	32.1	  1 2 3 4 5 6 7 8 10 11 12 13 14 15 16 17 18 19 20 21,
[78]	11.8	  1 2 3 4 5 10 11 12 20 21,
[79]	15.7	  1 2 3 4 5 9 10 11 12 13 14 16 17 18 19 20 21,
[80]	23.6	  1 2 3 4 5 6 9 10 11 12 13 20 21,
[81]	1.3	  1 2 3 4 5 6 7 9 10 11 12 20 21,
[82]	27.0	  1 2 3 4 5 6 7 8 9 10 11 12 13 15 16 17 18 20 21,
[83]	9.5	  1 2 3 4 5 6 7 8 9 10 11 12 14 15 20 21,
[84]	7.1	  1 2 3 4 5 6 7 8 9 10 11 12 14 15 18 19 20 21,
[85]	12.7	  1 2 3 4 5 6 7 8 9 10 11 12 14 15 16 18 19 20 21,
[86]	5.9	  1 2 3 4 5 6 7 8 9 11 12 14 15 16 18 19 20 21,
[87]	11.4	  1 2 3 4 5 6 7 8 9 11 14 15 16 17 18 19 20 21,
[88]	19.2	  1 2 3 4 5 6 7 8 9 11 13 14 15 16 17 18 19 20 21,
[89]	15.3	  1 2 3 4 5 6 7 8 9 14 15 18 19 20 21,
[90]	10.0	  1 10,
[91]	5.9	  1 2 3 4 5 6 7 8 9 10 12 14 15 18 19 20 21,
[92]	4.0	  1 2 3 4 5 6 7 8 9 10 11 12 14 15 19 20 21,
[93]	6.1	  1 2 3 4 5 6 7 8 10 11 12 20 21,
[94]	0.0	  1 2 4 5 10 11 12 20 21,
[95]	3.1	  1 2 3 4 5 6 10 11 12 13 20 21,
[96]	7.5	  1 10 11 12 13 17 20 21,
[97]	68.8	  1 2 3 4 5 10 11 12 13 14 15 16 17 18 19 20 21,
[98]	19.6	  1 5 10 11 12 13 14 15 16 17 18 19 20 21,
[99]	7.4	  1 10 11 12 13 14 15 16 17 18 19 21,
[100]	1.1	  1 2 5 9 10 11 12 13 14 15 16 17 18 19 20 21,
[101]	6.5	  1 2 3 4 5 7 9 10 11 12 13 14 15 16 17 18 19 20 21,
[102]	0.3	  1 5 7 9 10 11 12 13 14 15 16 17 18 19 20 21,
[103]	1.1	  1 7 9 10 11 12 13 14 15 16 17 18 19 20 21,
[104]	1.1	  1 7 8 9 10 11 12 13 14 15 16 17 18 19,
[105]	17.6	  1 2 5 6 7 8 9 10 11 12 13 14 15 16 17 18 19 20 21,
[106]	15.8	  1 3 4 6 7 8 9 10 11 12 13 14 15 16 17 18 19 20 21,
[107]	0.6	  1 2 3 4 5 6 7 8 9 10 11 14 15 16 17 18 19,
[108]	2.4	  1 2 3 4 5 6 7 8 9 10 14 15 16 17 18 19,
[109]	2.1	  1 2 3 4 20 21,
[110]	6.3	  1 12 13 20 21,
[111]	0.2	  1 2 3 4 5 6 9 11 12 13 20 21,
[112]	11.0	  1 11 12 13 20 21,
[113]	32.4	  1 2 3 4 5 6 7 8 9 10 11 12 13 14 15 20 21,
[114]	52.6	  1 2 3 4 5 6 7 8 9 10 11 12 13 20 21,
[115]	3.8	  1 2 3 4 5 6 7 9 10 11 12 13 14 16 17 18 19 20 21,
[116]	13.8	  1 10 11 12 13 14 16 17 18 19 20 21,
[117]	13.9	  1 2 3 4 6 7 8 10 11 12 13 14 15 16 17 18 19 20 21,
[118]	41.4	  1 21,
[119]	3.1	  1 2 3 4 5 6 7 8 9 10 14 15 17 18 19 20 21,
[120]	1.1	  1 2 4 10 11 12 20 21,
[121]	12.8	  1 2 3 4 5 6 9 10 11 12 13 16 17 18 19 20 21,
[122]	2.9	  1 2 3 4 8 10 11 12 13 14 15 16 17 18 19 20 21,
[123]	3.0	  1 8 10 11 12 13 14 15 16 17 18 19 21,
[124]	11.2	  1 7 8 10 11 12 13 14 15 16 17 18 19,
[125]	13.2	  1 6 7 8 10 11 12 13 14 15 16 17 18 19 20 21,
[126]	12.5	  1 5 6 7 8 9 10 11 12 13 14 15 16 17 18 19,
[127]	4.6	  1 3 5 6 7 8 9 10 11 12 13 14 15 16 17 18 19,
[128]	6.0	  1 2 3 5 6 7 8 9 10 11 12 13 14 15 16 17 18 19,
[129]	1.4	  1 3 4 6 7 8 9 14 15 16 17 18 19 20 21,
[130]	7.6	  1 6 7 9 14 15 16 17 18 19 20 21,
[131]	4.2	  1 6 9 14 15 16 17 18 19 20 21,
[132]	1.4	  1 15 16 17 18 19 20 21,
[133]	2.3	  1 10 11 12 13 16 20 21,
[134]	6.5	  1 5 9 10 11 12 13 14 15 16 17 18 19 20 21,
[135]	0.8	  1 2 5 6 9 10 11 12 13 14 15 16 17 18 19 20 21,
[136]	0.9	  1 2 5 10 11 12 13 14 15 16 17 18 19 20 21,
[137]	10.8	  1 2 3 4 5 6 8 9 10 11 12 13 14 15 16 17 18 19 20 21,
[138]	10.2	  1 2 3 4 5 6 7 8 9 10 11 12 13 14 16 17 20 21,
[139]	0.8	  1 2 3 4 5 6 7 8 9 10 11 12 13 14 15,
[140]	9.6	  1 2 3 4 5 6 7 8 9 10 11 12 13 14 15 16 19 20 21,
[141]	0.0	  1 2 4 5 6 7 8 9 14 15 16 17 18 19 20 21,
[142]	0.8	  1 5 6 7 8 9 14 15 16 17 18 19 20 21,
[143]	15.8	  1 6 7 8 9 14 15 16 17 18 19 20 21,
[144]	6.5	  1 6 7 8 14 15 16 17 18 19 20 21,
[145]	23.0	  1 2 3 4 5 6 7 8 9 11 12 14 15 16 17 18 19 20 21,
[146]	2.2	  1 2 3 6 7 8 9 10 11 12 13 14 15 16 17 18 19 20 21,
[147]	11.4	  1 2 3 4 5 6 7 9 10 11 12 13 16 17 18 19 20 21,
[148]	32.6	  1 2 3 4 5 6 7 8 9 12 13 14 15 16 17 18 19 20 21,
[149]	2.5	  1 4 20 21,
[150]	4.3	  1 2 3 4 5 6 7 8 9 10 14 15 18 19 20 21,
[151]	3.6	  1 2 3 4 10 11 12 20 21,
[152]	0.5	  1 4 10 11 12 20 21,
[153]	3.9	  1 2 3 4 5 6 7 9 10 11 12 13 17 20 21,
[154]	1.8	  1 2 3 4 5 10 11 12 13 16 17 20 21,
[155]	0.0	  1 10 11 12 13 16 17 18 21,
[156]	3.9	  1 2 3 4 5 9 10 11 12 13 16 17 18 19 20 21,
[157]	0.3	  1 10 11 12 13 16 17 18 19 21,
[158]	15.5	  1 2 3 4 10 11 12 13 14 15 16 17 18 19 20 21,
[159]	4.2	  1 4 10 11 12 13 14 15 16 17 18 19 20 21,
[160]	0.9	  1 4 8 10 11 12 13 14 15 16 17 18 19 20 21,
[161]	2.3	  1 2 3 4 5 20 21,
[162]	0.8	  1 2 4 11 12 20 21,
[163]	3.5	  1 2 3 4 5 6 7 8 9 10 11 12 15 20 21,
[164]	6.4	  1 2 4 10 11 12 13 20 21,
[165]	5.4	  1 2 3 4 5 6 9 10 11 12 13 14 16 17 18 19 20 21,
[166]	2.8	  1 10 11 12 13 14 16 17 18 19,
[167]	1.7	  1 2 3 4 5 7 10 11 12 13 14 15 16 17 18 19 20 21,
[168]	0.8	  1 4 5 6 7 8 9 10 11 12 13 14 15 16 17 18 19,
[169]	1.6	  1 2 3 6 9 10 11 12 13 14 15 16 17 18 19 20 21,
[170]	6.6	  1 2 3 4 10 11 12 13 20 21,
[171]	3.5	  1 2 3 4 5 8 10 11 12 13 16 17 18 19 20 21,
[172]	1.2	  1 2 3 4 5 7 8 10 11 12 13 14 16 17 18 19 20 21,
[173]	2.8	  1 2 3 4 5 6 7 8 10 11 12 13 16 17 20 21,
[174]	0.9	  1 2 5 6 7 8 9 10 11 12 13 14 15 16 17 18 19,
[175]	7.7	  1 6 7 8 9 10 11 12 13 14 15 16 17 18 19,
[176]	11.1	  1 15,
[177]	1.8	  1 14 15 16 18 19 21,
[178]	0.7	  1 12 14 15 16 17 18 19 20 21,
[179]	20.1	  1 14 15 18 19 20 21,
[180]	0.0	  1 4 10 11 12 14 15 16 17 18 19 20 21,
[181]	0.0	  1 3 4 11 12 14 15 16 17 18 19 20 21,
[182]	0.4	  1 2 3 4 11 12 14 15 16 17 18 19 20 21,
[183]	0.0	  1 2 3 4 5 6 9 12 14 15 16 17 18 19 20 21,
[184]	0.1	  1 2 3 4 5 6 7 9 11 12 14 15 16 17 18 19 20 21,
[185]	11.7	  1 18 19 20 21,
[186]	10.4	  1 6 9 13 14 15 16 17 18 19 20 21,
[187]	7.8	  1 13 20 21,
[188]	3.5	  1 2 3 5 6 7 8 9 10 13 14 15 16 17 18 19 20 21,
[189]	4.4	  1 5 6 7 8 9 10 13 14 15 16 17 18 19 20 21,
[190]	0.2	  1 10 13 20 21,
[191]	5.2	  1 10 13,
[192]	0.8	  1 5 6 7 8 9 10 11 13 14 15 16 17 18 19 20 21,
[193]	3.2	  1 2 3 4 6 7 9 10 11 12 13 14 15 16 17 18 19 20 21,
[194]	9.4	  1 2 3 4 5 6 7 8 9 10 11 12 13 15 18 19 20 21,
[195]	11.2	  1 12 20 21,
[196]	2.2	  1 14 15 21,
[197]	2.2	  1 14 15,
[198]	7.0	  1 14 15 16 18 19 20 21,
[199]	17.1	  1 14 15 16 17 18 19,
[200]	10.2	  1 4 7 8 10 11 12 13 14 15 16 17 18 19 20 21,
[201]	0.1	  1 2 3 4 5 6 7 9 14 15 16 17 18 19 20 21,
[202]	9.1	  1 2 3 4 5 6 7 8 9 12 14 15 16 17 18 19 20 21,
[203]	3.4	  1 5 10 11 12 13,
[204]	3.7	  1 10 12 13 21,
[205]	9.5	  1 10 12 13 20 21,
[206]	0.9	  1 13 17 20 21,
[207]	0.6	  1 17 20 21,
[208]	0.5	  1 2 3 4 5 6 10 11 12 13 16 17 18 19 20 21,
[209]	6.8	  1 10 12 13 14 15 16 17 18 19 20 21,
[210]	23.9	  1 13 14 15 16 17 18 19 20 21,
[211]	15.5	  1 6 7 8 9 13 14 15 16 17 18 19 20 21,
[212]	2.1	  1 4 6 7 8 9 13 14 15 16 17 18 19 20 21,
[213]	9.8	  1 2 3 4 5 6 7 8 9 10 12 14 15 16 17 18 19 20 21,
[214]	1.7	  1 11 12 13 14 16 17 18 19 20 21,
[215]	0.7	  1 11 12 13 16 20 21,
[216]	0.3	  1 11 12 13,
[217]	18.8	  1 7 8 10 11 12 13 14 15 16 17 18 19 20 21,
[218]	0.6	  1 14 16 17 18 19,
[219]	1.1	  1 16 17 18 19,
[220]	2.0	  1 16 17 18,
[221]	2.1	  1 2 3 4 5 6 7 8 9 10 14 15 16 17 18 19 20,
[222]	3.2	  1 6 7 8 9 14 15 16 17 18 19 20,
[223]	1.9	  1 14 16 17 18 19 20 21,
[224]	1.9	  1 2 3 4 6 7 8 9 13 14 15 16 17 18 19 20 21,
[225]	10.8	  1 2 3 4 6 7 8 9 11 12 13 14 15 16 17 18 19 20 21,
[226]	0.5	  1 6 7 9 11 12 13 14 15 16 17 18 19 20 21,
[227]	5.7	  1 11 12 13 16 17 18 19 20 21,
[228]	3.5	  1 5 10 11 12 13 16 17 18 19 20 21,
[229]	4.3	  1 2 3 4 5 6 7 8 10 11 12 13 16 17 18 20 21,
[230]	0.8	  1 2 3 4 5 6 7 8 10 11 12 13 17 20 21,
[231]	2.3	  1 2 4 6 7 8 9 10 11 12 13 20 21,
[232]	17.2	  1 15 20 21,
[233]	0.6	  1 2 3 4 6 7 8 9 10 11 12 13 14 15 20 21,
[234]	0.4	  1 2 4 6 7 8 9 10 11 12 13 14 15 20 21,
[235]	1.2	  1 2 3 4 6 7 8 9 10 11 12 13 14 15 16 18 19 20 21,
[236]	7.0	  1 10 11 12 13 14 15 16 18 19 20 21,
[237]	0.3	  1 2 3 4 5 6 7 8 10 11 12 14 15 16 17 18 19 20 21,
[238]	1.9	  1 19 20 21,
[239]	1.8	  1 5 6 7 8 9 13 14 15 16 17 18 19 20 21,
[240]	0.5	  1 10 12 13 18 19 20 21,
[241]	7.7	  1 10 12 13,
[242]	6.0	  1 2 3 4 5 10 11 12 13 18 19 20 21,
[243]	2.1	  1 2 3 4 5 10 11 12 13 19 20 21,
[244]	1.3	  1 2 3 4 5 8 10 11 12 13 16 18 19 20 21,
[245]	1.0	  1 2 3 4 5 8 10 11 12 13 18 19 20 21,
[246]	0.5	  1 10 20 21,
[247]	1.0	  1 10 11 12 13 16,
[248]	0.2	  1 2 3 4 6 7 8 9 10 11 12 13 14 15 16 17 18 20 21,
[249]	11.9	  1 6 7 9 10 11 12 13 14 15 16 17 18 19 20 21,
[250]	5.9	  1 9 10 11 12 13 14 15 16 17 18 19 20 21,
[251]	0.7	  1 2 5 10 11 12 13 16 17 18 19 20 21,
[252]	0.8	  1 2 3 4 5 6 7 8 10 11 12 13 15 16 17 18 19 20 21,
[253]	0.0	  1 2 3 4 5 11 12 13 14 16 17 18 19 20 21,
[254]	0.0	  1 2 3 4 6 7 8 14 15 16 17 18 19 20 21,
[255]	0.0	  1 6 7 8 14 15 17 20 21,
[256]	1.7	  1 6 7 8 14 15 20 21,
[257]	0.0	  1 6 7 8 9 10 14 15 17 20 21,
[258]	0.0	  1 6 7 8 9 10 14 15,
[259]	3.4	  1 2 3 4 6 7 8 9 10 11 12 14 15 16 17 18 19 20 21,
[260]	0.1	  1 5 6 7 8 9 10 11 12 13 14 15 16 17 20 21,
[261]	0.0	  1 5 6 7 8 9 10 11 12 13 14 15 17 20 21,
[262]	0.4	  1 2 3 4 5 6 7 8 9 10 11 12 13 14 15 21,
[263]	0.5	  1 2 3 4 5 7 8 9 10 11 12 13 14 15 16 17 18 19,
[264]	2.7	  1 2 3 4 7 8 10 11 12 13 14 15 16 17 18 19 20 21,
[265]	1.0	  1 3 4 7 8 10 11 12 13 14 15 16 17 18 19 20 21,
[266]	1.2	  1 3 4 6 7 8 10 11 12 13 14 15 16 17 18 19 20 21,
[267]	0.2	  1 2 3 4 5 6 8 9 10 11 12 13 16 17 18 19 20 21,
[268]	5.4	  1 2 3 4 6 7 8 9 11 12 14 15 16 17 18 19 20 21,
[269]	0.8	  1 4 6 7 8 9 11 12 14 15 16 17 18 19 20 21,
[270]	0.5	  1 11 12 14 15 16 18 19 20 21,
[271]	5.1	  1 2 3 5 10 11 12 13 20 21,
[272]	5.2	  1 2 3 4 5 8 10 11 12 13 14 15 16 18 19 20 21,
[273]	1.4	  1 2 3 4 5 6 7 8 9 10 11 12 13 14 16 17 18 20 21,
[274]	5.2	  1 2 3 4 5 6 7 8 9 10 11 12 13 14 15 16 17,
[275]	0.1	  1 14 18 19 20 21,
[276]	12.9	  1 2 3 5 10 11 12 13 14 15 16 17 18 19 20 21,
[277]	4.5	  1 2 3 4 5 6 7 8 9 10 11 12 13 16 20 21,
[278]	5.6	  1 2 3 4 5 6 7 8 9 10 11 12 13 15 16 17 20 21,
[279]	0.0	  1 2 3 4 5 6 7 8 9 10 11 12 13 15 16 17 21,
[280]	0.1	  1 2 3 4 5 6 7 8 9 10 11 12 13 15 16 17,
[281]	1.3	  1 2 3 4 5 6 7 8 9 10 11 12 13 14 15 16 17 21,
[282]	1.2	  1 2 3 4 5 6 7 8 9 10 13 14 15 16 17 18 19,
[283]	1.9	  1 2 3 4 5 11 12 20 21,
[284]	1.5	  1 4 11 12 20 21,
[285]	2.4	  1 2 3 4 5 6 7 8 9 10 11 12 13 16 17 19 20 21,
[286]	4.6	  1 10 11 12 13 14 15 16 17 18 19,
[287]	1.1	  1 10 13 14 15 16 17 18 19,
[288]	1.2	  1 13 14 15 16 17 18 19,
[289]	4.2	  1 5 7 8 10 11 12 13 14 15 16 17 18 19 20 21,
[290]	3.0	  1 6 7 8 9 10 13 14 15 16 17 18 19 20 21,
[291]	0.7	  1 2 3 6 7 8 9 13 14 15 16 17 18 19 20 21,
[292]	0.0	  1 2 3 4 5 6 7 8 9 18 19 20 21,
[293]	6.3	  1 2 3 4 5 6 7 8 9 10 11 12 20 21,
[294]	3.0	  1 2 3 4 5 6 7 8 9 10 11 12 13 15 19 20 21,
[295]	2.2	  1 10 11 12 13 20,
[296]	4.8	  1 10 11 12 13 16 17 18 20 21,
[297]	0.2	  1 5 14 15 16 17 18 19 20 21,
[298]	0.1	  1 2 3 4 5 10 11 12 14 15 16 17 18 19 20 21,
[299]	0.1	  1 2 3 4 5 11 12 14 15 16 17 18 19 20 21,
[300]	12.8	  1 10 11 12 20 21,
[301]	4.3	  1 6 9 10 11 12 13 14 15 16 17 18 19 20 21,
[302]	3.2	  1 5 6 7 9 10 11 12 13 14 15 16 17 18 19 20 21,
[303]	0.8	  1 3 5 6 7 9 10 11 12 13 14 15 16 17 18 19 20 21,
[304]	9.1	  1 2 3 4 5 10 11 12 13 14 15 16 18 19 20 21,
[305]	1.9	  1 2 3 4 5 6 7 8 9 15 18 19 20 21,
[306]	1.1	  1 2 3 4 5 6 9 10 11 12 13 17 20 21,
[307]	0.5	  1 10 11 12 13 14 16 17 20 21,
[308]	0.2	  1 4 7 10 11 12 13 14 15 16 17 18 19 20 21,
[309]	2.6	  1 7 10 11 12 13 14 15 16 17 18 19 20 21,
[310]	0.8	  1 5 14 15 16 17 18 19,
[311]	1.6	  1 14 15 18 19,
[312]	3.4	  1 14 15 16 17 18 19 21,
[313]	4.2	  1 15 21,
[314]	2.6	  1 14 15 19 20 21,
[315]	6.1	  1 14 15 20 21,
[316]	0.4	  1 10 11 12 13 14 15 18 19 20 21,
[317]	0.0	  1 2 4 6 7 8 9 10 11 12 13 14 15 19 20 21,
[318]	0.1	  1 2 3 4 6 7 8 9 10 11 12 13 14 15 18 19 20 21,
[319]	3.0	  1 8 10 11 12 13 14 15 16 17 18 19,
[320]	2.8	  1 6 7 8 9 10 11 12 13 14 15 16 17 18 19 20,
[321]	0.6	  1 7 8 10 11 12 13 14 15 16 17 18 19 20,
[322]	13.6	  1 3 5 7 8 10 11 12 13 14 15 16 17 18 19 20 21,
[323]	4.7	  1 2 3 4 5 10 11 12 13 16 18 19 20 21,
[324]	1.6	  1 2 3 4 5 10 12 20 21,
[325]	0.3	  1 2 3 4 5 6 7 8 9 10 12 15 20 21,
[326]	0.5	  1 2 3 4 5 6 7 8 9 10 12 14 15 20 21,
[327]	0.9	  1 2 3 4 5 6 7 8 9 10 14 15 20 21,
[328]	1.3	  1 2 3 4 5 6 7 8 9 10 11 12 13 16 17 18 19 20,
[329]	4.0	  1 2 3 4 5 6 9 10 11 12 13 14 15 18 19 20 21,
[330]	1.8	  1 2 3 4 5 6 9 10 11 12 13 14 15 16 18 19 20 21,
[331]	5.5	  1 2 3 4 10 11 12 13 14 15 16 18 19 20 21,
[332]	1.5	  1 6 7 8 9 10 11 13 14 15 16 17 18 19 20 21,
[333]	0.6	  1 2 3 5 6 7 8 9 10 11 13 14 15 16 17 18 19 20 21,
[334]	1.5	  1 5 6 9 10 11 12 13 14 15 16 17 18 19 20 21,
[335]	0.6	  1 3 5 6 9 10 11 12 13 14 15 16 17 18 19 20 21,
[336]	1.5	  1 2 3 4 5 6 7 8 10 11 12 13 14 15 16 18 19 20 21,
[337]	0.6	  1 2 3 4 5 6 7 8 10 11 12 13 14 15 18 19 20 21,
[338]	0.3	  1 2 3 4 5 6 7 8 10 11 12 13 14 15 19 20 21,
[339]	10.4	  1 2 3 4 5 6 7 8 9 10 11 12 13 14 15 17 19 20 21,
[340]	0.8	  1 2 3 4 5 6 7 8 9 10 11 13 14 15 16 17 18 19 20,
[341]	0.2	  1 6 9 20 21,
[342]	1.7	  1 2 3 4 6 7 8 9 10 11 12 13 20 21,
[343]	0.8	  1 2 4 6 7 8 9 10 11 12 13 16 17 20 21,
[344]	2.7	  1 2 3 4 6 9 10 11 12 13 14 15 16 17 18 19 20 21,
[345]	1.7	  1 2 3 5 6 7 8 9 10 11 12 13 14 15 16 17 18 19 20,
[346]	0.0	  1 2 3 4 5 8 11 12 14 15 16 17 18 19 20 21,
[347]	0.6	  1 2 3 4 5 6 7 8 9 10 11 12 13,
[348]	1.0	  1 2 3 4 5 6 7 8 9 10 11 12 13 16 17,
[349]	5.2	  1 10 11 12 21,
[350]	0.9	  1 3 5 7 8 9 10 11 12 13 14 15 16 17 18 19 20 21,
[351]	0.9	  1 5 7 8 9 10 11 12 13 14 15 16 17 18 19 20 21,
[352]	1.2	  1 7 8 9 10 11 12 13 14 15 16 17 18 19 20 21,
[353]	0.2	  1 2 3 20 21,
[354]	0.0	  1 2 3 10 12 20 21,
[355]	0.0	  1 2 3 10 11 12 20 21,
[356]	3.1	  1 10 11 12 13 16 17 18 19,
[357]	0.5	  1 3 7 8 10 11 12 13 14 15 16 17 18 19 20 21,
[358]	1.8	  1 3 6 7 8 9 10 11 12 13 14 15 16 17 18 19 20 21,
[359]	0.1	  1 2 3 4 5 6 7 8 9 12 15 18 19 20 21,
[360]	5.4	  1 12 21,
[361]	2.6	  1 2 3 4 5 8 10 11 12 13 20 21,
[362]	0.2	  1 2 3 4 5 10 11 12 13 17 20 21,
[363]	1.5	  1 2 3 4 5 6 7 8 9 10 11 12 13 14 16 17 19 20 21,
[364]	0.0	  1 2 3 4 10 11 12 13 14 16 17 20 21,
[365]	0.0	  1 10 11 12 13 14 16 17 21,
[366]	6.4	  1 2 3 4 5 6 7 9 10 11 12 13 20 21,
[367]	0.4	  1 10 11 12 13 16 17 20,
[368]	0.1	  1 4 6 7 8 9 10 11 12 13 14 15 16 17 18 19 21,
[369]	0.9	  1 10 11 12 13 14 16 17 18 19 21,
[370]	1.3	  1 5 8 10 11 12 13 14 15 16 17 18 19 20 21,
[371]	2.5	  1 3 5 8 10 11 12 13 14 15 16 17 18 19 20 21,
[372]	8.0	  1 16 17 18 19 20 21,
[373]	0.0	  1 2 5 6 7 8 9 10 12 13 14 15 16 17 18 19 20 21,
[374]	0.9	  1 6 7 8 9 10 12 13 14 15 16 17 18 19 20 21,
[375]	2.4	  1 2 3 4 5 6 9 10 11 12 13 19 20 21,
[376]	8.5	  1 2 3 4 5 6 7 8 9 10 11 12 13 15 17 18 19 20 21,
[377]	1.9	  1 2 3 4 5 6 7 8 9 10 11 12 13 14 15 16 17 20,
[378]	0.2	  1 2 3 4 5 6 7 8 20 21,
[379]	0.2	  1 2 3 4 5 6 7 8 9 10 12 14 15 17 18 19 20 21,
[380]	3.0	  1 2 3 4 5 6 7 8 9 10 11 12 13 19 20 21,
[381]	1.1	  1 10 11 12 13 18 19 20 21,
[382]	2.2	  1 2 3 4 5 6 7 8 9 10 11 12 13 17 18 19 20 21,
[383]	0.4	  1 2 3 4 5 6 9 14 15 16 17 18 19 20 21,
[384]	0.0	  1 3 5 6 7 8 9 14 15 16 17 18 19,
[385]	0.1	  1 2 3 5 6 7 8 9 14 15 16 17 18 19 20 21,
[386]	0.0	  1 6 7 14 15 16 17 18 19 20 21,
[387]	0.8	  1 2 3 5 6 7 8 9 13 14 15 16 17 18 19 20 21,
[388]	0.2	  1 6 13 14 15 16 17 18 19 20 21,
[389]	1.0	  1 13 14 15 17 18 19 20 21,
[390]	0.3	  1 3 5 6 7 8 9 10 13 14 15 16 17 18 19 20 21,
[391]	0.2	  1 2 3 5 6 7 8 9 10 12 13 14 15 16 17 18 19 20 21,
[392]	0.3	  1 3 5 6 7 8 9 10 12 13 14 15 16 17 18 19 20 21,
[393]	4.0	  1 2 3 4 5 6 7 8 10 11 12 13 15 20 21,
[394]	1.4	  1 2 3 4 5 6 7 8 10 11 12 13 14 15 20 21,
[395]	0.1	  1 2 3 4 5 8 10 11 12 13 14 15 18 19 20 21,
[396]	1.0	  1 14 15 17 18 19 20 21,
[397]	7.6	  1 11 12 13 14 15 16 17 18 19 20 21,
[398]	0.5	  1 6 7 9 14 15 16 17 18 19 20,
[399]	6.0	  1 4 6 7 8 9 11 12 13 14 15 16 17 18 19 20 21,
[400]	1.9	  1 3 4 6 7 8 9 11 12 13 14 15 16 17 18 19 20 21,
[401]	0.9	  1 4 10 11 12 13 20 21,
[402]	0.9	  1 2 3 4 5 6 9 10 11 12 13 15 20 21,
[403]	0.3	  1 4 10 11 12 13 14 15 16 18 19 20 21,
[404]	0.6	  1 10 12 13 14 15 16 18 19 20 21,
[405]	2.6	  1 7 8 14 15 16 17 18 19 20 21,
[406]	0.7	  1 6 7 8 13 14 15 16 17 18 19 20 21,
[407]	0.9	  1 5 6 7 8 9 10 12 13 14 15 16 17 18 19 20 21,
[408]	0.7	  1 11 12 16 17 18 19 20 21,
[409]	0.0	  1 7 8 9 10 11 12 14 15 16 17 18 19 20 21,
[410]	0.1	  1 4 7 8 9 10 11 12 13 14 15 16 17 18 19 20 21,
[411]	0.1	  1 6 9 15 20 21,
[412]	0.3	  1 2 3 4 6 7 8 9 14 15 20 21,
[413]	0.0	  1 6 7 9 14 15 20 21,
[414]	0.1	  1 6 9 14 15 20 21,
[415]	0.1	  1 6 9 14 15 19 20 21,
[416]	1.4	  1 14 15 16 18 19,
[417]	0.2	  1 10 12 13 14 15 16 17 18 19 21,
[418]	1.0	  1 3 5 10 11 12 13 14 15 16 17 18 19 21,
[419]	1.4	  1 2 3 4 5 6 7 8 10 11 12 13 16 20 21,
[420]	1.3	  1 2 3 4 5 10 11 12 13 16 20 21,
[421]	0.4	  1 10 11 12 13 16 21,
[422]	0.0	  1 2 3 5 6 8 9 10 11 12 13 14 15 16 17 18 19 20 21,
[423]	1.4	  1 3 5 6 7 8 10 11 12 13 14 15 16 17 18 19 20 21,
[424]	1.4	  1 2 3 5 10 11 12 13 14 16 17 18 19 20 21,
[425]	3.0	  1 2 3 5 10 11 12 13 16 17 18 19 20 21,
[426]	0.7	  1 18,
[427]	0.0	  1 2 3 4 6 7 8 9 10 11 12 13 16 17 18 19 20 21,
[428]	4.3	  1 7 8 14 15 16 17 18 19,
[429]	3.3	  1 8 14 15 16 17 18 19,
[430]	0.1	  1 2 3 4 5 6 7 8 9 10 14 15 16 17 18 19 21,
[431]	4.0	  1 2 3 4 5 6 7 8 9 10 11 14 15 16 17 18 19 20 21,
[432]	0.4	  1 12 13 18 19 20 21,
[433]	0.2	  1 12 13 19 20 21,
[434]	1.4	  1 6 7 8 9 10 11 12 13 14 15 16 17 18 19 21,
[435]	0.4	  1 2 3 4 5 7 8 10 11 12 14 15 16 17 18 19 20 21,
[436]	1.1	  1 2 5 6 7 8 9 10 13 14 15 16 17 18 19 20 21,
[437]	2.3	  1 3 10 11 12 13 14 15 16 17 18 19 20 21,
[438]	1.8	  1 13 14 15 18 19 20 21,
[439]	0.0	  1 2 3 5 13 14 15 16 17 18 19 20 21,
[440]	0.2	  1 2 3 4 5 11 12 13 14 15 16 17 18 19 20 21,
[441]	0.5	  1 2 3 4 5 14 15 16 17 18 19 20 21,
[442]	0.8	  1 2 3 4 5 6 7 8 9 10 11 12 14 15 16 17 18 19 20,
[443]	0.1	  1 2 3 4 5 6 9 13 20 21,
[444]	2.2	  1 2 3 4 5 6 7 8 9 10 12 13 14 15 18 19 20 21,
[445]	1.2	  1 5 10 11 12 13 20 21,
[446]	0.1	  1 4 5 10 11 12 13 16 17 20 21,
[447]	1.2	  1 4 5 7 8 10 11 12 13 14 15 16 17 18 19 20 21,
[448]	0.2	  1 4 5 6 7 8 10 11 12 13 14 15 16 17 18 19 20 21,
[449]	0.1	  1 2 3 4 5 6 8 9 10 11 12 13 14 15 18 19 20 21,
[450]	0.3	  1 3 5 7 10 11 12 13 14 15 16 17 18 19 20 21,
[451]	2.9	  1 17,
[452]	0.1	  1 4 6 7 8 9 14 15 16 17 18 19 20,
[453]	0.3	  1 2 3 4 5 6 7 9 10 11 12 13 15 20 21,
[454]	1.4	  1 2 3 5 10 11 12 13 14 15 16 18 19 20 21,
[455]	0.0	  1 2 4 6 7 8 9 10 11 12 13,
[456]	0.0	  1 2 3 4 5 6 7 8 9 10 11 12 13 21,
[457]	0.0	  1 2 3 5 14 15 16 17 18 19 20 21,
[458]	3.1	  1 15 18 19 20 21,
[459]	0.2	  1 8 10 11 12 13,
[460]	0.1	  1 7 8 10 11 12 13,
[461]	0.0	  1 2 3 5 6 7 8 9 10 11 12 13 14 15 17 18 19 20 21,
[462]	0.6	  1 2 3 4 5 6 7 8 9 10 11 12 13 18 19 20 21,
[463]	1.5	  1 2 3 4 5 6 7 8 9 10 11 12 13 16 18 19 20 21,
[464]	0.9	  1 11 12 13 16 17 18 20 21,
[465]	1.1	  1 14 15 16 17 18 19 20,
[466]	0.4	  1 13 14 15 16 18 19 20 21,
[467]	0.0	  1 4 10 12 13 20 21,
[468]	0.7	  1 3 4 10 11 12 13 14 15 16 17 18 19 20 21,
[469]	1.1	  1 2 3 4 5 6 7 8 9 15 20 21,
[470]	0.0	  1 4 11 12 14 15 20 21,
[471]	0.0	  1 10 11 12 14 15 20 21,
[472]	0.2	  1 10 11 12 13 14 15 20 21,
[473]	0.4	  1 2 3 4 7 10 11 12 13 14 15 16 17 18 19 20 21,
[474]	0.4	  1 14 15 19 21,
[475]	1.4	  1 2 3 4 6 7 8 9 14 15 18 19 20 21,
[476]	0.2	  1 8 14 15 16 18 19 20 21,
[477]	0.6	  1 5 10 11 12 13 14 15 16 17 18 19 21,
[478]	2.2	  1 5 10 11 12 13 14 15 16 17 18 19,
[479]	0.2	  1 2 3 4 5 6 7 8 9 10 11 12 13 14 15 16 18 19 21,
[480]	3.1	  1 2 3 4 5 6 7 8 9 12 14 15 18 19 20 21,
[481]	1.2	  1 10 13 14 15 16 17 18 19 20 21,
[482]	0.2	  1 11 12 16 20 21,
[483]	1.8	  1 10 11 12 13 16 17 21,
[484]	0.1	  1 2 4 10 11 12 13 16 20 21,
[485]	0.4	  1 2 3 4 5 6 7 8 9 10 11 14 15 16 17 18 19 20,
[486]	1.0	  1 2 3 4 5 6 7 8 9 14 15 16 17 18 19 20,
[487]	0.6	  1 11 12 13 16 18 19 20 21,
[488]	1.6	  1 10 11 12 13 16 18 19 20 21,
[489]	6.5	  1 4 6 7 8 10 11 12 13 14 15 16 17 18 19 20 21,
[490]	0.0	  1 2 4 10 11 12 13 16 18 19 20 21,
[491]	0.6	  1 2 3 4 10 11 12 13 16 18 19 20 21,
[492]	0.8	  1 2 3 4 5 6 9 10 11 12 13 18 19 20 21,
[493]	0.7	  1 2 3 4 5 9 10 11 12 13 14 15 16 17 18 19,
[494]	0.6	  1 2 3 4 5 6 9 11 12 13 14 15 16 17 18 19 20 21,
[495]	0.3	  1 2 3 4 5 6 9 12 13 14 15 16 17 18 19 20 21,
[496]	1.0	  1 2 3 4 5 6 9 13 14 15 16 17 18 19 20 21,
[497]	0.3	  1 2 3 4 6 7 8 9 10 11 12 13 14 15 16 17 20 21,
[498]	0.5	  1 2 4 6 7 8 9 10 11 12 13 14 15 16 17 20 21,
[499]	0.2	  1 4 6 7 8 9 10 11 12 13 14 15 16 17 20 21,
[500]	0.3	  1 6 7 8 9 10 11 12 13 14 15 16 17 20 21,
[501]	0.2	  1 2 3 4 5 8 10 11 12 13 14 15 16 17 18 19,
[502]	1.0	  1 2 3 4 5 7 8 10 11 12 13 14 15 16 17 18 19,
[503]	0.1	  1 2 4 5 6 7 9 10 11 12 13 14 15 16 17 18 19 20 21,
[504]	0.1	  1 2 4 5 6 9 10 11 12 13 14 15 16 17 18 19 20 21,
[505]	0.3	  1 2 4 5 10 11 12 13 20 21,
[506]	1.4	  1 8 14 15 16 17 18 19 20 21,
[507]	2.6	  1 12,
[508]	1.2	  1 4 12 20 21,
[509]	0.4	  1 2 4 12 20 21,
[510]	1.3	  1 2 3 4 12 20 21,
[511]	1.4	  1 2 3 4 5 12 20 21,
[512]	0.0	  1 2 3 4 5 7 8 10 11 12 13 20 21,
[513]	0.2	  1 2 3 4 5 7 8 10 11 12 20 21,
[514]	0.5	  1 6 9 12 13 14 15 16 17 18 19 20 21,
[515]	0.8	  1 6 9 11 12 13 14 15 16 17 18 19 20 21,
[516]	0.5	  1 3 4 6 7 8 9 11 12 14 15 16 17 18 19 20 21,
[517]	0.0	  1 2 3 4 5 6 10 11 12 13 14 15 18 19 20 21,
[518]	0.5	  1 2 3 4 5 6 7 10 11 12 13 20 21,
[519]	0.0	  1 4 5 10 11 12 13 14 15 16 17 18 19 20 21,
[520]	1.2	  1 9 14 15 16 17 18 19,
[521]	0.3	  1 6 7 9 10 13 14 15 16 17 18 19 20 21,
[522]	0.0	  1 2 6 7 8 9 10 13 14 15 16 17 18 19 20 21,
[523]	0.4	  1 12 18 19 20 21,
[524]	0.4	  1 2 3 4 5 6 9 10 11 12 13 17 18 19 20 21,
[525]	2.4	  1 14 15 18 19 21,
[526]	3.1	  1 3 5 9 10 11 12 13 14 15 16 17 18 19 20 21,
[527]	2.4	  1 2 3 4 5 8 10 11 12 13 14 16 17 18 19 20 21,
[528]	0.0	  1 3 9 10 11 12 13 14 15 16 17 18 19 20 21,
[529]	0.8	  1 2 3 6 7 9 10 11 12 13 14 15 16 17 18 19 20 21,
[530]	0.7	  1 10 11 12 13 15 16 17 18 19 20 21,
[531]	0.0	  1 2 4 5 10 11 12 13 16 20 21,
[532]	0.1	  1 2 3 4 5 7 8 10 11 12 13 16 17 20 21,
[533]	1.6	  1 5 10 11 12 13 14 16 17 18 19 20 21,
[534]	3.3	  1 13 16 17 18 19 20 21,
[535]	1.3	  1 2 3 4 5 6 7 8 9 10 11 12 13 20,
[536]	0.8	  1 2 5 10 11 12 13 20 21,
[537]	0.8	  1 2 3 4 5 6 7 8 9 10 15 20 21,
[538]	0.1	  1 2 3 4 5 6 9 10 11 12 13 15 18 19 20 21,
[539]	0.1	  1 15 19 20 21,
[540]	2.8	  1 2 3 4 5 6 7 8 9 10 11 12 13 14 15 16 17 18,
[541]	0.1	  1 17 20,
[542]	0.1	  1 10 13 15 20 21,
[543]	0.1	  1 9 10 13 14 15 16 17 18 19 20 21,
[544]	1.2	  1 2 3 4 5 6 7 8 9 10 11 12 13 15 16 18 19 20 21,
[545]	0.1	  1 2 5 6 7 8 9 13 14 15 16 17 18 19 20 21,
[546]	0.9	  1 6 7 8 9 11 13 14 15 16 17 18 19 20 21,
[547]	0.4	  1 3 5 6 7 8 9 10 11 12 13 14 15 16 17 18 19 20,
[548]	0.4	  1 2 3 4 5 6 7 8 9 10 11 12 13 15,
[549]	0.1	  1 2 3 4 5 7 8 10 11 12 13,
[550]	1.0	  1 2 3 4 5 6 7 8 9 10 11 12 13 14 15 16 20 21,
[551]	1.2	  1 2 3 4 5 9 10 11 12 13 14 15 16 17 18 19 21,
[552]	0.2	  1 2 3 4 6 7 8 9 10 11 12 13 16 17 20 21,
[553]	0.8	  1 2 3 4 5 6 7 8 9 10 11 12 13 14 15 17 18 20 21,
[554]	3.7	  1 6 7 9 13 14 15 16 17 18 19 20 21,
[555]	1.1	  1 2 3 4 5 10 11 12 13,
[556]	0.0	  1 2 3 4 5 6 7 8 9 10 11 12 13 14 15 16 17 19 21,
[557]	0.2	  1 2 3 4 6 7 8 9 10 11 12 13 15 20 21,
[558]	0.1	  1 2 4 6 7 8 9 10 11 12 13 14 15 16 17 18 20 21,
[559]	0.2	  1 5 6 8 9 10 11 12 13 14 15 16 17 18 19 20 21,
[560]	0.0	  1 3 5 10 14 15 16 17 18 19 20 21,
[561]	0.0	  1 2 3 5 10 14 15 16 17 18 19 20 21,
[562]	0.2	  1 4 6 7 8 9 10 11 12 13 14 15 16 17 18 20 21,
[563]	0.3	  1 2 3 4 6 7 8 9 10 11 12 20 21,
[564]	0.1	  1 7 8 14 15 16 17 18 19 21,
[565]	0.0	  1 11 16 17 18 19 20 21,
[566]	0.3	  1 2 3 5 10 11 12 13 14 15 18 19 20 21,
[567]	0.6	  1 2 3 4 5 10 11 12 13 14 15 18 19 20 21,
[568]	0.2	  1 2 3 4 5 6 7 8 10 11 12 13 20,
[569]	1.5	  1 2 3 4 5 6 7 8 9 10 11 12 13 16 17 20,
[570]	0.2	  1 2 3 4 5 6 7 8 9 10 11 12 13 15 16 17 18 19 20,
[571]	0.2	  1 2 3 6 7 8 9 14 15 16 17 18 19 20 21,
[572]	0.2	  1 3 6 7 8 9 14 15 16 17 18 19 20 21,
[573]	1.6	  1 9 13 14 15 16 17 18 19 20 21,
[574]	1.4	  1 2 3 4 5 8 10 11 12 13,
[575]	0.3	  1 2 3 4 5 6 7 9 10 11 12 13 14 15 17 18 19 20 21,
[576]	0.1	  1 5 10 11 12 13 15 16 17 18 19 20 21,
[577]	0.1	  1 2 3 4 5 6 7 9 10 11 12 13 15 16 17 18 19 20 21,
[578]	0.0	  1 3 4 18 19 20 21,
[579]	0.0	  1 4 18 19 20 21,
[580]	0.0	  1 2 3 4 5 10 18 19 20 21,
[581]	0.0	  1 8 10 11 12 13 14 15 16 17,
[582]	0.0	  1 7 8 10 11 12 13 14 15 16 17,
[583]	0.0	  1 2 5 6 7 8 9 10 11 12 13 14 15 16 17,
[584]	0.0	  1 2 3 5 6 7 8 9 10 11 12 13 14 15 16 17,
[585]	0.1	  1 2 3 4 5 6 7 8 9 10 11 12 13 14 15 16 17 19,
[586]	3.3	  1 11 12 21,
[587]	2.9	  1 11 12,
[588]	0.8	  1 2 3 4 5 6 7 8 9 10 11 12 13 14 15 16 17 18 21,
[589]	0.3	  1 12 16 17 18 19 20 21,
[590]	0.1	  1 2 3 5 7 8 10 11 12 13 14 15 16 17 18 19 20 21,
[591]	0.4	  1 2 3 4 5 6 9 10 11 12 13 15 16 17 18 19 20 21,
[592]	0.9	  1 18 19,
[593]	1.5	  1 18 20 21,
[594]	1.4	  1 7 8 10 11 12 14 15 16 17 18 19 20 21,
[595]	0.0	  1 7 8 10 12 14 15 16 17 18 19 20 21,
[596]	0.1	  1 6 7 8 14 15 17 18 19 20 21,
[597]	0.6	  1 6 7 8 14 15 18 19 20 21,
[598]	0.0	  1 4 6 7 8 9 14 15 17 18 19 20 21,
[599]	0.4	  1 2 3 4 5 6 7 8 9 13 14 15 17 18 19 20 21,
[600]	0.4	  1 2 3 4 5 6 8 9 10 11 12 13 14 15 16 18 19 20 21,
[601]	2.6	  1 2 3 4 5 6 9 10 11 12 13 14 15 19 20 21,
[602]	1.6	  1 2 3 4 5 10 11 12 13 21,
[603]	0.0	  1 2 3 4 5 6 7 8 9 10 11 12 13 16 17 21,
[604]	0.1	  1 10 11 12 13 16 17 19 20 21,
[605]	0.3	  1 2 3 9 10 11 12 13 14 15 16 17 18 19 20 21,
[606]	1.4	  1 11 12 13 16 17 20 21,
[607]	4.5	  1 12 13 14 15 16 17 18 19 20 21,
[608]	0.6	  1 2 3 4 5 6 9 20 21,
[609]	0.5	  1 10 11 12 13 14 16 17,
[610]	0.0	  1 10 11 12 13 14 15 16 17 19 20 21,
[611]	0.8	  1 10 11 12 13 14 15 16 17 20 21,
[612]	0.1	  1 2 3 4 5 10 11 12 13 14 16 17 20 21,
[613]	0.0	  1 12 13 16 17 18 20 21,
[614]	0.7	  1 2 3 4 5 6 7 8 9 10 11 12 14 15 16 17 18 19 21,
[615]	1.8	  1 2 3 4 5 6 7 8 9 10 11 12 14 15 16 17 18 19,
[616]	0.0	  1 4 5 7 8 9 10 11 12 13 14 15 16 17 18 19 20 21,
[617]	2.6	  1 6 7 8 9 14 15 16 17 18 19,
[618]	0.3	  1 13 14 16 17 18 19 20 21,
[619]	0.0	  1 2 3 4 5 6 8 10 11 12 13 14 15 16 18 19 20 21,
[620]	0.5	  1 2 3 4 5 6 8 10 11 12 13 20 21,
[621]	0.1	  1 7 8 11 12 14 15 16 17 18 19 20 21,
[622]	0.3	  1 2 4 6 7 9 10 11 12 13 14 15 16 17 18 19 20 21,
[623]	0.6	  1 6 10 11 12 13 14 15 16 17 18 19 20 21,
[624]	0.2	  1 5 6 7 8 9 10 14 15 16 17 18 19 20 21,
[625]	0.2	  1 2 4 6 7 8 9 10 11 12 13 17 20 21,
[626]	0.0	  1 6 9 10 11 12 13 17 20 21,
[627]	0.4	  1 11 13 16 17 20 21,
[628]	0.2	  1 5 13 14 15 16 17 18 19 20 21,
[629]	0.2	  1 2 3 4 10 11 12 13 18 19 20 21,
[630]	1.5	  1 7 8 10 11 12 13 14 15 16 17 18 19 21,
[631]	0.7	  1 11 13 14 15 16 17 18 19 20 21,
[632]	0.5	  1 10 11 12 20,
[633]	0.0	  1 6 7 8 9 10 11 12 13 14 15 16 17 18 20 21,
[634]	0.5	  1 3 5 10 11 12 13 14 15 16 17 18 19,
[635]	0.0	  1 2 3 4 5 10 11 12 13 14 15 16 17 18 19 20,
[636]	0.0	  1 2 3 4 5 7 8 10 11 12 13 14 15 16 17 18 19 20,
[637]	0.0	  1 2 3 12 20 21,
[638]	0.0	  1 3 10 11 12 13 20 21,
[639]	0.0	  1 10 12 14 15 16 17 18 19 20 21,
[640]	0.1	  1 10 12 18 19 20 21,
[641]	0.0	  1 9 10 11 12 13 16 17 18 19 20 21,
[642]	1.3	  1 13,
[643]	3.3	  1 2 3 4 5 6 7 8 9 14 15 17 18 19 20 21,
[644]	0.0	  1 2 3 4 5 6 7 8 9 14 15 17 18 20 21,
[645]	1.3	  1 2 3 4 5 6 7 8 9 10 11 12 13 16 19 20 21,
[646]	0.0	  1 2 3 4 5 7 8 10 11 12 13 16 18 19 20 21,
[647]	0.3	  1 2 3 4 5 10 11 12 13 14 16 18 19 20 21,
[648]	0.3	  1 2 3 4 10 11 12 13 14 16 18 19 20 21,
[649]	0.2	  1 10 11 12 13 14 15 16 17 18 19 20,
[650]	0.2	  1 2 3 4 5 10 11 12 13 17 18 19 20 21,
[651]	0.0	  1 18 20,
[652]	0.0	  1 2 3 4 18 20 21,
[653]	0.1	  1 2 3 4 5 6 7 8 9 10 12 15 18 19 20 21,
[654]	0.4	  1 13 18 19 20 21,
[655]	0.2	  1 2 4 5 6 7 8 9 10 11 12 13 14 15 16 17 18 19,
[656]	0.7	  1 2 3 4 10 11 12 13 16 17 18 19 20 21,
[657]	0.6	  1 5 10 11 12 13 16 17 20 21,
[658]	0.2	  1 3 5 10 11 12 13 16 17 18 19 20 21,
[659]	0.8	  1 11 12 13 21,
[660]	0.1	  1 2 3 4 6 7 8 9 10 11 12 13 14 16 17 18 19 20 21,
[661]	0.0	  1 7 8 9 10 11 12 13 14 15 16 17 18 19 20,
[662]	0.0	  1 12 20,
[663]	0.2	  1 2 3 4 5 6 11 12 20 21,
[664]	0.0	  1 2 3 4 5 6 12 20 21,
[665]	0.3	  1 18 19 21,
[666]	0.5	  1 2 3 4 5 7 8 10 11 12 13 16 17 18 19 20 21,
[667]	0.1	  1 3 8 10 11 12 13 14 15 16 17 18 19 20 21,
[668]	0.7	  1 10 11 12 13 19 20 21,
[669]	0.1	  1 2 4 11 12 13 20 21,
[670]	1.1	  1 2 4 20 21,
[671]	0.0	  1 2 3 4 5 6 7 9 20 21,
[672]	0.0	  1 2 3 4 5 6 7 8 9 13 15 20 21,
[673]	0.6	  1 13 15 16 17 18 19 20 21,
[674]	0.4	  1 10 12 13 17 20 21,
[675]	0.4	  1 2 3 5 10 11 12 13,
[676]	0.6	  1 14 15 17 18 19,
[677]	0.1	  1 14 15 17 18 19 20,
[678]	0.3	  1 2 3 4 5 6 9 10 11 12 13 14 15 17 18 19 20 21,
[679]	0.5	  1 2 3 4 6 7 8 9 12 14 15 16 17 18 19 20 21,
[680]	0.0	  1 6 14 15 18 19 20 21,
[681]	0.0	  1 2 3 4 5 6 7 8 10 11 12 14 15 18 19 20 21,
[682]	0.6	  1 2 3 4 9 10 11 12 13 14 15 16 17 18 19 20 21,
[683]	0.0	  1 2 3 4 5 6 8 9 10 11 12 13 14 16 17 18 19 20 21,
[684]	0.7	  1 2 3 5 10 11 12 13 19 20 21,
[685]	0.2	  1 3 5 6 7 8 9 14 15 16 17 18 19 20 21,
[686]	0.0	  1 7 9 14 15 16 17 18 19 20,
[687]	0.2	  1 9 11 12 13 14 15 16 17 18 19 20 21,
[688]	0.0	  1 2 3 4 5 8 9 10 11 12 13 14 16 17 18 19 20 21,
[689]	0.6	  1 8 13 14 15 16 17 18 19 20 21,
[690]	1.3	  1 6 7 8 15 20 21,
[691]	0.2	  1 10 12 13 14 15 16 17 18 19,
[692]	0.6	  1 2 3 10 11 12 13 14 15 16 17 18 19 20 21,
[693]	0.1	  1 2 3 14 15 18 19 20 21,
[694]	0.2	  1 2 3 4 5 6 9 10 12 13 14 15 16 17 18 19 20 21,
[695]	0.4	  1 2 3 4 5 6 9 14 15 18 19 20 21,
[696]	0.7	  1 16 18 19 20 21,
[697]	0.2	  1 2 3 4 5 6 7 8 11 12 20 21,
[698]	1.4	  1 2 3 4 5 6 7 8 10 11 12 13 16 17 18 19 20 21,
[699]	0.0	  1 2 3 4 5 6 10 11 12 13 16 17 18 20 21,
[700]	0.3	  1 2 3 4 5 6 8 10 11 12 13 14 15 16 17 18 19 20 21,
[701]	0.3	  1 10 11 12 13 15 20 21,
[702]	0.0	  1 2 3 4 5 21,
[703]	0.1	  1 2 3 4 5 6 9 10 11 12 20 21,
[704]	0.2	  1 2 3 4 5 6 9 11 12 20 21,
[705]	0.4	  1 2 3 4 5 10 11 12 13 15 16 17 18 19 20 21,
[706]	0.2	  1 10 13 17 20 21,
[707]	0.3	  1 5 6 7 8 9 14 15 16 17 18 19 20,
[708]	0.0	  1 3 5 6 7 8 9 14 15 16 17 18 19 20,
[709]	0.0	  1 3 4 5 6 7 8 9 14 15 16 17 18 19 20 21,
[710]	0.2	  1 14 15 16 17 18,
[711]	1.0	  1 11 12 13 14 15 16 18 19 20 21,
[712]	0.3	  1 16 17,
[713]	0.2	  1 11 13 16 17 18 20 21,
[714]	0.5	  1 2 3 4 5 6 7 8 9 14 15 16 18 19 20 21,
[715]	0.1	  1 2 3 4 5 6 7 8 9 15 16 17 18 19 20 21,
[716]	0.0	  1 2 3 4 5 6 7 8 9 10 12 13 15 16 17 18 19 20 21,
[717]	0.7	  1 10 11 12 13 14 15 16 18 19 21,
[718]	0.0	  1 2 4 6 7 8 9 15 20 21,
[719]	0.7	  1 2 3 4 5 6 7 8 9 10 11 12 13 16 17 18 20,
[720]	0.1	  1 12 14 15 18 19 20 21,
[721]	0.3	  1 17 18 19 20 21,
[722]	0.5	  1 12 13 16 17 18 19 20 21,
[723]	0.3	  1 2 3 4 5 6 7 9 10 11 12 13 14 15 19 20 21,
[724]	0.3	  1 2 3 4 5 6 7 9 10 11 12 13 14 15 18 19 20 21,
[725]	0.4	  1 13 14 15 16 17 18 19 21,
[726]	0.2	  1 16 18 19,
[727]	0.0	  1 16 18 19 21,
[728]	0.2	  1 5 10 11 12 13 17 20 21,
[729]	0.2	  1 6 7 8 9 15 20 21,
[730]	0.5	  1 2 3 4 5 6 7 8 9 11 12 13 14 15 16 18 19 20 21,
[731]	0.1	  1 10 14 15 16 17 18 19,
[732]	0.0	  1 2 5 10 11 12 13 14 15 16 17 18 19 21,
[733]	0.3	  1 2 3 4 5 8 10 11 12 13 14 15 16 17 18 19 21,
[734]	0.7	  1 2 3 4 5 6 7 8 9 10 12 13 14 15 17 18 19 20 21,
[735]	1.1	  1 9 10 11 12 13 14 15 16 17 18 19,
[736]	1.1	  1 2 5 6 7 9 10 11 12 13 14 15 16 17 18 19 20 21,
[737]	0.4	  1 2 5 6 7 8 9 10 11 12 13 14 15 16 17 18 19 20,
[738]	0.4	  1 2 3 4 5 6 7 8 9 10 11 12 14 15 17 20 21,
[739]	0.0	  1 2 3 4 5 6 7 8 9 10 12 14 15 17 20 21,
[740]	0.3	  1 2 3 4 5 6 7 8 9 10 14 15 17 20 21,
[741]	0.2	  1 2 3 4 5 7 10 11 12 13 16 17 18 19 20 21,
[742]	0.0	  1 2 3 4 5 7 10 11 12 13 16 17 18 20 21,
[743]	0.0	  1 2 3 4 5 6 7 8 9 12 15 20 21,
[744]	0.0	  1 4 10 11 12 13 16 17 18 20 21,
[745]	0.2	  1 4 10 11 12 13 16 17 20 21,
[746]	0.2	  1 2 3 4 5 10 12 13 20 21,
[747]	0.0	  1 2 3 4 5 9 10 11 12 13 14 15 16 18 19 20 21,
[748]	0.3	  1 14 15 16 20 21,
[749]	0.0	  1 11 12 13 14 15 16 20 21,
[750]	0.6	  1 12 13 14 15 16 18 19 20 21,
[751]	0.3	  1 2 5 6 7 8 9 10 11 13 14 15 16 17 18 19 20 21,
[752]	0.0	  1 2 3 4 5 10 11 12 13 14 20 21,
[753]	0.6	  1 2 4 6 7 8 9 14 15 16 17 18 19 20 21,
[754]	0.1	  1 5 10 11 12 13 16 18 19 20 21,
[755]	1.0	  1 2 3 4 5 6 7 8 9 10 11 12 13 14 15 16 17 18 20,
[756]	0.1	  1 15 18 19,
[757]	0.2	  1 19,
[758]	0.0	  1 2 3 4 10 11 12 13 19 20 21,
[759]	0.6	  1 6 7 8 20 21,
[760]	0.3	  1 6 7 8 10 11 12 13 20 21,
[761]	0.1	  1 2 3 4 14 15 18 19 20 21,
[762]	0.0	  1 2 3 4 14 15 16 18 19 20 21,
[763]	0.0	  1 4 14 15 16 18 19 20 21,
[764]	0.2	  1 2 3 4 5 6 7 8 9 12 13 14 15 18 19 20 21,
[765]	0.0	  1 6 7 8 9 12 14 15 16 17 18 19 20 21,
[766]	0.5	  1 11 12 14 15 16 17 18 19 20 21,
[767]	0.3	  1 11 12 16 18 19 20 21,
[768]	0.6	  1 16 17 18 20 21,
[769]	0.2	  1 10 12 13 19 20 21,
[770]	0.1	  1 2 3 4 5 6 9 12 20 21,
[771]	0.7	  1 2 3 4 5 6 7 9 10 11 12 13 17 18 19 20 21,
[772]	0.0	  1 5 6 7 8 9 14 15 20 21,
[773]	0.0	  1 6 7 8 10 14 15 16 17 18 19 20 21,
[774]	0.0	  1 2 3 5 10 11 12 13 16 17 20 21,
[775]	0.4	  1 2 3 4 5 6 9 10 11 12 13 16 17 20 21,
[776]	0.6	  1 10 12 13 14 15 18 19 20 21,
[777]	0.0	  1 6 9 10 12 13 14 15 16 17 18 19 20 21,
[778]	0.0	  1 6 9 13 14 15 18 19 20 21,
[779]	0.9	  1 2 3 4 5 6 7 8 9 10 13 14 15 17 18 19 20 21,
[780]	0.0	  1 2 3 4 5 6 7 8 9 11 12 15 16 17 18 19 20 21,
[781]	0.0	  1 2 3 4 5 13 20 21,
[782]	0.0	  1 2 3 4 5 6 7 8 9 10 12 13 15 18 19 20 21,
[783]	0.0	  1 10 11 12 13 14 15 16 17 21,
[784]	0.0	  1 2 3 4 5 6 15 20 21,
[785]	0.0	  1 2 3 4 5 6 14 15 20 21,
[786]	0.2	  1 3 5 10 12 13 14 15 16 17 18 19 20 21,
[787]	0.0	  1 2 5 6 7 8 9 10 11 12 13 14 15 16 17 20 21,
[788]	0.0	  1 2 3 4 11 12 18 19 20 21,
[789]	0.1	  1 2 3 4 5 7 10 11 12 13 14 16 17 18 19 20 21,
[790]	0.0	  1 2 3 4 5 6 7 8 9 10 12 13 14 15 16 17 18 19,
[791]	0.3	  1 9 10 11 12 13 14 15 16 17 18 19 21,
[792]	0.5	  1 2 3 4 5 7 8 10 11 12 13 16 17 18 20 21,
[793]	0.1	  1 10 11 12 13 17 20,
[794]	0.2	  1 10 12 13 20,
[795]	1.3	  1 2 3 4 5 6 7 8 9 10 13 14 15 16 17 18 19 20,
[796]	0.3	  1 6 20 21,
[797]	0.2	  1 10 12 20,
[798]	0.0	  1 2 4 5 6 7 8 10 11 12 13 15 20 21,
[799]	0.0	  1 6 10 11 12 13 14 15 18 19 20 21,
[800]	0.0	  1 6 7 8 10 11 12 13 14 15 16 18 19 20 21,
[801]	0.2	  1 6 7 9 10 12 13 14 15 16 17 18 19 20 21,
[802]	0.1	  1 13 15 20 21,
[803]	0.1	  1 6 8 9 13 14 15 16 17 18 19 20 21,
[804]	0.8	  1 2 3 4 5 10 11 12 13 16 17 18 20 21,
[805]	0.0	  1 16 17 18 21,
[806]	0.0	  1 17 21,
[807]	0.2	  1 10 11 12 13 14 15 19 20 21,
[808]	0.2	  1 14 15 19,
[809]	0.0	  1 2 3 4 5 6 9 10 11 12 13 14 15 16 17 19 20 21,
[810]	0.7	  1 5 6 7 8 9 14 15 16 17 18 19,
[811]	0.2	  1 6 7 9 11 13 14 15 16 17 18 19 20 21,
[812]	0.4	  1 2 3 4 6 7 8 9 11 14 15 16 17 18 19 20 21,
[813]	0.0	  1 2 3 6 9 10 11 12 13 14 15 16 18 19 20 21,
[814]	0.0	  1 3 4 5 7 8 9 10 11 12 13 14 15 16 17 18 19 20 21,
[815]	0.1	  1 2 3 4 5 6 7 8 15 20 21,
[816]	0.0	  1 2 3 4 5 6 7 8 14 15 20 21,
[817]	0.1	  1 3 5 14 15 16 17 18 19 20 21,
[818]	0.0	  1 12 14 15 16 17 18 19 21,
[819]	0.3	  1 3 4 5 10 11 12 13 14 15 16 17 18 19 20 21,
[820]	0.0	  1 4 6 7 8 14 15 16 17 18 19 20 21,
[821]	0.8	  1 6 9 14 15 18 19 20 21,
[822]	0.0	  1 2 3 4 6 7 8 9 14 15 17 18 19 20 21,
[823]	0.1	  1 6 9 14 15 17 18 19 20 21,
[824]	0.6	  1 9 14 15 16 17 18 19 20 21,
[825]	0.2	  1 2 3 4 6 7 8 9 12 13 14 15 16 17 18 19 20 21,
[826]	0.1	  1 9 12 13 14 15 16 17 18 19 20 21,
[827]	0.1	  1 10 11 12 13 14 15 16 17,
[828]	0.0	  1 2 3 4 5 7 8 10 11 12 13 14 15 16 17 21,
[829]	0.2	  1 2 3 4 5 6 7 8 10 11 12 13 14 15 16 17 20 21,
[830]	0.1	  1 2 3 4 5 6 7 8 9 10 11 12 14 15 16 20 21,
[831]	0.0	  1 4,
[832]	0.0	  1 2 3 4 5 6 7 8 9 15 20,
[833]	0.5	  1 3 5 6 7 8 9 10 11 12 13 14 15 16 17 18 19 21,
[834]	0.1	  1 10 11 12 14 15 16 17 18 19 20 21,
[835]	0.0	  1 2 3 4 10 11 12 14 15 16 17 18 19 20 21,
[836]	0.9	  1 2 3 4 5 6 7 8 9 14 15 20 21,
[837]	0.2	  1 3 4 12 20 21,
[838]	0.3	  1 2 3 4 5 6 7 8 9 10 11 12 13 14 16 17 18 19,
[839]	0.0	  1 3 14 15 18 19 20 21,
[840]	0.0	  1 2 3 18 19 20 21,
[841]	0.0	  1 2 3 4 5 6 9 15 18 19 20 21,
[842]	0.3	  1 6 7 8 9 10 14 15 16 17 18 19 20 21,
[843]	0.0	  1 7 8 10 14 15 16 17 18 19 20 21,
[844]	0.0	  1 10 21,
[845]	0.3	  1 12 14 15 16 18 19 20 21,
[846]	0.3	  1 6 7 8 9 14 15 18 19 20 21,
[847]	0.1	  1 5 10 11 12 13 16 17,
[848]	0.3	  1 2 3 4 5 7 8 10 11 12 13 14 15 16 17 18 19 21,
[849]	0.2	  1 2 3 4 5 6 7 8 9 10 11 12 15 18 19 20 21,
[850]	0.0	  1 2 3 10 11 12 13 14 16 17 18 19 20 21,
[851]	0.5	  1 2 3 4 5 6 7 8 9 10 11 13 14 15 16 17 18 19,
[852]	0.1	  1 2 3 4 5 6 7 8 9 10 11 12 13 15 16 17 19 20 21,
[853]	0.1	  1 2 3 4 5 6 7 8 9 10 14 15 19 20 21,
[854]	0.2	  1 2 3 5 6 7 8 9 10 11 12 13 14 15 16 17 18 19 21,
[855]	1.1	  1 5 6 7 8 9 10 11 12 13 14 15 16 17 18 19 21,
[856]	0.3	  1 3 4 6 7 8 9 13 14 15 16 17 18 19 20 21,
[857]	0.4	  1 2 3 4 5 8 10 11 12 13 21,
[858]	0.2	  1 2 4 10 12 20 21,
[859]	0.0	  1 2 3 4 5 6 7 8 9 10 11 12 13 14 16 17,
[860]	0.1	  1 6 7 8 9,
[861]	0.7	  1 2 3 4 5 6 7 8 9 10 11 12 13 17 20,
[862]	0.0	  1 2 3 4 6 7 8 9 20,
[863]	0.0	  1 2 3 4 6 7 8 9 15 18 19 20 21,
[864]	0.1	  1 6 9 15 18 19 20 21,
[865]	0.2	  1 6 7 8 10 11 12 13 16 17 20 21,
[866]	0.0	  1 2 4 6 7 8 9 10 11 12 13 14 15 16 20 21,
[867]	0.3	  1 2 3 4 5 8 10 11 12 13 16 20 21,
[868]	0.0	  1 2 3 4 5 6 9 10 12 20 21,
[869]	0.3	  1 2 3 10 11 12 13 14 15 16 18 19 20 21,
[870]	0.1	  1 7 8 11 12 13 14 15 16 17 18 19 20 21,
[871]	0.0	  1 2 3 4 5 6 9 13 14 15 18 19 20 21,
[872]	0.0	  1 2 3 4 5 6 9 14 15 19 20 21,
[873]	0.2	  1 2 3 4 5 6 7 8 9 10 11 12 13 17,
[874]	0.6	  1 2 5 10 11 12 13 14 16 17 18 19 20 21,
[875]	0.0	  1 2 3 4 5 6 7 8 9 10 12 13 14 15 20 21,
[876]	0.2	  1 8 9 10 11 12 13 14 15 16 17 18 19 20 21,
[877]	0.1	  1 5 8 9 10 11 12 13 14 15 16 17 18 19 20 21,
[878]	0.2	  1 2 3 4 5 6 7 10 11 12 20 21,
[879]	0.0	  1 2 3 4 5 9 10 11 12 13 14 15 19 20 21,
[880]	1.9	  1 6 7 8 9 11 12 13 14 15 16 17 18 19 20 21,
[881]	0.0	  1 2 5 10 11 12 13 14 15 16 18 19 20 21,
[882]	0.0	  1 3 4 6 7 8 9 12 14 15 16 17 18 19 20 21,
[883]	0.4	  1 5 6 7 8 10 11 12 13 14 15 16 17 18 19 20 21,
[884]	0.3	  1 5 7 10 11 12 13 14 15 16 17 18 19 20 21,
[885]	0.2	  1 13 20,
[886]	0.6	  1 2 3 4 5 6 7 9 10 11 12 13 16 17 20 21,
[887]	0.5	  1 4 6 7 8 9 11 13 14 15 16 17 18 19 20 21,
[888]	0.2	  1 2 3 4 6 7 8 9 11 13 14 15 16 17 18 19 20 21,
[889]	0.1	  1 2 10 11 12 13 14 15 16 17 18 19 20 21,
[890]	0.6	  1 12 13 21,
[891]	0.2	  1 3 4 11 12 20 21,
[892]	0.0	  1 2 6 7 8 9 13 14 15 16 17 18 19 20 21,
[893]	0.1	  1 2 3 4 5 10 11 12 13 18 20 21,
[894]	0.0	  1 10 11 12 13 14 16 17 18 19 20,
[895]	0.0	  1 10 12 13 17 18 19 20 21,
[896]	0.1	  1 2 3 4 5 6 7 9 10 11 12 13 19 20 21,
[897]	0.2	  1 2 3 4 10 11 12 13 16 20 21,
[898]	0.2	  1 2 3 10 11 12 13 20 21,
[899]	0.4	  1 2 3 4 5 6 7 8 10 11 12 13 14 15 16 17 18 20 21,
[900]	0.5	  1 2 3 4 5 6 10 11 12 13 14 15 16 17 18 19 20 21,
[901]	0.0	  1 2 3 4 12 13 14 15 18 19 20 21,
[902]	0.0	  1 5 6 7 8 9 10 11 12 13 16 17,
[903]	0.1	  1 8 14 15 16 17 18 19 21,
[904]	0.2	  1 3 6 7 8 10 11 12 13 14 15 16 17 18 19 20 21,
[905]	0.1	  1 3 10 11 12 13 14 15 16 18 19 20 21,
[906]	0.1	  1 10 11 12 16 20 21,
[907]	0.0	  1 2 3 4 5 6 7 8 9 10 11 12 13 16,
[908]	0.0	  1 2 5 6 7 8 9 10 14 15 16 17 18 19 20 21,
[909]	0.0	  1 6 7 8 9 14 15 16 17 18 19 21,
[910]	0.0	  1 5 10 11 12 13 21,
[911]	0.5	  1 7 8 14 15 16 17 18 19 20,
[912]	0.0	  1 2 3 4 6 7 10 11 12 13 14 15 16 17 18 19 20 21,
[913]	0.2	  1 2 3 4 6 10 11 12 13 14 15 16 17 18 19 20 21,
[914]	0.1	  1 14 15 18 19 20,
[915]	0.2	  1 2 3 4 5 6 7 8 9 10 11 12 13 16 17 18,
[916]	0.2	  1 2 3 4 5 6 7 8 9 10 11 12 13 14 20 21,
[917]	0.3	  1 15 20,
[918]	0.0	  1 16 17 18 19 21,
[919]	0.2	  1 5,
[920]	0.1	  1 2 3 4 5 12 13 20 21,
[921]	0.0	  1 2 3 4 5 6 7 8 9 12 13 20 21,
[922]	0.1	  1 2 3 4 5 6 7 8 9 20 21,
[923]	0.0	  1 2 3 4 5 6 7 8 9,
[924]	0.0	  1 2 3 4 5 6 7 8 9 17,
[925]	0.0	  1 2 3 4 5 6 7 8 9 14 15 16 17 18 19 21,
[926]	0.0	  1 6 7 8 11 12 20 21,
[927]	0.0	  1 4 6 7 8 9 10 11 12 13 15 16 17 18 19 20 21,
[928]	0.0	  1 2 3 4 5 6 7 8 9 11 14 15 16 17 18 20 21,
[929]	0.0	  1 2 3 4 5 6 7 8 9 11 14 15 16 17 20 21,
[930]	0.4	  1 2 3 4 5 6 7 8 9 10 11 12 14 15 16 17 18 20 21,
[931]	0.0	  1 10 11 12 13 18 19,
[932]	0.1	  1 4 11 12 13 20 21,
[933]	0.1	  1 2 3 4 11 12 13 20 21,
[934]	0.0	  1 5 6 7 8 9 14 15 18 19 20 21,
[935]	0.1	  1 12 13 16 18 19 20 21,
[936]	0.1	  1 8 9 10 11 12 13 14 15 16 17 18 19,
[937]	0.0	  1 2 3 4 5 10 20 21,
[938]	0.3	  1 2 3 4 5 6 20 21,
[939]	0.0	  1 2 3 4 5 7 10 11 12 20 21,
[940]	0.2	  1 9 10 12 13 14 15 16 17 18 19 20 21,
[941]	0.0	  1 2 4 6 7 8 9 10 11 12 14 15 16 17 18 19 20 21,
[942]	0.2	  1 4 6 7 8 9 10 11 12 14 15 16 17 18 19 20 21,
[943]	0.1	  1 6 7 8 9 10 11 12 14 15 16 17 18 19 20 21,
[944]	0.1	  1 2 3 4 5 8 10 11 12 13 20,
[945]	0.1	  1 12 16 18 19 20 21,
[946]	0.2	  1 6 7 9 12 13 14 15 16 17 18 19 20 21,
[947]	0.0	  1 12 13 14 15 19 20 21,
[948]	0.0	  1 12 14 16 17 18 19 20 21,
[949]	0.2	  1 11 12 14 16 17 18 19 20 21,
[950]	0.0	  1 6 10 11 12 13 16 17 20 21,
[951]	0.2	  1 6 10 11 12 13 20 21,
[952]	0.8	  1 2 3 4 5 6 7 8 9 10 11 12 13 14 16 17 18 19 20,
[953]	0.0	  1 2 3 5 6 10 11 12 13 14 15 16 17 18 19 20 21,
[954]	0.8	  1 2 6 7 8 9 10 11 12 13 14 15 16 17 18 19 20 21,
[955]	0.1	  1 16 17 20 21,
[956]	0.2	  1 2 3 4 5 6 7 8 9 10 11 12 13 15 16 17 18 19,
[957]	0.1	  1 2 3 4 5 6 7 8 9 10 11 12 13 14 17 20 21,
[958]	0.0	  1 10 11 12 13 15 16 18 19 20 21,
[959]	0.0	  1 15 16 18 19 20 21,
[960]	0.2	  1 2 3 4 5 6 10 11 12 20 21,
[961]	0.4	  1 2 3 4 5 6 7 8 9 10 11 12 14 15 16 17 20 21,
[962]	0.0	  1 5 10 13 20 21,
[963]	0.0	  1 3 4 6 7 8 9 11 13 14 15 16 17 18 19 20 21,
[964]	0.2	  1 2 3 4 5 6 7 8 9 10 11 12 13 14 15 20,
[965]	0.1	  1 10 11 13 14 15 16 17 18 19,
[966]	0.0	  1 2 3 4 5 6 14 15 18 19 20 21,
[967]	0.0	  1 5 10 11 12 13 19 20 21,
[968]	0.3	  1 2 3 5 10 11 12 13 18 19 20 21,
[969]	0.1	  1 2 3 4 5 6 7 8 10 11 12 13 14 16 17 18 19 20 21,
[970]	0.2	  1 2 3 4 5 6 7 8 9 12 14 15 16 18 19 20 21,
[971]	0.0	  1 11 13 17 20 21,
[972]	0.0	  1 3 12 20 21,
[973]	0.1	  1 18 21,
[974]	0.0	  1 6 8 9 14 15 16 17 18 19 20 21,
[975]	0.2	  1 2 3 5 10 11 12 13 16 18 19 20 21,
[976]	0.0	  1 5 9 10 11 12 13 16 17 18 19 20 21,
[977]	0.0	  1 3 6 7 8 14 15 16 17 18 19 20 21,
[978]	0.0	  1 3 4 6 7 8 11 12 13 14 15 16 17 18 19 20 21,
[979]	0.2	  1 6 7 8 10 11 12 13 15 20 21,
[980]	0.0	  1 2 3 4 6 7 8 9 10 11 12 13 14 15 19 20 21,
[981]	0.3	  1 2 3 4 5 6 7 8 9 10 11 12 13 16 17 18 19,
[982]	0.1	  1 2 3 4 5 6 7 8 10 11 12 13 14 15 16 20 21,
[983]	0.0	  1 6 11 12 13 20 21,
[984]	0.0	  1 6 13 20 21,
[985]	0.1	  1 6 7 10 11 12 13 14 15 16 17 18 19 20 21,
[986]	0.1	  1 10 11 12 13 17 21,
[987]	0.1	  1 5 10 11 12 13 16 17 18 19,
[988]	0.0	  1 10 12 13 16 17 18 19,
[989]	0.2	  1 4 6 7 8 9 12 13 14 15 16 17 18 19 20 21,
[990]	0.0	  1 16 20 21,
[991]	0.0	  1 11 13 16 20 21,
[992]	0.0	  1 2 4 6 7 8 9 14 15 18 19 20 21,
[993]	0.1	  1 13 14 15 16 17 18 19 20,
[994]	0.1	  1 3 4 8 10 11 12 13 14 15 16 17 18 19 20 21,
[995]	0.0	  1 2 3 4 5 8 10 11 12 20 21,
[996]	0.0	  1 2 3 4 6 7 8 9 10 11 12 13 15 16 17 18 19 20 21,
[997]	0.0	  1 2 3 4 6 7 8 9 10 11 12 13 16 17 18 20 21,
[998]	0.2	  1 2 3 5 10 11 12 13 21,
[999]	0.1	  1 2 3 4 5 6 7 8 9 11 12 14 16 17 18 19 20 21,
[1000]	0.0	  1 7 8 10 13 14 15 16 17 18 19 20 21,
[1001]	0.1	  1 8 10 13 14 15 16 17 18 19 20 21,
[1002]	0.0	  1 10 13 14 15 16 18 19 20 21,
[1003]	0.1	  1 7 8 10 12 13 14 15 16 17 18 19 20 21,
[1004]	0.0	  1 2 4 5 10 11 12 13 14 15 18 19 20 21,
[1005]	0.0	  1 2 5 6 7 8 9 14 15 16 17 18 19 20 21,
[1006]	0.1	  1 2 3 4 5 6 7 8 10 11 12 13,
[1007]	0.0	  1 2 3 5 10 12 13 20 21,
[1008]	0.1	  1 15 18 19 21,
[1009]	0.1	  1 6 7 8 9 11 12 14 15 16 17 18 19 20 21,
[1010]	0.0	  1 8 12 13 14 15 16 17 18 19 20 21,
[1011]	0.3	  1 16 17 18 19 20,
[1012]	0.0	  1 15 17,
[1013]	0.0	  1 2 3 4 5 6 7 8 10 11 12 13 15 16 17 18 20 21,
[1014]	0.0	  1 2 3 4 5 7 8 10 11 12 13 15 16 17 18 19 20 21,
[1015]	0.0	  1 6 7 8 9 13 14 15 16 17 18 19 20,
[1016]	0.0	  1 2 5 6 7 8 9 10 11 12 13 14 15 17 20 21,
[1017]	0.1	  1 2 3 4 5 10 11 12 13 16 17 18 19,
[1018]	0.0	  1 13 14 15 19 20 21,
[1019]	0.0	  1 3 4 5 6 7 8 9 11 12 13 14 15 16 17 18 19 20 21,
[1020]	0.2	  1 2 10 11 12 13 20 21,
[1021]	0.2	  1 12 13 14 15 18 19 20 21,
[1022]	0.0	  1 7 10 11 12 13 14 16 17 18 19 20 21,
[1023]	0.0	  1 7 8 10 11 12 13 14 16 17 18 19 20 21,
[1024]	0.1	  1 6 7 8 10 11 12 13 17 20 21,
[1025]	0.0	  1 12 13 15 16 17 18 19 20 21,
[1026]	0.4	  1 10 12 13 16 17 18 19 20 21,
[1027]	0.5	  1 6 7 8 9 14 15 20 21,
[1028]	0.0	  1 6 7 8 10 11 12 14 15 20 21,
[1029]	0.0	  1 10 11 12 13 16 18 19 20,
[1030]	0.2	  1 10 11 12 13 16 18 19,
[1031]	0.0	  1 5 10 11 12 13 16 17 18 19 20,
[1032]	0.6	  1 10 11,
[1033]	0.5	  1 2 3 4 5 6 8 9 10 11 12 13 20 21,
[1034]	0.1	  1 11 13 20 21,
[1035]	0.1	  1 6 7 8 9 10 11 12 13,
[1036]	0.0	  1 2 3 4 5 6 7 8 9 10 11 12 13 14 15 17 21,
[1037]	0.0	  1 5 10 11 12 20 21,
[1038]	0.0	  1 3 4 5 9 10 11 12 13 14 15 16 17 18 19 20 21,
[1039]	0.2	  1 6 9 10 11 12 13 20 21,
[1040]	0.0	  1 14 15 16 18 19 20,
[1041]	0.3	  1 2 3 4 5 6 7 8 9 10 11 12 13 17 18 20 21,
[1042]	0.0	  1 6 7 8 9 14 15 17,
[1043]	0.0	  1 6 7 8 9 14 15,
[1044]	0.0	  1 6 7 8 9 15,
[1045]	0.1	  1 2 4 6 7 8 9 14 15 20 21,
[1046]	0.2	  1 13 16 17 18 20 21,
[1047]	0.2	  1 2 3 4 5 6 7 10 11 12 13 14 15 16 17 18 19 20 21,
[1048]	0.0	  1 2 3 4 5 6 7 9 12 14 15 16 17 18 19 20 21,
[1049]	0.0	  1 2 3 4 5 12 14 15 16 17 18 19 20 21,
[1050]	0.0	  1 2 3 5 6 7 8 9 10 11 12 13 14 15 19 20 21,
[1051]	0.3	  1 6 7 8 11 12 13 14 15 16 17 18 19 20 21,
[1052]	0.1	  1 6 7 8 15 18 19 20 21,
[1053]	0.0	  1 2 3 4 5 6 7 8 9 10 15 18 19 20 21,
[1054]	0.1	  1 2 3 4 5 8 10 11 12 13 19 20 21,
[1055]	0.0	  1 6 7 8 9 10 14 15 20 21,
[1056]	0.3	  1 2 4 5 6 7 8 9 10 13 14 15 16 17 18 19 20 21,
[1057]	0.1	  1 11 12 18 19 20 21,
[1058]	0.0	  1 11 12 19 20 21,
[1059]	0.0	  1 19 21,
[1060]	0.3	  1 4 14 15 16 17 18 19 20 21,
[1061]	0.0	  1 2 3 5 10 12 20 21,
[1062]	0.3	  1 2 3 4 5 6 7 8 9 10 11 12 13 15 20,
[1063]	0.0	  1 2 3 4 5 6 7 8 9 14 15 17 20 21,
[1064]	0.0	  1 2 3 4 5 6 7 8 9 11 12 14 15 16 17 18 20 21,
[1065]	0.0	  1 2 3 4 5 6 7 8 9 11 12 14 15 16 17 20 21,
[1066]	0.0	  1 13 19 20 21,
[1067]	0.1	  1 13 15 18 19 20 21,
[1068]	0.1	  1 3 4 20 21,
[1069]	0.0	  1 2 3 4 5 6 10 11 12 13 16 18 19 20 21,
[1070]	0.1	  1 2 3 4 5 6 10 11 12 13 19 20 21,
[1071]	0.1	  1 2 3 4 10 11 12 13 16 17 20 21,
[1072]	0.1	  1 2 3 4 5 11 12 13 20 21,
[1073]	0.1	  1 10 11 12 14 15 16 17 18 19,
[1074]	0.0	  1 11 12 14 15 16 17 18 19,
[1075]	0.0	  1 12 14 15 16 17 18 19,
[1076]	0.0	  1 6 8 9 14 15 20 21,
[1077]	0.1	  1 4 6 7 8 9 14 15 20 21,
[1078]	0.0	  1 2 3 4 5 6 7 8 9 10 11 12 13 14 16 20 21,
[1079]	0.2	  1 4 6 7 8 9 12 14 15 16 17 18 19 20 21,
[1080]	0.0	  1 2 3 4 5 6 8 9 10 11 12 13 14 15 20 21,
[1081]	0.1	  1 10 11 12 13 14 15 16 20 21,
[1082]	0.0	  1 10 11 13 17 20 21,
[1083]	0.0	  1 2 3 4 5 6 7 8 9 11 12 14 15 20 21,
[1084]	0.0	  1 2 3 5 6 7 8 10 11 12 13 14 15 16 17 18 19 20 21,
[1085]	0.0	  1 10 12 14 15 16 18 19 20 21,
[1086]	0.1	  1 2 5 10 11 12 13,
[1087]	0.0	  1 2 3 4 5 7 8 10 11 12 13 16 17 18 19,
[1088]	0.4	  1 18 19 20,
[1089]	0.0	  1 2 3 4 5 6 7 10 11 12 13 17 20 21,
[1090]	0.0	  1 4 6 7 8 9 14 15 16 17 18 19,
[1091]	0.0	  1 3 5 10 11 12 13 14 15 16 18 19 20 21,
[1092]	0.3	  1 2 3 4 5 6 7 8 9 14 15 16 17 18 19,
[1093]	0.0	  1 2 3 4 5,
[1094]	0.0	  1 4 21,
[1095]	0.0	  1 2 3 4 10 11 12 13 17 20 21,
[1096]	0.0	  1 2 3 4 5 8 14 15 16 17 18 19 20 21,
[1097]	0.0	  1 2 3 4 5 8 10 12 13 14 15 16 17 18 19 20 21,
[1098]	0.0	  1 2 3 5 10 12 13 14 15 16 17 18 19 20 21,
[1099]	0.0	  1 14 15 18 21,
[1100]	0.1	  1 14 15 18,
[1101]	0.0	  1 3 5 11 12 13 14 15 16 17 18 19 20 21,
[1102]	0.0	  1 2 3 4 5 6 7 8 9 10 11 12 13 14 15 16 18 19 20,
[1103]	0.1	  1 12 19 20 21,
[1104]	0.0	  1 3 5 10 11 12 13 14 16 17 18 19 20 21,
[1105]	0.4	  1 6 7 8 9 12 13 14 15 16 17 18 19 20 21,
[1106]	0.0	  1 2 3 4 5 6 8 11 12 20 21,
[1107]	0.0	  1 9 14 15 16 17 18 19 20,
[1108]	0.0	  1 13 16 17 20 21,
[1109]	0.5	  1 3 5 6 7 8 9 13 14 15 16 17 18 19 20 21,
[1110]	0.1	  1 10 20,
[1111]	0.0	  1 8 14 15 18 19 20 21,
[1112]	0.0	  1 2 3 6 7 8 9 12 14 15 18 19 20 21,
[1113]	0.0	  1 2 3 4 6 7 8 9 10 11 12 14 15 18 19 20 21,
[1114]	0.0	  1 4 5 10 11 12 13 16 17,
[1115]	0.1	  1 8 14 15,
[1116]	0.0	  1 2 3 4 5 8,
[1117]	0.0	  1 2 5,
[1118]	0.0	  1 2 3 4 5 6 7 8 9 14 15 17 18 19 20,
[1119]	0.0	  1 2 3 4 5 6 7 8 9 11 12 13 20 21,
[1120]	0.0	  1 2 5 10 11 12 13 16 20 21,
[1121]	0.0	  1 2 5 10 11 12 20 21,
[1122]	0.0	  1 2 3 5 10 11 12 20 21,
[1123]	0.1	  1 2 3 4 5 7 8 9 10 11 12 13 14 15 16 17 18 19 21,
[1124]	0.0	  1 6 14 15 20 21,
[1125]	0.0	  1 6 7 8 14 15 16 18 19 20 21,
[1126]	0.2	  1 2 3 4 5 6 7 8 9 10 11 12 13 14 15 17,
[1127]	0.1	  1 2 3 4 5 10 12 13 14 15 16 17 18 19 20 21,
[1128]	0.0	  1 3 4 6 7 8 9 10 11 12 13 15 16 17 18 19 20 21,
[1129]	0.0	  1 2 3 5 6 7 8 9 10 11 12 13 14 16 17 18 19 20 21,
[1130]	0.0	  1 2 4 7 8 10 11 12 13 14 15 16 17 18 19 20 21,
[1131]	0.0	  1 2 9 10 11 12 13 14 15 16 17 18 19 20 21,
[1132]	0.1	  1 2 20 21,
[1133]	0.2	  1 13 21,
[1134]	0.0	  1 10 11 12 13 18 20 21,
[1135]	0.0	  1 2 3 4 10 11 12 13 14 18 19 20 21,
[1136]	0.0	  1 6 7 8 14 15,
[1137]	0.0	  1 5 10 12 13 20 21,
[1138]	0.0	  1 5 6 7 8 9 10 11 12 13 20,
[1139]	0.0	  1 2 3 5 6 7 8 9 10 11 12 13 20 21,
[1140]	0.0	  1 5 6 7 8 9 10 11 12 13 20 21,
[1141]	0.0	  1 5 6 7 8 9 10 11 12 13 16 17 20 21,
[1142]	0.0	  1 7 10 11 12 13 16 17 20 21,
[1143]	0.2	  1 10 11 12 13 14 15 16 17 18 20 21,
[1144]	0.0	  1 6 7 9 10 11 13 14 15 16 17 18 19 20 21,
[1145]	0.0	  1 2 3 5 10 13 14 15 16 17 18 19 20 21,
[1146]	0.0	  1 2 3 4 5 9 13 14 15 16 17 18 19 20 21,
[1147]	0.0	  1 3 5 12 14 15 16 17 18 19 20 21,
[1148]	0.1	  1 5 10 11 12 13 14 15 16 17 18 19 20,
[1149]	0.0	  1 7 8 11 13 14 15 16 17 18 19 20 21,
[1150]	0.0	  1 2 3 4 5 8 9 10 11 12 13 14 15 16 18 19 20 21,
[1151]	0.1	  1 2 4 5 10 11 12 13 16 17 18 19 20 21,
[1152]	0.1	  1 5 10 11 12 13 20,
[1153]	0.0	  1 2 4 6 7 8 10 11 12 13 14 15 16 17 18 19 20 21,
[1154]	0.0	  1 12 13,
[1155]	0.0	  1 3 10 11 12 13 16 17 18 19 20 21,
[1156]	0.0	  1 3 4 10 11 12 13 16 17 18 19 20 21,
[1157]	0.1	  1 5 10 11 12 13 16 17 18 20 21,
[1158]	0.0	  1 2 6 7 8 9 10 14 15 16 17 18 19 20 21,
[1159]	0.0	  1 2 3 4 5 10 11 12 13 14 15 17 18 19 20 21,
[1160]	0.1	  1 10 12 13 14 15 17 18 19 20 21,
[1161]	0.1	  1 8,
[1162]	0.0	  1 6 7 8 20,
[1163]	0.0	  1 2 4 6 7 8 9 20 21,
[1164]	0.0	  1 2 3 4 6 7 8 9 20 21,
[1165]	0.1	  1 2 4 5 6 7 8 9 10 11 12 13 14 15 16 17 18 19 20,
[1166]	0.0	  1 2 3 10 11 12 13 18 19 20 21,
[1167]	0.0	  1 2 4 10 11 12 13,
[1168]	0.0	  1 12 15 20 21,
[1169]	0.1	  1 2 3 5 6 7 8 9 10 14 15 16 17 18 19 20 21,
[1170]	0.0	  1 2 3 5 6 7 8 9 14 15 17 18 19 20 21,
[1171]	0.1	  1 5 6 7 8 9 10 11 12 13,
[1172]	0.0	  1 2 5 6 7 8 9 10 11 12 13 16 17 20 21,
[1173]	0.0	  1 2 5 6 7 8 9 10 11 12 13 17 20 21,
[1174]	0.0	  1 2 5 6 7 8 9 10 11 12 13 20,
[1175]	0.0	  1 2 3 4 5 8 10 11 12 13 14 15 16 20 21,
[1176]	0.0	  1 2 3 4 21,
[1177]	0.0	  1 2 3 4 5 6 8 9 12 13 14 15 16 17 18 19 20 21,
[1178]	0.0	  1 2 3 4 5 6 8 9 14 15 18 19 20 21,
[1179]	0.0	  1 6 7 9 10 14 15 16 17 18 19 20 21,
[1180]	0.0	  1 10 12 15 20 21,
[1181]	0.2	  1 6 7 8 10 11 12 13 14 15 16 17 20 21,
[1182]	0.1	  1 2 3 4 5 9 14 15 16 17 18 19 20 21,
[1183]	0.1	  1 4 5 6 7 8 9 10 11 12 13 14 15 16 17 18 19 21,
[1184]	0.0	  1 2 4 6 7 8 9 10 11 12 13 14 15 16 17 19 20 21,
[1185]	0.0	  1 11 12 13 14 15 16 17 18 19,
[1186]	0.3	  1 2 3 4 5 6 7 9 11 12 13 14 15 16 17 18 19 20 21,
[1187]	0.1	  1 2 3 4 5 6 7 8 9 14 15 19 20 21,
[1188]	0.1	  1 2 3 4 5 6 7 8 9 10 12 14 15 19 20 21,
[1189]	0.2	  1 2 4 6 7 8 9 10 11 12 13 15 20 21,
[1190]	0.0	  1 2 3 4 5 6 14 15 16 17 18 19 20 21,
[1191]	0.1	  1 2 4 10 11 12 13 16 17 20 21,
[1192]	0.0	  1 2 12 20 21,
[1193]	0.2	  1 2 3 4 5 6 7 8 9 11 12 20 21,
[1194]	0.1	  1 2 3 4 5 6 9 12 13 20 21,
[1195]	0.0	  1 2 3 4 12 13 20 21,
[1196]	0.0	  1 12 13 14 15 17 18 19 20 21,
[1197]	0.0	  1 2 3 4 5 6 7 8 9 10 11 12 13 14,
[1198]	0.0	  1 10 13 14 15 17 18 19 20 21,
[1199]	0.0	  1 14 16 17 18 19 20,
[1200]	0.1	  1 2 3 4 5 6 7 8 10 11 12 13 19 20 21,
[1201]	0.1	  1 11 12 13 18 19 20 21,
[1202]	0.1	  1 2 3 4 5 6 7 8 9 10 11 12 13 15 21,
[1203]	0.0	  1 4 10 11 12 13 14 15 16 17 20 21,
[1204]	0.0	  1 5 10 11 12 13 17 18 19 20 21,
[1205]	0.0	  1 2 3 4 5 6 8 9 10 11 12 13 14 15 16 17 18 19 21,
[1206]	0.0	  1 2 3 5 9 10 11 12 13 16 17 18 19 20 21,
[1207]	0.1	  1 15 16 17 18 19,
[1208]	0.0	  1 2 3 4 18 19 20 21,
[1209]	0.1	  1 2 3 4 5 18 19 20 21,
[1210]	0.0	  1 2 14 15 18 19 20 21,
[1211]	0.0	  1 2 3 4 5 10 11 12 21,
[1212]	0.1	  1 2 3 4 5 7 8 10 11 12 13 16 20 21,
[1213]	0.0	  1 2 3 4 5 6 7 8 9 11 12 15 18 19 20 21,
[1214]	0.3	  1 11 13 16 17 18 19 20 21,
[1215]	0.0	  1 2 5 9 10 11 12 13 14 15 16 17 18 19,
[1216]	0.0	  1 5 9 10 11 12 13 14 15 16 17 18 19,
[1217]	0.0	  1 2 3 4 6 7 8 10 11 12 13 15 20 21,
[1218]	0.0	  1 10 11 12 14 15 16 18 19 20 21,
[1219]	0.0	  1 2 3 5 6 7 8 9 14 15 18 19 20 21,
[1220]	0.0	  1 2 3 4 5 8 10 11 12 13 14 15 16 17 18 19 20,
[1221]	0.0	  1 6 7 8 9 10 11 12 13 20 21,
[1222]	0.1	  1 2 3 4 5 10 11 12 13 16 17 18 19 21,
[1223]	0.2	  1 6 7 8 9 14 15 17 18 19 20 21,
[1224]	0.4	  1 2 3 4 5 10 11 12 13 14 15 16 17 18 19 21,
[1225]	0.0	  1 6 7 8 10 11 12 13 16 17 18 19 20 21,
[1226]	0.1	  1 2 3 4 5 10 11 12 13 20,
[1227]	0.1	  1 4 6 7 8 9 10 11 12 13 14 15 16 17 18 19,
[1228]	0.0	  1 3 5 6 7 8 9 10 14 15 16 17 18 19 20 21,
[1229]	0.0	  1 7 8 10 11 12 14 15 20 21,
[1230]	0.1	  1 7 14 15 16 17 18 19 20 21,
[1231]	0.0	  1 4 12 14 15 16 17 18 19 20 21,
[1232]	0.0	  1 4 14 15 16 17 18 19 21,
[1233]	0.0	  1 2 3 4 5 6 7 9 10 11 12 14 15 16 17 18 19 20 21,
[1234]	0.0	  1 6 7 8 9 11 14 15 16 17 18 19 20 21,
[1235]	0.0	  1 2 5 10 11 12 13 21,
[1236]	0.0	  1 2 3 4 5 6 7 8 9 10 12 14 15 16 17 18 19,
[1237]	0.0	  1 2 3 4 5 6 9 10 11 12 13 16 20 21,
[1238]	0.0	  1 5 10 11 12 13 14 15 19 20 21,
[1239]	0.0	  1 5 10 11 12 13 14 15 20 21,
[1240]	0.0	  1 2 3 4 5 6 10 11 12 13 15 20 21,
[1241]	0.0	  1 4 6 7 8 9 11 14 15 16 17 18 19 20 21,
[1242]	0.0	  1 4 9 10 11 12 13 14 15 16 17 18 19 20 21,
[1243]	0.2	  1 3 6 7 8 9 13 14 15 16 17 18 19 20 21,
[1244]	0.0	  1 3 4 10 11 12 13 14 15 16 18 19 20 21,
[1245]	0.0	  1 2 3 4 5 12 13 14 15 16 17 18 19 20 21,
[1246]	0.0	  1 2 3 4 5 6 7 8 11 12 13 14 15 16 17 18 19 20 21,
[1247]	0.0	  1 2 3 4 5 6 7 8 14 15 18 19 20 21,
[1248]	0.1	  1 4 5 6 7 8 9 10 11 12 13 14 15 16 17 18 19 20,
[1249]	0.0	  1 2 10 11 12 13 14 16 17 18 19 20 21,
[1250]	0.1	  1 2 3 4 5 6 7 8 9 10 11 12 13 14 16 18 19 20 21,
[1251]	0.1	  1 2 3 4 5 7 8 9 10 11 12 13 14 16 17 18 19 20 21,
[1252]	0.0	  1 2 3 4 5 6 7 8 9 10 13 14 15 18 19 20 21,
[1253]	0.2	  1 2 3 4 5 6 7 8 9 13 14 15 18 19 20 21,
[1254]	0.0	  1 2 3 4 5 6 7 8 9 10 13 15 20 21,
[1255]	0.1	  1 2 3 4 5 6 9 10 12 13 20 21,
[1256]	0.2	  1 2 3 5 10 11 12 13 14 15 19 20 21,
[1257]	0.0	  1 6 7 8 9 10 11 12 13 20,
[1258]	0.0	  1 2 4 6 7 8 9 10 11 12 13 14 16 17 18 19 20 21,
[1259]	0.0	  1 2 4 6 7 8 9 10 11 12 13 16 17 18 19 20 21,
[1260]	0.0	  1 2 3 4 5 6 7 8 10 20 21,
[1261]	0.0	  1 2 3 4 5 6 7 9 10 11 12 13 18 19 20 21,
[1262]	0.1	  1 2 3 4 5 6 9 10 11 12 13 14 15 20 21,
[1263]	0.0	  1 2 3 4 6 7 8 9 10 11 12 13 16 20 21,
[1264]	0.0	  1 2 3 4 5 6 7 8 10 14 15 16 17 18 19 20 21,
[1265]	0.1	  1 16,
[1266]	0.0	  1 5 6 7 8 9 15 20 21,
[1267]	0.0	  1 2 5 6 7 8 9 14 15 18 19 20 21,
[1268]	0.0	  1 2 3 4 5 10 11 12 13 16 17 21,
[1269]	0.1	  1 2 3 4 5 6 7 8 9 13 14 15 16 17 18 19,
[1270]	0.3	  1 2 3 4 5 6 7 8 9 13 14 15 16 17 18 19 20,
[1271]	0.3	  1 3 4 5 7 8 10 11 12 13 14 15 16 17 18 19 20 21,
[1272]	0.0	  1 10 11 12 13 14 15 16 18 19,
[1273]	0.1	  1 14 20 21,
[1274]	0.2	  1 2 3 4 10 12 20 21,
[1275]	0.0	  1 6 9 10 11 12 13 14 15 19 20 21,
[1276]	0.0	  1 10 11 12 13 14 15 17 20 21,
[1277]	0.1	  1 2 3 6 7 8 9 14 15 18 19 20 21,
[1278]	0.0	  1 4 10 11 12 13 21,
[1279]	0.0	  1 6 7 8 9 20,
[1280]	0.0	  1 2 4 6 7 8 9 20,
[1281]	0.0	  1 2 3 4 5 6 7 8 9 20,
[1282]	0.0	  1 2 3 4 5 6 7 8 9 12 20 21,
[1283]	0.0	  1 3 5 10 12 14 15 16 17 18 19 20 21,
[1284]	0.0	  1 4 10 12 20 21,
[1285]	0.0	  1 10 11 12 13 15 16 17 18 19,
[1286]	0.0	  1 2 3 4 5 10 12 14 15 16 17 18 19 20 21,
[1287]	0.1	  1 2 3 4 5 14 15 18 19 20 21,
[1288]	0.0	  1 10 11 13 14 15 16 17 18 19 20 21,
[1289]	0.0	  1 4 6 7 8 9 10 13 14 15 16 17 18 19 20 21,
[1290]	0.0	  1 2 3 4 5 6 7 9 10 11 12 13 16 17 18 20 21,
[1291]	0.0	  1 2 3 4 5 6 7 9 10 11 12 13 14 15 17 20 21,
[1292]	0.0	  1 2 3 4 5 6 7 8 9 10 11 12 14 15 16 17 19 20 21,
[1293]	0.1	  1 2 3 4 5 6 7 8 9 10 11 12 17 20 21,
[1294]	0.0	  1 2 3 4 5 6 7 8 10 11 12 13 18 20 21,
[1295]	0.1	  1 8 10 11 12 13 14 15 16 18 19 20 21,
[1296]	0.0	  1 6 7 8 11 12 14 15 16 17 18 19 20 21,
[1297]	0.0	  1 2 3 4 5 6 9 10 11 12 13 14 16 17 20 21,
[1298]	0.1	  1 2 3 4 5 6 8 9 14 15 16 17 18 19 20 21,
[1299]	0.0	  1 6 7 8 10 11 12 13 20,
[1300]	0.0	  1 6 7 8 10 11 12 13,
[1301]	0.1	  1 5 6 7 8 9 10 11 12 13 17 20 21,
[1302]	0.0	  1 2 3 5 6 7 8 9 10 11 12 13,
[1303]	0.0	  1 2 4 5 9 10 11 12 13 14 15 16 17 18 19 20 21,
[1304]	0.1	  1 4 15 20 21,
[1305]	0.0	  1 2 3 4 6 7 8 10 11 12 13 14 15 20 21,
[1306]	0.0	  1 10 12 13 14 16 17 18 19 20 21,
[1307]	0.0	  1 2 3 4 5 6 7 9 14 15 18 19 20 21,
[1308]	0.0	  1 10 12 13 16 18 19 20 21,
[1309]	0.2	  1 2 3 4 5 6 7 8 9 10 11 12 13 14 15 17 20,
[1310]	0.0	  1 2 3 4 5 6 7 9 10 11 12 13 14 15 16 17 19 20 21,
[1311]	0.0	  1 2 3 4 5 10 11 12 13 15 20 21,
[1312]	0.0	  1 11 12 14 15 20 21,
[1313]	0.0	  1 3 6 7 9 10 11 12 13 14 15 16 17 18 19 20 21,
[1314]	0.0	  1 2 3 4 12 14 15 16 17 18 19 20 21,
[1315]	0.0	  1 11 13 15 16 17 18 19 20 21,
[1316]	0.1	  1 2 3 4 5 13 14 15 16 17 18 19 20 21,
[1317]	0.0	  1 4 13 14 15 16 17 18 19 20 21,
[1318]	0.1	  1 6 7 8 10 11 12 13 14 15 20 21,
[1319]	0.0	  1 2 3 4 5 6 7 8 9 10 11 12 13 17 19 20 21,
[1320]	0.1	  1 3 4 5 6 7 8 9 10 11 12 13 14 15 16 17 18 19,
[1321]	0.0	  1 2 3 4 6 8 9 10 11 12 13 14 15 16 17 18 19 20 21,
[1322]	0.0	  1 8 11 12 13 14 15 16 17 18 19 20 21,
[1323]	0.0	  1 10 11 12 13 16 18 19 21,
[1324]	0.0	  1 11 12 13 14 16 18 19 20 21,
[1325]	0.0	  1 10 11 12 13 15 18 19 20 21,
[1326]	0.0	  1 2 3 5 6 7 8 9 10 11 12 13 14 15 18 19 20 21,
[1327]	0.0	  1 5 6 7 8 9 10 11 12 13 14 15 17 18 19 20 21,
[1328]	0.0	  1 10 11 12 13 14 15 17 18 19 20 21,
[1329]	0.1	  1 10 11 12 13 16 17 18 19 20,
[1330]	0.0	  1 2 3 4 5 6 7 8 9 10 12 14 15 16 18 19 20 21,
[1331]	0.0	  1 3 4 10 11 12 13 16 18 19 20 21,
[1332]	0.0	  1 2 3 4 5 6 7 8 9 10 11 12 16 17 20 21,
[1333]	0.0	  1 10 12 16 18 19 20 21,
[1334]	0.0	  1 2 4 10 11 12 13 14 15 16 18 19 20 21,
[1335]	0.0	  1 2 3 4 6 7 8 9 10 11 12 14 15 20 21,
[1336]	0.1	  1 13 17 18 19 20 21,
[1337]	0.0	  1 11 12 16 17 20 21,
[1338]	0.0	  1 2 10 11 12 13 16 17 18 19 20 21,
[1339]	0.0	  1 2 3 4 5 6 7 8 9 10 11 12 13 14 16 17 18 19 21,
[1340]	0.0	  1 10 11 12 13 14 15 21,
[1341]	0.0	  1 2 3 4 6 7 8 9 10 11 12 13 14 15 16 17 18 19,
[1342]	0.0	  1 8 15,
[1343]	0.0	  1 7 8 12 14 15 16 17 18 19 20 21,
[1344]	0.0	  1 2 3 4 6 7 8 10 11 12 14 15 16 17 18 19 20 21,
[1345]	0.0	  1 2 3 4 6 7 8 11 12 14 15 16 17 18 19 20 21,
[1346]	0.0	  1 2 3 4 5 6 7 8 9 15 17 18 19 20 21,
[1347]	0.0	  1 2 3 4 5 6 7 8 9 13 15 17 18 19 20 21,
[1348]	0.0	  1 2 3 4 5 6 7 8 9 10 13 15 17 18 19 20 21,
[1349]	0.0	  1 4 6 10 11 12 13 14 15 16 17 18 19 20 21,
[1350]	0.0	  1 2 3 4 5 6 7 8 9 10 11 15 20 21,
[1351]	0.0	  1 7 10 11 12 14 15 16 17 18 19 20 21,
[1352]	0.0	  1 10 14 15 16 17 18 19 20 21,
[1353]	0.0	  1 2 3 4 5 6 7 9 11 12 20 21,
[1354]	0.0	  1 2 3 4 5 6 7 9 10 11 12 13 17 18 20 21,
[1355]	0.0	  1 6 7 8 9 10 11 12 13 15 20 21,
[1356]	0.0	  1 2 3 4 5 6 9 10 11 12 13 14 15 17 20 21,
[1357]	0.0	  1 2 3 4 10 11 12 13,
[1358]	0.0	  1 2 3 4 5 6 7 8 9 10 11 12 13 15 17 19 20 21,
[1359]	0.0	  1 2 3 5 10 11 12 13 14 15 16 17 18 19,
[1360]	0.0	  1 2 3 4 5 6 7 8 9 10 11 12 14 20 21,
[1361]	0.0	  1 2 3 4 5 7 8 14 15 16 17 18 19,
[1362]	0.0	  1 3 6 7 8 9 11 12 14 15 16 17 18 19 20 21,
[1363]	0.0	  1 11 12 13 20,
[1364]	0.0	  1 4 10 11 12 13 16 17 18 19 20 21,
[1365]	0.0	  1 2 3 4 5 6 7 8 9 10 11 12 13 14 15 16,
[1366]	0.0	  1 5 20 21,
[1367]	0.0	  1 10 13 14 15 16 17 18 19 20,
[1368]	0.0	  1 7 10 11 12 20 21,
[1369]	0.0	  1 10 12 14 15 18 19 20 21,
[1370]	0.0	  1 7 8 10 11 12 13 14 15 16 17 20 21,
[1371]	0.1	  1 6 7 8 10 11 12 20 21,
[1372]	0.0	  1 4 6 7 8 10 11 12 13 16 17 20 21,
[1373]	0.0	  1 4 6 7 8 10 11 12 20 21,
[1374]	0.0	  1 2 4 6 7 8 10 11 12 13 20 21,
[1375]	0.0	  1 2 3 4 6 7 8 10 11 12 13 14 16 17 20 21,
[1376]	0.0	  1 2 3 4 6 7 8 10 11 12 13 20 21,
[1377]	0.0	  1 2 3 4 6 7 8 10 11 12 20 21,
[1378]	0.0	  1 3 4 14 15 16 17 18 19 20 21,
[1379]	0.1	  1 2 3 4 14 15 16 17 18 19 20 21,
[1380]	0.0	  1 2 3 4 5 6 8 14 15 16 17 18 19 20 21,
[1381]	0.1	  1 2 3 4 5 6 7 8 9 11 12 14 15 18 19 20 21,
[1382]	0.0	  1 6 7 8 10 13 14 15 16 17 18 19 20 21,
[1383]	0.0	  1 10 11 12 14 16 17 18 19 20 21,
[1384]	0.0	  1 10 11 12 16 17 18 19 20 21,
[1385]	0.0	  1 3 5 10 13 14 15 16 17 18 19 20 21,
[1386]	0.0	  1 2 3 4 5 6 13 14 15 16 17 18 19 20 21,
[1387]	0.0	  1 2 3 4 5 6 7 8 9 10 11 12 13 14 15 18 19 20,
[1388]	0.0	  1 10 14 15 20 21,
[1389]	0.0	  1 4 10 11 12 13 16 20 21,
[1390]	0.2	  1 2 3 4 11 12 13 14 15 16 17 18 19 20 21,
[1391]	0.0	  1 5 6 7 8 9 10 11 12 13 15 20 21,
[1392]	0.1	  1 7 8 13 14 15 16 17 18 19 20 21,
[1393]	0.0	  1 7 13 14 15 16 17 18 19 20 21,
[1394]	0.0	  1 7 11 12 13 14 15 16 17 18 19 20 21,
[1395]	0.0	  1 3 4 5 6 7 8 9 10 11 12 13 17,
[1396]	0.0	  1 4 5 6 7 8 9 10 11 12 13 17,
[1397]	0.0	  1 6 7 8 9 10 11 12 13 17,
[1398]	0.0	  1 7 8 10 11 12 13 17,
[1399]	0.0	  1 4 5 6 7 8 9 10 11 12 13 14 15 16 17 18 20 21,
[1400]	0.0	  1 2 3 4 6 9 10 11 12 13 14 15 17 18 19 20 21,
[1401]	0.0	  1 2 3 4 6 9 10 11 12 13 14 15 19 20 21,
[1402]	0.0	  1 2 3 4 5 6 8 9 10 11 12 13 15 20 21,
[1403]	0.0	  1 2 4 5 10 12 20 21,
[1404]	0.0	  1 11 12 20,
[1405]	0.0	  1 9 10 11 12 13 16 17 18 19,
[1406]	0.0	  1 2 3 4 6 7 8 9 10 11 12 13 14 15 16 17 18 19 21,
[1407]	0.0	  1 2 3 4 5 6 7 8 9 10 13 14 15 16 17 18 19 21,
[1408]	0.0	  1 10 11 12 16 17 18 20 21,
[1409]	0.0	  1 10 11 12 16 17 20 21,
[1410]	0.0	  1 3 5 8 9 10 11 12 13 14 15 16 17 18 19 20 21,
[1411]	0.0	  1 3 4 10 11 12 13 16 17 18 20 21,
[1412]	0.0	  1 2 3 4 5 7 8 9 10 11 12 13 16 17,
[1413]	0.0	  1 2 3 4 5 6 7 8 9 11 12 16 17 18 19 20 21,
[1414]	0.0	  1 10 11 12 14 15 16 17 18 19 21,
[1415]	0.1	  1 2 3 4 5 6 7 8 10 11 12 13 15 18 19 20 21,
[1416]	0.0	  1 12 14 15 19 20 21,
[1417]	0.1	  1 12 14 15 20 21,
[1418]	0.0	  1 10 11 12 14 15,
[1419]	0.0	  1 10 11 12 13 14 15,
[1420]	0.0	  1 2 3 4 5 10 13 14 15 16 17 18 19 20 21,
[1421]	0.0	  1 2 3 4 5 9 10 12 13 14 15 16 17 18 19 20 21,
[1422]	0.0	  1 2 3 4 5 6 7 8 9 10 12 20 21,
[1423]	0.0	  1 2 4 10 11 12 13 21,
[1424]	0.0	  1 2 3 4 8 9 10 11 12 13 14 15 16 17 18 19 20 21,
[1425]	0.0	  1 6 7 8 9 10 11 12 13 14 16 17 18 19 20 21,
[1426]	0.0	  1 6 7 8 10 11 12 13 14 16 17 18 19 20 21,
[1427]	0.0	  1 10 11 12 15 20 21,
[1428]	0.0	  1 10 14 15 16 20 21,
[1429]	0.0	  1 6 7 8 9 10 11 12 13 14 15 16 17 19 20 21,
[1430]	0.0	  1 10 12 13 14 15 19 20 21,
[1431]	0.1	  1 2 3 4 5 10 11 12 13 14 15 19 20 21,
[1432]	0.0	  1 7 9 14 15 16 17 18 19 20 21,
[1433]	0.0	  1 3 4 12 14 15 20 21,
[1434]	0.0	  1 4 12 14 15 20 21,
[1435]	0.0	  1 2 3 5 6 7 8 9 10 11 12 13 15 16 17 18 19 20 21,
[1436]	0.0	  1 2 3 10 11 12 13 14 16 18 19 20 21,
[1437]	0.0	  1 2 3 4 5 7 8 9 10 11 12 14 15 16 17 18 19 20 21,
[1438]	0.0	  1 2 3 4 6 7 8 9 10 11 12 13 17 20 21,
[1439]	0.0	  1 2 3 4 5 7 8 9 10 11 12 13 14 15 16 17 18 19 20,
[1440]	0.0	  1 6 15 20 21,
[1441]	0.0	  1 2 3 4 5 8 10 11 12 13 14 15 20 21,
[1442]	0.1	  1 14 15 16 21,
[1443]	0.0	  1 2 3 4 7 8 10 11 12 13 14 16 17 18 19 20 21,
[1444]	0.0	  1 2 3 4 7 8 10 11 12 13 16 17 18 19 20 21,
[1445]	0.0	  1 2 3 4 7 8 10 11 12 20 21,
[1446]	0.0	  1 2 4 6 10 11 12 13 20 21,
[1447]	0.0	  1 2 3 4 6 9 10 11 12 13 14 15 18 19 20 21,
[1448]	0.1	  1 3 11 12 20 21,
[1449]	0.1	  1 3 5 13 14 15 16 17 18 19 20 21,
[1450]	0.0	  1 2 4 9 10 11 12 13 14 15 16 17 18 19 20 21,
[1451]	0.0	  1 8 14 15 21,
[1452]	0.0	  1 7 8 14 15,
[1453]	0.1	  1 6 14 15 16 17 18 19 20 21,
[1454]	0.0	  1 2 3 4 5 7 9 10 11 12 13 14 16 17 18 19 20 21,
[1455]	0.0	  1 6 7 8 14 15 20,
[1456]	0.2	  1 8 10 12 13 14 15 16 17 18 19 20 21,
[1457]	0.0	  1 3 4 10 11 12 13 21,
[1458]	0.0	  1 2 3 4 5 8 10 11 12 13 15 16 17 18 19 20 21,
[1459]	0.0	  1 2 3 4 10 20 21,
[1460]	0.0	  1 2 3 4 5 6 7 8 9 10 11 12 15 16 17 18 19 20 21,
[1461]	0.0	  1 10 11 12 13 14,
[1462]	0.0	  1 2 3 4 5 6 7 8 9 12 13 15 20 21,
[1463]	0.0	  1 2 4 12 13 20 21,
[1464]	0.0	  1 2 3 4 5 6 7 8 9 10 11 12 13 14 15 19 21,
[1465]	0.0	  1 2 3 4 5 8 10 11 12 13 16 17 20 21,
[1466]	0.1	  1 16 17 18 20,
[1467]	0.0	  1 2 3 4 5 6 7 8 9 10 11 12 16 20 21,
[1468]	0.0	  1 6 7 8 9 13 14 15 17 18 19 20 21,
[1469]	0.0	  1 6 7 8 9 10 13 14 15 17 18 19 20 21,
[1470]	0.1	  1 2 3 5 8 10 11 12 13 14 15 16 17 18 19 20 21,
[1471]	0.1	  1 12 13 14 16 17 18 19 20 21,
[1472]	0.1	  1 5 10 12 13 14 15 16 17 18 19 20 21,
[1473]	0.1	  1 5 10 13 14 15 16 17 18 19 20 21,
[1474]	0.0	  1 2 3 4 5 6 9 15 20 21,
[1475]	0.0	  1 2 3 4 5 6 9 14 15 20 21,
[1476]	0.1	  1 4 14 15 20 21,
[1477]	0.2	  1 2 3 4 5 6 8 9 13 14 15 16 17 18 19 20 21,
[1478]	0.1	  1 4 11 12 13 14 15 16 17 18 19 20 21,
[1479]	0.0	  1 10 15 20 21,
[1480]	0.0	  1 10 11 12 14 15 16 20 21,
[1481]	0.0	  1 3 5 10 11 12 13 20 21,
[1482]	0.0	  1 2 3 4 5 10 11 12 13 16 17 18,
[1483]	0.0	  1 2 3 4 5 10 11 12 13 16 17,
[1484]	0.0	  1 6 9 10 11 12 13 14 15 16 18 19 20 21,
[1485]	0.0	  1 5 6 7 8 9 10 11 12 13 16 17 18 19 20 21,
[1486]	0.0	  1 6 7 8 9 10 11 12 13 16 17 18 19 20 21,
[1487]	0.1	  1 3 5 14 15 16 17 18 19,
[1488]	0.0	  1 2 3 4 5 6 10 11 12 13 14 15 16 18 19 20 21,
[1489]	0.0	  1 2 4 6 7 8 9 13 14 15 16 17 18 19 20 21,
[1490]	0.0	  1 2 3 4 5 10 11 12,
[1491]	0.0	  1 2 3 4 6 9 20 21,
[1492]	0.0	  1 2 4 6 9 20 21,
[1493]	0.0	  1 2 3 4 5 6 9 10 13 20 21,
[1494]	0.0	  1 11 12 16 17 18 20 21,
[1495]	0.0	  1 2 3 4 6 9 13 14 15 16 17 18 19 20 21,
[1496]	0.1	  1 6 11 12 13 14 15 16 17 18 19 20 21,
[1497]	0.0	  1 2 3 4 5 7 8 10 11 12 13 14 15 16 17 20 21,
[1498]	0.0	  1 2 3 4 5 6 8 10 11 12 13 16 18 19 20 21,
[1499]	0.0	  1 2 3 4 5 6 8 10 11 12 13 18 19 20 21,
[1500]	0.0	  1 2 3 4 5 6 7 8 9 10 11 14 15 17 20 21,
[1501]	0.0	  1 5 10 11 12 13 16 20 21,
[1502]	0.0	  1 4 6 7 8 13 14 15 16 17 18 19 20 21,
[1503]	0.0	  1 2 3 4 5 6 7 8 10 12 13 14 15 16 17 18 19 20 21,
[1504]	0.0	  1 2 3 4 5 9 10 11 12 13,
[1505]	0.0	  1 4 6 7 8 9 14 15 18 19 20 21,
[1506]	0.0	  1 17 18 20 21,
[1507]	0.0	  1 6 7 8 10 11 13 14 15 16 17 18 19 20 21,
[1508]	0.0	  1 11 13 14 16 17 18 19 20 21,
[1509]	0.0	  1 2 3 4 5 6 7 8 9 10 12 13 14 15 19 20 21,
[1510]	0.0	  1 2 3 4 5 6 7 8 9 10 12 13 15 20 21,
[1511]	0.0	  1 2 3 4 5 6 9 10 11 12 13 20,
[1512]	0.1	  1 2 3 4 5 7 8 10 11 12 13 14 15 16 18 19 20 21,
[1513]	0.1	  1 2 3 4 5 6 7 8 9 11 12 15 20 21,
[1514]	0.0	  1 6 7 8 14 15 16 17 20 21,
[1515]	0.0	  1 6 7 8 9 14 15 16 17 18 20 21,
[1516]	0.0	  1 4 6 7 8 9 10 14 15 16 17 18 19 20 21,
[1517]	0.0	  1 3 4 14 15 16 18 19 20 21,
[1518]	0.1	  1 3 4 11 12 13 14 15 16 17 18 19 20 21,
[1519]	0.0	  1 7 14 15 16 17 18 19 20,
[1520]	0.1	  1 6 7 9 14 15 17 18 19 20 21,
[1521]	0.0	  1 2 3 4 5 6 7 8 9 13 15 18 19 20 21,
[1522]	0.0	  1 2 3 4 5 6 7 8 10 11 12 13 14 15 16 19 20 21,
[1523]	0.0	  1 2 3 4 5 6 7 8 9 10 11 12 13 17 18 20,
[1524]	0.0	  1 11 12 14 15 16 20 21,
[1525]	0.0	  1 7 8 10 11 12 13 14 15 16 20 21,
[1526]	0.0	  1 14 15 18 20 21,
[1527]	0.0	  1 2 3 4 5 7 8 10 11 12 13 16 17,
[1528]	0.0	  1 10 14 15 17 20 21,
[1529]	0.0	  1 5 10,
[1530]	0.0	  1 2 3 4 5 6 7 8 9 10 11 12 13 18 20 21,
[1531]	0.0	  1 2 3 5 12 13 14 15 16 17 18 19 20 21,
[1532]	0.0	  1 5 10 11 12 13 14 15 16 18 19 20 21,
[1533]	0.0	  1 10 11 12 13 15 16 17 20 21,
[1534]	0.0	  1 4 6 7 8 9 10 11 12 13 15 16 17 20 21,
[1535]	0.0	  1 2 3 4 5 6 7 8 9 10 11 12 13 16 20,
[1536]	0.0	  1 2 3 4 5 6 7 8 12 20 21,
[1537]	0.0	  1 2 3 4 5 8 10 11 12 13 14 16 18 19 20 21,
[1538]	0.0	  1 7 8 10 11 13 14 15 16 17 18 19 20 21,
[1539]	0.1	  1 7 8 9 14 15 16 17 18 19,
[1540]	0.0	  1 2 3 4 5 6 7 8 9 10 13 14 15 17 20 21,
[1541]	0.0	  1 6 7 9 10 11 12 13 14 15 16 17 18 19 21,
[1542]	0.0	  1 7 8 16 17 18 20 21,
[1543]	0.0	  1 6 7 8,
[1544]	0.0	  1 2 3 4 5 6 11 12 13 20 21,
[1545]	0.0	  1 2 3 4 5 6 8 9 11 12 13 20 21,
[1546]	0.0	  1 2 3 4 6 7 8 9 10 12 13 14 15 16 17 18 19 20 21,
[1547]	0.0	  1 2 3 4 5 6 7 8 10 12 20 21,
[1548]	0.0	  1 11 13 16 17,
[1549]	0.0	  1 2 3 4 5 6 7 10 11 12 13 16 17 18 20 21,
[1550]	0.0	  1 2 3 4 5 6 7 10 11 12 13 16 17 18 19 20 21,
[1551]	0.0	  1 13 14 18 19 20 21,
[1552]	0.0	  1 2 3 4 5 6 7 8 9 10 11 12 13 15 16 17 20,
[1553]	0.0	  1 2 3 4 5 6 7 8 9 10 11 12 13 14 15 17 18 19,
[1554]	0.0	  1 6 7 8 9 14 15 19 20 21,
[1555]	0.0	  1 2 3 4 5 10 11 12 13 14 16 17 18 19,
[1556]	0.2	  1 6 8 9 10 11 12 13 14 15 16 17 18 19 20 21,
[1557]	0.0	  1 3 5 6 7 8 9 10 11 13 14 15 16 17 18 19 20 21,
[1558]	0.0	  1 6 9 10 11 12 13 14 15 18 19 20 21,
[1559]	0.0	  1 10 11 12 13 14 15 16 17 18,
[1560]	0.0	  1 6 8 15 20 21,
[1561]	0.0	  1 2 3 4 5 6 7 9 10 11 12 13 16 17 19 20 21,
[1562]	0.0	  1 2 6 7 8 9 10 11 12 13 17 20 21,
[1563]	0.0	  1 6 9 10 11 12 13 16 17 20 21,
[1564]	0.0	  1 2 3 4 10 11 12 13 14 15 16 17 18 19,
[1565]	0.0	  1 2 3 4 10 11 12 13 14 15 16 17 18 19 21,
[1566]	0.1	  1 2 3 4 5 6 7 8 9 10 11 12 14 15 17 18 19 20 21,
[1567]	0.0	  1 2 3 4 5 6 7 8 9 10 12 13 14 15 17 20 21,
[1568]	0.0	  1 5 6 7 8 9 14 15 17 18 19 20 21,
[1569]	0.1	  1 2 3 4 10 11 12 13 21,
[1570]	0.0	  1 2 3 4 5 6 7 8 9 10 20 21,
[1571]	0.0	  1 7 8,
[1572]	0.0	  1 2 3 4 5 6 9 10 14 15 16 17 18 19 20 21,
[1573]	0.0	  1 10 13 21,
[1574]	0.0	  1 2 3 4 11 12 16 17 18 19 20 21,
[1575]	0.0	  1 2 3 4 5 6 7 8 10 11 12 13 14 15 16 17 18 19,
[1576]	0.0	  1 2 3 4 10 11 12 13 14 15 18 19 20 21,
[1577]	0.0	  1 2 3 4 5 8 10 11 12 13 15 18 19 20 21,
[1578]	0.0	  1 2 3 4 5 6 9 10 11 12 13 21,
[1579]	0.0	  1 2 3 4 10 11 12 13 14 15 16 17 20 21,
[1580]	0.0	  1 3 4 6 7 8 9 14 15 20 21,
[1581]	0.0	  1 2 3 4 5 6 9 11 12 13 14 15 18 19 20 21,
[1582]	0.0	  1 3 6 9 10 11 12 13 14 15 16 17 18 19 20 21,
[1583]	0.0	  1 5 6 7 8 9 10 20 21,
[1584]	0.0	  1 6 7 8 10 20 21,
[1585]	0.0	  1 2 4 6 7 8 9 11 12 13 14 15 16 17 18 19 20 21,
[1586]	0.0	  1 3 4 5 6 7 8 9 14 15 16 17 18 19 20,
[1587]	0.0	  1 2 6 7 9 10 11 12 13 14 15 16 17 18 19 20 21,
[1588]	0.0	  1 2 10 11 12 13 16 17 20 21,
[1589]	0.0	  1 6 8 14 15 16 17 18 19 20 21,
[1590]	0.1	  1 4 6 7 9 10 11 12 13 14 15 16 17 18 19 20 21,
[1591]	0.0	  1 7 10 11 12 13 14 15 16 17 18 19 21,
[1592]	0.0	  1 2 3 4 5 6 10 11 12 13 16 17 20 21,
[1593]	0.0	  1 2 3 4 5 6 7 8 11 12 14 15 16 17 18 19 20 21,
[1594]	0.0	  1 11 12 14 15 16 17 18 19 21,
[1595]	0.0	  1 4 11 12 14 15 16 17 18 19 20 21,
[1596]	0.0	  1 7 8 16 17 18 19,
[1597]	0.0	  1 2 3 4 5 6 7 8 9 11 12 13 16 17 18 19 20 21,
[1598]	0.0	  1 2 3 4 5 6 7 9 10 11 12 13 14 15 16 17 20 21,
[1599]	0.0	  1 6 7 8 9 14 15 20,
[1600]	0.0	  1 2 3 4 5 16 17 18 19 20 21,
[1601]	0.0	  1 3 13 14 15 16 17 18 19 20 21,
[1602]	0.0	  1 6 7 8 10 11 12 13 15 16 17 18 19 20 21,
[1603]	0.0	  1 2 3 4 5 6 8 9 20 21,
[1604]	0.0	  1 2 3 4 5 6 8 9 10 11 12 13 19 20 21,
[1605]	0.1	  1 2 3 4 5 6 7 8 10 11 12 13 16 18 19 20 21,
[1606]	0.0	  1 2 3 4 6 7 8 9 14 15 18 20 21,
[1607]	0.0	  1 2 10 11 12 20 21,
[1608]	0.0	  1 3 5 7 9 10 11 12 13 14 15 16 17 18 19 20 21,
[1609]	0.0	  1 2 3 4 5 6 7 9 10 11 12 13 14 16 17 20 21,
[1610]	0.0	  1 2 4 5 10 11 12 13 21,
[1611]	0.0	  1 2 3 4 5 6 7 8 9 10 11 12 13 16 17 18 21,
[1612]	0.0	  1 10 13 16 17 20 21,
[1613]	0.0	  1 2 3 5 7 8 9 10 11 12 13 14 15 16 17 18 19 20 21,
[1614]	0.0	  1 2 3 4 6 7 8 10 11 12 13 14 15 16 18 19 20 21,
[1615]	0.1	  1 2 3 4 5 6 7 8 10 11 12 13 18 19 20 21,
[1616]	0.0	  1 2 3 4 5 6 7 8 9 15 17 20 21,
[1617]	0.0	  1 6 7 8 9 10 11 12 13 16 17 20 21,
[1618]	0.0	  1 4 6 7 8 9 10 11 12 13 16 17 20 21,
[1619]	0.0	  1 2 4 6 7 8 9 10 13 14 15 16 17 18 19 20 21,
[1620]	0.0	  1 2 4 6 10 11 12 13 14 15 16 17 18 19 20 21,
[1621]	0.0	  1 3 5 10 11 12 13 16 17 18 19,
[1622]	0.1	  1 2 3 4 5 9 10 11 12 13 16 17 18 19,
[1623]	0.1	  1 10 11 13,
[1624]	0.0	  1 2 3 4 5 10 11 12 18 19 20 21,
[1625]	0.0	  1 6 7 8 9 10 11 12 13 14 15 16 17,
[1626]	0.0	  1 2 3 4 5 6 7 8 9 10 11 12 13 14 15 16 17 19 20,
[1627]	0.0	  1 2 3 5 10 11 12 13 16 17 18 19 20,
[1628]	0.0	  1 2 3 4 5 10 11 12 13 16 17 18 19 20,
[1629]	0.0	  1 2 3 4 5 6 7 8 9 10 14 15,
[1630]	0.0	  1 11 12 13 14 15 16 17 18 19 21,
[1631]	0.0	  1 2 3 4 5 6 9 10 11 12 13 16 18 19 20 21,
[1632]	0.0	  1 6 10 11 12 13 14 15 16 17 19 20 21,
[1633]	0.0	  1 2 5 6 7 8 9 10 11 12 13 14 15 16 17 19 20 21,
[1634]	0.0	  1 2 3 4 5 8 10 11 12 13 18 20 21,
[1635]	0.0	  1 2 4 6 7 8 9 10 14 15 16 17 18 19 20 21,
[1636]	0.0	  1 4 10 12 14 15 20 21,
[1637]	0.0	  1 10 12 14 15 20 21,
[1638]	0.0	  1 3 4 10 11 12 14 15 20 21,
[1639]	0.0	  1 10 11 13 16 17,
[1640]	0.0	  1 2 3 4 5 6 7 8 9 10 11 12 19 20 21,
[1641]	0.0	  1 10 13 14 15 16 17 18 19 21,
[1642]	0.0	  1 2 3 4 5 6 7 10 11 12 13 19 20 21,
[1643]	0.0	  1 4 6 7 8 9 14 15 16 17 18 20 21,
[1644]	0.0	  1 2 3 4 5 6 7 8 9 12 13 14 15 16 18 19 20 21,
[1645]	0.0	  1 2 5 10 13 20 21,
[1646]	0.0	  1 2 4 10 11 12 13 16 17 18 19 20 21,
[1647]	0.0	  1 3 6 7 8 9 11 12 13 14 15 16 17 18 19 20 21,
[1648]	0.0	  1 3 6 7 8 9 11 13 14 15 16 17 18 19 20 21,
[1649]	0.0	  1 2 3 4 5 6 7 8 15 18 19 20 21,
[1650]	0.0	  1 2 3 4 5 6 10 12 13 20 21,
[1651]	0.0	  1 2 3 4 5 14 15 16 18 19 20 21,
[1652]	0.0	  1 2 3 4 5 9 11 12 13 14 15 16 17 18 19 20 21,
[1653]	0.0	  1 2 5 10 11 12 13 16 18 19 20 21,
[1654]	0.0	  1 10 11 13 20 21,
[1655]	0.0	  1 2 3 5 14 15 18 19 20 21,
[1656]	0.0	  1 2 3 4 5 6 9 10 12 13 18 19 20 21,
[1657]	0.0	  1 17 18 19,
[1658]	0.0	  1 2 3 4 5 6 10 11 12 13 17 18 19 20 21,
[1659]	0.0	  1 8 12 14 15 16 17 18 19 20 21,
[1660]	0.0	  1 2 3 4 5 6 9 10 11 12 13 16 17 19 20 21,
[1661]	0.0	  1 5 10 11 12 13 16 17 19 20 21,
[1662]	0.0	  1 7 9 10 11 12 13 15 16 17 18 19 20 21,
[1663]	0.0	  1 10 12 13 15 16 17 18 19 20 21,
[1664]	0.0	  1 2 3 4 5 7 8 10 11 12 13 16 17 18 19 20,
[1665]	0.0	  1 6 7 9 14 15 16 17 18 19,
[1666]	0.0	  1 4 5 10 11 12 13 16 17 18 19 20 21,
[1667]	0.0	  1 2 3 4 5 6 7 8 9 10 11 12 13 17 21,
[1668]	0.1	  1 2 4 6 9 10 11 12 13 14 15 16 17 18 19 20 21,
[1669]	0.0	  1 12 13 14 15 16 17 18 19 21,
[1670]	0.0	  1 2 3 4 5 6 7 9 12 13 14 15 16 17 18 19 20 21,
[1671]	0.0	  1 15 18 19 20,
[1672]	0.0	  1 2 3 4 5 6 7 8 9 12 13 15 18 19 20 21,
[1673]	0.0	  1 2 3 4 5 6 7 8 9 11 12 13 14 15 18 19 20 21,
[1674]	0.0	  1 2 3 4 5 6 7 8 9 11 12 13 15 18 19 20 21,
[1675]	0.0	  1 5 12 13 14 15 16 17 18 19 20 21,
[1676]	0.0	  1 2 3 6 9 10 11 12 13 14 15 18 19 20 21,
[1677]	0.0	  1 2 3 6 9 10 11 12 13 14 15 19 20 21,
[1678]	0.0	  1 10 11 12 16 18 19 20 21,
[1679]	0.0	  1 10 12 14 15 16 17 18 19,
[1680]	0.0	  1 2 3 4 6 7 8 9 14 15 16 18 19 20 21,
[1681]	0.0	  1 14 15 17,
[1682]	0.0	  1 10 14 15 19 20 21,
[1683]	0.0	  1 6 7 8 14 15 19 20 21,
[1684]	0.1	  1 2 3 4 6 7 8 9 11 12 20 21,
[1685]	0.0	  1 2 3 5 10 20 21,
[1686]	0.0	  1 3 4 14 15 18 19 20 21,
[1687]	0.0	  1 4 14 15 18 19 20 21,
[1688]	0.0	  1 7 8 10 11 12 13 16 17,
[1689]	0.0	  1 2 4 6 7 8 9 11 12 20 21,
[1690]	0.0	  1 2 3 4 6 7 8 9 10 14 15 16 17 18 19 20 21,
[1691]	0.0	  1 6 7 8 9 14 15 16 17 20 21,
[1692]	0.0	  1 8 14 15 16 17 18 19 20,
[1693]	0.0	  1 2 3 4 5 6 9 10 11 12 13 16 17 18 20 21,
[1694]	0.0	  1 2 3 4 5 8 9 10 11 12 13 14 15 16 17 18 19 21,
[1695]	0.0	  1 3 20 21,
[1696]	0.0	  1 2 3 4 5 6 9 12 13 14 15 18 19 20 21,
[1697]	0.0	  1 8 10 11 12 13 16 17,
[1698]	0.0	  1 11 12 13 19 20 21,
[1699]	0.0	  1 6 7 9 14 15 19 20 21,
[1700]	0.0	  1 2 3 4 5 8 9 10 11 12 13 14 15 16 17 18 19,
[1701]	0.0	  1 6 9 20,
[1702]	0.0	  1 6 7 9 15 20 21,
[1703]	0.0	  1 4 5 6 7 8 9 10 11 12 14 15 16 17 18 19 20 21,
[1704]	0.0	  1 2 3 6 7 9 14 15 16 17 18 19 20 21,
[1705]	0.0	  1 2 3 4 5 6 7 9 10 11 12 14 15 20 21,
[1706]	0.0	  1 8 10 11 12 13 16 17 18 19,
[1707]	0.0	  1 7 8 10 11 12 13 16 17 18 19,
[1708]	0.0	  1 8 20,
[1709]	0.0	  1 6 7 8 9 10 11 12 13 14 15 17 20 21,
[1710]	0.0	  1 4 10 11 12 13 17 20 21,
[1711]	0.0	  1 2 3 4 5 8 10 11 12 13 16 17 18 20 21,
[1712]	0.0	  1 14 15 16 17,
[1713]	0.0	  1 6 7 10 11 12 13 16 17 20 21,
[1714]	0.0	  1 6 7 10 11 12 13 17 20 21,
[1715]	0.1	  1 2 3 5 6 7 8 9 10 11 12 13 16 17 18 19 20 21,
[1716]	0.0	  1 2 3 4 5 6 7 8 9 10 11 12,
[1717]	0.0	  1 3 11 12 14 15 16 17 18 19 20 21,
[1718]	0.0	  1 3 18 19 20 21,
[1719]	0.0	  1 2 3 4 5 9 10 11 12 13 20 21,
[1720]	0.0	  1 2 3 4 5 11 12 16 17 18 19 20 21,
[1721]	0.0	  1 2 3 4 5 12 16 17 18 19 20 21,
[1722]	0.0	  1 3 4 5 6 7 8 10 11 12 13 14 15 16 17 18 19 20 21,
[1723]	0.1	  1 2 3 4 5 10 11 12 13 14 15 20 21,
[1724]	0.0	  1 2 6 9 10 11 12 13 14 15 16 17 18 19 20 21,
[1725]	0.0	  1 2 3 4 5 6 7 8 10 11 12 13 21,
[1726]	0.0	  1 3 5 12 13 14 15 16 17 18 19 20 21,
[1727]	0.0	  1 4 6 7 8 9 10 11 12 13 15 20 21,
[1728]	0.0	  1 10 12 13 15 20 21,
[1729]	0.0	  1 4 6 7 8 9 14 15 16 17 18 19 21,
[1730]	0.0	  1 4 6 7 8 9 11 12 13 20 21,
[1731]	0.0	  1 6 7 8 9 11 12 13 20 21,
[1732]	0.0	  1 4 6 7 8 9 10 11 12 13 17 20 21,
[1733]	0.0	  1 6 7 9 14 15 18 19 20 21,
[1734]	0.0	  1 13 18 20 21,
[1735]	0.0	  1 2 3 5 10 11 12 13 16 20 21,
[1736]	0.0	  1 11 12 13 16 19 20 21,
[1737]	0.0	  1 15 16 18 19,
[1738]	0.0	  1 2 4 21,
[1739]	0.0	  1 2 3 4 5 6 7 8 10 11 12 13 17 18 19 20 21,
[1740]	0.0	  1 14 15 16 17 18 21,
[1741]	0.0	  1 6 7 9 14 15 16 17 18 20 21,
[1742]	0.0	  1 7 10 11 12 13 14 15 16 17 18 19,
[1743]	0.0	  1 2 3 4 5 6 15 18 19 20 21,
[1744]	0.0	  1 6 7 8 9 15 18 19 20 21,
[1745]	0.0	  1 6 7 8 9 10 11 12 13 15 16 17 18 19 20 21,
[1746]	0.0	  1 5 6 7 8 9 10 11 12 13 15 16 17 18 19 20 21,
[1747]	0.0	  1 4 6 7 8 9 20 21,
[1748]	0.0	  1 4 6 7 8 9 10 11 12 13 14 15 16 18 19 20 21,
[1749]	0.0	  1 5 10 11 12 13 18 19 20 21,
[1750]	0.0	  1 2 3 4 5 6 7 8 9 10 13 15 16 17 18 19 20 21,
[1751]	0.0	  1 2 3 4 5 6 7 8 9 13 15 16 17 18 19 20 21,
[1752]	0.0	  1 2 4 6 7 8 9 10 11 12 13 14 16 17 20 21,
[1753]	0.0	  1 2 4 6 7 10 11 12 13 20 21,
[1754]	0.0	  1 6 7 8 9 10 11 12 13 15,
[1755]	0.0	  1 6 8 9 11 12 13 14 15 16 17 18 19 20 21,
[1756]	0.0	  1 2 3 4 6 9 10 11 12 13 20 21,
[1757]	0.0	  1 2 3 6 8 9 10 11 12 13 14 15 16 17 18 19 20 21,
[1758]	0.0	  1 2 3 4 6 8 10 11 12 13 14 15 16 17 18 19 20 21,
[1759]	0.0	  1 2 3 4 5 7 9 10 11 12 13 14 15 16 17 18 19,
[1760]	0.0	  1 8 14 15 16 17,
[1761]	0.0	  1 6 7 8 9 10 11 12 14 15 16 17 18 19,
[1762]	0.0	  1 6 7 8 9 10 11 14 15 16 17 18 19,
[1763]	0.0	  1 2 3 4 5 11 12 13 18 19 20 21,
[1764]	0.0	  1 4 10 11 12 13 14 15 20 21,
[1765]	0.0	  1 2 3 4 5 6 10 11 12 13 14 15 19 20 21,
[1766]	0.0	  1 2 3 4 5 9 12 14 15 16 17 18 19 20 21,
[1767]	0.0	  1 3 10 11 12 13 18 19 20 21,
[1768]	0.0	  1 2 4 10 12 13 20 21,
[1769]	0.0	  1 4 10 11 12 13 14 16 17 18 19 20 21,
[1770]	0.0	  1 3 4 6 7 8 9 12 13 14 15 16 17 18 19 20 21,
[1771]	0.2	  1 2 3 4 5 6 7 8 14 15 16 17 18 19 20 21,
[1772]	0.0	  1 2 3 4 5 8 13 14 15 16 17 18 19 20 21,
[1773]	0.0	  1 6 7 8 12 14 15 16 17 18 19 20 21,
[1774]	0.0	  1 6 7 8 10 12 13 14 15 16 17 18 19 20 21,
[1775]	0.0	  1 2 4 5 6 7 8 9 10 11 12 13 16 17 20 21,
[1776]	0.0	  1 3 4 10 12 20 21,
[1777]	0.1	  1 6 7 8 10 11 12 14 15 16 17 18 19 20 21,
[1778]	0.0	  1 6 9 11 12 13 20 21,
[1779]	0.0	  1 5 6 7 8 9 11 13 14 15 16 17 18 19 20 21,
[1780]	0.0	  1 3 4 5 10 11 12 13 14 15 16 17 18 19 21,
[1781]	0.0	  1 10 11 12 13 17 18 19 20 21,
[1782]	0.0	  1 10 13 15 17 20 21,
[1783]	0.0	  1 2 3 4 5 6 7 8 10 11 12 13 15 17 20 21,
[1784]	0.0	  1 6 9 10 11 12 13 14 15 17 18 19 20 21,
[1785]	0.0	  1 4 6 7 8 9 10 11 12 13 14 15 20 21,
[1786]	0.0	  1 10 13 17,
[1787]	0.0	  1 5 6 7 8 9 10 11 12 13 15 17 20 21,
[1788]	0.0	  1 2 4 5 6 7 8 9 10 11 12 13 15 17 20 21,
[1789]	0.0	  1 2 3 4 5 6 7 8 9 13 20 21,
[1790]	0.0	  1 2 3 4 5 6 7 8 9 11 13 20 21,
[1791]	0.0	  1 14 15 16 17 18 20 21,
[1792]	0.0	  1 2 3 4 5 8 10 11 12 13 16 17 18 19,
[1793]	0.0	  1 2 3 4 5 6 9 10 12 13 14 15 18 19 20 21,
[1794]	0.0	  1 5 6 7 8 9 10 11 12 13 14 15 16 17 19 20 21,
[1795]	0.0	  1 2 3 5 10 11 12 13 14 15 16 17 18 19 21,
[1796]	0.0	  1 3 4 5 8 9 10 11 12 13 14 15 16 17 18 19 20 21,
[1797]	0.0	  1 3 4 5 14 15 16 17 18 19 20 21,
[1798]	0.0	  1 2 3 4 5 6 12 13 14 15 16 17 18 19 20 21,
[1799]	0.0	  1 6 9 13 20 21,
[1800]	0.0	  1 6 7 8 9 20 21,
[1801]	0.0	  1 2 3 4 5 6 8 10 11 12 13 16 17 18 19 20 21,
[1802]	0.0	  1 2 3 4 5 6 8 9 10 11 12 13 16 18 19 20 21,
[1803]	0.0	  1 2 3 4 5 7 8 10 11 13 14 15 16 17 18 19 20 21,
[1804]	0.0	  1 2 3 4 5 7 8 10 13 14 15 16 17 18 19 20 21,
[1805]	0.0	  1 2 3 4 5 6 7 8 10 13 14 15 16 17 18 19 20 21,
[1806]	0.0	  1 2 3 4 5 6 7 8 13 14 15 16 17 18 19 20 21,
[1807]	0.0	  1 2 3 4 5 6 7 9 10 14 15 16 17 18 19 20 21,
[1808]	0.0	  1 4 5 8 10 11 12 13 14 15 16 17 18 19 20 21,
[1809]	0.0	  1 6 10 12 13 14 15 16 17 18 19 20 21,
[1810]	0.0	  1 12 14 15 16 20 21,
[1811]	0.0	  1 3 5 7 8 10 11 12 13 14 15 16 17 18 19,
[1812]	0.0	  1 5 7 8 10 11 12 13 14 15 16 17 18 19 21,
[1813]	0.0	  1 2 3 4 5 6 10 12 20 21,
[1814]	0.0	  1 2 3 4 5 6 7 8 9 10 11 12 13 14 15 17 18 19 20,
[1815]	0.0	  1 2 3 4 5 6 8 10 12 20 21,
[1816]	0.0	  1 2 3 4 5 6 9 10 11 12 13 14 15 16 17 18 19 21,
[1817]	0.0	  1 2 3 4 5 6 7 8 9 10 11 12 13 14 15 19 20,
[1818]	0.0	  1 6 8 10 11 12 13 14 15 16 17 18 19 20 21,
[1819]	0.0	  1 6 7 8 9 10 11 12 13 14 15 20 21,
[1820]	0.0	  1 2 3 4 5 9 10 13 14 15 16 17 18 19 20 21,
[1821]	0.0	  1 4 6 9 10 11 12 13 14 15 16 17 18 19 20 21,
[1822]	0.0	  1 13 14 15 17 20 21,
[1823]	0.0	  1 14 15 17 21,
[1824]	0.0	  1 2 3 6 7 8 9 11 13 14 15 16 17 18 19 20 21,
[1825]	0.0	  1 2 3 4 5 6 7 8 12 14 15 16 17 18 19 20 21,
[1826]	0.0	  1 2 3 4 6 7 8 12 14 15 16 17 18 19 20 21,
[1827]	0.0	  1 4 10 11 12 13 14 15 18 19 20 21,
[1828]	0.0	  1 8 9 14 15 16 17 18 19,
[1829]	0.0	  1 7 8 11 14 15 16 17 18 19 20 21,
[1830]	0.0	  1 10 12 19 20 21,
[1831]	0.0	  1 2 3 4 5 6 8 9 10 11 12 13 14 15 19 20 21,
[1832]	0.0	  1 6 7 8 9 14 15 17 20 21,
[1833]	0.0	  1 6 7 8 9 10 11 12 13 15 16 17 20 21,
[1834]	0.0	  1 7 10 11 12 13 15 16 17 18 20 21,
[1835]	0.0	  1 9 10 11 12 13 16 17 18 20 21,
[1836]	0.1	  1 6 7 8 9 10 11 12 13 17 20 21,
[1837]	0.0	  1 19 20,
[1838]	0.0	  1 3 5 10 11 12 13,
[1839]	0.0	  1 2 3 4 5 6 9 12 13 16 17 18 19 20 21,
[1840]	0.0	  1 2 3 4 5 6 9 11 12 13 16 17 18 19 20 21,
[1841]	0.0	  1 2 3 4 5 9 11 12 13 16 17 18 19 20 21,
[1842]	0.0	  1 2 3 4 11 12 13 16 17 18 19 20 21,
[1843]	0.0	  1 3 4 11 12 13 16 17 18 19 20 21,
[1844]	0.0	  1 3 11 12 13 16 17 18 19 20 21,
[1845]	0.0	  1 10 11 12 13 15 16 18 19 21,
[1846]	0.0	  1 2 3 5 10 11 12 13 15 16 18 19 20 21,
[1847]	0.0	  1 2 4 5 6 7 8 9 10 11 12 13 14 15 16 17 20 21,
[1848]	0.0	  1 2 3 4 5 6 7 8 9 10 11 12 18 19 20 21,
[1849]	0.0	  1 5 6 7 8 9 10 11 12 13 14 15 16 17,
[1850]	0.0	  1 13 16 17,
[1851]	0.0	  1 9 13 14 15 16 17 18 19,
[1852]	0.0	  1 2 3 4 5 6 10 11 12 13 18 19 20 21,
[1853]	0.0	  1 2 3 4 5 6 8 9 10 11 12 13 20,
[1854]	0.0	  1 10 13 16 17,
[1855]	0.0	  1 2 5 10 11 12 13 17 18 19 20 21,
[1856]	0.0	  1 2 3 4 5 6 7 8 9 10 11 12 13 17 18 19 20,
[1857]	0.0	  1 2 3 4 5 7 8 9 10 11 12 13 16 17 18 19 20 21,
[1858]	0.0	  1 2 3 4 5 6 7 10 11 12 13 16 17 20 21,
[1859]	0.0	  1 13 16 20 21,
[1860]	0.0	  1 6 7 8 9 14 15 18 19,
[1861]	0.0	  1 11 12 13 15 16 17 18 19 20 21,
[1862]	0.0	  1 2 6 7 8 9 14 15 16 17 18 19 20 21,
[1863]	0.0	  1 2 5 6 7 8 9 10 11 12 13 14 15 16 17 18 19 21,
[1864]	0.0	  1 3 4 6 7 8 10 11 12 13 15 16 17 18 19 20 21,
[1865]	0.0	  1 2 3 4 5 6 7 8 9 10 12 14 15 16 17 18 19 21,
[1866]	0.0	  1 2 5 10 11 12 13 16 17 20 21,
[1867]	0.0	  1 2 3 4 5 6 7 8 9 12 14 15 20 21,
[1868]	0.0	  1 2 4 5 6 7 8 9 10 11 13 14 15 16 17 18 19 20 21,
[1869]	0.0	  1 2 3 4 5 8 10 11 12 13 16 17 21,
[1870]	0.0	  1 6 7 8 10 14 15 20 21,
[1871]	0.0	  1 2 4 5 10 11 12 13 14 16 17 18 19 20 21,
[1872]	0.0	  1 2 3 4 5 6 7 9 10 12 13 14 15 16 17 18 19 20 21,
[1873]	0.0	  1 2 3 4 5 6 7 9 13 14 15 16 17 18 19 20 21,
[1874]	0.0	  1 2 3 4 5 6 9 10 11 12 13 14 16 18 19 20 21,
[1875]	0.0	  1 2 3 4 5 6 7 9 10 11 12 13 14 15 20 21,
[1876]	0.0	  1 11 20 21,
[1877]	0.0	  1 2 3 4 5 6 8 10 11 12 13 14 15 20 21,
[1878]	0.0	  1 2 3 4 5 6 9 12 13 18 19 20 21,
[1879]	0.0	  1 2 3 4 5 12 13 18 19 20 21,
[1880]	0.0	  1 2 3 4 5 6 9 11 12 13 18 19 20 21,
[1881]	0.0	  1 2 3 5 20 21,
[1882]	0.0	  1 4 5 7 8 10 11 12 13 14 15 16 17 18 19,
[1883]	0.0	  1 5 7 8 10 11 12 13 14 15 16 17 18 19,
[1884]	0.0	  1 2 3 6 9 20 21,
[1885]	0.0	  1 2 3 4 5 6 7 8 10 11 12 13 15 16 17 20 21,
[1886]	0.0	  1 2 3 4 10 11 12 13 16 17 18 20 21,
[1887]	0.0	  1 2 3 4 5 9 10 11 12 13 15 16 17 18 19 20 21,
[1888]	0.0	  1 10 11 12 13 16 19 20 21,
[1889]	0.0	  1 10 12 13 15 18 19 20 21,
[1890]	0.0	  1 9 10 11 12 13 14 15 16 17 18 19 20,
[1891]	0.1	  1 2 4 6 7 8 9 10 11 12 20 21,
[1892]	0.0	  1 2 3 4 5 6 7 8 9 14 15,
[1893]	0.0	  1 3 4 10 11 12 20 21,
[1894]	0.0	  1 8 10 11 12 13 14 16 17 18 19 20 21,
[1895]	0.0	  1 6 7 8 9 10 11 13 14 15 16 17 18 19,
[1896]	0.0	  1 6 7 8 9 10 13 14 15 16 17 18 19,
[1897]	0.0	  1 6 7 8 9 13 14 15 16 17 18 19,
[1898]	0.0	  1 2 3 4 6 7 9 14 15 16 17 18 19 20 21,
[1899]	0.0	  1 14 16 17 18 19 21,
[1900]	0.0	  1 7 8 14 16 17 18 19 20 21,
[1901]	0.0	  1 2 3 4 5 6 7 8 9 10 11 12 14 16 17 18 19 20 21,
[1902]	0.0	  1 14 15 16 18 20 21,
[1903]	0.0	  1 2 3 4 5 8 10 11 12 13 15 16 18 19 20 21,
[1904]	0.0	  1 2 3 4 5 6 7 8 9 10 11 12 13 14 15 16 21,
[1905]	0.0	  1 15 18 20 21,
[1906]	0.0	  1 8 9 14 15,
[1907]	0.0	  1 2 5 7 9 10 11 12 13 14 15 16 17 18 19 20 21,
[1908]	0.0	  1 2 3 4 5 6 7 8 9 11 14 15 16 17 18 19 20,
[1909]	0.0	  1 13 16 18 19 20 21,
[1910]	0.0	  1 10 12 13 16 17 20 21,
[1911]	0.0	  1 2 3 5 10 11 12 13 14 20 21,
[1912]	0.0	  1 2 3 4 5 6 7 8 9 10 11 14 15 20 21,
[1913]	0.1	  1 2 3 4 5 10 11 12 13 14 15 16 17 18 19,
[1914]	0.0	  1 2 3 4 5 6 8 9 10 11 12 13 16 17 20 21,
[1915]	0.0	  1 2 4 10 11 12 13 14 16 17 18 19 20 21,
[1916]	0.0	  1 3 10 11 12 13 14 15 18 19 20 21,
[1917]	0.0	  1 2 3 10 11 12 13 14 15 18 19 20 21,
[1918]	0.0	  1 4 14 15 19 20 21,
[1919]	0.0	  1 2 5 10 13 14 15 16 17 18 19 20 21,
[1920]	0.0	  1 2 4 6 7 8 9 14 15 17 18 19 20 21,
[1921]	0.0	  1 10 12 14 15 16 20 21,
[1922]	0.0	  1 3 7 10 11 12 13 14 15 16 17 18 19 20 21,
[1923]	0.0	  1 3 11 12 13 14 15 16 17 18 19 20 21,
[1924]	0.0	  1 2 3 4 5 6 8 9 10 11 12 13,
[1925]	0.0	  1 9 11 13 14 15 16 17 18 19 20 21,
[1926]	0.0	  1 2 3 14 15 16 18 19 20 21,
[1927]	0.0	  1 6 7 8 9 10 11 14 15 16 17 18 19 20 21,
[1928]	0.0	  1 6 7 8 9 10 12 14 15 16 17 18 19 20 21,
[1929]	0.0	  1 2 3 4 10 12 13 20 21,
[1930]	0.0	  1 2 4 5 6 7 8 9 10 11 12 13 14 16 17 18 19 20 21,
[1931]	0.0	  1 5 6 7 8 9 10 11 12 13 14 16 17 18 19 20 21,
[1932]	0.0	  1 2 3 4 5 6 7 8 9 19 20 21,
[1933]	0.0	  1 2 3 4 5 6 7 8 9 17 18 19 20 21,
[1934]	0.0	  1 2 3 4 5 6 7 9 10 11 12 13 20,
[1935]	0.0	  1 9 10 11 12 13,
[1936]	0.0	  1 6 7 8 14 15 16 20 21,
[1937]	0.0	  1 2 3 4 12 14 15 18 19 20 21,
[1938]	0.0	  1 2 3 12 14 15 18 19 20 21,
[1939]	0.0	  1 2 3 4 11 12 14 15 18 19 20 21,
[1940]	0.0	  1 4 5 6 7 8 9 10 11 12 13 16 17,
[1941]	0.0	  1 2 4 5 6 7 8 9 10 11 12 13 16 17 18 19 20 21,
[1942]	0.0	  1 2 4 5 6 7 8 9 10 11 12 13 16 17,
[1943]	0.0	  1 2 5 10 11 12 13 17 20 21,
[1944]	0.0	  1 3 15 18 19 20 21,
[1945]	0.0	  1 2 3 19 20 21,
[1946]	0.0	  1 7 8 9 10 11 12 13 14 15 16 17 18 19 21,
[1947]	0.0	  1 2 3 5 9 14 15 16 17 18 19 20 21,
[1948]	0.0	  1 2 4 6 7 8 10 11 12 13 16 17 20 21,
[1949]	0.0	  1 3 5,
[1950]	0.0	  1 2 3 5 21,
[1951]	0.0	  1 4 11 12 13 16 17 18 19 20 21,
[1952]	0.0	  1 2 4 6 7 8 9 10 11 12 13 20,
[1953]	0.0	  1 4 10 11 12 13 14 15 16 17 18 20 21,
[1954]	0.0	  1 2 3 4 5 6 8 20 21,
[1955]	0.0	  1 14 15 16,
[1956]	0.0	  1 2 3 4 5 10 11 12 14 15 20 21,
[1957]	0.0	  1 2 3 4 5 10 11 12 13 14 15 16 17 20 21,
[1958]	0.0	  1 2 3 4 5 10 11 12 13 14 15 16 17 18 20 21,
[1959]	0.0	  1 2 3 4 5 6 8 9 11 12 14 15 16 17 18 19 20 21,
[1960]	0.0	  1 2 3 4 5 6 7 9 10 11 12 13 17 19 20 21,
[1961]	0.0	  1 2 3 4 5 6 9 10 11 12 13 15 19 20 21,
[1962]	0.0	  1 9 10 11 12 13 14 16 17 18 19 20 21,
[1963]	0.0	  1 2 3 4 5 10 11 12 13 14 15 16 17 21,
[1964]	0.0	  1 2 5 10 12 13 20 21,
[1965]	0.0	  1 2 3 4 5 8 9 10 11 12 13 16 17 18 19,
[1966]	0.0	  1 2 3 5 9 10 11 12 13 16 17 18 19,
[1967]	0.0	  1 5 9 10 11 12 13 16 17 18 19,
[1968]	0.0	  1 4 6 7 8 14 15 20 21,
[1969]	0.0	  1 2 3 4 6 7 8 10 11 12 13 14 15 16 17 20 21,
[1970]	0.0	  1 5 10 11 12 13 17,
[1971]	0.0	  1 6 7 9 15 18 19 20 21,
[1972]	0.0	  1 2 3 5 10 11 12 13 17 20 21,
[1973]	0.0	  1 6 12 13 14 15 16 17 18 19 20 21,
[1974]	0.0	  1 5 6 7 10 11 12 13 14 15 16 17 18 19 20 21,
[1975]	0.0	  1 2 4 6 7 8 9 11 12 13 20 21,
[1976]	0.0	  1 2 3 4 5 6 7 8 10 11 12 13 14 15 16 17 18 19 21,
[1977]	0.0	  1 8 14 15 20 21,
[1978]	0.0	  1 6 8 9 10 13 14 15 16 17 18 19 20 21,
[1979]	0.0	  1 10 12 13 17,
[1980]	0.0	  1 2 3 4 5 7 10 11 12 13 17 20 21,
[1981]	0.0	  1 2 3 4 5 6 7 8 9 10 11 12 13 14 16 17 20,
[1982]	0.0	  1 2 3 4 5 7 8 10 11 12 13 16 17 20,
[1983]	0.0	  1 3 4 6 7 8 14 15 16 17 18 19 20 21,
[1984]	0.0	  1 6 8 13 14 15 16 17 18 19 20 21,
[1985]	0.0	  1 4 6 7 8 11 12 13 14 15 16 17 18 19 20 21,
[1986]	0.0	  1 2 3 9 13 14 15 16 17 18 19 20 21,
[1987]	0.0	  1 3 4 5 6 7 8 9 10 11 12 13 14 15 16 17 18 19 21,
[1988]	0.0	  1 2 5 6 8 9 10 11 12 13 14 15 16 17 18 19 20 21,
[1989]	0.0	  1 2 5 6 9 10 11 12 13 14 16 17 18 19 20 21,
[1990]	0.0	  1 2 3 5 6 9 10 11 12 13 20 21,
[1991]	0.0	  1 8 11 13 14 15 16 17 18 19 20 21,
[1992]	0.0	  1 6 7 8 11 13 14 15 16 17 18 19 20 21,
[1993]	0.0	  1 10 17 20 21,
[1994]	0.0	  1 2 3 4 5 14 16 17 18 19,
[1995]	0.0	  1 6 7 8 10 11 14 15 16 17 18 19 20 21,
[1996]	0.0	  1 10 13 14 15 18 19 20 21,
[1997]	0.0	  1 2 3 4 5 6 8 10 11 12 13 21,
[1998]	0.0	  1 10 11 12 13 18 19 21,
[1999]	0.0	  1 10 11 12 13 14 16 17 20,
[2000]	0.0	  1 2 3,
[2001]	0.0	  1 7 8 14 15 16 17 18 20 21,
[2002]	0.0	  1 2 3 4 6 7 8 9 10 11 12 13 14 15 16 17 19 20 21,
[2003]	0.0	  1 2 4 10 11 12 13 14 15 16 17 18 19 20 21,
[2004]	0.0	  1 2 3 4 5 6 9 10 11 12 13 18 20 21,
[2005]	0.0	  1 2 5 6 7 8 9 10 11 12 13 15 20 21,
[2006]	0.0	  1 2 3 5 6 7 8 9 10 11 12 13 15 20 21,
[2007]	0.0	  1 2 4 7 10 11 12 13 14 15 16 17 18 19 20 21,
[2008]	0.0	  1 13 14 15 20 21,
[2009]	0.0	  1 10 12 13 14 15 20 21,
[2010]	0.0	  1 14 15 16 17 20 21,
[2011]	0.0	  1 11 12 13 16 17 18 19 21,
[2012]	0.0	  1 2 3 4 5 6 7 9 10 11 12 13 14 15 16 17 18 19 21,
[2013]	0.0	  1 2 3 4 5 6 7 8 9 11 12 13 15 16 17 18 19 20 21,
[2014]	0.0	  1 3 4 11 12 13 20 21,
[2015]	0.0	  1 6 9 10 13 14 15 16 17 18 19 20 21,
[2016]	0.0	  1 3 6 7 8 9 12 13 14 15 16 17 18 19 20 21,
[2017]	0.0	  1 2 3 4 5 6 7 8 10 11 12 13 14 15 17 20 21,
[2018]	0.0	  1 2 3 4 5 6 7 8 9 11 12 14 15 16 17 18 19 21,
[2019]	0.0	  1 2 4 5 6 7 8 9 10 11 12 13 20 21,
[2020]	0.0	  1 2 3 4 5 6 7 8 20,
[2021]	0.0	  1 6 7 8 10 11 12 13 14 15 16 17 18 20 21,
[2022]	0.0	  1 2 3 4 6 9 12 13 14 15 16 17 18 19 20 21,
[2023]	0.0	  1 2 3 4 6 9 14 15 18 19 20 21,
[2024]	0.0	  1 2 3 4 5 10 13 20 21,
[2025]	0.0	  1 2 3 4 5 6 7 8 9 10 11 12 13 15 17 18 20 21,
[2026]	0.0	  1 2 3 4 5 10 12 14 15 20 21,
[2027]	0.0	  1 2 4 5 6 7 8 9 10 11 12 13 14 15 16 18 19 20 21,
[2028]	0.0	  1 2 3 4 5 6 11 12 13 14 15 16 17 18 19 20 21,
[2029]	0.0	  1 2 4 6 7 8 9 10 11 12 13 14 15 16 18 19 20 21,
[2030]	0.0	  1 2 4 6 7 8 9 10 11 12 13 16 20 21,
[2031]	0.0	  1 3 4 10 11 12 13 20 21,
[2032]	0.0	  1 13 17,
[2033]	0.0	  1 2 3 4 7 9 10 11 12 13 14 15 16 17 18 19 20 21,
[2034]	0.0	  1 2 3 4 5 6 7 8 9 10 11 12 20,
[2035]	0.0	  1 2 4 6 7 8 9 10 11 12 13 16 17 18 20 21,
[2036]	0.0	  1 5 6 7 8 9 10 12 14 15 16 17 18 19 20 21,
[2037]	0.0	  1 2 3 4 10 11 12 13 20,
[2038]	0.1	  1 2 3 4 5 6 7 8 9 10 11 12 13 15 16 20 21,
[2039]	0.0	  1 6 9 10 14 15 16 17 18 19 20 21,
[2040]	0.0	  1 2 5 8 10 11 12 13 14 15 16 17 18 19 20 21,
[2041]	0.0	  1 2 3 4 5 6 10 11 12 13 14 16 17 18 19 20 21,
[2042]	0.0	  1 2 3 4 5 10 12 18 19 20 21,
[2043]	0.0	  1 2 3 4 5 10 11 12 16 18 19 20 21,
[2044]	0.0	  1 2 3 4 5 9 10 11 12 13 19 20 21,
[2045]	0.0	  1 10 11 12 13 14 15 16 17 18 21,
[2046]	0.0	  1 2 3 4 6 7 8 9 12 20 21,
[2047]	0.0	  1 2 3 4 5 6 7 8 9 11 13 14 15 16 17 18 19,
[2048]	0.0	  1 2 3 4 5 6 7 8 9 11 12 13 14 16 17 18 19 20 21,
[2049]	0.0	  1 11 16 17 20 21,
[2050]	0.0	  1 11 16 17 18 20 21,
[2051]	0.0	  1 2 3 4 5 7 8 10 11 12 13 20,
[2052]	0.0	  1 2 3 4 5 6 7 8 9 10 11 12 13 15 17 20,
[2053]	0.0	  1 2 3 4 5 6 7 8 9 10 11 12 13 15 17,
[2054]	0.0	  1 2 3 4 5 6 7 8 9 10 11 14 15,
[2055]	0.0	  1 2 3 4 5 6 7 8 9 10 11 12 14 15,
[2056]	0.0	  1 2 3 4 5 6 8 9 10 11 12 13 14 15 16 17 18 19,
[2057]	0.0	  1 6 7 8 9 14 15 16 18 19 20 21,
[2058]	0.0	  1 10 13 14 15,
[2059]	0.0	  1 11 12 13 17 20 21,
[2060]	0.0	  1 2 3 4 5 6 9 14 15 17 18 19 20 21,
[2061]	0.0	  1 2 3 4 5 6 7 9 14 15 17 18 19 20 21,
[2062]	0.0	  1 12 13 16 17 18 19,
[2063]	0.0	  1 3 4 5 8 10 11 12 13 14 15 16 17 18 19 20 21,
[2064]	0.0	  1 2 3 4 5 6 7 8 9 10 13 14 15 20 21,
[2065]	0.0	  1 4 14 20 21,
[2066]	0.0	  1 2 3 4 5 6 7 8 9 12 13 14 15 17 18 19 20 21,
[2067]	0.0	  1 2 3 4 10 11 12 13 14 15 20 21,
[2068]	0.0	  1 2 3 4 5 8 10 13 14 15 16 17 18 19 20 21,
[2069]	0.0	  1 7 11 12 14 15 16 17 18 19 20 21,
[2070]	0.0	  1 2 3 10 11 12 13 14 15 19 20 21,
[2071]	0.0	  1 12 14 15 21,
[2072]	0.0	  1 2 3 4 5 6 7 8 9 11 15 16 17 18 19 20 21,
[2073]	0.0	  1 2 3 4 5 6 7 8 9 11 12 17 20 21,
[2074]	0.0	  1 5 10 11 12 13 16 17 20,
[2075]	0.0	  1 10 12 13 14 15 18 19 21,
[2076]	0.0	  1 5 9 13 14 15 16 17 18 19 20 21,
[2077]	0.0	  1 2 3 4 5 6 7 9 11 13 14 15 16 17 18 19 20 21,
[2078]	0.0	  1 10 11 12 19 20 21,
[2079]	0.0	  1 14 16 18 19 20 21,
[2080]	0.0	  1 6 9 10 11 12 13 14 15 16 17 18 19 21,
[2081]	0.0	  1 2 3 4 5 6 7 8 9 11 12 13 15 20 21,
[2082]	0.0	  1 2 5 10 11 12 13 14 15 19 20 21,
[2083]	0.0	  1 2 3 4 5 6 7 8 9 10 11 12 14 15 17 19 20 21,
[2084]	0.0	  1 4 6 7 8 9 10 12 14 15 16 17 18 19 20 21,
[2085]	0.0	  1 2 10 11 12 13 14 15 16 18 19 20 21,
[2086]	0.0	  1 2 3 4 5 6 7 8 9 10 11 12 13 15 16 19 20 21,
[2087]	0.0	  1 2 3 4 5 6 7 8 9 10 14 15 17 18 20 21,
[2088]	0.0	  1 3 5 6 7 8 9 10 11 12 13 15 16 17 18 19 20 21,
[2089]	0.0	  1 5 6 10 11 12 13 14 15 16 17 18 19 20 21,
[2090]	0.0	  1 2 5 6 10 11 12 13 14 15 16 17 18 19 20 21,
[2091]	0.0	  1 6 7 8 9 10 13 20 21,
[2092]	0.0	  1 2 4 5 6 7 8 9 10 11 12 13 17 20 21,
[2093]	0.0	  1 4 5 6 7 8 9 10 11 12 13 16 17 20 21,
[2094]	0.0	  1 10 11 12 13 15,
[2095]	0.0	  1 2 3 4 5 7 8 10 14 15 16 17 18 19 20 21,
[2096]	0.0	  1 2 3 4 5 10 14 15 16 17 18 19 20 21,
[2097]	0.0	  1 2 3 4 6 7 8 9 15 20 21,
[2098]	0.0	  1 4 6 7 8 9 14 15 17 20 21,
[2099]	0.0	  1 13 17 20,
[2100]	0.0	  1 2 3 4 5 9 10 11 12 13 16 17 18 19 20,
[2101]	0.0	  1 5 6 7 8 9,
[2102]	0.0	  1 10 12 14 15 19 20 21,
[2103]	0.0	  1 2 3 5 6 7 8 9 10 11 12 13 14 15 20 21,
[2104]	0.0	  1 16 20,
[2105]	0.0	  1 2 3 4 5 9 10 11 12 13 14 15 16 17 18 19 20,
[2106]	0.0	  1 4 7 9 10 11 12 13 14 15 16 17 18 19 20 21,
[2107]	0.0	  1 2 3 5 10 11 12 13 14 15 16 17 18 19 20,
[2108]	0.0	  1 2 3 4 5 6 14 15 17 18 19 20 21,
[2109]	0.0	  1 2 3 4 5 10 11 12 13 16 17 19 20 21,
[2110]	0.0	  1 5 6 7 8 9 10 13 14 15 18 19 20 21,
[2111]	0.0	  1 2 3 5 6 7 8 9 10 12 13 14 15 18 19 20 21,
[2112]	0.0	  1 2 3 4 6 7 8 9 10 11 12 13 14 15 16 20 21,
[2113]	0.0	  1 2 3 4 11 20 21,
[2114]	0.0	  1 4 6 7 8 9 10 12 13 14 15 16 17 18 19 20 21,
[2115]	0.0	  1 2 3 4 5 6 7 8 9 10 14 15 16 17,
[2116]	0.0	  1 2 3 4 6 7 8 14 15 16 18 19 20 21,
[2117]	0.0	  1 4 6 7 8 14 15 16 18 19 20 21,
[2118]	0.0	  1 2 3 5 9 10 11 12 13 14 16 17 18 19 20 21,
[2119]	0.0	  1 4 5 10 11 12 13,
[2120]	0.0	  1 2 3 4 5 6 7 8 9 10 11 12 13 14 15 16 18 19,
[2121]	0.0	  1 2 3 4 5 10 11 12 19 20 21,
[2122]	0.0	  1 6 19 20 21,
[2123]	0.0	  1 6 15 18 19 20 21,
[2124]	0.0	  1 4 6 7 8 9 16 17 18 19 20 21,
[2125]	0.0	  1 2 3 4 6 7 8 9 11 12 16 17 18 19 20 21,
[2126]	0.0	  1 2 3 4 6 9 10 11 12 13 19 20 21,
[2127]	0.0	  1 6 7 8 9 10 13 14 15 16 17 18 19 20,
[2128]	0.0	  1 6 7 8 10 11 12 13 14 15 16 17 18 19 21,
[2129]	0.0	  1 4 6 7 8 9 10 11 13 14 15 16 17 18 19 20 21,
[2130]	0.0	  1 2 3 4 5 8 14 15 16 17 18 19,
[2131]	0.0	  1 10 14 15,
[2132]	0.0	  1 2 3 4 5 6 9 10 12 13 16 17 18 19 20 21,
[2133]	0.0	  1 2 3 4 5 6 7 8 9 10 15 17 20 21,
[2134]	0.0	  1 7 9 10 11 12 13 14 15 16 17 18 19 20,
[2135]	0.0	  1 7 10 11 12 13 14 15 16 17 18 19 20,
[2136]	0.0	  1 2 3 4 5 6 8 9 11 12 13 14 15 16 17 18 19 20 21,
[2137]	0.0	  1 2 5 10 11 12 13 14 15 20 21,
[2138]	0.0	  1 2 3 5 10 11 12 13 14 15 20 21,
[2139]	0.0	  1 14 15 17 18,
[2140]	0.0	  1 10 11 12 13 16 20,
[2141]	0.0	  1 2 3 11 12 20 21,
[2142]	0.0	  1 2 3 4 5 6 7 8 9 11 12 18 19 20 21,
[2143]	0.0	  1 10 13 20,
[2144]	0.0	  1 3 10 11 12 13 14 16 17 18 19 20 21,
[2145]	0.0	  1 10 11 12 13 14 15 16 17 19,
[2146]	0.0	  1 6 7 9 10 11 12 20 21,
[2147]	0.0	  1 6 8 14 15 20 21,
[2148]	0.0	  1 2 3 4 5 9 10 11 12 13 16 17 18 19 21,
[2149]	0.0	  1 5 10 20 21,
[2150]	0.0	  1 6 7 10 11 12 13 20 21,
[2151]	0.0	  1 5 6 7 8 9 10 11 12 13 16 17 18 20 21,
[2152]	0.0	  1 10 11 12 13 14 15 18 19 21,
[2153]	0.0	  1 2 3 5 6 9 10 11 12 13 14 15 18 19 20 21,
[2154]	0.0	  1 2 3 5 6 9 10 11 12 13 14 15 19 20 21,
[2155]	0.0	  1 2 3 20,
[2156]	0.0	  1 2 3 4 20,
[2157]	0.0	  1 10 11 13 16 17 20 21,
[2158]	0.0	  1 2 3 4 5 6 7 8 9 11 12 14 15 19 20 21,
[2159]	0.0	  1 10 11 12 17 20 21,
[2160]	0.0	  1 10 11 12 13 15 21,
[2161]	0.0	  1 2 3 5 13 20 21,
[2162]	0.0	  1 2 5 13 20 21,
[2163]	0.0	  1 6 9 13 14 15 17 18 19 20 21,
[2164]	0.0	  1 6 10 11 12 13 17 20 21,
[2165]	0.0	  1 2 3 4 5 9 12 13 14 15 16 17 18 19 20 21,
[2166]	0.0	  1 6 7 8 12 14 15 20 21,
[2167]	0.0	  1 2 5 13 14 15 16 17 18 19 20 21,
[2168]	0.0	  1 2 3 4 5 15 20 21,
[2169]	0.0	  1 5 10 12 14 15 16 17 18 19 20 21,
[2170]	0.0	  1 2 4 5 6 7 8 9 10 11 12 13 14 15 16 17 19 20 21,
[2171]	0.0	  1 2 3 4 5 6 7 8 9 10 11 12 13 15 18 20 21,
[2172]	0.0	  1 6 8 20 21,
[2173]	0.0	  1 2 3 4 5 6 7 8 10 14 15 18 19 20 21,
[2174]	0.0	  1 4 5 6 7 8 9 10 11 12 13 16 17 18 19 20 21,
[2175]	0.0	  1 4 5 6 7 8 9 10 11 12 13 16 17 18 20 21,
[2176]	0.0	  1 4 12 13 20 21,
[2177]	0.0	  1 5 6 7 8 9 10 11 12 13 14 15 16 17 18 20 21,
[2178]	0.0	  1 5 6 7 8 9 10 11 12 13 15 16 17 20 21,
[2179]	0.0	  1 7 8 10 11 14 15 16 17 18 19 20 21,
[2180]	0.0	  1 2 3 4 5 6 7 9 10 11 12 13 21,
[2181]	0.0	  1 3 4 12 14 15 16 17 18 19 20 21,
[2182]	0.0	  1 6 7 9 11 12 14 15 16 17 18 19 20 21,
[2183]	0.0	  1 2 3 5 10 11 12 13 17 18 19 20 21,
[2184]	0.0	  1 2 3 4 5 6 18 19 20 21,
[2185]	0.0	  1 6 7 9 12 14 15 16 17 18 19 20 21,
[2186]	0.0	  1 7 9 16 17 18 19 20 21,
[2187]	0.0	  1 7 8 9 14 15 16 17 18 19 20 21,
[2188]	0.0	  1 6 12 13 20 21,
[2189]	0.0	  1 2 3 4 5 6 9 11 12 16 17 18 19 20 21,
[2190]	0.0	  1 6 7 9 20 21,
[2191]	0.0	  1 2 3 4 5 6 9 11 12 14 15 16 17 18 19 20 21,
[2192]	0.0	  1 12 13 14 20 21,
[2193]	0.0	  1 2 5 10 11 12 13 14 20 21,
[2194]	0.0	  1 15 17 20 21,
[2195]	0.0	  1 2 3 4 5 6 7 8 11 12 13 20 21,
[2196]	0.0	  1 4 6 7 8 9 15 20 21,
[2197]	0.0	  1 2 3 5 6 7 8 9 10 11 12 13 16 17 20 21,
[2198]	0.0	  1 10 12 17 20 21,
[2199]	0.0	  1 2 3 4 6 7 8 9 10 11 12 13 14 15 17 18 19 20 21,
[2200]	0.0	  1 2 3 4 6 9 14 15 16 17 18 19 20 21,
[2201]	0.0	  1 5 10 11 12 13 14 15 17 18 19 20 21,
[2202]	0.0	  1 2 3 4 5 10 11 12 13 16 19 20 21,
[2203]	0.0	  1 2 3 4 5 6 7 9 10 11 12 13 15 18 19 20 21,
[2204]	0.0	  1 2 3 4 5 6 7 8 9 14 15 20,
[2205]	0.0	  1 2 3 4 5 6 7 8 9 14 15 16 17 18 20 21,
[2206]	0.0	  1 2 3 4 5 6 7 8 9 14 15 16 17 20 21,
[2207]	0.0	  1 10 11 12 13 14 15 16 19 20 21,
[2208]	0.0	  1 2 3 4 5 6 8 9 10 12 13 14 15 16 17 18 19 20 21,
[2209]	0.0	  1 2 3 5 6 7 8 9 10 11 12 13 14 15 17 20 21,
[2210]	0.0	  1 8 9 10 11 12 13 14 15 16 17 18 19 21,
[2211]	0.0	  1 2 10 12 13 20 21,
[2212]	0.0	  1 2 3 4 5 7 8 14 15 16 17 18 19 20 21,
[2213]	0.0	  1 6 9 10 11 12 13 16 17 18 19 20 21,
[2214]	0.0	  1 6 7 9 10 11 12 13 17 20 21,
[2215]	0.0	  1 5 7 8 10 11 12 14 15 16 17 18 19 20 21,
[2216]	0.0	  1 5 7 8 14 15 16 17 18 19,
[2217]	0.0	  1 2 5 7 8 10 11 12 13 14 15 16 17 18 19 20 21,
[2218]	0.0	  1 2 5 7 8 10 11 12 14 15 16 17 18 19 20 21,
[2219]	0.0	  1 2 3 4 5 6 7 8 11 12 18 19 20 21,
[2220]	0.0	  1 8 14 15 18 19,
[2221]	0.0	  1 2 3 4 5 6 7 9 10 20 21,
[2222]	0.0	  1 6 8 9 14 15 16 18 19 20 21,
[2223]	0.0	  1 2 5 7 8 9 10 11 12 13 14 15 16 17 18 19 20 21,
[2224]	0.0	  1 3 4 5 6 7 8 9 13 14 15 16 17 18 19 20 21,
[2225]	0.0	  1 2 3 4 5 7 9 10 11 12 13 16 17 18 19 20 21,
[2226]	0.0	  1 2 3 4 5 6 7 8 10 11 12 13 14 15 16 17 18 19 20,
[2227]	0.0	  1 2 4 20,
[2228]	0.0	  1 2 4 10 11 12 13 17 20 21,
[2229]	0.0	  1 3 6 7 8 9 14 15 16 17 18 19 20,
[2230]	0.0	  1 4 5 6 7 8 9 10 11 12 13 14 15 16 17 20 21,
[2231]	0.0	  1 4 20,
[2232]	0.0	  1 13 14 15 16 17 18 20 21,
[2233]	0.0	  1 2 4 5 6 7 8 9 10 11 12 13 14 15 16 17 18 20 21,
[2234]	0.0	  1 2 5 10 11 12 13 19 20 21,
[2235]	0.0	  1 2 3 4 5 6 7 8 9 10 13 15 17 20 21,
[2236]	0.0	  1 2 3 4 5 6 7 8 9 14 15 18 19 20,
[2237]	0.0	  1 2 3 4 5 6 9 10 13 14 15 16 17 18 19 20 21,
[2238]	0.0	  1 2 3 4 6 7 8 9 10 11 12 13 14 15 16 19 20 21,
[2239]	0.0	  1 2 3 4 6 7 9 10 11 12 13 20 21,
[2240]	0.0	  1 2 3 4 5 11 12 14 16 17 18 19 20 21,
[2241]	0.0	  1 4 5 6 7 8 9 10 11 12 13 14 15 16 17,
[2242]	0.0	  1 2 3 4 5 6 7 8 9 10 11 12 13 17 18 19,
[2243]	0.0	  1 6 8 9 14 15 16 17 18 19,
[2244]	0.0	  1 2 3 6 7 8 9 10 11 12 13 14 15 18 19 20 21,
[2245]	0.0	  1 2 3 4 5 6 10 11 12 13 14 15 20 21,
[2246]	0.0	  1 2 3 4 5 10 11 12 16 20 21,
[2247]	0.0	  1 10 13 17 18 19 20 21,
[2248]	0.0	  1 3 5 11 12 13 20 21,
[2249]	0.0	  1 3 5 6 7 8 9 11 12 13 14 15 16 17 18 19 20 21,
[2250]	0.0	  1 4 6 7 8 15 16 17 18 19 20 21,
[2251]	0.0	  1 2 3 4 6 7 8 15 18 19 20 21,
[2252]	0.0	  1 2 3 4 5 7 8 10 11 12 13 16 18 20 21,
[2253]	0.0	  1 10 11 12 13 14 16 18 19 20 21,
[2254]	0.0	  1 2 5 6 7 8 9 10 11 12 13 16 17 18 19 20 21,
[2255]	0.0	  1 6 9 11 12 14 15 16 17 18 19 20 21,
[2256]	0.0	  1 2 3 4 5 6 7 8 9 10 11 13 14 15 16 17 18 19 21,
[2257]	0.0	  1 2 3 4 5 11 12 18 19 20 21,
[2258]	0.0	  1 2 3 5 10 11 12 13 20,
[2259]	0.0	  1 3 14 15 16 17 18 19 20 21,
[2260]	0.0	  1 2 3 12 13 14 15 16 17 18 19 20 21,
[2261]	0.0	  1 3 12 13 14 15 16 17 18 19 20 21,
[2262]	0.0	  1 2 3 4 5 9 10 14 15 16 17 18 19 20 21,
[2263]	0.0	  1 2 3 4 5 6 9 10 11 12 13,
[2264]	0.0	  1 2 3 4 5 6 7 9 10 12 14 15 16 17 18 19 20 21,
[2265]	0.0	  1 4 6 9 14 15 16 17 18 19 20 21,
[2266]	0.0	  1 2 3 4 5 7 8 10 11 12 13 21,
[2267]	0.0	  1 2 3 5 6 7 8 9 10 11 12 13 14 15 16 17 20 21,
[2268]	0.0	  1 7 8 10 11 12 13 14 15 16 17 18 20 21,
[2269]	0.0	  1 6 9 11 13 14 15 16 17 18 19 20 21,
[2270]	0.0	  1 14 15 16 20,
[2271]	0.0	  1 14 15 17 18 19 21,
[2272]	0.0	  1 6 9 14 15 16 18 19 20 21,
[2273]	0.0	  1 2 3 4 6 7 8 9 12 14 15 16 18 19 20 21,
[2274]	0.0	  1 2 3 4 6 7 8 9 11 12 14 15 16 18 19 20 21,
[2275]	0.0	  1 2 4 6 7 8 9 10 11 13 14 15 16 17 18 19 20 21,
[2276]	0.0	  1 10 11 12 13 18,
[2277]	0.0	  1 2 4 6 7 8 10 11 12 13 14 15 20 21,
[2278]	0.0	  1 2 3 4 5 6 10 11 12 13 16 20 21,
[2279]	0.0	  1 2 3 4 5 6 10 11 12 13 21,
[2280]	0.0	  1 2 3 4 5 6 7 8 10 11 12 13 16 18 20 21,
[2281]	0.0	  1 2 3 4 5 6 7 8 9 15,
[2282]	0.0	  1 2 5 10 11 12 13 20,
[2283]	0.0	  1 15 17 18 19 20 21,
[2284]	0.0	  1 2 3 4 5 6 7 8 10 11 12 13 15 16 18 19 20 21,
[2285]	0.0	  1 2 3 4 5 6 7 8 10 11 12 13 16 19 20 21,
[2286]	0.0	  1 6 7 8 14 15 16 17 18 19 20,
[2287]	0.0	  1 11 13 14 15 16 17 18 19,
[2288]	0.0	  1 7 8 12 13 14 15 16 17 18 19 20 21,
[2289]	0.0	  1 6 7 8 12 13 14 15 16 17 18 19 20 21,
[2290]	0.0	  1 3 11 12 13 20 21,
[2291]	0.0	  1 2 3 4 6 7 8 9 10 11 12 13 14 16 17 20 21,
[2292]	0.0	  1 10 11 13 14 15 16 17 18 19 20,
[2293]	0.0	  1 2 3 5 7 9 10 11 12 13 14 15 16 17 18 19 20 21,
[2294]	0.0	  1 6 9 17 20 21,
[2295]	0.0	  1 3 4 11 12 16 17 18 19 20 21,
[2296]	0.0	  1 2 3 5 10 11 12 13 14 15 17 18 19 20 21,
[2297]	0.0	  1 2 4 6 7 8 9 10 11 12 13 14 15 17 20 21,
[2298]	0.0	  1 6 7 8 9 10 11 12 13 14 15 17,
[2299]	0.0	  1 2 3 4 6 10 11 12 13 20 21,
[2300]	0.0	  1 2 3 4 6 10 11 12 13 14 16 17 18 19 20 21,
[2301]	0.0	  1 5 7 8 9 10 11 12 13 14 15 16 17 18 19 20,
[2302]	0.0	  1 5 7 8 9 10 11 12 13 14 15 16 17 18 19,
[2303]	0.0	  1 3 5 7 8 9 10 11 12 13 14 15 16 17 18 19,
[2304]	0.0	  1 2 3 4 5 6 7 8 9 11 13 14 15 16 17 18 19 20,
[2305]	0.0	  1 4 6 7 8 9 11 12 20 21,
[2306]	0.0	  1 14 21,
[2307]	0.0	  1 14 15 20,
[2308]	0.0	  1 14 15 16 17 18 20,
[2309]	0.0	  1 2 3 4 5 6 8 9 10 11 12 13 18 19 20 21,
[2310]	0.0	  1 3 5 10 11 12 13 21,
[2311]	0.0	  1 7 8 9 10 14 15 16 17 18 19 20 21,
[2312]	0.0	  1 2 3 4 5 6 8 10 11 12 13 15 20 21,
[2313]	0.0	  1 2 10 11 12 13 17 20 21,
[2314]	0.0	  1 12 13 17 20 21,
[2315]	0.0	  1 3 10 11 12 13 14 15 16 17 18 19 21,
[2316]	0.0	  1 2 3 4 10 11 12 13 14 15 19 20 21,
[2317]	0.0	  1 2 3 4 10 11 12 13 15 20 21,
[2318]	0.0	  1 4 6 7 8 9 10 11 12 13 14 15 16 17 19 20 21,
[2319]	0.0	  1 3 4 6 7 8 9 14 15 16 17 18 19 20,
[2320]	0.0	  1 6 9 14 15 16 17 18 19,
[2321]	0.0	  1 2 4 10 11 12 13 19 20 21,
[2322]	0.0	  1 7 10 11 12 13 17 20 21,
[2323]	0.0	  1 11 12 14 20 21,
[2324]	0.0	  1 6 11 12 20 21,
[2325]	0.0	  1 2 3 4 5 7 10 11 12 13 20 21,
[2326]	0.0	  1 4 5 6 7 8 9 10 11 12 13 14 15 16 17 19 20 21,
[2327]	0.0	  1 4 5 6 7 8 9 10 11 12 13 15 16 17 20 21,
[2328]	0.0	  1 10 14 15 17 18 19 20 21,
[2329]	0.0	  1 13 16 17 18,
[2330]	0.0	  1 13 16 17 18 19,
[2331]	0.0	  1 5 13 14 15 16 17 18 19,
[2332]	0.0	  1 7 10 12 14 15 16 17 18 19 20 21,
[2333]	0.0	  1 10 12 14 15 17 18 19 20 21,
[2334]	0.0	  1 5 6 10 11 12 13 17 20 21,
[2335]	0.0	  1 5 6 10 11 12 13 20 21,
[2336]	0.0	  1 2 3 10 11 12 13 16 17 18 19 20 21,
[2337]	0.0	  1 2 3 4 5 19 20 21,
[2338]	0.0	  1 2 3 13 14 15 16 18 19 20 21,
[2339]	0.0	  1 2 10 13 14 15 16 18 19 20 21,
[2340]	0.0	  1 2 3 4 5 8 10 12 13 14 15 16 18 19 20 21,
[2341]	0.0	  1 9 14 15 16 17 18 19 21,
[2342]	0.0	  1 4 5 7 9 10 11 12 13 14 15 16 17 18 19 20 21,
[2343]	0.0	  1 4 6 7 8 9 11 12 14 15 20 21,
[2344]	0.0	  1 8 10 11 12 13 14 15 16 17 18 20 21,
[2345]	0.0	  1 8 10 11 12 13 14 15 16 17 18 19 20,
[2346]	0.0	  1 3 12 14 15 20 21,
[2347]	0.0	  1 2 3 4 5 6 7 8 10 11 12 14 15 20 21,
[2348]	0.0	  1 5 20,
[2349]	0.0	  1 5 10 11 13 14 15 16 17 18 19 20 21,
[2350]	0.0	  1 2 3 4 5 7 10 11 12 14 15 16 17 18 19 20 21,
[2351]	0.0	  1 2 4 5 10 11 12 13 14 15 16 17 18 19 20 21,
[2352]	0.0	  1 3 4 6 7 8 9 10 11 12 13 14 15 20 21,
[2353]	0.0	  1 2 3 15 18 19 20 21,
[2354]	0.0	  1 7 8 14 15 16 18 19 20 21,
[2355]	0.0	  1 9 14 15 18 19 20 21,
[2356]	0.0	  1 11 12 13 16 17 18 19,
[2357]	0.0	  1 6 7 8 9 10 13 14 15 18 19 20 21,
[2358]	0.0	  1 6 7 8 10 12 13 14 15 18 19 20 21,
[2359]	0.0	  1 2 3 4 5 10 11 12 13 15 18 19 20 21,
[2360]	0.0	  1 5 6 7 8 9 10 11 12 13 17,
[2361]	0.0	  1 2 3 4 5 6 7 8 14 15 16 18 19 20 21,
[2362]	0.0	  1 9 10 11 12 13 16 17,
[2363]	0.0	  1 3 4 6 7 8 9 12 14 15 20 21,
[2364]	0.0	  1 2 10 11 12 13 16 20 21,
[2365]	0.0	  1 3 4 6 7 8 9 10 11 12 14 15 16 17 18 19 20 21,
[2366]	0.0	  1 3 4 15 20 21,
[2367]	0.0	  1 2 3 4 15 20 21,
[2368]	0.0	  1 11 12 14 16 18 19 20 21,
[2369]	0.0	  1 6 7 8 12 20 21,
[2370]	0.0	  1 10 11 12 13 17 18 19,
[2371]	0.0	  1 2 3 6 9 14 15 18 19 20 21,
[2372]	0.0	  1 4 5 7 8 10 11 12 13 14 16 17 18 19 20 21,
[2373]	0.0	  1 10 11 12 13 14 16 20 21,
[2374]	0.0	  1 11 12 13 16 17 19 20 21,
[2375]	0.0	  1 2 5 10 11 12 13 16 17 19 20 21,
[2376]	0.0	  1 2 3 4 5 6 7 8 9 11 12 13 14 15 16 17 18 19,
[2377]	0.0	  1 2 3 4 5 6 7 8 9 10 13 14 15 17 18 20 21,
[2378]	0.0	  1 2 3 4 6 9 11 12 13 14 15 16 17 18 19 20 21,
[2379]	0.0	  1 2 3 4 5 6 7 8 9 10 11 12 14 15 17 18 20 21,
[2380]	0.0	  1 3 10 11 12 13 16 17 20 21,
[2381]	0.0	  1 4 10 11 12 13 14 15 16 20 21,
[2382]	0.0	  1 2 3 4 5 6 7 9 15 20 21,
[2383]	0.0	  1 2 3 4 5 6 9 10 11 12 13 14 15 16 17 20 21,
[2384]	0.0	  1 2 4 10 11 12 13 15 20 21,
[2385]	0.0	  1 10 11 12 13 14 20 21,
[2386]	0.0	  1 2 3 4 5 6 7 8 10 11 12 13 16 17,
[2387]	0.0	  1 2 3 13 14 15 16 17 18 19 20 21,
[2388]	0.0	  1 4 6 7 8 9 10 11 12 13 16 17 18 20 21,
[2389]	0.0	  1 10 11 14 15 16 17 18 19,
[2390]	0.0	  1 2 3 4 6 7 8 9 10 12 14 15 18 19 20 21,
[2391]	0.0	  1 2 3 4 5 6 7 8 9 12 14 15 19 20 21,
[2392]	0.0	  1 2 5 10 11 12 13 14 15 18 19 20 21,
[2393]	0.0	  1 5 6 7 8 9 10 11 12 13 14 15 16 17 21,
[2394]	0.0	  1 4 5 6 7 8 9 10 11 12 13 14 15 16 17 21,
[2395]	0.0	  1 2 4 5 6 7 8 9 10 11 12 13 14 15 16 17,
[2396]	0.0	  1 2 3 4 5 6 7 8 9 10 11 12 13 16 17 18 19 21,
[2397]	0.0	  1 3 4 6 7 8 9 15 16 17 18 19 20 21,
[2398]	0.0	  1 2 6 9 13 14 15 16 17 18 19 20 21,
[2399]	0.0	  1 2 3 6 9 13 14 15 16 17 18 19 20 21,
[2400]	0.0	  1 2 3 11 12 13 20 21,
[2401]	0.0	  1 2 4 5 10 11 12 13,
[2402]	0.0	  1 3 4 7 8 9 10 11 12 13 14 15 16 17 18 19 20 21,
[2403]	0.0	  1 2 3 4 6 7 8 20 21,
[2404]	0.0	  1 2 3 4 5 6 7 8 9 10 11 12 13 14 15 18 19,
[2405]	0.0	  1 2 3 4 5 6 7 8 9 10 11 12 13 15 16 17 18 20,
[2406]	0.0	  1 2 5 6 7 8 9 14 15 16 17 18 19,
[2407]	0.0	  1 2 3 5 6 7 8 9 14 15 16 17 18 19,
[2408]	0.0	  1 2 3 4 5 6 7 8 9 10 12 18 19 20 21,
[2409]	0.0	  1 2 4 5 10 11 12 13 16 17 20 21,
[2410]	0.0	  1 2 3 4 5 6 8 9 14 15 20 21,
[2411]	0.0	  1 2 3 4 5 6 7 11 12 20 21,
[2412]	0.0	  1 2 3 6 7 8 9 11 12 13 14 15 16 17 18 19 20 21,
[2413]	0.0	  1 6 8 9,
[2414]	0.0	  1 6 9,
[2415]	0.0	  1 6 9 11 12 20 21,
[2416]	0.0	  1 4 7 8 10 11 12 13 14 15 16 17 18 19 21,
[2417]	0.0	  1 2 3 4 5 6 7 8 9 10 11 13 15 16 17 18 19 20 21,
[2418]	0.0	  1 6 7 8 10 11 12 13 14 15 17 20 21,
[2419]	0.0	  1 3 4 5 11 12 13 14 15 16 17 18 19 20 21,
[2420]	0.0	  1 2 3 5 10 12 18 19 20 21,
[2421]	0.0	  1 10 11 12 13 14 15 16 17 19 21,
[2422]	0.0	  1 7 9 10 11 12 13 14 15 16 17 18 19 21,
[2423]	0.0	  1 7 9 10 11 12 13 14 15 16 17 18 19,
[2424]	0.0	  1 2 3 4 5 6 7 9 12 20 21,
[2425]	0.0	  1 2 4 5 6 7 8 9 10 11 12 14 15 16 17 18 19 20 21,
[2426]	0.0	  1 2 3 4 6 7 8 9 12 13 14 15 18 19 20 21,
[2427]	0.0	  1 2 3 4 6 7 8 9 14 15 19 20 21,
[2428]	0.0	  1 4 10 11 12 13,
[2429]	0.0	  1 3 5 7 8 10 11 12 13 14 15 16 17 18 19 21,
[2430]	0.0	  1 2 3 4 6 7 8 9 12 14 15 18 19 20 21,
[2431]	0.0	  1 2 3 4 5 6 7 9 10 11 12 13 16 17 20,
[2432]	0.0	  1 2 3 4 11 12 14 15 16 18 19 20 21,
[2433]	0.0	  1 6 7 8 10 11 12 13 15 17 20 21,
[2434]	0.0	  1 10 12 13 14 18 19 20 21,
[2435]	0.0	  1 2 3 4 5 6 7 8 9 14 15 17 18 19 21,
[2436]	0.0	  1 8 10 11 12 13 16 17 18 19 20 21,
[2437]	0.0	  1 3 5 10 11 12 13 18 19 20 21,
[2438]	0.0	  1 2 5 10 11 12 13 14 16 17 20 21,
[2439]	0.0	  1 4 6 8 9 10 11 12 13 14 15 16 17 18 19 20 21,
[2440]	0.0	  1 4 15 18 19 20 21,
[2441]	0.0	  1 2 3 5 10 11 12 13 14 15 16 17 19 20 21,
[2442]	0.0	  1 7 9 13 14 15 16 17 18 19 20 21,
[2443]	0.0	  1 2 3 4 5 6 8 10 11 12 13 19 20 21,
[2444]	0.0	  1 2 3 4 5 6 7 8 9 10 11 13 15 20 21,
[2445]	0.0	  1 5 18 19 20 21,
[2446]	0.0	  1 2 3 5 18 19 20 21,
[2447]	0.0	  1 2 3 4 5 6 7 8 10 11 12 18 19 20 21,
[2448]	0.0	  1 4 5 10 11 12 13 16 17 18 20 21,
[2449]	0.0	  1 3 5 6 7 8 9 14 15 17 18 19 20 21,
[2450]	0.0	  1 2 4 5 6 7 8 9 10 14 15 16 17 18 19 20 21,
[2451]	0.0	  1 3 10 11 12 13 16 18 19 20 21,
[2452]	0.0	  1 2 3 4 5 6 7 8 9 10 11 12 16 17 18 20 21,
[2453]	0.0	  1 2 3 4 5 10 11 12 13 16 17 20,
[2454]	0.0	  1 2 3 4 6 7 8 9 10 11 12 13 14 15 17 20 21,
[2455]	0.0	  1 2 3 4 13 14 15 16 17 18 19 20 21,
[2456]	0.0	  1 10 14 15 18 19 20 21,
[2457]	0.0	  1 6 7 9 20,
[2458]	0.0	  1 2 3 4 5 6 7 9 10 11 12 13 16 20 21,
[2459]	0.0	  1 5 14 15 18 19 20 21,
[2460]	0.0	  1 2 3 4 5 7 8 10 11 12 13 14 15 16 17 18 20 21,
[2461]	0.0	  1 6 15 16 17 18 19 20 21,
[2462]	0.0	  1 3 6 7 8 9 10 11 12 13 14 15 16 17 18 19,
[2463]	0.0	  1 2 3 4 6 7 8 9 10 14 15 20 21,
[2464]	0.0	  1 6 8 9 10 11 12 13 14 15 16 17 18 19,
[2465]	0.0	  1 2 3 5 6 7 8 9 10 11 12 13 14 15 16 17 19 20 21,
[2466]	0.0	  1 4 6 9 13 14 15 16 17 18 19 20 21,
[2467]	0.0	  1 2 3 4 5 9 10 11 12 13 14 16 17 18 19,
[2468]	0.0	  1 2 3 4 5 10 11 20 21,
[2469]	0.0	  1 5 15 18 19 20 21,
[2470]	0.0	  1 14 15 17 20 21,
[2471]	0.0	  1 14 15 17 18 20 21,
[2472]	0.0	  1 2 3 4 5 6 7 8 9 11 14 15 20 21,
[2473]	0.0	  1 6 13 14 15 17 18 19 20 21,
[2474]	0.0	  1 2 3 4 5 8 14 15 16 18 19 20 21,
[2475]	0.0	  1 2 3 6 9 14 15 20 21,
[2476]	0.0	  1 4 5 7 8 10 11 12 13 16 17 18 19,
[2477]	0.0	  1 2 3 4 10 11 12 13 14 20 21,
[2478]	0.0	  1 7 10 11 12 13 16 17 18 20 21,
[2479]	0.0	  1 2 3 4 5 6 9 18 19 20 21,
[2480]	0.0	  1 2 3 4 5 6 9 12 18 19 20 21,
[2481]	0.0	  1 12 18 20 21,
[2482]	0.0	  1 2 3 4 5 6 7 9 10 11 12 18 19 20 21,
[2483]	0.0	  1 4 6 7 8 9 10 11 12 13 14 15 16 17,
[2484]	0.0	  1 2 3 21,
[2485]	0.0	  1 3 21,
[2486]	0.0	  1 2 11 12 20 21,
[2487]	0.0	  1 2 3 4 5 6 8 14 15 18 19 20 21,
[2488]	0.0	  1 2 4 6 7 8 9 10 11 12 14 15 20 21,
[2489]	0.0	  1 2 3 4 5 10 11 12 13 14 18 19 20 21,
[2490]	0.0	  1 7 14 15 16 17 18 19,
[2491]	0.0	  1 4 5 8 9 10 11 12 13 14 15 16 17 18 19 20 21,
[2492]	0.0	  1 4 6 7 9 14 15 16 17 18 19 20 21,
[2493]	0.0	  1 2 3 4 5 10 11 12 14 16 18 19 20 21,
[2494]	0.0	  1 2 3 4 6 7 8 11 12 13 14 15 16 17 18 19 20 21,
[2495]	0.0	  1 2 3 4 5 6 7 8 9 11 14 15 16 17 18 19,
[2496]	0.0	  1 3 5 6 7 8 9 12 13 14 15 16 17 18 19 20 21,
[2497]	0.0	  1 5 6 7 8 9 10 11 12 14 15 16 17 18 19 20 21,
[2498]	0.0	  1 2 3 5 6 9 14 15 16 17 18 19 20 21,
[2499]	0.0	  1 2 3 13 14 15 18 19 20 21,
[2500]	0.0	  1 6 7 9 10 11 12 13 14 15 16 17 19 20 21,
[2501]	0.0	  1 4 12 13 14 15 16 17 18 19 20 21,
[2502]	0.0	  1 2 7 8 10 11 12 13 14 15 16 17 18 19 20 21,
[2503]	0.0	  1 2 5 10 12 20 21,
[2504]	0.0	  1 5 6 7 8 9 12 13 14 15 16 17 18 19 20 21,
;
END; [st_Bootstrap]

BEGIN st_Assumptions;
uptodate;
chartransform=Uncorrected_P;
disttransform=NeighborNet;
splitstransform=EqualAngle;
SplitsPostProcess filter=dimension value=4;
 exclude  no missing;
radiallylayoutnodelabels;
END; [st_Assumptions]
