# Supplementary material for: Genetic Heritage of the Balto-Slavic Speaking Populations: A Synthesis of Autosomal, Mitochondrial and Y-Chromosomal Data
Source: PLoS One. 2015 Sep 2;10(9):e0135820. doi: 10.1371/journal.pone.0135820 (PMC4558026; doi:10.1371/journal.pone.0135820)
Supplement: S1 Dataset — (zip-archive). bslav.dbf, bslav.var, bslav.inf, lexical dataset in STARLING format (multistate matrix with synonyms allowed). This dataset exported in MS EXCEL format is available as Table A in S3 File.bslav.nex, the same dataset as a binary matrix in NEXUS format.*.tre, some of the discussed trees in NEWICK format;NEXUS files for NeighborNet networks. (ZIP) [file pone.0135820.s001.zip › Linguistic dataset/bslav.inf]

 
field_alias[RUS] = Russian Literary
field_alias[UKR] = Ukrainian Literary
field_alias[BLR] = Belarusian Literary
field_alias[BUL] = Bulgarian Literary
field_alias[MAC] = Macedonian Literary
field_alias[SRB] = Serbo-Croatian Literary
field_alias[POL] = Polish Literary
field_alias[SLN] = Slovenian Literary
field_alias[SLC] = Slovak Literary
field_alias[CHH] = Czech Literary
field_alias[VLU] = Upper Sorbian Literary
field_alias[NLU] = Lower Sorbian Literary
field_alias[LAB] = Polabian
field_alias[LIT] = Lithuanian Literary
field_alias[LET] = Latvian Literary
field_alias[JAT] = â¢ï¦áª¨©
field_alias[PRU] = àãááª¨©
field_alias[AKS] = â à®á« ¢ï­áª¨©
field_alias[BTL] = Ukrainian Bitlya
field_alias[BRN] = Ukrainian Brin
field_alias[TUR] = Ukrainian Turivka
field_alias[TIS] = Ukrainian Tisiv
field_alias[BNL] = Ukrainian Baniliv
field_alias[BGD] = Ukrainian Bogdan
field_alias[DVD] = Russian Bolshoe Davydovskoe
field_alias[SMX] = Russian Smekhnovo
field_alias[SIN] = Ukrainian Sinevir
field_alias[JAR] = Ukrainian Yarok
field_alias[MSH] = Ukrainian Mshanets
field_alias[SHL] = Ukrainian Shiroky Lug
field_alias[ARK] = Russian Arkhangelsk
field_alias[DEU] = Outgroup German Literary
AliasSet = 1
field_alias[MAL] = Macedonian Lerin-Kostur
field_alias[CRO] = Croatian Zagreb
field_alias[CHW] = Czech Wallachian
field_alias[CHWNUM] = CHWNUM    

field_alias[MAW] = Macedonian Western
field_alias[ELL] = Outgroup Demotic Greek
field_alias[KSH] = Kashubian Literary
field_alias[SLL] = Slovenian Ljubljana
field_list = NUMBER,WORD,DEU-UKRNUM,TIS,TISNUM,BGD,BGDNUM,BLR-MAWNUM,SRB,SRBNUM,POL-CHHNUM,SLC-LETNUM
