# Supplementary material for: Genetic Heritage of the Balto-Slavic Speaking Populations: A Synthesis of Autosomal, Mitochondrial and Y-Chromosomal Data
Source: PLoS One. 2015 Sep 2;10(9):e0135820. doi: 10.1371/journal.pone.0135820 (PMC4558026; doi:10.1371/journal.pone.0135820)
Supplement: S1 Dataset — (zip-archive). bslav.dbf, bslav.var, bslav.inf, lexical dataset in STARLING format (multistate matrix with synonyms allowed). This dataset exported in MS EXCEL format is available as Table A in S3 File.bslav.nex, the same dataset as a binary matrix in NEXUS format.*.tre, some of the discussed trees in NEWICK format;NEXUS files for NeighborNet networks. (ZIP) [file pone.0135820.s001.zip › Linguistic dataset/bslav.nex]

#NEXUS

BEGIN DATA;
DIMENSIONS ntax=21 NCHAR=364;
FORMAT DATATYPE=STANDARD GAP=- MISSING=? interleave=no;
MATRIX

Outgroup_German_Literary    010010001000000010001000100001001000100101000000110001000000100100001100010111000100101??????0001010010100001001100100000010100001?10001101001000101001001000001100110000000010001100100000010001010000111011001000100001000100001?????00100000100010011010010000010001110001100100000000100100101101000010101000101110101100000101010001000000110????0000100010100100010000
Russian_Literary            10100010000000100100000001100010000100100010001001???????010001010010??01010101001001101000001000001001000110001010000001100010010101001011000100010110001000010001110001000000100010010000000011000010111011000101000010000001010100000100100001000001110000001100001010011010100010000000100010110011000011000001101111010100000110000010010001000011000000010110000000100
Russian_Bolshoe_Davydovskoe 10100010010000000100000001100010000100100010001001???????010001010010??010101010010011010000010000010010001100010100000011000100101010010110001000101100010000100011100010000001001100100000000110000101110110001010000100000010101000001001000010000011100000011000010100110101000100000001000101100110000110000011011?10?01000001100000100100010000110000000101??????00100
Russian_Smekhnovo           10100010000000100100000001100010000100100010001001???????010011010010??010101010010011010000010000010010001100010100000011000100101010010110001000101100010000100011100010000001001000100000000110000101110110001010000100000010101000001001000010000011100000011000010100110101000100000001000101100110000110000011011110100000011100000100100010000111000000101??????00100
Russian_Arkhangelsk         1010001001000000010000000110001000010010001000100100000100100110100100101010101001001101010001000001001000110001010001100100010010110001011000100011110001000010100110001000100100010010000000011000010111011000101000100001001010100000100100001000001110000001100001010011010100010000000100010110011000011000001101111010100000110000010010001000011000000010110000000100
Ukrainian_Literary          101100100010001000100000011000100001001000100001010100000010001010010??0101010100100101100000100000100100011000101000100010001001011000101100010001011000100001010010100000000110010001000000001100001011101101000100?????0000101010000010010000??????1100100001100001010101010100010000000100100110011000011000001101111010100000110000001010001000011000000010110000000001
Ukrainian_Tisiv             100100100010000000100000011000100001001000100001010100000000011010010010101010100100101??????100000100100011000101???????10001001011000101100010001011000100001010010100100000110010001000000001100001011101100010100?????0000101010000010010000100000110010000110000101010101010001000000010001011001100001????0011011110101000001100?????0100010????010000????1??????00001
Ukrainian_Bogdan            ?????010001000000010000001100010000100100????00101010000000001101001001010101010010010100001010000??001000110001011001000100010010110001011000100010110001??????10010100100000110010001000000001100001011101100010100?????0000101010000010010000100000110010000110000101010101010001000000010001011001100001????0011011110101000001100?????01000100001010000????1??????00100
Belarusian_Literary         10010010000000100010000001100010000100100010000101???????010001010010??0101010100100101??????100000100100011000101000100010001001011000101100010001011000100001010011000???????10010001000000001100001011101100010100?????0000101010000010010000??????11????000110000101010101010001000000010001011001?????11000001101111010100000110000010010001000011010000010110000000001
Bulgarian_Literary          100100100????????0010000010100100001001000100101010000100000011000010??01010101001001010001011000001001000100101010001000101000010110001011000100010110001000100100110001000000100010000010000101000110111011000101001000001000010100000100100001000001110000001100001010011010100000000001010010110011000010010001101011010100000110000010010001001001000000010110000000100
Macedonian_Literary         100100100001000000010000011000100001001000100101010000100000011010010??01010101001001010001001000001001000110001010001000101000010101001011000100010110001??????100110001000000100100000010000101000100111011000101001000001000010101000100100100100001110000001100010010011010100000000001100001110011000010001001101011010100000110000010010001001001000001010110001000100
Macedonian_Western          10010????001000000010000??1000100001001000100100010000100000011000010??01010101001001010001000000101001000110001010001000101000010101001011000100010110001??????100110001000000100100000010000101000110111011000101001000001000010001000100100100100011110000001100010010011010001000000001110001110011000010001001101111010100000110000010010001001001000000010100001000100
Serbo_Croatian_Literary     10010010000001000010000001001010000100100010000101000010001000100011001010101010010010100010010000??001000110001010001000101000010110001011000100010110001100000100110000000100100100000010000101000100111011000110001000001000010100000100000101000001110000001100001010011010100000010000110001110011000011000001101111010100000110000010010001000011000000010110000000100
Polish_Literary             1001001001000000001001000110001000010010000010010100001001000010100100101010101001001010000011000001001000110001010001000100010010101001011000100011010001010000100110000101000100001010000000101000010111011000101001000000001010100000101000001000001100100001100001010011010100000000100100010110011000011000001101111010010000110000010010001000010010000010100000100001
Kashubian_Literary          100100100100000000100000011000100001000010001001010000001100001010010010101010100100101000001100000100100011000?010001000100010010110001011000100011010001010000100100010100000100100010000100001000010111011000101001000000001010100000101000001000001100100001100001010011010100000000100001010110011000011000001101111011000000110000010001001000011000000010100000100001
Czech_Literary              1001001001000000001000000110001000010010000010010100001000000110100100101010101101001010100001000001001000110001010001000100010010101001011000100011010001100000100110001010000100100010000000101001000111011000101001000000010010100010100000101000001110000001100100010011010100000001000100010110010000111000001101111010100000110000010010001000010100000010110000000001
Slovak_Literary             1001001001000000001000000100101000010010001000010100001000000110100100101010100101001010100001000001001000110001010001000100010010110001011000100011010001000010100110000100000100100000100000101001000111011000101001000000010010100000101000001000001110000001100001010011010100010000000100010110010000111000001101111010100000110000010010001000010100000010110000000001
Upper_Sorbian_Literary      10010010010000000010000001100010000100100010000101000001010000101001001010101???01001010100001000001001000110001010001000100010010101010011000001011000101100000100110000100000100100010000100001000010111011000101001000000001010000010101000001000001110000001100101010011010100000100000110010110010000111000001101111010100000110000010010001000010100000010110010001000
Lower_Sorbian_Literary      100100100100000000100000011000100001001000100001010000010100001010010010101010100100101010000100000100100011000101000100010001001010101001100000101100010110000010011000010000010010001000010000100001011101100010100100000000101000001010001000100000111000000110010101001101010000000010011001011001?????11000001101111010100000110000010010001000010010000010110000001000
Lithuanian_Literary         1001010000000001000000100110000001010100000100100110000000100010000101010010101010010010100000010001100001000011010010000100000110100101011100010010100110000010100100100001000???100001001000000110000111011100000010001010000100010101000000010000101100010010010001010011010100001000000100100110100010011000100100111010000100100110000100000110000001000101111000000010
Latvian_Literary            1001000100001000000000010110000100100100000100100100100000110000010101010010101001100010100000100001100010000011010000010100001010100101011010000010100110001000010100100001000010100001000001000110001010111????000100001100001000100010000010100100011000101000100010100110110001000000001001001010101000110001001001110100010001001010000001010001000000100101010000?????
;
end;
