# Supplementary material for: Genetic Heritage of the Balto-Slavic Speaking Populations: A Synthesis of Autosomal, Mitochondrial and Y-Chromosomal Data
Source: PLoS One. 2015 Sep 2;10(9):e0135820. doi: 10.1371/journal.pone.0135820 (PMC4558026; doi:10.1371/journal.pone.0135820)
Supplement: S1 Dataset — (zip-archive). bslav.dbf, bslav.var, bslav.inf, lexical dataset in STARLING format (multistate matrix with synonyms allowed). This dataset exported in MS EXCEL format is available as Table A in S3 File.bslav.nex, the same dataset as a binary matrix in NEXUS format.*.tre, some of the discussed trees in NEWICK format;NEXUS files for NeighborNet networks. (ZIP) [file pone.0135820.s001.zip › Linguistic dataset/bslav_MCMC.tre]

#NEXUS
begin taxa;
	dimensions ntax=21;
	taxlabels
	Belarusian_Literary
	Bulgarian_Literary
	Czech_Literary
	Kashubian_Literary
	Latvian_Literary
	Lithuanian_Literary
	Lower_Sorbian_Literary
	Macedonian_Literary
	Macedonian_Western
	Outgroup_German_Literary
	Polish_Literary
	Russian_Arkhangelsk
	Russian_Bolshoe_Davydovskoe
	Russian_Literary
	Russian_Smekhnovo
	Serbo_Croatian_Literary
	Slovak_Literary
	Ukrainian_Bogdan
	Ukrainian_Literary
	Ukrainian_Tisiv
	Upper_Sorbian_Literary
;
end;

begin trees;
	tree con_50_majrule = [&U] (Outgroup_German_Literary[&prob=1.0,prob_stddev=0.0,prob_range={1.0,1.0},prob(percent)="100",prob+-sd="100+-0",length_mean=0.3019892293710962,length_median=0.296658761479421,length_95%HPD={0.2048720257152093,0.4102754741404829}]:0.296659,(Lithuanian_Literary[&prob=1.0,prob_stddev=0.0,prob_range={1.0,1.0},prob(percent)="100",prob+-sd="100+-0",length_mean=0.0800665152437707,length_median=0.07863848955363566,length_95%HPD={0.04532591692128161,0.1169166073662746}]:0.078638,Latvian_Literary[&prob=1.0,prob_stddev=0.0,prob_range={1.0,1.0},prob(percent)="100",prob+-sd="100+-0",length_mean=0.09873614128363511,length_median=0.0970677494377259,length_95%HPD={0.05944107816376897,0.1404696678526539}]:0.097068)[&prob=0.9999666711105186,prob_stddev=6.665777896279941E-5,prob_range={0.9998666844420744,1.0},prob(percent)="100",prob+-sd="100+-0",length_mean=0.09948752574905258,length_median=0.0962646947239339,length_95%HPD={0.04173823484001012,0.1635025154602431}]:0.096265,((((((Russian_Literary[&prob=1.0,prob_stddev=0.0,prob_range={1.0,1.0},prob(percent)="100",prob+-sd="100+-0",length_mean=0.00367306144764763,length_median=0.003024919175317903,length_95%HPD={7.744219286154632E-7,0.009088654377659999}]:0.003025,Russian_Smekhnovo[&prob=1.0,prob_stddev=0.0,prob_range={1.0,1.0},prob(percent)="100",prob+-sd="100+-0",length_mean=0.01167885644154263,length_median=0.01092251702294189,length_95%HPD={0.003154980610799452,0.02150183862451745}]:0.010923)[&prob=0.9138114918010931,prob_stddev=0.003784064517146707,prob_range={0.9096120517264364,0.9188108252233036},prob(percent)="91",prob+-sd="91+-0",length_mean=0.005283073187658756,length_median=0.004639061463349612,length_95%HPD={1.350235784751773E-4,0.0117623050834603},!name="91"]:0.004639,Russian_Bolshoe_Davydovskoe[&prob=1.0,prob_stddev=0.0,prob_range={1.0,1.0},prob(percent)="100",prob+-sd="100+-0",length_mean=0.002658304715946083,length_median=0.00185881350844972,length_95%HPD={6.587711901665383E-8,0.007828484639186018}]:0.001859)[&prob=0.999666711105186,prob_stddev=3.173545051123438E-4,prob_range={0.9993334222103719,1.0},prob(percent)="100",prob+-sd="100+-0",length_mean=0.01549418858228931,length_median=0.01469770712518062,length_95%HPD={0.004927669784356063,0.02746369595619817}]:0.014698,Russian_Arkhangelsk[&prob=1.0,prob_stddev=0.0,prob_range={1.0,1.0},prob(percent)="100",prob+-sd="100+-0",length_mean=0.01862360870355307,length_median=0.0178467401074263,length_95%HPD={0.00684691196687885,0.03213839931194486}]:0.017847)[&prob=0.9999666711105186,prob_stddev=6.665777896281791E-5,prob_range={0.9998666844420744,1.0},prob(percent)="100",prob+-sd="100+-0",length_mean=0.02912474790364469,length_median=0.02827444620679913,length_95%HPD={0.0130571381086735,0.04686505362204461}]:0.028274,((Ukrainian_Literary[&prob=1.0,prob_stddev=0.0,prob_range={1.0,1.0},prob(percent)="100",prob+-sd="100+-0",length_mean=0.01640526422362892,length_median=0.0156053916783608,length_95%HPD={0.00477440145856294,0.02910599403747573}]:0.015605,(Ukrainian_Tisiv[&prob=1.0,prob_stddev=0.0,prob_range={1.0,1.0},prob(percent)="100",prob+-sd="100+-0",length_mean=0.002064152747114868,length_median=0.001432849337230458,length_95%HPD={7.232496979408776E-8,0.00625878920942414}]:0.001433,Ukrainian_Bogdan[&prob=1.0,prob_stddev=0.0,prob_range={1.0,1.0},prob(percent)="100",prob+-sd="100+-0",length_mean=0.00758128950982013,length_median=0.006781732131107121,length_95%HPD={7.909989097583359E-4,0.01606945314407102}]:0.006782)[&prob=0.9999333422210372,prob_stddev=7.69697732554936E-5,prob_range={0.9998666844420744,1.0},prob(percent)="100",prob+-sd="100+-0",length_mean=0.01580453919790351,length_median=0.01501338844529936,length_95%HPD={0.004466345950818646,0.02860735583354686}]:0.015013)[&prob=0.9991667777629649,prob_stddev=1.276399290436464E-4,prob_range={0.9990667910945207,0.9993334222103719},prob(percent)="100",prob+-sd="100+-0",length_mean=0.01363015412308677,length_median=0.01278964734916566,length_95%HPD={0.003089494010275809,0.02613190826433076}]:0.01279,Belarusian_Literary[&prob=1.0,prob_stddev=0.0,prob_range={1.0,1.0},prob(percent)="100",prob+-sd="100+-0",length_mean=0.00452159894173308,length_median=0.003769086713762708,length_95%HPD={7.412356601481564E-7,0.01096665201166982}]:0.003769)[&prob=0.9957339021463805,prob_stddev=0.001038379011291631,prob_range={0.9942674310091988,0.9965337954939342},prob(percent)="100",prob+-sd="100+-0",length_mean=0.012677864141426,length_median=0.01174358239043149,length_95%HPD={0.001784364254118548,0.02507599765563147}]:0.011744)[&prob=0.9831355819224104,prob_stddev=0.001271749368640118,prob_range={0.9817357685641914,0.9844020797227037},prob(percent)="98",prob+-sd="98+-0",length_mean=0.01330288788957167,length_median=0.01234616453854843,length_95%HPD={0.002139055699562489,0.02616728206284759}]:0.012346,((Polish_Literary[&prob=1.0,prob_stddev=0.0,prob_range={1.0,1.0},prob(percent)="100",prob+-sd="100+-0",length_mean=0.01920476971654374,length_median=0.01836986020948923,length_95%HPD={0.006741269273935249,0.0336288240118811}]:0.01837,Kashubian_Literary[&prob=1.0,prob_stddev=0.0,prob_range={1.0,1.0},prob(percent)="100",prob+-sd="100+-0",length_mean=0.02739352836331768,length_median=0.0264933751444559,length_95%HPD={0.01209217110099752,0.04357443039731091}]:0.026493)[&prob=1.0,prob_stddev=0.0,prob_range={1.0,1.0},prob(percent)="100",prob+-sd="100+-0",length_mean=0.02507820482527825,length_median=0.02418121131250828,length_95%HPD={0.010348921513576,0.04135761287621948}]:0.024181,((Czech_Literary[&prob=1.0,prob_stddev=0.0,prob_range={1.0,1.0},prob(percent)="100",prob+-sd="100+-0",length_mean=0.02498756456520398,length_median=0.02414081473963847,length_95%HPD={0.01055730516874374,0.04111411967018236}]:0.024141,Slovak_Literary[&prob=1.0,prob_stddev=0.0,prob_range={1.0,1.0},prob(percent)="100",prob+-sd="100+-0",length_mean=0.01959556130814654,length_median=0.01871829949117904,length_95%HPD={0.006741326815898177,0.03409779649125805}]:0.018718)[&prob=0.9957672310358618,prob_stddev=7.877659823684092E-4,prob_range={0.9948006932409013,0.9965337954939342},prob(percent)="100",prob+-sd="100+-0",length_mean=0.01883311955237586,length_median=0.01800979918690894,length_95%HPD={0.005779459984398962,0.03328853582244849}]:0.01801,(Upper_Sorbian_Literary[&prob=1.0,prob_stddev=0.0,prob_range={1.0,1.0},prob(percent)="100",prob+-sd="100+-0",length_mean=0.007997648198140065,length_median=0.007251861131407964,length_95%HPD={6.80974131190082E-4,0.01662712522426812}]:0.007252,Lower_Sorbian_Literary[&prob=1.0,prob_stddev=0.0,prob_range={1.0,1.0},prob(percent)="100",prob+-sd="100+-0",length_mean=0.009041092318233683,length_median=0.008313914300679164,length_95%HPD={0.001260008076957367,0.018382208171965}]:0.008314)[&prob=1.0,prob_stddev=0.0,prob_range={1.0,1.0},prob(percent)="100",prob+-sd="100+-0",length_mean=0.03554286043668904,length_median=0.03465442275223594,length_95%HPD={0.01684131683161912,0.05479454884621291}]:0.034654)[&prob=0.847553659512065,prob_stddev=0.002937987766265098,prob_range={0.8438874816691108,0.8504199440074657},prob(percent)="85",prob+-sd="85+-0",length_mean=0.0107255116638151,length_median=0.009772157843927713,length_95%HPD={3.807393097993807E-4,0.02224795335449648},!name="85"]:0.009772)[&prob=0.910811891747767,prob_stddev=0.003296247951055879,prob_range={0.9070790561258499,0.9149446740434609},prob(percent)="91",prob+-sd="91+-0",length_mean=0.01564247953203231,length_median=0.01468942887970392,length_95%HPD={0.002747301085558604,0.03008281929213438},!name="91"]:0.014689)[&prob=0.72980269297427,prob_stddev=0.00648501743498396,prob_range={0.7237701639781362,0.7387015064658046},prob(percent)="73",prob+-sd="73+-1",length_mean=0.01240093507550116,length_median=0.01128525174728963,length_95%HPD={1.26908923091946E-6,0.02616232333949543},!name="73"]:0.011285,((Bulgarian_Literary[&prob=1.0,prob_stddev=0.0,prob_range={1.0,1.0},prob(percent)="100",prob+-sd="100+-0",length_mean=0.02438604372227492,length_median=0.02348045747765419,length_95%HPD={0.009494672566906863,0.04067322414516399}]:0.02348,(Macedonian_Literary[&prob=1.0,prob_stddev=0.0,prob_range={1.0,1.0},prob(percent)="100",prob+-sd="100+-0",length_mean=0.009251570164613797,length_median=0.008529619753188828,length_95%HPD={0.001382384272204171,0.01879980978131745}]:0.00853,Macedonian_Western[&prob=1.0,prob_stddev=0.0,prob_range={1.0,1.0},prob(percent)="100",prob+-sd="100+-0",length_mean=0.01995997696957384,length_median=0.01911764261001459,length_95%HPD={0.007668402947186021,0.03360991168755396}]:0.019118)[&prob=1.0,prob_stddev=0.0,prob_range={1.0,1.0},prob(percent)="100",prob+-sd="100+-0",length_mean=0.02521021533887762,length_median=0.0243354670885165,length_95%HPD={0.01032651964206773,0.04195309269564601}]:0.024335)[&prob=1.0,prob_stddev=0.0,prob_range={1.0,1.0},prob(percent)="100",prob+-sd="100+-0",length_mean=0.02639170799984038,length_median=0.02550251860959278,length_95%HPD={0.01109867190869588,0.04398227300047884}]:0.025503,Serbo_Croatian_Literary[&prob=1.0,prob_stddev=0.0,prob_range={1.0,1.0},prob(percent)="100",prob+-sd="100+-0",length_mean=0.02410194884390432,length_median=0.02319235485403762,length_95%HPD={0.00884194609067968,0.040340890576393}]:0.023192)[&prob=0.9991334488734835,prob_stddev=2.30909319766488E-4,prob_range={0.9988001599786696,0.9993334222103719},prob(percent)="100",prob+-sd="100+-0",length_mean=0.02652745117841718,length_median=0.02555919755767388,length_95%HPD={0.008037418870304208,0.04686011717880598}]:0.025559)[&prob=0.9989334755365951,prob_stddev=4.867995889482373E-4,prob_range={0.9984002133048927,0.9994667377682975},prob(percent)="100",prob+-sd="100+-0",length_mean=0.09412060380309648,length_median=0.09229191835638072,length_95%HPD={0.04117232556852693,0.1525121209581922}]:0.092292)[&prob=1.0,prob_stddev=0.0,prob_range={1.0,1.0},prob(percent)="100",prob+-sd="100+-0",length_mean=0.0,length_median=0.0,length_95%HPD={0.0,0.0}];
end;

begin figtree;
	set appearance.backgroundColorAttribute="Default";
	set appearance.backgroundColour=#ffffff;
	set appearance.branchColorAttribute="User selection";
	set appearance.branchColorGradient=false;
	set appearance.branchLineWidth=1.0;
	set appearance.branchMinLineWidth=0.0;
	set appearance.branchWidthAttribute="Fixed";
	set appearance.foregroundColour=#000000;
	set appearance.hilightingGradient=false;
	set appearance.selectionColour=#2d3680;
	set branchLabels.colorAttribute="User selection";
	set branchLabels.displayAttribute="Names";
	set branchLabels.fontName="Arial";
	set branchLabels.fontSize=16;
	set branchLabels.fontStyle=1;
	set branchLabels.isShown=true;
	set branchLabels.significantDigits=2;
	set layout.expansion=0;
	set layout.layoutType="RECTILINEAR";
	set layout.zoom=0;
	set legend.attribute="length_mean";
	set legend.fontSize=10.0;
	set legend.isShown=false;
	set legend.significantDigits=4;
	set nodeBars.barWidth=4.0;
	set nodeBars.displayAttribute="length_95%HPD";
	set nodeBars.isShown=false;
	set nodeLabels.colorAttribute="User selection";
	set nodeLabels.displayAttribute="Node ages";
	set nodeLabels.fontName="Arial";
	set nodeLabels.fontSize=20;
	set nodeLabels.fontStyle=0;
	set nodeLabels.isShown=false;
	set nodeLabels.significantDigits=4;
	set nodeShape.colourAttribute="User selection";
	set nodeShape.isShown=false;
	set nodeShape.minSize=10.0;
	set nodeShape.scaleType=Width;
	set nodeShape.shapeType=Circle;
	set nodeShape.size=4.0;
	set nodeShape.sizeAttribute="Fixed";
	set polarLayout.alignTipLabels=false;
	set polarLayout.angularRange=0;
	set polarLayout.rootAngle=0;
	set polarLayout.rootLength=100;
	set polarLayout.showRoot=true;
	set radialLayout.spread=0.0;
	set rectilinearLayout.alignTipLabels=false;
	set rectilinearLayout.curvature=0;
	set rectilinearLayout.rootLength=100;
	set scale.offsetAge=0.0;
	set scale.rootAge=1.0;
	set scale.scaleFactor=1.0;
	set scale.scaleRoot=false;
	set scaleAxis.automaticScale=true;
	set scaleAxis.fontSize=8.0;
	set scaleAxis.isShown=false;
	set scaleAxis.lineWidth=1.0;
	set scaleAxis.majorTicks=1.0;
	set scaleAxis.origin=0.0;
	set scaleAxis.reverseAxis=false;
	set scaleAxis.showGrid=true;
	set scaleBar.automaticScale=true;
	set scaleBar.fontSize=10.0;
	set scaleBar.isShown=false;
	set scaleBar.lineWidth=1.0;
	set scaleBar.scaleRange=0.04;
	set tipLabels.colorAttribute="User selection";
	set tipLabels.displayAttribute="Names";
	set tipLabels.fontName="Arial";
	set tipLabels.fontSize=24;
	set tipLabels.fontStyle=0;
	set tipLabels.isShown=true;
	set tipLabels.significantDigits=4;
	set trees.order=true;
	set trees.orderType="increasing";
	set trees.rooting=true;
	set trees.rootingType="User Selection";
	set trees.transform=false;
	set trees.transformType="cladogram";
end;
