# Supplementary material for: Genetic Heritage of the Balto-Slavic Speaking Populations: A Synthesis of Autosomal, Mitochondrial and Y-Chromosomal Data
Source: PLoS One. 2015 Sep 2;10(9):e0135820. doi: 10.1371/journal.pone.0135820 (PMC4558026; doi:10.1371/journal.pone.0135820)
Supplement: S1 Dataset — (zip-archive). bslav.dbf, bslav.var, bslav.inf, lexical dataset in STARLING format (multistate matrix with synonyms allowed). This dataset exported in MS EXCEL format is available as Table A in S3 File.bslav.nex, the same dataset as a binary matrix in NEXUS format.*.tre, some of the discussed trees in NEWICK format;NEXUS files for NeighborNet networks. (ZIP) [file pone.0135820.s001.zip › Linguistic dataset/bslav_NJ_from_ST_w_bootstrap.nex.tre]

#NEXUS
begin taxa;
	dimensions ntax=21;
	taxlabels
	Belarusian_Literary
	Bulgarian_Literary
	Czech_Literary
	Kashubian_Literary
	Latvian_Literary
	Lithuanian_Literary
	Lower_Sorbian_Literary
	Macedonian_Literary
	Macedonian_Western
	Outgroup_German_Literary
	Polish_Literary
	Russian_Arkhangelsk
	Russian_Bolshoe_Davydovskoe
	Russian_Literary
	Russian_Smekhnovo
	Serbo_Croatian_Literary
	Slovak_Literary
	Ukrainian_Bogdan
	Ukrainian_Literary
	Ukrainian_Tisiv
	Upper_Sorbian_Literary
;
end;

begin trees;
	tree NJ = [&R] (Lithuanian_Literary:0.095931,Latvian_Literary:0.114296,(Outgroup_German_Literary:0.259284,(((Bulgarian_Literary:0.033448,(Macedonian_Literary:0.009921,Macedonian_Western:0.027222):0.02776):0.018401,Serbo_Croatian_Literary:0.037768):0.024401,(((((Russian_Literary:0.005245,Russian_Bolshoe_Davydovskoe:0.0034)[&!name="66"]:0.003424,Russian_Smekhnovo:0.010936):0.017425,Russian_Arkhangelsk:0.023962):0.026414,((Ukrainian_Literary:0.027198,(Ukrainian_Tisiv:6.62E-4,Ukrainian_Bogdan:0.005874):0.010804)[&!name="82"]:0.011382,Belarusian_Literary:0.003258):0.012206):0.018415,((Polish_Literary:0.024969,Kashubian_Literary:0.035637):0.026122,((Czech_Literary:0.030937,Slovak_Literary:0.026755)[&!name="84"]:0.014768,(Upper_Sorbian_Literary:0.011795,Lower_Sorbian_Literary:0.007868):0.040319)[&!name="57"]:0.005273)[&!name="78"]:0.010732)[&!name="69"]:0.008429):0.088475):0.084506);
end;

begin figtree;
	set appearance.backgroundColorAttribute="Default";
	set appearance.backgroundColour=#ffffff;
	set appearance.branchColorAttribute="User selection";
	set appearance.branchColorGradient=false;
	set appearance.branchLineWidth=1.0;
	set appearance.branchMinLineWidth=0.0;
	set appearance.branchWidthAttribute="Fixed";
	set appearance.foregroundColour=#000000;
	set appearance.hilightingGradient=false;
	set appearance.selectionColour=#2d3680;
	set branchLabels.colorAttribute="User selection";
	set branchLabels.displayAttribute="Names";
	set branchLabels.fontName="Arial";
	set branchLabels.fontSize=16;
	set branchLabels.fontStyle=1;
	set branchLabels.isShown=true;
	set branchLabels.significantDigits=4;
	set layout.expansion=0;
	set layout.layoutType="RECTILINEAR";
	set layout.zoom=0;
	set legend.attribute=null;
	set legend.fontSize=10.0;
	set legend.isShown=false;
	set legend.significantDigits=4;
	set nodeBars.barWidth=4.0;
	set nodeBars.displayAttribute=null;
	set nodeBars.isShown=false;
	set nodeLabels.colorAttribute="User selection";
	set nodeLabels.displayAttribute="Node ages";
	set nodeLabels.fontName="Arial";
	set nodeLabels.fontSize=20;
	set nodeLabels.fontStyle=0;
	set nodeLabels.isShown=false;
	set nodeLabels.significantDigits=4;
	set nodeShape.colourAttribute="User selection";
	set nodeShape.isShown=false;
	set nodeShape.minSize=10.0;
	set nodeShape.scaleType=Width;
	set nodeShape.shapeType=Circle;
	set nodeShape.size=4.0;
	set nodeShape.sizeAttribute="Fixed";
	set polarLayout.alignTipLabels=false;
	set polarLayout.angularRange=0;
	set polarLayout.rootAngle=0;
	set polarLayout.rootLength=100;
	set polarLayout.showRoot=true;
	set radialLayout.spread=0.0;
	set rectilinearLayout.alignTipLabels=false;
	set rectilinearLayout.curvature=0;
	set rectilinearLayout.rootLength=100;
	set scale.offsetAge=0.0;
	set scale.rootAge=1.0;
	set scale.scaleFactor=1.0;
	set scale.scaleRoot=false;
	set scaleAxis.automaticScale=true;
	set scaleAxis.fontSize=8.0;
	set scaleAxis.isShown=false;
	set scaleAxis.lineWidth=1.0;
	set scaleAxis.majorTicks=1.0;
	set scaleAxis.origin=0.0;
	set scaleAxis.reverseAxis=false;
	set scaleAxis.showGrid=true;
	set scaleBar.automaticScale=true;
	set scaleBar.fontSize=10.0;
	set scaleBar.isShown=false;
	set scaleBar.lineWidth=1.0;
	set scaleBar.scaleRange=0.04;
	set tipLabels.colorAttribute="User selection";
	set tipLabels.displayAttribute="Names";
	set tipLabels.fontName="Arial";
	set tipLabels.fontSize=24;
	set tipLabels.fontStyle=0;
	set tipLabels.isShown=true;
	set tipLabels.significantDigits=4;
	set trees.order=true;
	set trees.orderType="increasing";
	set trees.rooting=true;
	set trees.rootingType="User Selection";
	set trees.transform=false;
	set trees.transformType="cladogram";
end;
