# Supplementary material for: Genetic Heritage of the Balto-Slavic Speaking Populations: A Synthesis of Autosomal, Mitochondrial and Y-Chromosomal Data
Source: PLoS One. 2015 Sep 2;10(9):e0135820. doi: 10.1371/journal.pone.0135820 (PMC4558026; doi:10.1371/journal.pone.0135820)
Supplement: S1 File — (XLSX) [file pone.0135820.s007.xlsx]

## Sheet: Table A in S1 File 
Table A in S1 File. Matrix of pairwise Nei distances (DNei) between Balto-Slavic populations based on Y-chromosome data.
				Bel1	Bel2	Bel3	Bel4	Bel5	Bel6	Bel7	Bel8	RuN1	RuN2	RuN3	RuN4	RuC1	RuC2	RuC3	RuC4	RuC5	RuS1	RuS2	RuS3	RuS4	Ukr1	Ukr2	Ukr3	Ukr4	Ukr5	Ukr6	Ukr7	Ukr8	Cz1	Cz2	Cz3	Cz4	Cz5	Kas1	Kas2	Kas3	Pol1	Pol2	Pol3	Sorb	Slo	Sln	Bos1	Bos2	Bos3
		Belarusians	Bel1	0	0.041698	0.017099	0.06618	0.114052	0.070614	0.079592	0.08132	0.498568	0.541812	0.640423	0.55815	0.149507	0.04887	0.148033	0.163014	0.140337	0.055751	0.019314	0.134448	0.080878	0.054731	0.035883	0.063474	0.060266	0.10037	0.102238	0.100348	0.10382	0.319023	0.51821	0.383772	0.561451	0.417726	0.117626	0.137867	0.095043	0.102018	0.086358	0.032759	0.48748	0.047565	0.170259	0.451071	0.523786	0.554003
		Belarusians	Bel2	0.041698	0	0.052005	0.008714	0.271792	0.071094	0.056136	0.019261	0.372904	0.76407	0.67922	0.731782	0.186114	0.017435	0.048264	0.183186	0.053472	0.016099	0.065212	0.033159	0.014118	0.132535	0.085405	0.185654	0.021924	0.267664	0.130103	0.152972	0.059091	0.500989	0.814294	0.63662	0.919353	0.686325	0.151651	0.082478	0.112169	0.186411	0.211974	0.091462	0.893501	0.086983	0.134358	0.561035	0.730639	0.730227
		Belarusians	Bel3	0.017099	0.052005	0	0.075193	0.106379	0.041211	0.086333	0.086154	0.487411	0.542137	0.530931	0.496827	0.091069	0.05666	0.141255	0.148878	0.135392	0.053987	0.023547	0.133863	0.085506	0.060394	0.024769	0.055665	0.045899	0.105484	0.055015	0.071179	0.09074	0.306812	0.517021	0.352776	0.51335	0.427115	0.114017	0.112131	0.136138	0.107692	0.105293	0.044074	0.535358	0.034256	0.12549	0.394405	0.463168	0.491133
		Belarusians	Bel4	0.06618	0.008714	0.075193	0	0.321052	0.077021	0.066238	0.021163	0.403166	0.903067	0.729959	0.862449	0.185181	0.024127	0.042873	0.220705	0.031048	0.024239	0.099079	0.020062	0.017293	0.133112	0.084781	0.218151	0.017302	0.291172	0.120737	0.153176	0.0385	0.52035	0.84279	0.677852	0.983244	0.707327	0.167654	0.081419	0.137289	0.214217	0.270795	0.10866	1.05187	0.090205	0.107827	0.551685	0.69689	0.656551
		Belarusians	Bel5	0.114052	0.271792	0.106379	0.321052	0	0.134603	0.330061	0.320871	0.782792	0.481997	0.553002	0.416075	0.209459	0.280501	0.444336	0.252814	0.440126	0.276714	0.093807	0.423271	0.32157	0.073709	0.104015	0.019838	0.236604	0.041475	0.148416	0.120054	0.266802	0.41812	0.539169	0.330912	0.459069	0.408357	0.319602	0.438189	0.320592	0.262014	0.158908	0.174995	0.397604	0.160335	0.343066	0.258134	0.222471	0.313581
		Belarusians	Bel6	0.070614	0.071094	0.041211	0.077021	0.134603	0	0.167084	0.093338	0.497789	0.809127	0.542339	0.635778	0.133179	0.106409	0.123084	0.203347	0.125039	0.067195	0.06367	0.090274	0.078444	0.079363	0.047488	0.088458	0.031624	0.165895	0.035906	0.065794	0.044935	0.544968	0.897951	0.586805	0.830343	0.697024	0.238654	0.164498	0.256341	0.273304	0.274045	0.135042	0.958767	0.091191	0.103958	0.244762	0.321422	0.375232
		Belarusians	Bel7	0.079592	0.056136	0.086333	0.066238	0.330061	0.167084	0	0.040873	0.279983	0.486091	0.479961	0.474706	0.1183	0.017364	0.077635	0.102308	0.080181	0.059277	0.081215	0.127211	0.056879	0.187956	0.128225	0.235322	0.096598	0.29902	0.199771	0.261004	0.142532	0.369124	0.597896	0.573804	0.707977	0.53239	0.068041	0.081326	0.065324	0.11622	0.13821	0.106056	0.611989	0.113504	0.241576	0.980367	1.05613	0.922998
		Belarusians	Bel8	0.08132	0.019261	0.086154	0.021163	0.320871	0.093338	0.040873	0	0.230298	0.650612	0.486416	0.582128	0.152976	0.016331	0.020233	0.118443	0.032225	0.041028	0.080022	0.044091	0.009025	0.169468	0.12157	0.236513	0.043845	0.336306	0.161564	0.20653	0.064708	0.601195	0.93332	0.781569	1.06599	0.782424	0.183957	0.116819	0.141838	0.247561	0.266211	0.156564	1.04892	0.133745	0.182198	0.67055	0.806337	0.736225
		Russians North	RuN1	0.498568	0.372904	0.487411	0.403166	0.782792	0.497789	0.279983	0.230298	0	0.33997	0.156675	0.257284	0.389921	0.31351	0.187626	0.115927	0.268315	0.441436	0.368439	0.421209	0.287356	0.744684	0.61012	0.717081	0.458952	0.992979	0.635092	0.708704	0.473212	1.40938	1.75636	1.83162	1.95613	1.62739	0.664137	0.617631	0.585442	0.799694	0.706409	0.741129	2.00123	0.667271	0.796819	1.62808	2.07664	1.44974
		Russians North	RuN2	0.541812	0.76407	0.542137	0.903067	0.481997	0.809127	0.486091	0.650612	0.33997	0	0.174732	0.070522	0.383983	0.601795	0.740698	0.202093	0.780739	0.88096	0.426135	1.25493	0.794205	0.669852	0.63963	0.517449	0.918144	0.543561	0.774128	0.735324	1.04193	0.514108	0.462396	0.538545	0.442028	0.454179	0.666703	1.01974	0.6867	0.494451	0.35711	0.610583	0.450345	0.64562	1.18338	1.7472	1.51907	1.19701
		Russians North	RuN3	0.640423	0.67922	0.530931	0.729959	0.553002	0.542339	0.479961	0.486416	0.156675	0.174732	0	0.077677	0.26516	0.556288	0.458393	0.145861	0.519014	0.723595	0.440832	0.817706	0.57718	0.698478	0.599934	0.578924	0.674265	0.733835	0.54812	0.62494	0.687932	0.973321	1.06022	1.02514	0.893108	0.967431	0.796142	0.876684	0.904696	0.809548	0.683922	0.831193	1.26894	0.682091	0.858913	1.17419	1.09034	0.85859
		Russians North	RuN4	0.55815	0.731782	0.496827	0.862449	0.416075	0.635778	0.474706	0.582128	0.257284	0.070522	0.077677	0	0.330492	0.581951	0.627971	0.135168	0.741381	0.759503	0.368532	1.07787	0.682867	0.681104	0.618908	0.454252	0.788746	0.564996	0.660899	0.707575	0.845174	0.800671	0.821127	0.82499	0.712115	0.797367	0.633023	0.966206	0.724572	0.632307	0.427712	0.726788	0.599287	0.700845	1.20937	1.33341	1.19516	1.01178
		Russians Central	RuC1	0.149507	0.186114	0.091069	0.185181	0.209459	0.133179	0.1183	0.152976	0.389921	0.383983	0.26516	0.330492	0	0.131231	0.202507	0.116669	0.166621	0.187611	0.123808	0.272319	0.190152	0.13177	0.093168	0.160756	0.15486	0.190569	0.09447	0.160168	0.17582	0.271029	0.43427	0.349293	0.410227	0.349649	0.176255	0.188456	0.269151	0.16648	0.19924	0.152456	0.619545	0.099588	0.177251	0.584732	0.510766	0.428334
		Russians Central	RuC2	0.04887	0.017435	0.05666	0.024127	0.280501	0.106409	0.017364	0.016331	0.31351	0.601795	0.556288	0.581951	0.131231	0	0.051609	0.130206	0.050849	0.028773	0.060682	0.068562	0.022733	0.138344	0.090186	0.193799	0.0496	0.258339	0.153875	0.192211	0.087849	0.432131	0.673912	0.585095	0.787738	0.589059	0.105075	0.080629	0.077083	0.144336	0.164341	0.091647	0.732322	0.087835	0.174557	0.72528	0.83382	0.768097
		Russians Central	RuC3	0.148033	0.048264	0.141255	0.042873	0.444336	0.123084	0.077635	0.020233	0.187626	0.740698	0.458393	0.627971	0.202507	0.051609	0	0.144229	0.018194	0.063316	0.135938	0.041192	0.021766	0.272498	0.175565	0.328056	0.064332	0.468957	0.188206	0.240757	0.083886	0.760046	1.16633	1.00451	1.32156	1.0322	0.252094	0.144646	0.223837	0.351283	0.394846	0.241422	1.49253	0.198272	0.203021	0.721228	0.96664	0.834736
		Russians Central	RuC4	0.163014	0.183186	0.148878	0.220705	0.252814	0.203347	0.102308	0.118443	0.115927	0.202093	0.145861	0.135168	0.116669	0.130206	0.144229	0	0.187089	0.206139	0.086825	0.299777	0.159569	0.266731	0.210545	0.214736	0.218377	0.316022	0.253748	0.304536	0.241481	0.570539	0.764079	0.70868	0.779041	0.674004	0.250141	0.328189	0.262821	0.295855	0.22242	0.272173	0.681849	0.255606	0.447891	0.823961	0.862624	0.72402
		Russians Central	RuC5	0.140337	0.053472	0.135392	0.031048	0.440126	0.125039	0.080181	0.032225	0.268315	0.780739	0.519014	0.741381	0.166621	0.050849	0.018194	0.187089	0	0.076274	0.156075	0.046026	0.040561	0.215786	0.130884	0.312562	0.05698	0.401919	0.146111	0.189321	0.068723	0.58546	0.875562	0.780995	1.02953	0.775052	0.239498	0.129928	0.228632	0.295275	0.384312	0.192951	1.40793	0.143463	0.132279	0.664941	0.836392	0.67343
		Russians South	RuS1	0.055751	0.016099	0.053987	0.024239	0.276714	0.067195	0.059277	0.041028	0.441436	0.88096	0.723595	0.759503	0.187611	0.028773	0.063316	0.206139	0.076274	0	0.069367	0.036997	0.019416	0.153046	0.09021	0.184415	0.025577	0.271382	0.126377	0.174097	0.068017	0.514181	0.881481	0.690154	0.944628	0.756348	0.105993	0.053408	0.092628	0.179667	0.203661	0.09995	0.833454	0.097277	0.148955	0.590001	0.75188	0.794087
		Russians South	RuS2	0.019314	0.065212	0.023547	0.099079	0.093807	0.06367	0.081215	0.080022	0.368439	0.426135	0.440832	0.368532	0.123808	0.060682	0.135938	0.086825	0.156075	0.069367	0	0.163491	0.082393	0.085605	0.059135	0.054237	0.081549	0.114276	0.114076	0.130635	0.116328	0.414804	0.641077	0.489347	0.646132	0.527121	0.13694	0.184933	0.127238	0.153945	0.100302	0.086538	0.503549	0.095867	0.243542	0.455583	0.519397	0.544602
		Russians South	RuS3	0.134448	0.033159	0.133863	0.020062	0.423271	0.090274	0.127211	0.044091	0.421209	1.25493	0.817706	1.07787	0.272319	0.068562	0.041192	0.299777	0.046026	0.036997	0.163491	0	0.022013	0.216215	0.150616	0.314771	0.031875	0.433425	0.161057	0.201905	0.055996	0.765353	1.26505	0.960209	1.40915	1.04876	0.254206	0.100433	0.202294	0.346373	0.418556	0.201089	1.59807	0.160193	0.123959	0.567184	0.775188	0.789663
		Russians South	RuS4	0.080878	0.014118	0.085506	0.017293	0.32157	0.078444	0.056879	0.009025	0.287356	0.794205	0.57718	0.682867	0.190152	0.022733	0.021766	0.159569	0.040561	0.019416	0.082393	0.022013	0	0.178562	0.12263	0.237029	0.034182	0.345389	0.159151	0.203811	0.064056	0.657334	1.05336	0.849237	1.16068	0.881848	0.180154	0.098144	0.129181	0.261358	0.278124	0.158922	1.09695	0.13782	0.173479	0.639377	0.806438	0.801421
		Ukrainians	Ukr1	0.054731	0.132535	0.060394	0.133112	0.073709	0.079363	0.187956	0.169468	0.744684	0.669852	0.698478	0.681104	0.13177	0.138344	0.272498	0.266731	0.215786	0.153046	0.085605	0.216215	0.178562	0	0.026019	0.05115	0.104482	0.04929	0.073169	0.06883	0.11574	0.299796	0.458093	0.299258	0.471628	0.318596	0.211231	0.230338	0.203266	0.161416	0.159472	0.069887	0.533438	0.049294	0.13939	0.296193	0.252792	0.283789
		Ukrainians	Ukr2	0.035883	0.085405	0.024769	0.084781	0.104015	0.047488	0.128225	0.12157	0.61012	0.63963	0.599934	0.618908	0.093168	0.090186	0.175565	0.210545	0.130884	0.09021	0.059135	0.150616	0.12263	0.026019	0	0.04977	0.052829	0.0703	0.026129	0.03349	0.074936	0.274502	0.447058	0.307895	0.46158	0.354665	0.148155	0.149199	0.182216	0.127721	0.150791	0.047814	0.584403	0.02143	0.090954	0.312037	0.335402	0.328875
		Ukrainians	Ukr3	0.063474	0.185654	0.055665	0.218151	0.019838	0.088458	0.235322	0.236513	0.717081	0.517449	0.578924	0.454252	0.160756	0.193799	0.328056	0.214736	0.312562	0.184415	0.054237	0.314771	0.237029	0.05115	0.04977	0	0.151588	0.023072	0.087457	0.07969	0.170128	0.349392	0.503728	0.326975	0.468408	0.400976	0.217517	0.317174	0.25801	0.190441	0.128623	0.107777	0.407852	0.104451	0.256884	0.245387	0.249133	0.291562
		Ukrainians	Ukr4	0.060266	0.021924	0.045899	0.017302	0.236604	0.031624	0.096598	0.043845	0.458952	0.918144	0.674265	0.788746	0.15486	0.0496	0.064332	0.218377	0.05698	0.025577	0.081549	0.031875	0.034182	0.104482	0.052829	0.151588	0	0.234146	0.058329	0.089492	0.019459	0.505368	0.837129	0.605293	0.896667	0.698559	0.167825	0.084862	0.177028	0.220088	0.266313	0.10437	1.01399	0.068729	0.079453	0.389113	0.513901	0.512279
		Ukrainians	Ukr5	0.10037	0.267664	0.105484	0.291172	0.041475	0.165895	0.29902	0.336306	0.992979	0.543561	0.733835	0.564996	0.190569	0.258339	0.468957	0.316022	0.401919	0.271382	0.114276	0.433425	0.345389	0.04929	0.0703	0.023072	0.234146	0	0.132577	0.115131	0.249302	0.252368	0.352516	0.23128	0.339286	0.263458	0.243057	0.384263	0.286277	0.168904	0.124672	0.106604	0.310891	0.116785	0.288979	0.28971	0.236422	0.266394
		Ukrainians	Ukr6	0.102238	0.130103	0.055015	0.120737	0.148416	0.035906	0.199771	0.161564	0.635092	0.774128	0.54812	0.660899	0.09447	0.153875	0.188206	0.253748	0.146111	0.126377	0.114076	0.161057	0.159151	0.073169	0.026129	0.087457	0.058329	0.132577	0	0.024098	0.069276	0.353173	0.579523	0.375044	0.541805	0.468783	0.22559	0.172126	0.319929	0.221187	0.273504	0.114989	0.846074	0.055286	0.063172	0.229745	0.276228	0.268908
		Ukrainians	Ukr7	0.100348	0.152972	0.071179	0.153176	0.120054	0.065794	0.261004	0.20653	0.708704	0.735324	0.62494	0.707575	0.160168	0.192211	0.240757	0.304536	0.189321	0.174097	0.130635	0.201905	0.203811	0.06883	0.03349	0.07969	0.089492	0.115131	0.024098	0	0.115515	0.350414	0.496127	0.297505	0.472017	0.408345	0.303105	0.246033	0.352056	0.239811	0.27436	0.117934	0.810241	0.057166	0.080325	0.193947	0.258142	0.265371
		Ukrainians	Ukr8	0.10382	0.059091	0.09074	0.0385	0.266802	0.044935	0.142532	0.064708	0.473212	1.04193	0.687932	0.845174	0.17582	0.087849	0.083886	0.241481	0.068723	0.068017	0.116328	0.055996	0.064056	0.11574	0.074936	0.170128	0.019459	0.249302	0.069276	0.115515	0	0.629412	1.02122	0.757103	1.1346	0.83214	0.233862	0.158588	0.264774	0.318415	0.367758	0.167248	1.2396	0.122527	0.114642	0.324205	0.416641	0.371997
		Czechs	Cz1	0.319023	0.500989	0.306812	0.52035	0.41812	0.544968	0.369124	0.601195	1.40938	0.514108	0.973321	0.800671	0.271029	0.432131	0.760046	0.570539	0.58546	0.514181	0.414804	0.765353	0.657334	0.299796	0.274502	0.349392	0.505368	0.252368	0.353173	0.350414	0.629412	0	0.057154	0.063453	0.073396	0.040918	0.242467	0.344499	0.363977	0.081303	0.169799	0.15173	0.241463	0.185346	0.356736	1.07354	0.909145	0.82456
		Czechs	Cz2	0.51821	0.814294	0.517021	0.84279	0.539169	0.897951	0.597896	0.93332	1.75636	0.462396	1.06022	0.821127	0.43427	0.673912	1.16633	0.764079	0.875562	0.881481	0.641077	1.26505	1.05336	0.458093	0.447058	0.503728	0.837129	0.352516	0.579523	0.496127	1.02122	0.057154	0	0.045631	0.034953	0.02933	0.454807	0.658473	0.568447	0.205531	0.280012	0.318746	0.24433	0.337252	0.596897	1.39778	1.08974	0.904722
		Czechs	Cz3	0.383772	0.63662	0.352776	0.677852	0.330912	0.586805	0.573804	0.781569	1.83162	0.538545	1.02514	0.82499	0.349293	0.585095	1.00451	0.70868	0.780995	0.690154	0.489347	0.960209	0.849237	0.299258	0.307895	0.326975	0.605293	0.23128	0.375044	0.297505	0.757103	0.063453	0.045631	0	0.035501	0.040007	0.432618	0.537429	0.537372	0.182396	0.240157	0.230013	0.281696	0.221112	0.391581	0.780703	0.648393	0.643029
		Czechs	Cz4	0.561451	0.919353	0.51335	0.983244	0.459069	0.830343	0.707977	1.06599	1.95613	0.442028	0.893108	0.712115	0.410227	0.787738	1.32156	0.779041	1.02953	0.944628	0.646132	1.40915	1.16068	0.471628	0.46158	0.468408	0.896667	0.339286	0.541805	0.472017	1.1346	0.073396	0.034953	0.035501	0	0.042873	0.52284	0.704753	0.671075	0.24564	0.299613	0.358875	0.249428	0.358357	0.593765	1.17135	0.903361	0.872479
		Czechs	Cz5	0.417726	0.686325	0.427115	0.707327	0.408357	0.697024	0.53239	0.782424	1.62739	0.454179	0.967431	0.797367	0.349649	0.589059	1.0322	0.674004	0.775052	0.756348	0.527121	1.04876	0.881848	0.318596	0.354665	0.400976	0.698559	0.263458	0.468783	0.408345	0.83214	0.040918	0.02933	0.040007	0.042873	0	0.427901	0.581263	0.498802	0.175253	0.239386	0.246609	0.250559	0.264495	0.478108	1.08756	0.796818	0.730562
		Kashubians	Kas1	0.117626	0.151651	0.114017	0.167654	0.319602	0.238654	0.068041	0.183957	0.664137	0.666703	0.796142	0.633023	0.176255	0.105075	0.252094	0.250141	0.239498	0.105993	0.13694	0.254206	0.180154	0.211231	0.148155	0.217517	0.167825	0.243057	0.22559	0.303105	0.233862	0.242467	0.454807	0.432618	0.52284	0.427901	0	0.076917	0.057203	0.055075	0.082421	0.086419	0.343665	0.120683	0.299013	1.02444	1.02148	0.982291
		Kashubians	Kas2	0.137867	0.082478	0.112131	0.081419	0.438189	0.164498	0.081326	0.116819	0.617631	1.01974	0.876684	0.966206	0.188456	0.080629	0.144646	0.328189	0.129928	0.053408	0.184933	0.100433	0.098144	0.230338	0.149199	0.317174	0.084862	0.384263	0.172126	0.246033	0.158588	0.344499	0.658473	0.537429	0.704753	0.581263	0.076917	0	0.106998	0.124914	0.222585	0.103833	0.786134	0.095098	0.123255	0.890103	1.03556	1.07077
		Kashubians	Kas3	0.095043	0.112169	0.136138	0.137289	0.320592	0.256341	0.065324	0.141838	0.585442	0.6867	0.904696	0.724572	0.269151	0.077083	0.223837	0.262821	0.228632	0.092628	0.127238	0.202294	0.129181	0.203266	0.182216	0.25801	0.177028	0.286277	0.319929	0.352056	0.264774	0.363977	0.568447	0.537372	0.671075	0.498802	0.057203	0.106998	0	0.093863	0.08745	0.1012	0.400684	0.145402	0.344714	1.18599	1.19187	1.29169
		Poles	Pol1	0.102018	0.186411	0.107692	0.214217	0.262014	0.273304	0.11622	0.247561	0.799694	0.494451	0.809548	0.632307	0.16648	0.144336	0.351283	0.295855	0.295275	0.179667	0.153945	0.346373	0.261358	0.161416	0.127721	0.190441	0.220088	0.168904	0.221187	0.239811	0.318415	0.081303	0.205531	0.182396	0.24564	0.175253	0.055075	0.124914	0.093863	0	0.037716	0.033082	0.237752	0.071845	0.24785	0.934059	0.899852	0.885608
		Poles	Pol2	0.086358	0.211974	0.105293	0.270795	0.158908	0.274045	0.13821	0.266211	0.706409	0.35711	0.683922	0.427712	0.19924	0.164341	0.394846	0.22242	0.384312	0.203661	0.100302	0.418556	0.278124	0.159472	0.150791	0.128623	0.266313	0.124672	0.273504	0.27436	0.367758	0.169799	0.280012	0.240157	0.299613	0.239386	0.082421	0.222585	0.08745	0.037716	0	0.068639	0.147482	0.124805	0.396146	0.881596	0.826608	0.886594
		Poles	Pol3	0.032759	0.091462	0.044074	0.10866	0.174995	0.135042	0.106056	0.156564	0.741129	0.610583	0.831193	0.726788	0.152456	0.091647	0.241422	0.272173	0.192951	0.09995	0.086538	0.201089	0.158922	0.069887	0.047814	0.107777	0.10437	0.106604	0.114989	0.117934	0.167248	0.15173	0.318746	0.230013	0.358875	0.246609	0.086419	0.103833	0.1012	0.033082	0.068639	0	0.385305	0.023179	0.134987	0.553386	0.592879	0.614167
		Sorbs	Sorb	0.48748	0.893501	0.535358	1.05187	0.397604	0.958767	0.611989	1.04892	2.00123	0.450345	1.26894	0.599287	0.619545	0.732322	1.49253	0.681849	1.40793	0.833454	0.503549	1.59807	1.09695	0.533438	0.584403	0.407852	1.01399	0.310891	0.846074	0.810241	1.2396	0.241463	0.24433	0.281696	0.249428	0.250559	0.343665	0.786134	0.400684	0.237752	0.147482	0.385305	0	0.53344	1.22914	1.74393	1.25793	1.38802
		Slovaks	Slo	0.047565	0.086983	0.034256	0.090205	0.160335	0.091191	0.113504	0.133745	0.667271	0.64562	0.682091	0.700845	0.099588	0.087835	0.198272	0.255606	0.143463	0.097277	0.095867	0.160193	0.13782	0.049294	0.02143	0.104451	0.068729	0.116785	0.055286	0.057166	0.122527	0.185346	0.337252	0.221112	0.358357	0.264495	0.120683	0.095098	0.145402	0.071845	0.124805	0.023179	0.53344	0	0.066675	0.452969	0.476249	0.480729
		Slovenians	Sln	0.170259	0.134358	0.12549	0.107827	0.343066	0.103958	0.241576	0.182198	0.796819	1.18338	0.858913	1.20937	0.177251	0.174557	0.203021	0.447891	0.132279	0.148955	0.243542	0.123959	0.173479	0.13939	0.090954	0.256884	0.079453	0.288979	0.063172	0.080325	0.114642	0.356736	0.596897	0.391581	0.593765	0.478108	0.299013	0.123255	0.344714	0.24785	0.396146	0.134987	1.22914	0.066675	0	0.370643	0.453536	0.459785
		Bosnians	Bos1	0.451071	0.561035	0.394405	0.551685	0.258134	0.244762	0.980367	0.67055	1.62808	1.7472	1.17419	1.33341	0.584732	0.72528	0.721228	0.823961	0.664941	0.590001	0.455583	0.567184	0.639377	0.296193	0.312037	0.245387	0.389113	0.28971	0.229745	0.193947	0.324205	1.07354	1.39778	0.780703	1.17135	1.08756	1.02444	0.890103	1.18599	0.934059	0.881596	0.553386	1.74393	0.452969	0.370643	0	0.061374	0.123358
		Bosnians	Bos2	0.523786	0.730639	0.463168	0.69689	0.222471	0.321422	1.05613	0.806337	2.07664	1.51907	1.09034	1.19516	0.510766	0.83382	0.96664	0.862624	0.836392	0.75188	0.519397	0.775188	0.806438	0.252792	0.335402	0.249133	0.513901	0.236422	0.276228	0.258142	0.416641	0.909145	1.08974	0.648393	0.903361	0.796818	1.02148	1.03556	1.19187	0.899852	0.826608	0.592879	1.25793	0.476249	0.453536	0.061374	0	0.057622
		Bosnians	Bos3	0.554003	0.730227	0.491133	0.656551	0.313581	0.375232	0.922998	0.736225	1.44974	1.19701	0.85859	1.01178	0.428334	0.768097	0.834736	0.72402	0.67343	0.794087	0.544602	0.789663	0.801421	0.283789	0.328875	0.291562	0.512279	0.266394	0.268908	0.265371	0.371997	0.82456	0.904722	0.643029	0.872479	0.730562	0.982291	1.07077	1.29169	0.885608	0.886594	0.614167	1.38802	0.480729	0.459785	0.123358	0.057622	0
		Bosnians	Bos4	0.662568	0.821598	0.562389	0.806962	0.353596	0.362125	1.4196	0.960067	2.23654	2.07288	1.24633	1.49289	0.72275	1.04818	1.00712	1.07628	0.926243	0.847749	0.649435	0.809266	0.916894	0.433787	0.456615	0.358918	0.574404	0.399712	0.32731	0.291326	0.48851	1.28017	1.63674	0.881198	1.24183	1.24987	1.44733	1.21826	1.82302	1.2616	1.19377	0.772401	2.24901	0.62852	0.488395	0.015946	0.065064	0.138702
		Bosnians	Bos5	0.721059	0.942943	0.636432	0.943117	0.353458	0.435716	1.67178	1.11093	2.71412	1.96401	1.35524	1.51746	0.832149	1.20562	1.21147	1.18493	1.1123	1.00267	0.711198	0.971354	1.07469	0.464004	0.521362	0.382242	0.684476	0.408121	0.403662	0.339105	0.588189	1.34828	1.60885	0.868996	1.22671	1.21866	1.7142	1.50399	2.07772	1.38307	1.23963	0.845544	2.05158	0.707485	0.590645	0.0272	0.062987	0.146927
		Croatians	Cro1	0.256233	0.370609	0.189694	0.358432	0.149355	0.141404	0.527951	0.442323	1.22681	0.976681	0.767254	0.866634	0.224087	0.429955	0.520998	0.51122	0.428217	0.382347	0.276282	0.432928	0.448316	0.123211	0.124192	0.122144	0.23765	0.128123	0.072617	0.075038	0.217691	0.418713	0.603742	0.335611	0.504883	0.455673	0.502544	0.459458	0.676057	0.406213	0.445611	0.250951	0.895611	0.178798	0.16537	0.088922	0.085407	0.111054
		Croatians	Cro2	0.200137	0.21386	0.157452	0.189108	0.244144	0.092378	0.410805	0.282663	0.991111	1.28041	0.920188	1.22135	0.254746	0.291665	0.309282	0.519122	0.233029	0.240746	0.256349	0.211817	0.271055	0.124812	0.097867	0.181072	0.123826	0.209514	0.053695	0.046292	0.12041	0.493241	0.736611	0.442177	0.694977	0.579096	0.473989	0.307274	0.549618	0.39615	0.499308	0.204436	1.34812	0.130559	0.056047	0.124092	0.201034	0.219214
		Serbians	Se1	0.485499	0.620416	0.416345	0.541494	0.322477	0.311816	0.793467	0.651538	1.50703	1.32357	0.915191	1.14575	0.363477	0.661761	0.71664	0.7227	0.55135	0.65143	0.503177	0.646161	0.690554	0.245967	0.258601	0.271423	0.414803	0.242685	0.193048	0.204511	0.304276	0.660559	0.789432	0.557908	0.758423	0.640682	0.799153	0.809017	1.10384	0.722434	0.802868	0.495359	1.35654	0.37725	0.325606	0.121156	0.074318	0.016068
		Serbians	Se2	0.371221	0.499881	0.305088	0.449141	0.215121	0.235062	0.6319	0.536502	1.37608	1.18998	0.856033	0.977071	0.28747	0.535413	0.630986	0.603228	0.503861	0.514436	0.388678	0.542367	0.565214	0.165094	0.187021	0.187631	0.317246	0.180381	0.135473	0.143771	0.244477	0.559584	0.694262	0.447673	0.65599	0.551729	0.594892	0.619781	0.811649	0.556008	0.597114	0.381136	1.03614	0.270557	0.268872	0.124362	0.064901	0.040694
		Macedonians	Mc1	0.557928	0.714077	0.498947	0.620379	0.328714	0.371589	0.892063	0.729518	1.85966	1.64909	1.09804	1.32302	0.436876	0.750428	0.866107	0.843719	0.683536	0.741161	0.580988	0.723995	0.771337	0.249956	0.319717	0.316266	0.481587	0.279043	0.266836	0.279603	0.351935	0.796819	0.923698	0.641696	0.897883	0.708916	0.865431	0.90918	1.09736	0.828012	0.870625	0.582227	1.35231	0.440883	0.411875	0.165968	0.05624	0.030047
		Macedonians	Mc2	0.531082	0.681244	0.480479	0.5811	0.348889	0.383768	0.837706	0.700574	1.81706	1.45092	1.06637	1.38559	0.38778	0.691651	0.830964	0.851012	0.608682	0.733709	0.586527	0.699974	0.749803	0.224938	0.290614	0.33411	0.482235	0.262065	0.258694	0.253599	0.375242	0.633067	0.689151	0.495004	0.682092	0.526498	0.859775	0.848286	1.03051	0.720312	0.814106	0.514673	1.29627	0.378807	0.335959	0.210411	0.088398	0.048013
		Bulgarians	Bul1	0.876047	1.1463	0.865604	0.948814	0.675337	0.855972	1.0509	1.08294	2.62842	1.35734	1.31172	1.65444	0.542951	1.00421	1.36807	1.1717	0.92114	1.27195	1.00301	1.25803	1.25642	0.422562	0.552689	0.666472	0.913693	0.467078	0.585995	0.591247	0.742151	0.563457	0.51321	0.506556	0.591889	0.395472	1.03751	1.20884	1.22297	0.809684	0.979727	0.733762	1.11155	0.600554	0.632362	0.705157	0.360586	0.229322
		Bulgarians	Bul2	0.639454	0.833855	0.637886	0.700513	0.483967	0.617771	0.755345	0.778393	1.80913	1.36878	1.19651	1.27496	0.453598	0.713875	0.98036	0.839877	0.731482	0.845147	0.67588	0.90971	0.863455	0.318696	0.414603	0.452641	0.656051	0.336268	0.466613	0.511832	0.499389	0.681564	0.681858	0.658214	0.805148	0.566468	0.693261	0.945514	0.830893	0.703071	0.744133	0.618726	0.907435	0.519369	0.635257	0.588386	0.298814	0.185958
		Bulgarians	Bul3	0.430717	0.484686	0.400148	0.383668	0.421321	0.334738	0.518423	0.469593	1.2582	1.55611	1.05944	1.30419	0.320815	0.462414	0.543843	0.64364	0.39597	0.489122	0.472076	0.478788	0.509921	0.222522	0.238294	0.33017	0.327904	0.293226	0.222945	0.277191	0.21781	0.633496	0.78371	0.667341	0.92027	0.658644	0.504977	0.557853	0.683764	0.570807	0.685318	0.426795	1.21979	0.325033	0.322779	0.356023	0.24068	0.12482
		Bulgarians	Bul4	0.54675	0.74389	0.489885	0.637114	0.390874	0.479867	0.743291	0.754513	1.83787	1.17437	1.02356	1.14393	0.347094	0.685661	0.894693	0.78489	0.643831	0.769051	0.596745	0.838116	0.83746	0.265177	0.298769	0.337758	0.534826	0.248354	0.284048	0.301434	0.422335	0.461605	0.477986	0.400492	0.523796	0.410705	0.655777	0.806617	0.934621	0.576323	0.675384	0.481978	0.891006	0.37529	0.41533	0.353217	0.191649	0.082094
		Bulgarians	Bul5	0.525447	0.668993	0.467199	0.563768	0.352902	0.390524	0.756703	0.670815	1.68354	1.40494	1.00227	1.26938	0.352666	0.648242	0.788395	0.792513	0.576909	0.695644	0.57179	0.68274	0.719052	0.227311	0.277681	0.331457	0.463556	0.265073	0.250144	0.256008	0.36219	0.607193	0.643372	0.486282	0.656955	0.51826	0.741509	0.776783	0.925032	0.668927	0.761313	0.506234	1.18383	0.359771	0.344762	0.269067	0.125672	0.06629
		Bulgarians	Bul6	0.573926	0.758698	0.601766	0.655544	0.645997	0.786295	0.560596	0.743279	1.63741	0.95788	1.31476	1.17941	0.428845	0.607303	0.937349	0.766097	0.667767	0.803249	0.667903	0.978437	0.878975	0.387134	0.423164	0.516795	0.67721	0.363624	0.528528	0.57798	0.568528	0.334935	0.331077	0.429492	0.514022	0.321857	0.460332	0.739116	0.649607	0.413067	0.520285	0.448009	0.568162	0.445148	0.645325	1.01566	0.675036	0.396093
		Lithuanians	Lit1	0.522613	0.465481	0.481475	0.5144	0.657354	0.522229	0.304637	0.302108	0.027826	0.217319	0.070608	0.119266	0.321951	0.373087	0.277582	0.08287	0.368909	0.51689	0.358249	0.569948	0.375127	0.725115	0.607469	0.631084	0.533332	0.862318	0.619711	0.714112	0.549505	1.17583	1.39886	1.45033	1.40697	1.30872	0.618793	0.679511	0.617896	0.739033	0.610565	0.747968	1.3594	0.671888	0.900442	1.60895	1.73832	1.27327
		Lithuanians	Lit2	0.168963	0.097338	0.1864	0.117954	0.450067	0.232597	0.061975	0.045818	0.090899	0.432147	0.343203	0.384777	0.232605	0.070877	0.048968	0.070432	0.092629	0.131424	0.134559	0.149191	0.069944	0.34019	0.260853	0.366685	0.160412	0.515215	0.326965	0.368825	0.197353	0.751189	1.0379	0.995998	1.22591	0.945687	0.252263	0.228594	0.189865	0.335756	0.311541	0.283283	1.05708	0.270586	0.395385	1.10203	1.36566	1.13512
		Lithuanians	Lit3	0.251936	0.194029	0.242537	0.208193	0.490936	0.29407	0.099303	0.103183	0.050873	0.277299	0.166826	0.245122	0.16295	0.132935	0.099488	0.042087	0.127416	0.236862	0.188829	0.263389	0.152143	0.389241	0.30291	0.416836	0.249214	0.545741	0.345411	0.410914	0.275526	0.67029	0.875086	0.900859	0.974405	0.795291	0.320681	0.31397	0.302726	0.373783	0.362684	0.355946	1.06886	0.316585	0.440234	1.22327	1.33698	1.00143
		Lithuanians	Lit4	0.553703	0.458148	0.513061	0.486378	0.792354	0.555492	0.307898	0.295398	0.02015	0.242704	0.088534	0.188679	0.327549	0.370651	0.250729	0.113932	0.311105	0.535547	0.413382	0.540106	0.37704	0.764968	0.616453	0.72682	0.528811	0.959912	0.61692	0.698257	0.544518	1.09799	1.27402	1.38312	1.34979	1.22348	0.672233	0.660482	0.675201	0.747622	0.693657	0.746621	1.69496	0.655586	0.795646	1.71433	1.98782	1.29554
		Lithuanians	Lit5	0.296959	0.269842	0.27439	0.307663	0.443032	0.329763	0.172506	0.168588	0.040474	0.195026	0.105252	0.136933	0.197476	0.208076	0.166901	0.027195	0.221111	0.324132	0.198999	0.379548	0.23019	0.447626	0.360036	0.394315	0.323258	0.545017	0.38939	0.442107	0.342092	0.783714	0.961181	0.945879	1.01674	0.895749	0.415071	0.458616	0.420076	0.467066	0.393832	0.443829	1.02612	0.402618	0.578113	1.08644	1.21487	0.917008
		Lithuanians	Lit6	0.340121	0.236963	0.319013	0.25804	0.588757	0.328056	0.164547	0.129719	0.019159	0.364891	0.163924	0.267854	0.251533	0.191382	0.106689	0.070817	0.168308	0.277975	0.24808	0.272788	0.170299	0.516839	0.412388	0.527433	0.290319	0.742674	0.428034	0.503375	0.316329	1.02491	1.36709	1.31618	1.4619	1.22565	0.443925	0.386837	0.397684	0.55812	0.515707	0.507765	1.54431	0.439368	0.535442	1.2865	1.52334	1.19902
		Latvians	Lat	0.391519	0.327347	0.362442	0.36224	0.604119	0.42022	0.216215	0.209893	0.026873	0.209821	0.100036	0.180537	0.245987	0.26146	0.187367	0.07188	0.237795	0.396179	0.293126	0.418402	0.276061	0.572658	0.457614	0.553036	0.396047	0.734559	0.476375	0.526703	0.437983	0.834916	0.999053	1.02047	1.04413	0.938981	0.516164	0.493276	0.498309	0.541879	0.502276	0.532614	1.2981	0.469692	0.603839	1.40637	1.63037	1.18832
[truncated: 21 more columns]

## Sheet: Table B in S1 File
Table B in S1 File. Matrix of mean population pairwise Fst for Balto-Slavic populations calculated from autosomal SNP data.
		Bulgarians	Macedonians	Montenegrins	Serbians	Bosnians	Croatians	Slovenias	Czechs	Slovaks	Sorbs	Poles	Ukrainians	Belarusians	Russians South	Russians Central	Russians North	Lithuanians	Latvians
Bulgarians		0	0	0.00141814	0	0.000729214	0.000711612	0.00120139	0.00188106	0.00157094	0.00429172	0.00298476	0.00228857	0.0033411	0.00296571	0.00445489	0.0124478	0.00577594	0.00585958
Macedonians		0	0	0.00167144	0.000440678	0.000658726	0.000726923	0.00130431	0.00174707	0.00207732	0.00449825	0.00314334	0.0024826	0.00312421	0.0032191	0.00478204	0.0127177	0.00648615	0.00659239
Montenegrins		0.00141814	0.00167144	0	0.0006939	0.00165404	0.00176833	0.00214423	0.00327073	0.0029752	0.00549755	0.00433542	0.00341423	0.00481729	0.00441779	0.00564542	0.0144621	0.00769484	0.00726649
Serbians		0	0.000440678	0.0006939	0	0.00025619	0.000199059	0.00128459	0.00119755	0.00122832	0.00425076	0.00226004	0.00186086	0.00248971	0.00247109	0.00359949	0.0119055	0.00522227	0.00539416
Bosnians		0.000729214	0.000658726	0.00165404	0.00025619	0	5.87662e-05	0.000817091	0.000795543	0.000961028	0.00347087	0.00170268	0.00129813	0.002169	0.00180705	0.00298857	0.0107671	0.0042088	0.0038117
Croatians		0.000711612	0.000726923	0.00176833	0.000199059	5.87662e-05	0	0.000372379	0.000353717	0.0007667	0.00283993	0.00128343	0.000958131	0.00163947	0.00139973	0.00242555	0.0109198	0.00356598	0.00358675
Slovenians		0.00120139	0.00130431	0.00214423	0.00128459	0.000817091	0.000372379	0	0.00114117	0.000835275	0.00291628	0.0015062	0.000866078	0.00144462	0.00152094	0.00284794	0.0109641	0.00417218	0.00373261
Czechs		0.00188106	0.00174707	0.00327073	0.00119755	0.000795543	0.000353717	0.00114117	0	0.000407838	0.00209213	0.000543306	0.000712422	0.00105885	0.000947457	0.00206539	0.0101145	0.00261852	0.00290436
Slovaks		0.00157094	0.00207732	0.0029752	0.00122832	0.000961028	0.0007667	0.000835275	0.000407838	0	0.00259476	0.00062151	0.000662056	0.00117743	0.00116517	0.00180496	0.00982664	0.00303633	0.00257805
Sorbs		0.00429172	0.00449825	0.00549755	0.00425076	0.00347087	0.00283993	0.00291628	0.00209213	0.00259476	0	0.00220238	0.00209641	0.00231767	0.00257637	0.00347535	0.0109626	0.00389895	0.00358142
Poles		0.00298476	0.00314334	0.00433542	0.00226004	0.00170268	0.00128343	0.0015062	0.000543306	0.00062151	0.00220238	0	0.000243568	0	0.000361653	0.00101975	0.00871675	0.00113385	0.00114097
Ukrainians		0.00228857	0.0024826	0.00341423	0.00186086	0.00129813	0.000958131	0.000866078	0.000712422	0.000662056	0.00209641	0.000243568	0	0.000287395	0.000551916	0.00122317	0.00887238	0.00197523	0.00191095
Belarusians		0.0033411	0.00312421	0.00481729	0.00248971	0.002169	0.00163947	0.00144462	0.00105885	0.00117743	0.00231767	0	0.000287395	0	0.000508999	0.00119284	0.00894747	0.000849129	0.00151998
Russians South		0.00296571	0.0032191	0.00441779	0.00247109	0.00180705	0.00139973	0.00152094	0.000947457	0.00116517	0.00257637	0.000361653	0.000551916	0.000508999	0	0.000834099	0.00864866	0.00215051	0.00182336
Russians Central		0.00445489	0.00478204	0.00564542	0.00359949	0.00298857	0.00242555	0.00284794	0.00206539	0.00180496	0.00347535	0.00101975	0.00122317	0.00119284	0.000834099	0	0.00594794	0.0021466	0.00135784
Russians North		0.0124478	0.0127177	0.0144621	0.0119055	0.0107671	0.0109198	0.0109641	0.0101145	0.00982664	0.0109626	0.00871675	0.00887238	0.00894747	0.00864866	0.00594794	0	0.00983268	0.00958667
Lithuanians		0.00577594	0.00648615	0.00769484	0.00522227	0.0042088	0.00356598	0.00417218	0.00261852	0.00303633	0.00389895	0.00113385	0.00197523	0.000849129	0.00215051	0.0021466	0.00983268	0	0
Latvians		0.00585958	0.00659239	0.00726649	0.00539416	0.0038117	0.00358675	0.00373261	0.00290436	0.00257805	0.00358142	0.00114097	0.00191095	0.00151998	0.00182336	0.00135784	0.00958667	0	0

## Sheet: Table C in S1 File 
Table C in S1 File. Frequencies of the mtDNA haplogroups in Balto-Slavic and some other European populations.
This dataset was used in MDS and Mantel test analyses.
Language group	Lanquage	Ethnic (subethnic) group	Letter code	N (Np)	Country	Location	Latitude, N	Longitude, E								Mitochondrial haplogroup frequencies									References
									J	I	W	N1a'b	T	U2e	U3	U4	U5a	U5b	K	X	H	HV0 (incl V)	East Eurasian hgs	OTHER
East Slavic	Belarusian	Belarusians	Bel1	89	Belarus	Brest region, Stolin district	51.9666	26.7666	0.1124	0	0.0337	0.0225	0.1011	0.0337	0.0337	0.0225	0.0225	0.0225	0.0337	0	0.4382	0.0449	0.0337	0.0449	This study
East Slavic	Belarusian	Belarusians	Bel2	71	Belarus	Homel region, Svetlogorsk district	52.62	29.72	0.0704	0.0563	0.0563	0.0141	0.0845	0.0423	0.0141	0.0282	0.1127	0	0	0	0.3662	0.0986	0.0141	0.0422	This study
East Slavic	Belarusian	Belarusians	Bel3	100	Belarus	Vitebsk region, Chashniki	55	29	0.12	0	0.05	0.01	0.05	0.01	0.03	0.07	0.1	0.02	0.03	0	0.35	0.04	0.02	0.1	This study
East Slavic	Belarusian	Belarusians	Bel4	47	Belarus	East (Dnieper)	52.7	31	0.0852	0.0426	0.0638	0.0213	0.0213	0.0638	0	0.0426	0.1064	0.1064	0.0213	0	0.2978	0.0851	0.0426	0	Kushniarevich 2013
East Slavic	Belarusian	Belarusians	Bel5	45	Belarus	Western Polesie	52.3	24.5	0.0444	0.0444	0	0.0444	0.0666	0.0222	0.0667	0.0444	0.0222	0.0444	0.0889	0	0.3336	0.1334	0.0444	0	Kushniarevich 2013
East Slavic	Belarusian	Belarusians	Bel6	40	Belarus	Eastern Polesie	52.2	28.2	0.025	0.025	0	0.05	0.175	0	0.05	0	0	0.025	0.075	0.025	0.425	0.125	0	0	Kushniarevich 2013
East Slavic	Belarusian	Belarusians	Bel7	33	Belarus	West (Ponemanye)	53.6	25.7	0.1212	0.0303	0.0606	0	0.0909	0	0	0.0303	0.0303	0.1212	0	0	0.3939	0.0909	0.0303	0	Kushniarevich 2013
East Slavic	Belarusian	Belarusians	Bel8	55	Belarus	North (Dvina)	55.4	30.2	0.1634	0.0182	0.0545	0	0.0909	0	0	0.0546	0.0728	0.0364	0.0364	0.0182	0.3636	0.0182	0.0364	0.0364	Kushniarevich 2013
East Slavic	Belarusian	Belarusians	Bel9	47	Belarus	Center	53.5	28	0.0852	0	0.0213	0.0639	0.0213	0	0.0213	0.0426	0.1275	0.0213	0	0.0213	0.4255	0.1275	0	0.0213	Kushniarevich 2013
East Slavic	Russian	Russians (North)	RuN1	81	Russia	Archangelsk region (Pomors)	66	42	0.0247	0	0	0	0.1605	0.0123	0	0.0617	0.0494	0.0123	0.0741	0.0123	0.4691	0	0.0123	0.1113	Tonks et al. (data deposited in Genbank)
East Slavic	Russian	Russians (North)	RuN2	144	Russia	Archangelsk oblast, upper Pinega river	63.4333	46.5333	0.0972	0	0.0139	0	0.0556	0	0	0.0278	0	0.0486	0.1042	0	0.4792	0	0.0625	0.111	This study
East Slavic	Russian	Russians (South)	Ru1	148	Russia	Belgorod region	50.78	36.48	0.0878	0.0068	0.027	0.0068	0.1081	0.0405	0.0473	0.0405	0.0676	0.027	0.0338	0.0135	0.3581	0.0743	0.0068	0.0541	This study
East Slavic	Russian	Russians (Central)	Ru2	147	Russia	Smolensk region	53.9333	32.8833	0.102	0.034	0.0068	0.0136	0.102	0.0136	0.0068	0.0408	0.0884	0.0068	0.0204	0.0136	0.449	0.034	0.0068	0.0614	This study
East Slavic	Russian	Russians (Central)	Ru3	79	Russia	Kostroma region	58.3333	44.7666	0.0759	0	0.0633	0	0.1013	0.0506	0	0.038	0.0759	0.0127	0.0506	0	0.443	0.0253	0.0381	0.0253	This study
East Slavic	Russian	Russians (Central)	Ru4	79	Russia	Novgorod region	58.52	31.28	0.0506	0.038	0.0127	0	0.0633	0.0253	0.0127	0	0.1519	0.038	0	0.0127	0.4177	0.0633	0.0508	0.063	Grzybowski et al., 2007
East Slavic	Russian	Russians (South)	Ru5	71	Russia	Kaluga region	54.3333	35.3166	0.0423	0.0141	0	0	0.1408	0.0282	0.0141	0.0845	0.0845	0.0282	0.0423	0.0282	0.3803	0.0282	0.0282	0.0561	Malyarchuk et al., 2004
East Slavic	Russian	Russians (Central)	Ru6	68	Russia	Pskov region	57.3166	29.1333	0.1176	0	0.0294	0	0.0588	0.0294	0	0.0294	0.1765	0.0294	0	0	0.4265	0.0588	0.0147	0.0295	Malyarchuk et al., 2004
East Slavic	Russian	Russians (South)	Ru7	73	Russia	Tula region	53.9333	37.5833	0.0548	0.0274	0	0.0274	0.0959	0	0.0274	0.0411	0.0274	0.0274	0.0274	0	0.589	0.0274	0	0.0274	Malyarchuk et al., 2004
East Slavic	Russian	Russians (Central)	Ru8	113	Russia	Vladimir and Yaroslavl regions	56.1333	40.4	0.0708	0.0442	0.0265	0.0354	0.1327	0.0088	0.0088	0.0354	0.0796	0	0.0708	0.0265	0.3982	0.0088	0.0088	0.0447	Malyarchuk et al., 2004
East Slavic	Russian	Russians (Central)	Ru9	41	Russia	Ivanovo region	54.25	40.3	0.122	0	0.0488	0	0.0244	0	0	0.0488	0.122	0.0488	0.0244	0	0.439	0.0244	0.0244	0.073	Morozova et al., 2012
East Slavic	Russian	Russians (South)	Ru10	33	Russia	Ryazan region	56.92	41.67	0.1515	0	0	0.0303	0.0606	0	0.0303	0	0.0909	0.0303	0.0606	0	0.3636	0.0909	0.0303	0.0607	Morozova et al., 2012
East Slavic	Russian	Russians (South)	Ru11	111	Russia	Rostov region	47.2	39.7	0.045	0.009	0.036	0.009	0.1441	0.018	0.009	0.045	0.0541	0.018	0.0541	0	0.3604	0.0721	0.09	0.0362	Kornienko 2004, Richards et al., 2000
East Slavic	Ukrainian	Ukrainians	Ukr1	95	Russia	Belgorod region, Graivoron and Krasnogvardejsk districts	50.4	35.75	0.1158	0.0105	0.0211	0.0105	0.0947	0.0211	0.0211	0.0211	0.0526	0.0316	0.0526	0	0.3684	0.0526	0.021	0.1053	Pshenichnov et al., 2013
East Slavic	Ukrainian	Ukrainians	Ukr2	179	Ukraine	Khmelnitsk region, Starokonstantinov district	49.7	27.3	0.0615	0.0279	0.0168	0.0168	0.1285	0.0168	0.0056	0.0503	0.0559	0.0615	0.067	0.0168	0.4134	0.0168	0.0112	0.0332	Pshenichnov et al., 2013
East Slavic	Ukrainian	Ukrainians	Ukr3	179	Ukraine	Cherkasy region, Smela district	49.4333	32.0666	0.095	0.0503	0.0391	0.0112	0.1061	0.0112	0.0112	0.0615	0.0726	0.0391	0.0391	0.0168	0.3352	0.0615	0.0224	0.0277	Pshenichnov et al., 2013
East Slavic	Ukrainian	Ukrainians	Ukr4	157	Ukraine	Lvov and Ivano-Frankovsk regions	49.25	24	0.0701	0.0191	0.0255	0.0064	0.1338	0.0127	0.0064	0.0764	0.0382	0.0382	0.0382	0.0127	0.4204	0.0701	0.0128	0.019	Pshenichnov et al., 2013
West Slavic	Czech	Czechs	Cz1	179	Czech Republic	Western Bohemia	49.8	13.52	0.1173	0.0279	0.0056	0.0168	0.1229	0	0.0223	0.0279	0.0503	0.0335	0.0391	0.0168	0.4413	0.0223	0.0168	0.0392	Malyarchuk et al., 2006
West Slavic	Czech	Czechs	Cz2	94	Czech Republic	General population	50.1	14.15	0.0957	0.0106	0	0	0.1489	0.0319	0.0106	0.0319	0.0638	0.0426	0.0426	0.0213	0.4043	0.0213	0	0.0745	This study
West Slavic	Polish	Kashubians	Kas	87	Poland	Northern Poland, Kashubia	53.93	17.65	0.1149	0.046	0.046	0.0115	0.069	0.023	0	0.0115	0.0345	0.046	0.046	0.0115	0.4253	0.092	0	0.0228	Grzybowski et al., 2007
West Slavic	Polish	Poles	Pol1	37	Poland	Poland, Warsaw	52	21	0.1081	0	0.027	0	0.0811	0	0	0.0811	0	0	0.0811	0.027	0.5135	0.027	0	0.0541	Richards et al., 2000
West Slavic	Polish	Poles	Pol2	73	Poland	Suwalszczyzna	54.25	22.82	0.0822	0.0411	0.0274	0	0.0411	0	0.0137	0.0137	0.1644	0.0411	0.0959	0.0274	0.3699	0.0548	0	0.0273	Grzybowski et al., 2007
West Slavic	Polish	Poles	Pol3	87	Poland	Upper Silesia, Katovice	50.25	19	0.069	0	0.0575	0.0115	0.0345	0.046	0.023	0.0575	0.0575	0.0575	0.0345	0.023	0.4368	0.0345	0.0115	0.0457	Grzybowski et al., 2007
West Slavic	Polish	Poles	Pol4	436	Poland	Pomerania, Kujawy	53	18.5	0.078	0.0183	0.0367	0.0023	0.1147	0.0092	0.0046	0.0505	0.0505	0.039	0.0321	0.0183	0.4518	0.0482	0.0161	0.0297	Malyarchuk et al., 2002
West Slavic	Polish	Poles	Pol5	166	Poland	Pomerania, Gdansk	54.35	18.4	0.0602	0.012	0.0241	0.018	0.1145	0.006	0.006	0.0843	0.0663	0.0482	0.0241	0.0181	0.4337	0.0361	0.006	0.0424	Grzybowski et al., 2007
West Slavic	Slovak	Slovaks	Slo1	137	Slovakia	Eastern Slovakia, Kosice region	48.72	21.25	0.0803	0.0584	0.0073	0	0.0876	0.0073	0	0.0584	0.0146	0.0584	0.0219	0.0146	0.4745	0.0511	0	0.0656	Malyarchuk et al., 2008
West Slavic	Slovak	Slovaks	Slo2	70	Slovakia	Western Slovakia, Bratislava	48.14	17.11	0.1143	0.0286	0.0714	0.0143	0.1429	0.0143	0	0.0429	0.0286	0.0571	0	0.0143	0.4143	0.0143	0	0.0427	Malyarchuk et al., 2008
West Slavic	Slovak	Slovaks	Slo3	374	Slovakia	Banska Bystrica region, Brezno	48.8	19.64	0.0829	0.0187	0.016	0.008	0.0882	0.008	0.0134	0.0561	0.0722	0.0588	0.0508	0.0107	0.4198	0.0294	0.0187	0.0483	Lehocky et al., 2008
South Slavic	Serbo-Croatian	Bosnians	Bos1	322	Bosnia and Herzegovina	Saraevo	43.87	18.4	0.0807	0.0497	0.0093	0.0093	0.0714	0.0093	0.0062	0.0683	0.0528	0.0342	0.0435	0.0217	0.4441	0.0497	0.0062	0.0436	Harvey NCBI, Malyarchuk et al., 2003
South Slavic	Serbo-Croatian	Bosnians	Bos2	63	Bosnia and Herzegovina	Bosnian Croats	45	16	0.0794	0	0.0476	0.0159	0.0794	0.0159	0	0.0159	0.0635	0.0159	0.0794	0	0.5079	0.0317	0.0159	0.0316	Harvey NCBI
South Slavic	Serbo-Croatian	Bosnians	Bos3	63	Bosnia and Herzegovina	Bosnian Serbs	44.5	19	0.1746	0.0159	0.0317	0.0317	0.0159	0.0159	0.0159	0.0159	0.0635	0.0317	0.0476	0	0.4603	0.0317	0	0.0477	Harvey NCBI
South Slavic	Bulgarian	Bulgarians	Bul	996	Bulgaria	General population	42.62	25.4	0.0763	0.0141	0.0251	0.013	0.1054	0.011	0.0211	0.0392	0.0442	0.0251	0.0582	0.0201	0.4177	0.0351	0.006	0.0884	Calafell et al., 1996, Karachanak et al., 2011, Richards et al., 2000
South Slavic	Serbo-Croatian	Croatians	Cro	96	Croatia	Southern coast	43.2833	17.0166	0.0313	0.0313	0.0417	0	0.0625	0.0104	0.0208	0.0313	0.0833	0.0208	0.0625	0	0.4479	0.0521	0.0208	0.0833	Babalini et al., 2005
South Slavic	Macedonian	Macedonians	Mc	237	Macedonia	General population	41.6	21.73	0.0717	0.0127	0.038	0.0211	0.1055	0.0253	0.0127	0.0253	0.0506	0.0211	0.0506	0.0253	0.4515	0.0422	0	0.0464	Bosch et al., 2006, Zimmermann et al., 2007
South Slavic	Slovenian	Slovenians	Sln	233	Slovenia	Lubljana	46.0666	14.5	0.073	0.03	0.0258	0	0.0987	0.0086	0.0129	0.0343	0.0601	0.0386	0.0601	0.0172	0.4506	0.0601	0.0043	0.0257	Malyarchuk et al., 2003, Zupanic et al., 2004
Baltic	Latvian (Lettish)	Latvians	Lat	413	Latvia	General population	57	24	0.0605	0.046	0.0412	0	0.092	0.0363	0.0218	0.092	0.0775	0.0242	0.0242	0.0024	0.4189	0.0266	0.0048	0.0316	Lappalainen et al., 2008; Pliss et al., 2005
Baltic	Lithuanian	Lithuanians	Lit1	90	Lithuania	Aukštaitija	54.83	24.5	0.0556	0.0333	0.0111	0.0111	0.1111	0	0.0222	0.0556	0.0333	0.0667	0.0444	0.0222	0.4444	0.0556	0	0.0334	Kasperavičiūtė et al., 2004
Baltic	Lithuanian	Lithuanians	Lit2	90	Lithuania	Žemaitija	55.7	22.03	0.1	0.0444	0.0111	0.0111	0.0889	0	0.0111	0.0889	0.0556	0.0333	0.0111	0	0.4778	0.0444	0.0111	0.0112	Kasperavičiūtė et al., 2004
Baltic	Lithuanian	Lithuanians	Lit3	163	Lithuania	General population	55.42	23.43	0.0491	0.0245	0.0307	0.0368	0.1043	0	0.0061	0.0245	0.092	0.0368	0.0061	0	0.4663	0.0613	0	0.0615	Lappalainen et al., 2008
Baltic	Lithuanian	Lithuanians	Lit4	45	Lithuania	General population	55.05	24.27	0.1111	0	0.0222	0.0222	0.0444	0	0	0.0222	0.0667	0.0222	0.0444	0	0.5333	0.0222	0	0.0891	This study
		Estonians	Est	662(4)	Estonia	General population	58.4	26	0.0998	0.01005	0.03025	0.0131	0.1049	0.01615	0.0081	0.04935	0.0917	0.0413	0.02015	0.00705	0.4526	0.0262	0.001	0.0283	Lappalainen et al., 2008; Sajantila et al., 1995; Sajantila et al., 1996
		Finns	Fi	792(6)	Finland	General population	63.45	26.83	0.0728667	0.0567333	0.0772667	0.0025	0.0488833	0.0099	0	0.0120667	0.0627833	0.113683	0.0449667	0.013	0.390333	0.0666833	0.00413333	0.0242	Kittles et al., 1999; Lahermo et al., 2000; Meinila et al., 2001; Richards et al., 2000; Sajantila et al., 1996; Hedman et al., 2007
		Karelians	Kar	493(5)	Russia	Republic of Karelia	62.11	33.78	0.0504	0.01658	0.03076	0	0.04148	0	0.00276	0.04652	0.04214	0.12628	0.0283	0.0024	0.43654	0.06664	0.0521	0.0571	Lappalainen et al., 2008; Sajantila et al., 1995
		Vepsas	Vep	64(1)	Russia	Leningrad region	60.56	33.09	0.0469	0.0156	0.0156	0	0.0156	0	0	0	0.0156	0.1563	0	0	0.5781	0.0313	0	0.125	Lappalainen et al., 2008
		Hungarians	Hng	116(1)	Hungary	General population	47.5	19	0.0776	0.0172	0.0431	0.0172	0.1121	0.0086	0.0172	0.0345	0.0517	0.0345	0.0431	0.0086	0.4052	0.0259	0.0086	0.0949	Bogaszi-Szabo et al., 2006; Irwin et al., 2006; Lahermo et al., 2000; This study
		Romanians	Rmn	437(2)	Romania	General population	45.16	26.31	0.0808	0.01015	0.0413	0.00725	0.09855	0.0029	0.025	0.03915	0.0431	0.0482	0.04095	0.0301	0.3946	0.0442	0.0098	0.08395	Richards et al., 2000, This study
NOTES:	Baltic and Slavic samples are presented as local populations, other samples are presented as combined and averaged national data.
	N - sample size. Np - number of studied populations pooled for this analysis.
	East Eurasian haplogroups included A, B, C, D, G, M10, N11, N9, R9 (incl F), Z.
REFERENCES:	Babalini, C., Martinez-Labarga, C., Tolk, H.V., Kivisild, T., Giampaolo, R., Tarsi, T., Contini, I., Barac, L., Janicijevic, B., Martinovic Klaric, I., et al. (2005). The population history of the Croatian linguistic minority of Molise (southern Italy): a maternal view. Eur. J. Hum. Genet. 13, 902-912
	Bogacsi-Szabo, E., Kalmar, T., Csanyi, B., Tomory, G., Czibula, A., Priskin, K., Horvath, F., Downes, C.S., and Rasko, I. (2005). Mitochondrial DNA of ancient Cumanians: culturally Asian steppe nomadic immigrants with substantially more western Eurasian mitochondrial DNA lineages. Hum. Biol. 77, 639-662
	Bosch, E., Calafell, F., Gonzalez-Neira, A., Flaiz, C., Mateu, E., Scheil, H.G., Huckenbeck, W., Efremovska, L., Mikerezi, I., Xirotiris, N., et al. (2006). Paternal and maternal lineages in the Balkans show a homogeneous landscape over linguistic barriers, except for the isolated Aromuns. Ann. Hum. Genet. 70, 459-487
	Calafell, F., Underhill, P., Tolun, A., Angelicheva, D., and Kalaydjieva, L. (1996). From Asia to Europe: mitochondrial DNA sequence variability in Bulgarians and Turks. Ann. Hum. Genet. 60, 35-49
	Grzybowski, T., Malyarchuk, B.A., Derenko, M.V., Perkova, M.A., Bednarek, J., and Wozniak, M. (2007). Complex interactions of the Eastern and Western Slavic populations with other European groups as revealed by mitochondrial DNA analysis. Forensic. Sci. Int. Genet. 1, 141-147
	Hedman, M., Brandstatter, A., Pimenoff, V., Sistonen, P., Palo, J.U., Parson, W., and Sajantila, A. (2007). Finnish mitochondrial DNA HVS-I and HVS-II population data. Forensic. Sci. Int. 172, 171-178
	Irwin, J., Egyed, B., Saunier, J., Szamosi, G., O'Callaghan, J., Padar, Z., and Parsons, T.J. (2007). Hungarian mtDNA population databases from Budapest and the Baranya county Roma. Int. J. Legal. Med. 121, 377-383
	Karachanak, S., Carossa, V., Nesheva, D., Olivieri, A., Pala, M., Hooshiar Kashani, B., Grugni, V., Battaglia, V., Achilli, A., Yordanov, Y., et al. (2012). Bulgarians vs the other European populations: a mitochondrial DNA perspective. Int. J. Legal. Med. 126, 497-503
	Kasperaviciute, D., Kucinskas, V., and Stoneking, M. (2004). Y chromosome and mitochondrial DNA variation in Lithuanians. Ann. Hum. Genet. 68, 438-452
	Kittles, R.A., Bergen, A.W., Urbanek, M., Virkkunen, M., Linnoila, M., Goldman, D., and Long, J.C. (1999). Autosomal, mitochondrial, and Y chromosome DNA variation in Finland: evidence for a male-specific bottleneck. Am. J. Phys. Anthropol. 108, 381-399
	Kornienko, I.V., Vodolazhskii, D.I., Kornienko, I.E., and Ivanov, P.L. (2004). [Polymorphism of structural genes of human mitochondrial DNA for forensic medical personal identification]. Sud. Med. Ekspert. 47, 11-15
	Kushniarevich, A., Sivitskaya, L., Danilenko, N., Novogrodskii, T., Tsybovsky, I., Kiseleva, A., Kotova, S., Chaubey, G., Metspalu, E., Sahakyan, H., et al. (2013). Uniparental genetic heritage of belarusians: encounter of rare middle eastern matrilineages with a central European mitochondrial DNA pool. PLoS One 8, e66499
	Lahermo, P., Laitinen, V., Sistonen, P., Beres, J., Karcagi, V., and Savontaus, M.L. (2000). MtDNA polymorphism in the Hungarians: comparison to three other Finno-Ugric-speaking populations. Hereditas. 132, 35-42
	Lappalainen, T., Laitinen, V., Salmela, E., Andersen, P., Huoponen, K., Savontaus, M.L., and Lahermo, P. (2008). Migration waves to the Baltic Sea region. Ann. Hum. Genet. 72, 337-348
	Lehocky, I., Baldovic, M., Kadasi, L., and Metspalu, E. (2008). A database of mitochondrial DNA hypervariable regions I and II sequences of individuals from Slovakia. Forensic. Sci. Int. Genet. 2, e53-59
	Malyarchuk, B.A., Grzybowski, T., Derenko, M.V., Czarny, J., Drobnic, K., and Miscicka-Sliwka, D. (2003). Mitochondrial DNA variability in Bosnians and Slovenians. Ann. Hum. Genet. 67, 412-425
	Malyarchuk, B.A., Grzybowski, T., Derenko, M.V., Czarny, J., Wozniak, M., and Miscicka-Sliwka, D. (2002). Mitochondrial DNA variability in Poles and Russians. Ann. Hum. Genet. 66, 261-283
	Malyarchuk, B.A., Vanecek, T., Perkova, M.A., Derenko, M.V., and Sip, M. (2006). Mitochondrial DNA variability in the Czech population, with application to the ethnic history of Slavs. Hum. Biol. 78, 681-696
	Malyarchuk, B., Derenko, M., Grzybowski, T., Lunkina, A., Czarny, J., Rychkov, S., Morozova, I., Denisova, G., and Miscicka-Sliwka, D. (2004). Differentiation of mitochondrial DNA and Y chromosomes in Russian populations. Hum. Biol. 76, 877-900
	Malyarchuk, B., Grzybowski, T., Derenko, M., Perkova, M., Vanecek, T., Lazur, J., Gomolcak, P., and Tsybovsky, I. (2008). Mitochondrial DNA phylogeny in Eastern and Western Slavs. Mol. Biol. Evol. 25, 1651-1658
	Meinila, M., Finnila, S., and Majamaa, K. (2001). Evidence for mtDNA admixture between the Finns and the Saami. Hum. Hered. 52, 160-170
	Morozova, I., Evsyukov, A., Kon'kov, A., Grosheva, A., Zhukova, O., and Rychkov, S. (2012). Russian ethnic history inferred from mitochondrial DNA diversity. Am. J. Phys. Anthropol. 147, 341-351
	Pliss, L., Tambets, K., Loogvali, E.L., Pronina, N., Lazdins, M., Krumina, A., Baumanis, V., and Villems, R. (2006). Mitochondrial DNA portrait of Latvians: towards the understanding of the genetic structure of Baltic-speaking populations. Ann. Hum. Genet. 70, 439-458
	Pshenichnov, A., Balanovsky, O., Utevska, O., Metspalu, E., Zaporozhchenko, V., Agdzhoyan, A., Churnosov, M., Atramentova, L., and Balanovska, E. (2013). Genetic affinities of Ukrainians from the maternal perspective. Am. J. Phys. Anthropol. 152, 543-550
	Richards, M., Macaulay, V., Hickey, E., Vega, E., Sykes, B., Guida, V., Rengo, C., Sellitto, D., Cruciani, F., Kivisild, T., et al. (2000). Tracing European founder lineages in the Near Eastern mtDNA pool. Am. J. Hum. Genet. 67, 1251-1276
	Sajantila, A., Lahermo, P., Anttinen, T., Lukka, M., Sistonen, P., Savontaus, M.L., Aula, P., Beckman, L., Tranebjaerg, L., Gedde-Dahl, T., et al. (1995). Genes and languages in Europe: an analysis of mitochondrial lineages. Genome. Res. 5, 42-52
	Sajantila, A., Salem, A.H., Savolainen, P., Bauer, K., Gierig, C., and Paabo, S. (1996). Paternal and maternal DNA lineages reveal a bottleneck in the founding of the Finnish population. Proc. Natl. Acad. Sci. U S A 93, 12035-12039
	Tonks et al. (data deposited in Genbank)
	Zimmermann, B., Brandstatter, A., Duftner, N., Niederwieser, D., Spiroski, M., Arsov, T., and Parson, W. (2007). Mitochondrial DNA control region population data from Macedonia. Forensic. Sci. Int. Genet. 1, e4-9			Zimmermann, B. et al. Mitochondrial DNA control region population data from Macedonia. Forensic Sci Int Genet 1, e4–9 (2007).
	Zupanic Pajnic, I., Balazic, J., and Komel, R. (2004). Sequence polymorphism of the mitochondrial DNA control region in the Slovenian population. Int. J. Legal. Med. 118, 1-4

## Sheet: Table D in S1 File
Table D in S1 File. Matrix of pairwise Nei distances (DNei) between Balto-Slavic populations based on mtDNA data.
				Bel1	Bel2	Bel3	Bel4	Bel5	Bel6	Bel7	Bel8	Bel9	RuN1	RuN2	Ru1	Ru2	Ru3	Ru4	Ru5	Ru6	Ru7	Ru8	Ru9	Ru10	Ru11	Ukr1	Ukr2	Ukr3	Ukr4	Cz1	Cz2	Kas	Pol1	Pol2	Pol3	Pol4	Pol5	Slo1	Slo2	Slo3	Bos1	Bos2	Bos3	Bul	Cro	Mc	Sln	Lat	Lit1
		Belarusians	Bel1	0	0.055568	0.049695	0.118012	0.080969	0.066293	0.050308	0.036224	0.072641	0.050561	0.037784	0.019783	0.020714	0.018494	0.065547	0.048137	0.064933	0.025561	0.035534	0.047515	0.043409	0.041976	0.020716	0.027957	0.035557	0.023433	0.011763	0.025539	0.022063	0.024661	0.096177	0.027362	0.013859	0.027861	0.026408	0.025316	0.020383	0.024579	0.018083	0.031626	0.016124	0.037165	0.011715	0.018495	0.034896	0.025559
		Belarusians	Bel2	0.055568	0	0.053678	0.072457	0.096313	0.10374	0.077304	0.069773	0.040796	0.100379	0.131578	0.02982	0.033766	0.042687	0.02888	0.061556	0.033298	0.076116	0.055111	0.057426	0.062752	0.060518	0.055817	0.067616	0.030739	0.050111	0.059525	0.06427	0.041239	0.095426	0.060678	0.057164	0.043405	0.051295	0.063749	0.066866	0.051647	0.046139	0.058323	0.076155	0.056124	0.041804	0.044074	0.041626	0.03722	0.062069
		Belarusians	Bel3	0.049695	0.053678	0	0.101889	0.140694	0.174468	0.094824	0.032414	0.06379	0.082473	0.070828	0.035627	0.034935	0.050789	0.058482	0.062072	0.040501	0.088205	0.062754	0.017712	0.040692	0.085737	0.025433	0.068763	0.043405	0.067889	0.05276	0.054231	0.064702	0.063771	0.065249	0.042137	0.053072	0.048994	0.066099	0.065696	0.035814	0.04719	0.05847	0.04136	0.037993	0.045293	0.052857	0.05704	0.046361	0.072735
		Belarusians	Bel4	0.118012	0.072457	0.101889	0	0.117324	0.206952	0.060928	0.097934	0.081562	0.216761	0.175886	0.095074	0.117712	0.097726	0.080719	0.138366	0.069791	0.156278	0.148173	0.080511	0.101572	0.128453	0.1217	0.11494	0.071628	0.112085	0.128765	0.141946	0.076792	0.172184	0.083185	0.075562	0.103642	0.109132	0.122	0.124044	0.089492	0.100072	0.118931	0.103763	0.137452	0.112981	0.117962	0.099024	0.095526	0.114561
		Belarusians	Bel5	0.080969	0.096313	0.140694	0.117324	0	0.049853	0.096923	0.143285	0.091761	0.141484	0.126258	0.068663	0.108864	0.105201	0.123378	0.10687	0.151749	0.095399	0.107119	0.149976	0.087005	0.072386	0.100188	0.086625	0.072859	0.067168	0.095118	0.120564	0.065741	0.10802	0.118465	0.097273	0.082964	0.094738	0.089991	0.141738	0.083725	0.074172	0.093739	0.125382	0.091537	0.086846	0.084163	0.065459	0.098509	0.064734
		Belarusians	Bel6	0.066293	0.10374	0.174468	0.206952	0.049853	0	0.1043	0.149304	0.120811	0.085299	0.128861	0.063698	0.087987	0.091151	0.132668	0.08278	0.166052	0.064886	0.070111	0.176782	0.114504	0.060719	0.09661	0.060399	0.079838	0.045575	0.066484	0.076665	0.0684	0.090227	0.150631	0.113971	0.058732	0.073514	0.076247	0.094164	0.082348	0.076841	0.076652	0.147931	0.067557	0.088234	0.054116	0.05089	0.098663	0.044787
		Belarusians	Bel7	0.050308	0.077304	0.094824	0.060928	0.096923	0.1043	0	0.052472	0.086841	0.135521	0.102801	0.059517	0.070832	0.068114	0.091371	0.099253	0.083735	0.076672	0.100361	0.072115	0.075806	0.080217	0.071212	0.059857	0.041493	0.044442	0.052797	0.074661	0.029063	0.087008	0.114659	0.058523	0.040347	0.055918	0.048101	0.039652	0.04858	0.055353	0.071434	0.070025	0.074062	0.089179	0.061719	0.046791	0.070546	0.044742
		Belarusians	Bel8	0.036224	0.069773	0.032414	0.097934	0.143285	0.149304	0.052472	0	0.092927	0.092513	0.069479	0.043915	0.033771	0.039346	0.081512	0.06386	0.050731	0.08094	0.047779	0.032759	0.045114	0.071267	0.035563	0.047429	0.024643	0.048258	0.027352	0.042252	0.043877	0.052021	0.074611	0.05346	0.035927	0.045527	0.05772	0.030803	0.030903	0.043367	0.050356	0.035079	0.044404	0.073142	0.046424	0.044447	0.048311	0.060195
		Belarusians	Bel9	0.072641	0.040796	0.06379	0.081562	0.091761	0.120811	0.086841	0.092927	0	0.13952	0.136181	0.05726	0.052933	0.075066	0.046634	0.098694	0.034669	0.073425	0.092663	0.049509	0.05051	0.108679	0.083435	0.093569	0.065989	0.072537	0.077103	0.102255	0.053155	0.09515	0.060875	0.054201	0.062206	0.06261	0.078971	0.109297	0.06046	0.053246	0.064185	0.058786	0.078486	0.060628	0.061459	0.055435	0.069126	0.071455
		Russians North	RuN1	0.050561	0.100379	0.082473	0.216761	0.141484	0.085299	0.135521	0.092513	0.13952	0	0.047434	0.053604	0.037573	0.043612	0.086069	0.020861	0.112663	0.042186	0.02854	0.086199	0.114362	0.051246	0.047109	0.025169	0.068819	0.039815	0.039846	0.02387	0.088383	0.040698	0.117406	0.064527	0.034981	0.029232	0.043857	0.059301	0.034381	0.043411	0.042618	0.109129	0.018366	0.035899	0.029847	0.039818	0.045129	0.03642
		Russians North	RuN2	0.037784	0.131578	0.070828	0.175886	0.126258	0.128861	0.102801	0.069479	0.136181	0.047434	0	0.076319	0.05489	0.052682	0.100569	0.078527	0.120619	0.048371	0.064369	0.05742	0.076739	0.079857	0.037249	0.04823	0.085235	0.068405	0.043572	0.055498	0.062005	0.027984	0.114052	0.046974	0.048575	0.05982	0.041296	0.073675	0.036532	0.043854	0.033693	0.051103	0.029199	0.041978	0.042696	0.047337	0.074583	0.051733
		Russians Central South	Ru1	0.019783	0.02982	0.035627	0.095074	0.068663	0.063698	0.059517	0.043915	0.05726	0.053604	0.076319	0	0.02188	0.028734	0.049457	0.028916	0.047818	0.051819	0.034998	0.052058	0.037728	0.038929	0.0186	0.030672	0.019452	0.021383	0.024493	0.019973	0.031399	0.050566	0.067696	0.036027	0.020803	0.025577	0.039566	0.038494	0.022171	0.029211	0.038833	0.056057	0.018855	0.035762	0.019467	0.021013	0.028592	0.028387
		Russians Central South	Ru2	0.020714	0.033766	0.034935	0.117712	0.108864	0.087987	0.070832	0.033771	0.052933	0.037573	0.05489	0.02188	0	0.022042	0.033244	0.027206	0.032918	0.025257	0.017468	0.028849	0.044083	0.05345	0.023586	0.023	0.024683	0.024785	0.009764	0.016593	0.031172	0.031547	0.057143	0.032738	0.012799	0.015772	0.021667	0.031413	0.012002	0.011838	0.021627	0.034743	0.013794	0.024504	0.012389	0.014595	0.018449	0.024616
		Russians Central South	Ru3	0.018494	0.042687	0.050789	0.097726	0.105201	0.091151	0.068114	0.039346	0.075066	0.043612	0.052682	0.028734	0.022042	0	0.047688	0.03361	0.043699	0.034357	0.026099	0.038009	0.068059	0.034204	0.039958	0.022935	0.033364	0.025356	0.025879	0.031597	0.035262	0.033866	0.066687	0.022015	0.013365	0.023194	0.041768	0.034175	0.019185	0.027634	0.010815	0.049291	0.02457	0.025621	0.012642	0.017265	0.019662	0.034213
		Russians Central South	Ru4	0.065547	0.02888	0.058482	0.080719	0.123378	0.132668	0.091371	0.081512	0.046634	0.086069	0.100569	0.049457	0.033244	0.047688	0	0.057567	0.022626	0.066807	0.06199	0.037318	0.061541	0.069986	0.059478	0.063339	0.055651	0.070824	0.058148	0.061411	0.063307	0.104092	0.043471	0.052233	0.049411	0.052918	0.065189	0.08877	0.041061	0.048623	0.05344	0.075102	0.056902	0.031114	0.049994	0.044896	0.050797	0.062816
		Russians Central South	Ru5	0.048137	0.061556	0.062072	0.138366	0.10687	0.08278	0.099253	0.06386	0.098694	0.020861	0.078527	0.028916	0.027206	0.03361	0.057567	0	0.07047	0.051565	0.023955	0.070266	0.092002	0.031559	0.047651	0.017521	0.030654	0.021173	0.03316	0.019143	0.074812	0.054267	0.084117	0.053278	0.024334	0.014267	0.044284	0.050233	0.021903	0.03184	0.050187	0.10399	0.025447	0.040547	0.030522	0.030782	0.022174	0.028513
		Russians Central South	Ru6	0.064933	0.033298	0.040501	0.069791	0.151749	0.166052	0.083735	0.050731	0.034669	0.112663	0.120619	0.047818	0.032918	0.043699	0.022626	0.07047	0	0.081422	0.069389	0.021433	0.047602	0.094311	0.063458	0.072455	0.050891	0.071636	0.057731	0.064819	0.060093	0.096655	0.037176	0.050971	0.051954	0.054445	0.081359	0.080197	0.042992	0.054443	0.053545	0.050014	0.068787	0.05571	0.055896	0.05065	0.049916	0.077762
		Russians Central South	Ru7	0.025561	0.076116	0.088205	0.156278	0.095399	0.064886	0.076672	0.08094	0.073425	0.042186	0.048371	0.051819	0.025257	0.034357	0.066807	0.051565	0.081422	0	0.040328	0.060934	0.089581	0.071015	0.060427	0.027653	0.061353	0.028811	0.022968	0.044388	0.039532	0.024148	0.101254	0.031389	0.017074	0.022607	0.017114	0.046822	0.024342	0.017442	0.018223	0.053183	0.027015	0.030145	0.016355	0.01743	0.030606	0.01583
		Russians Central South	Ru8	0.035534	0.055111	0.062754	0.148173	0.107119	0.070111	0.100361	0.047779	0.092663	0.02854	0.064369	0.034998	0.017468	0.026099	0.06199	0.023955	0.069389	0.040328	0	0.06346	0.070767	0.044251	0.039161	0.014563	0.027779	0.029754	0.017647	0.020679	0.05054	0.041071	0.060698	0.054383	0.022395	0.024686	0.043438	0.038438	0.022544	0.027518	0.02677	0.066847	0.018	0.034069	0.016133	0.021337	0.028419	0.031058
		Russians Central South	Ru9	0.047515	0.057426	0.017712	0.080511	0.149976	0.176782	0.072115	0.032759	0.049509	0.086199	0.05742	0.052058	0.028849	0.038009	0.037318	0.070266	0.021433	0.060934	0.06346	0	0.045268	0.095013	0.040741	0.057982	0.05075	0.066256	0.044835	0.058303	0.049423	0.055765	0.045609	0.025179	0.040829	0.042136	0.052049	0.061762	0.024879	0.035343	0.035603	0.023825	0.042795	0.035225	0.043689	0.04188	0.042216	0.060207
		Russians Central South	Ru10	0.043409	0.062752	0.040692	0.101572	0.087005	0.114504	0.075806	0.045114	0.05051	0.114362	0.076739	0.037728	0.044083	0.068059	0.061541	0.092002	0.047602	0.089581	0.070767	0.045268	0	0.082848	0.025976	0.074652	0.049666	0.072783	0.044067	0.059338	0.041082	0.078665	0.054177	0.070878	0.060656	0.075131	0.075815	0.088004	0.046504	0.056864	0.05661	0.032142	0.051464	0.065274	0.055795	0.050623	0.087926	0.072696
		Russians Central South	Ru11	0.041976	0.060518	0.085737	0.128453	0.072386	0.060719	0.080217	0.071267	0.108679	0.051246	0.079857	0.038929	0.05345	0.034204	0.069986	0.031559	0.094311	0.071015	0.044251	0.095013	0.082848	0	0.053191	0.038448	0.036558	0.028325	0.047984	0.048222	0.066563	0.072864	0.109218	0.074374	0.033887	0.041996	0.066732	0.062765	0.044061	0.056194	0.052806	0.118497	0.043678	0.051394	0.042658	0.040656	0.053055	0.04668
		Ukrainians	Ukr1	0.020716	0.055817	0.025433	0.1217	0.100188	0.09661	0.071212	0.035563	0.083435	0.047109	0.037249	0.0186	0.023586	0.039958	0.059478	0.047651	0.063458	0.060427	0.039161	0.040741	0.025976	0.053191	0	0.038241	0.034637	0.042858	0.023584	0.019443	0.036028	0.04396	0.076272	0.045555	0.032613	0.040677	0.037291	0.042069	0.024111	0.03453	0.038673	0.039291	0.012533	0.035486	0.026792	0.032543	0.05092	0.041935
		Ukrainians	Ukr2	0.027957	0.067616	0.068763	0.11494	0.086625	0.060399	0.059857	0.047429	0.093569	0.025169	0.04823	0.030672	0.023	0.022935	0.063339	0.017521	0.072455	0.027653	0.014563	0.057982	0.074652	0.038448	0.038241	0	0.024317	0.013695	0.013876	0.014402	0.038835	0.033359	0.068911	0.034824	0.010381	0.010544	0.02355	0.027033	0.008331	0.017844	0.023305	0.065382	0.015407	0.032368	0.013129	0.011288	0.021662	0.009537
		Ukrainians	Ukr3	0.035557	0.030739	0.043405	0.071628	0.072859	0.079838	0.041493	0.024643	0.065989	0.068819	0.085235	0.019452	0.024683	0.033364	0.055651	0.030654	0.050891	0.061353	0.027779	0.05075	0.049666	0.036558	0.034637	0.024317	0	0.017327	0.024307	0.031355	0.028264	0.055142	0.056322	0.046659	0.019235	0.022772	0.036606	0.030405	0.019671	0.022684	0.045984	0.060593	0.031151	0.045853	0.029798	0.021136	0.022719	0.027668
		Ukrainians	Ukr4	0.023433	0.050111	0.067889	0.112085	0.067168	0.045575	0.044442	0.048258	0.072537	0.039815	0.068405	0.021383	0.024785	0.025356	0.070824	0.021173	0.071636	0.028811	0.029754	0.066256	0.072783	0.028325	0.042858	0.013695	0.017327	0	0.019521	0.025166	0.029273	0.029718	0.090279	0.037834	0.005819	0.008553	0.020638	0.026102	0.016692	0.016217	0.030836	0.071688	0.021857	0.039709	0.015946	0.011135	0.018918	0.008817
		Czechs	Cz1	0.011763	0.059525	0.05276	0.128765	0.095118	0.066484	0.052797	0.027352	0.077103	0.039846	0.043572	0.024493	0.009764	0.025879	0.058148	0.03316	0.057731	0.022968	0.017647	0.044835	0.044067	0.047984	0.023584	0.013876	0.024307	0.019521	0	0.012568	0.027096	0.026365	0.073513	0.039055	0.010117	0.018479	0.020274	0.02029	0.010997	0.016205	0.021611	0.03543	0.013464	0.038883	0.012079	0.012602	0.029405	0.016682
		Czechs	Cz2	0.025539	0.06427	0.054231	0.141946	0.120564	0.076665	0.074661	0.042252	0.102255	0.02387	0.055498	0.019973	0.016593	0.031597	0.061411	0.019143	0.064819	0.044388	0.020679	0.058303	0.059338	0.048222	0.019443	0.014402	0.031355	0.025166	0.012568	0	0.047414	0.042823	0.082702	0.049768	0.019482	0.021255	0.0316	0.025734	0.017371	0.030323	0.03746	0.064084	0.012454	0.043865	0.018266	0.023716	0.035007	0.025491
		Kashubians	Kas	0.022063	0.041239	0.064702	0.076792	0.065741	0.0684	0.029063	0.043877	0.053155	0.088383	0.062005	0.031399	0.031172	0.035262	0.063307	0.074812	0.060093	0.039532	0.05054	0.049423	0.041082	0.066563	0.036028	0.038835	0.028264	0.029273	0.027096	0.047414	0	0.038708	0.066462	0.032	0.020508	0.040348	0.023977	0.037956	0.028225	0.020666	0.025828	0.028683	0.033074	0.040464	0.020962	0.014852	0.042885	0.026744
		Poles	Pol1	0.024661	0.095426	0.063771	0.172184	0.10802	0.090227	0.087008	0.052021	0.09515	0.040698	0.027984	0.050566	0.031547	0.033866	0.104092	0.054267	0.096655	0.024148	0.041071	0.055765	0.078665	0.072864	0.04396	0.033359	0.055142	0.029718	0.026365	0.042823	0.038708	0	0.10417	0.032431	0.021597	0.029442	0.02376	0.046181	0.026329	0.018899	0.020108	0.041878	0.019832	0.039913	0.019986	0.023501	0.037693	0.028123
		Poles	Pol2	0.096177	0.060678	0.065249	0.083185	0.118465	0.150631	0.114659	0.074611	0.060875	0.117406	0.114052	0.067696	0.057143	0.066687	0.043471	0.084117	0.037176	0.101254	0.060698	0.045609	0.054177	0.109218	0.076272	0.068911	0.056322	0.090279	0.073513	0.082702	0.066462	0.10417	0	0.06854	0.071295	0.076437	0.096843	0.118783	0.049628	0.059566	0.057733	0.067178	0.072697	0.049768	0.065545	0.049936	0.070124	0.079829
		Poles	Pol3	0.027362	0.057164	0.042137	0.075562	0.097273	0.113971	0.058523	0.05346	0.054201	0.064527	0.046974	0.036027	0.032738	0.022015	0.052233	0.053278	0.050971	0.031389	0.054383	0.025179	0.070878	0.074374	0.045555	0.034824	0.046659	0.037834	0.039055	0.049768	0.032	0.032431	0.06854	0	0.021885	0.024516	0.029317	0.046129	0.018008	0.020244	0.020866	0.03457	0.028061	0.023879	0.020185	0.022968	0.023099	0.029042
		Poles	Pol4	0.013859	0.043405	0.053072	0.103642	0.082964	0.058732	0.040347	0.035927	0.062206	0.034981	0.048575	0.020803	0.012799	0.013365	0.049411	0.024334	0.051954	0.017074	0.022395	0.040829	0.060656	0.033887	0.032613	0.010381	0.019235	0.005819	0.010117	0.019482	0.020508	0.021597	0.071295	0.021885	0	0.006265	0.013708	0.018133	0.007876	0.009561	0.014448	0.047178	0.013013	0.024451	0.005859	0.00435	0.014786	0.007441
		Poles	Pol5	0.027861	0.051295	0.048994	0.109132	0.094738	0.073514	0.055918	0.045527	0.06261	0.029232	0.05982	0.025577	0.015772	0.023194	0.052918	0.014267	0.054445	0.022607	0.024686	0.042136	0.075131	0.041996	0.040677	0.010544	0.022772	0.008553	0.018479	0.021255	0.040348	0.029442	0.076437	0.024516	0.006265	0	0.018242	0.025218	0.007865	0.011853	0.026885	0.062018	0.016277	0.028376	0.013974	0.013334	0.010835	0.009416
		Slovaks	Slo1	0.026408	0.063749	0.066099	0.122	0.089991	0.076247	0.048101	0.05772	0.078971	0.043857	0.041296	0.039566	0.021667	0.041768	0.065189	0.044284	0.081359	0.017114	0.043438	0.052049	0.075815	0.066732	0.037291	0.02355	0.036606	0.020638	0.020274	0.0316	0.023977	0.02376	0.096843	0.029317	0.013708	0.018242	0	0.030712	0.016835	0.007521	0.031953	0.048766	0.018588	0.030946	0.019518	0.01585	0.026019	0.009625
		Slovaks	Slo2	0.025316	0.066866	0.065696	0.124044	0.141738	0.094164	0.039652	0.030803	0.109297	0.059301	0.073675	0.038494	0.031413	0.034175	0.08877	0.050233	0.080197	0.046822	0.038438	0.061762	0.088004	0.062765	0.042069	0.027033	0.030405	0.026102	0.02029	0.025734	0.037956	0.046181	0.118783	0.046129	0.018133	0.025218	0.030712	0	0.029797	0.037541	0.044432	0.061183	0.030317	0.064022	0.026015	0.032829	0.034775	0.030965
		Slovaks	Slo3	0.020383	0.051647	0.035814	0.089492	0.083725	0.082348	0.04858	0.030903	0.06046	0.034381	0.036532	0.022171	0.012002	0.019185	0.041061	0.021903	0.042992	0.024342	0.022544	0.024879	0.046504	0.044061	0.024111	0.008331	0.019671	0.016692	0.010997	0.017371	0.028225	0.026329	0.049628	0.018008	0.007876	0.007865	0.016835	0.029797	0	0.008044	0.017105	0.036799	0.011237	0.020003	0.012137	0.008117	0.015829	0.010992
		Bosnians	Bos1	0.024579	0.046139	0.04719	0.100072	0.074172	0.076841	0.055353	0.043367	0.053246	0.043411	0.043854	0.029211	0.011838	0.027634	0.048623	0.03184	0.054443	0.017442	0.027518	0.035343	0.056864	0.056194	0.03453	0.017844	0.022684	0.016217	0.016205	0.030323	0.020666	0.018899	0.059566	0.020244	0.009561	0.011853	0.007521	0.037541	0.008044	0	0.020329	0.036511	0.015553	0.020534	0.013264	0.007695	0.013691	0.010092
		Bosnians	Bos2	0.018083	0.058323	0.05847	0.118931	0.093739	0.076652	0.071434	0.050356	0.064185	0.042618	0.033693	0.038833	0.021627	0.010815	0.05344	0.050187	0.053545	0.018223	0.02677	0.035603	0.05661	0.052806	0.038673	0.023305	0.045984	0.030836	0.021611	0.03746	0.025828	0.020108	0.057733	0.020866	0.014448	0.026885	0.031953	0.044432	0.017105	0.020329	0	0.03245	0.019074	0.017673	0.007974	0.010567	0.031378	0.026334
		Bosnians	Bos3	0.031626	0.076155	0.04136	0.103763	0.125382	0.147931	0.070025	0.035079	0.058786	0.109129	0.051103	0.056057	0.034743	0.049291	0.075102	0.10399	0.050014	0.053183	0.066847	0.023825	0.032142	0.118497	0.039291	0.065382	0.060593	0.071688	0.03543	0.064084	0.028683	0.041878	0.067178	0.03457	0.047178	0.062018	0.048766	0.061183	0.036799	0.036511	0.03245	0	0.045908	0.056414	0.0408	0.042186	0.061352	0.062037
		Bulgarians	Bul	0.016124	0.056124	0.037993	0.137452	0.091537	0.067557	0.074062	0.044404	0.078486	0.018366	0.029199	0.018855	0.013794	0.02457	0.056902	0.025447	0.068787	0.027015	0.018	0.042795	0.051464	0.043678	0.012533	0.015407	0.031151	0.021857	0.013464	0.012454	0.033074	0.019832	0.072697	0.028061	0.013013	0.016277	0.018588	0.030317	0.011237	0.015553	0.019074	0.045908	0	0.01735	0.007293	0.013596	0.026952	0.01651
		Croatians	Cro	0.037165	0.041804	0.045293	0.112981	0.086846	0.088234	0.089179	0.073142	0.060628	0.035899	0.041978	0.035762	0.024504	0.025621	0.031114	0.040547	0.05571	0.030145	0.034069	0.035225	0.065274	0.051394	0.035486	0.032368	0.045853	0.039709	0.038883	0.043865	0.040464	0.039913	0.049768	0.023879	0.024451	0.028376	0.030946	0.064022	0.020003	0.020534	0.017673	0.056414	0.01735	0	0.018144	0.01774	0.027008	0.028793
		Macedonians	Mc	0.011715	0.044074	0.052857	0.117962	0.084163	0.054116	0.061719	0.046424	0.061459	0.029847	0.042696	0.019467	0.012389	0.012642	0.049994	0.030522	0.055896	0.016355	0.016133	0.043689	0.055795	0.042658	0.026792	0.013129	0.029798	0.015946	0.012079	0.018266	0.020962	0.019986	0.065545	0.020185	0.005859	0.013974	0.019518	0.026015	0.012137	0.013264	0.007974	0.0408	0.007293	0.018144	0	0.005615	0.021464	0.013016
		Slovenians	Sln	0.018495	0.041626	0.05704	0.099024	0.065459	0.05089	0.046791	0.044447	0.055435	0.039818	0.047337	0.021013	0.014595	0.017265	0.044896	0.030782	0.05065	0.01743	0.021337	0.04188	0.050623	0.040656	0.032543	0.011288	0.021136	0.011135	0.012602	0.023716	0.014852	0.023501	0.049936	0.022968	0.00435	0.013334	0.01585	0.032829	0.008117	0.007695	0.010567	0.042186	0.013596	0.01774	0.005615	0	0.019115	0.007167
		Latvians	Lat	0.034896	0.03722	0.046361	0.095526	0.098509	0.098663	0.070546	0.048311	0.069126	0.045129	0.074583	0.028592	0.018449	0.019662	0.050797	0.022174	0.049916	0.030606	0.028419	0.042216	0.087926	0.053055	0.05092	0.021662	0.022719	0.018918	0.029405	0.035007	0.042885	0.037693	0.070124	0.023099	0.014786	0.010835	0.026019	0.034775	0.015829	0.013691	0.031378	0.061352	0.026952	0.027008	0.021464	0.019115	0	0.022669
		Lithuanians	Lit1	0.025559	0.062069	0.072735	0.114561	0.064734	0.044787	0.044742	0.060195	0.071455	0.03642	0.051733	0.028387	0.024616	0.034213	0.062816	0.028513	0.077762	0.01583	0.031058	0.060207	0.072696	0.04668	0.041935	0.009537	0.027668	0.008817	0.016682	0.025491	0.026744	0.028123	0.079829	0.029042	0.007441	0.009416	0.009625	0.030965	0.010992	0.010092	0.026334	0.062037	0.01651	0.028793	0.013016	0.007167	0.022669	0
		Lithuanians	Lit2	0.026051	0.050849	0.056279	0.10476	0.088284	0.085865	0.047674	0.040277	0.055477	0.05907	0.064718	0.036538	0.015642	0.030294	0.059213	0.038251	0.052289	0.017602	0.037756	0.040769	0.068558	0.060321	0.051135	0.025155	0.025363	0.015017	0.017306	0.039167	0.028891	0.026682	0.080941	0.029257	0.010803	0.012145	0.014673	0.0321	0.01453	0.007584	0.028797	0.042167	0.030605	0.039191	0.022773	0.015415	0.013082	0.015967
		Lithuanians	Lit3	0.03049	0.030282	0.053085	0.106822	0.097359	0.068642	0.06187	0.064564	0.041021	0.041916	0.069276	0.028943	0.013725	0.028417	0.026801	0.03597	0.04068	0.021858	0.029716	0.038822	0.060999	0.05117	0.038559	0.02627	0.035673	0.026203	0.025111	0.031281	0.034071	0.049825	0.064213	0.031287	0.014716	0.015109	0.025101	0.037599	0.018428	0.020499	0.023506	0.056152	0.020815	0.017489	0.013904	0.015982	0.025452	0.020055
		Lithuanians	Lit4	0.024594	0.06839	0.039888	0.133857	0.126677	0.116337	0.08173	0.050881	0.058143	0.050211	0.027425	0.047562	0.017783	0.031711	0.051636	0.064733	0.050282	0.022395	0.043656	0.019903	0.048834	0.087095	0.030308	0.040873	0.060793	0.050098	0.02542	0.041076	0.034528	0.022686	0.068597	0.022254	0.02661	0.033456	0.026556	0.051041	0.020473	0.020883	0.013517	0.017706	0.019692	0.022221	0.019029	0.024833	0.041293	0.036797
[truncated: 3 more columns]

## Sheet: Table E in S1 File 
Table E in S1 File. Predicting the country affiliation for 53 Balto-Slavic populations from their Y-chromosomal composition.
Rationale of the test:
For each regional Balto-Slavic population we looked for its three nearest genetic neighbors. If at least two of these neighbors came from the same country, this country label was attached to this population. This blindly predicted country affiliation has been then compared with the true affiliation. 38 out of 53 predictions were correct, thus resulting in the success rate 72%. Note that in Europe…
			Neighbor populations			Genetic distances to the neighbors
Populations examined	Ethnic affiliation predicted by three nearest neighbors	True or false prediction	1st neighbor	2st neighbor	3st neighbor	1st neighbor	2st neighbor	3st neighbor
BEL1	Russians/Belarusians	true	RUSs2	BEL3	POL3	0.019314	0.022894	0.032759
BEL2	Russians/Belarusians	true	BEL4	RUSs4	RUSs1	0.011167	0.014118	0.016099
BEL3	Russians/Belarusians	true	BEL1	RUSs2	UKR2	0.022894	0.025616	0.036154
BEL4	Russians/Belarusians	true	BEL2	UKR4	RUSs3	0.011167	0.016386	0.019587
BEL5	Ukrainians	false	UKR3	UKR5	RUSs2	0.018155	0.041035	0.067829
BEL6	Ukrainians	false	UKR6	UKR4	UKR2	0.030521	0.032719	0.04737
BEL7	Russians/Belarusians	true	RUSc2	BEL8	RUSs1	0.021354	0.03398	0.05114
BEL8	Russians/Belarusians	true	RUSs4	RUSc3	RUSc2	0.013752	0.018696	0.019537
RUSc1	Ukrainians	false	UKR2	UKR6	SLK	0.093168	0.09447	0.099588
RUSc2	Russians/Belarusians	true	BEL2	BEL8	BEL7	0.017435	0.019537	0.021354
RUSc3	Russians/Belarusians	true	RUSc5	BEL8	RUSs4	0.018194	0.018696	0.021766
RUSc4	Lithuanianshuanian	false	LIT5	LIT3	EST	0.027195	0.042087	0.068095
RUSc5	Russians/Belarusians	true	RUSc3	BEL8	BEL4	0.018194	0.028193	0.031312
RUSs1	Russians/Belarusians	true	BEL2	RUSs4	BEL4	0.016099	0.019416	0.022814
RUSs2	Russians/Belarusians	true	BEL1	BEL3	UKR3	0.019314	0.025616	0.054237
RUSs3	Russians/Belarusians	true	BEL4	RUSs4	UKR4	0.019587	0.022013	0.031875
RUSs4	Russians/Belarusians	true	BEL8	BEL2	RUSs1	0.013752	0.014118	0.019416
UKR1	Ukrainians	true	UKR2	UKR5	SLK	0.026019	0.04929	0.049294
UKR2	Ukrainians	true	SLK	UKR1	UKR6	0.02143	0.026019	0.026129
UKR3	Ukrainians	true	BEL5	UKR5	UKR2	0.018155	0.023072	0.04977
UKR4	Russians/Belarusians	false	BEL4	UKR8	BEL2	0.016386	0.019459	0.021924
UKR5	Ukrainians	true	UKR3	BEL5	UKR1	0.023072	0.041035	0.04929
UKR6	Ukrainians	true	UKR7	UKR2	BEL6	0.024098	0.026129	0.030521
UKR7	Ukrainians	true	UKR6	UKR2	CRO2	0.024098	0.03349	0.046292
UKR8	Russians/Belarusians	false	UKR4	BEL4	BEL6	0.019459	0.040442	0.047636
CZE1	Czechs	true	CZE5	CZE2	CZE3	0.040918	0.057154	0.063453
CZE2	Czechs	true	CZE5	CZE4	CZE3	0.02933	0.034953	0.045631
CZE3	Czechs	true	CZE4	CZE5	CZE2	0.035501	0.040007	0.045631
CZE4	Czechs	true	CZE2	CZE3	CZE5	0.034953	0.035501	0.042873
CZE5	Czechs	true	CZE2	CZE3	CZE1	0.02933	0.040007	0.040918
KAS1	Poles	true	POL1	KAS3	BEL7	0.055075	0.057203	0.065764
KAS2	Russians/Belarusians	false	RUSs1	KAS1	BEL7	0.053408	0.076917	0.079458
KAS3	Russians/Belarusians	false	KAS1	BEL7	RUSc2	0.057203	0.062922	0.077083
POL1	Poles	true	POL3	POL2	KAS1	0.033082	0.037716	0.055075
POL2	Poles	true	POL1	POL3	KAS1	0.037716	0.068639	0.082421
POL3	-	nd	SLK	BEL1	POL1	0.023179	0.032759	0.033082
BOS1	Bosnians	true	BOS4	BOS5	BOS2	0.015946	0.0272	0.061374
BOS2	-	nd	ROM	MAC1	BOS3	0.038072	0.05624	0.057622
BOS3	Serbians	false	SER1	MAC1	SER2	0.016068	0.030047	0.040694
BOS4	Bosnians	true	BOS5	BOS1	BOS2	0.007676	0.015946	0.065064
BOS5	Bosnians	true	BOS4	BOS1	BOS2	0.007676	0.0272	0.062987
BLG1	-	nd	GRE	ALB	BLG2	0.04492	0.058454	0.069385
BLG2	Bulgarians	true	BLG4	BLG1	BLG3	0.064008	0.069385	0.070816
BLG3	Bulgarians	true	BLG5	BLG4	BLG2	0.055586	0.057198	0.070816
BLG4	Bulgarians	true	BLG5	MAC2	BLG3	0.02608	0.04572	0.057198
BLG5	Macedonians	false	MAC2	BLG4	MAC1	0.011355	0.02608	0.028721
BLG6	Bulgarians	true	ALB	BLG2	BLG4	0.096983	0.118824	0.134733
LIT1	Lithuanians	true	LIT4	KAR VEP IZ	LIT5	0.016939	0.021149	0.026614
LIT2	Lithuanians	true	LIT3	LIT6	RUSc3	0.036845	0.043593	0.048968
LIT3	Lithuanians	true	LIT6	LIT5	LAT	0.020141	0.023882	0.025134
LIT4	-	nd	LAT	LIT1	KOMI	0.011703	0.016939	0.017658
LIT5	Lithuanians	true	LAT	LIT3	LIT1	0.016581	0.023882	0.026614
LIT6	-	nd	RUSn1	EST	LIT3	0.019159	0.019205	0.020141
	COUNTING
	Total number of predictions	53
	number of true predictions	38
	number of false (or no) predictions	15
	The prediction success rate	0.716981
	Notes:
1	The genetic neighbors of a given populations were identified by minimal distances from the population in the matrix of pair-wise genetic distances.
	The matrix contained distances between 82 European populations including 53 Balto-Slavic speakers and was based on datasets from Tables K,N in S1 File.
2	The proportion of coincidences was estimated only for the countries with more than 2 local populations (otherwise, three nearest neighbors could not be of the country simply because number of populations available from this country was less than 3).
	Respectively, Sorbs, Slovaks, Slovenians, Macedonians, Serbians and Croatians represented in our dataset by 1 or 2 local populations were not considered. Also, we did not attemp to distinguish between Russianss and Belarusianss because these populations largely overlap on the MDS plot (Fig. 2B)
3	As in many other analyses, Northern Russianss were excluded because of their high genetic peculiarites.

## Sheet: Table F in S1 File
Table F in S1 File. Groups of populations used in IBD analysis.
Group of populations	Population	Population sample size, N	Group sample size, N
East-West Slavs	Belarusians	16	90
	Ukrainians	20
	Russians (excluding Arkhangelsk, Pinega, Kostroma)	26
	Poles	13
	Slovaks	15
South Slavs	Serbians	15	109
	Bosnians	25
	Bulgarians	13
	Croatians	13
	Macedonians	14
	Montenegrins	14
	Slovenians	15
Baltic speakers, Estonians	Latvians	6	36
	Lithuanians	9
	Estonians	21
West Europeans	Germans	9	56
	Italians	19
	French	28
''Inter-Slavic'' populations	Hungarians	18	45
	Romanians	14
	Gagauz	13
Greeks	Greeks	36	36
Volga region populations	Tatars	16	97
	Bashkirs	19
	Chuvashes	16
	Komis	16
	Udmurts	16
	Mordvins	14
North-East Europeans	Karelians	14	36
	Vepsa	11
	Russians North (Pinega, Arkhangelsk, Kostroma,)	11
North Caucasus populations	Nogais	16	87
	Adyghs	17
	Balkars	19
	Chechens	20
	North Ossetians	15

## Sheet: Table G in S1 File 
Table G in S1 File. Summary statisctics of IBD analysis between two groups of Slavs and their geographic neighbors.
		East-West Slavs								South Slavs
		South Slavs	Volga region populations	West Europeans	North Caucasus	Baltic-speakers, Estonians	"Inter-Slavic" populations	North-East Europeans		East-West Slavs	"Inter-Slavic" populations	Greeks	West Europeans
	Sample size (N/N)	89/108	89/97	89/56	89/87	89/36	89/45	89/36		89/108	108/45	108/36	108/56
	Total number of pairs of individuals, N	9612	8633	4984	7743	3204	4005	3204		9612	4860	3888	6048
	Number of IBD segments detected, N	75703	94449	46226	60408	56774	49163	63251		75703	50796	46009	46207
	IBD segments, shared by Slavs and their neighbouring groups, N (%)	31028 (41)	28068 (30)	14569 (32)	12583 (21)	22561 (40)	18203 (37)	20166 (32)		31028 (41)	18669 (37)	13657 (30)	14245 (31)
		Average number of shared IBD segments per one pair of individuals								Average number of shared IBD segments per one pair of individuals
	Classes of IBD segments’ length,cM
	0 - 1	0.59	0,62 *	1,01 ‡	0,55 †	1,45 ‡	1,20 ‡	1,36 ‡		0.59	0.923223	0.990492	0.789324
	1 – 1.5	0.58	0,61 *	0,66 ‡	0,33 †	1,30 ‡	0,86 ‡	1,20 ‡		0.58	0.675269	0.61075	0.516904
	1.5 – 2	0.69	0,69 *	0,54 †	0,30 †	1,42 ‡	0,85 ‡	1,25 ‡		0.69	0,69 *	0,57 †	0,43 †
	2 – 2.5	0.63	0,56†	0,36 †	0,21 †	1,19 ‡	0,67 *	1,03 ‡		0.63	0,57 *	0,44 †	0,28 †
	2.5 – 3	0.41	0,36 †	0,18 †	0,11 †	0,76 ‡	0,42 *	0,66 ‡		0.41	0,38 *	0,30 †	0,14 †
	3 – 3.5	0.24	0,19 †	0,08 †	0,06 †	0,43 ‡	0,24 *	0,36 ‡		0.24	0,21 *	0,18 †	0,05 †
	3.5 – 4	0.14	0,11 †	0,04 †	0,03 †	0,22 ‡	0,13 *	0,20 ‡		0.14	0,12 *	0,11 †	0,02 †
	4 – 4.5	0.07	0,05†	0,02 †	0,02 †	0,12 ‡	0,07 *	0,11 ‡		0.07	0,07 *	0,07 *	0,01 †
	4.5 – 5	0.04	0,02†	0,01 †	0,01 †	0,05 ‡	0,04 *	0,05 ‡		0.04	0,05 *	0,04 *	0,00 †
	>5	0.06	0,04†	0,01 †	0,01 †	0,10 ‡	0,05 *	0,08 ‡		0.06	0,08 ‡	0,07 *	0,01 †
	Notes:
	† - p<<0.01 (mean number of shared IBD segments between group of East-West Slavs and group South Slavs - per one pair - is higher than between East-West Slavs (or South Slavs) and a corresponding group);
	‡ - p- p<<0.01 (mean number of shared IBD segments between group of East-West Slavs and South Slavs - per one pair - is smaller than between - group of East-West Slavs (or group South Slavs) and a corresponding group);
	* - p≈0.08-0.8 (mean number of shared IBD segments between group of East-West Slavs and South Slavs - per one pair - is not statistically different than between group of East-West Slavs (or South Slavs) and a corresponding group).
	The highest percentage of the total number of shared pairwise IBD segments is detected between the group of East-West Slavs and: (i) South Slavs (41% from the total number of IBD segments detected); (ii) Baltic speakers, Estonians (40%) and (iii) "inter-Slavic" Hungarians, Romanians and Gagauz (37%). The highest percentage of the total number of shared pairwise IBD segments is detected between th…

## Sheet: Table H in S1 File 
Table H in S1 File. Analysis of molecular variance (AMOVA) in Balto-Slavic populations.
Linguistic classification	Variation
	Among groups (branches)	Among ethnic populations within groups	Among local populations speaking the same language	Within local populations
A. Tree of the languages (Fig. 1 Upper panel)	5.93	3.53	1.2	89.34
1 – Balts: Latvians, Lithuanians;
2 – East Slavs: Belarusians, Russians, Ukrainians;
3 – South Slavs: Macedonians, Bulgarians, Serbo-Croatian speakers (Croatians, Serbians, Bosnians);
4 – West Slavs: Czech, Poles, Kashubians, Slovaks, Sorbs.
B. Tree with dialects (Fig. G in S2 File )	6.54	3.64	1.6	88.22
1 – Balts: Latvians, Lithuanians;
2 – East Slavs: Belarusians, Russians Bolshoe Davydovskoe, Russians Smekhnovo, Russians Arkhangelsk, Ukrainians Tisiv, Ukrainians literary;
3 – South Slavs: Macedonians, Bulgarians, Serbo-Croatian speakers (Croatians, Serbians, Bosnians);
4 – West Slavs: Czech, Poles, Kashubians, Slovaks, Sorbs.
Notes:
Y-chromosomal dataset (Table K in S1 File) has been used for this analysis in the following way: local populations were attributed to languages (or dialects) indicated in the “language” column of the Table K in S1 File, and then languages were grouped into branches according to different linguistic classifications.
For calculating variation at the first hierarchical level (local populations within languages) only languages with 2 and more studied local populations were included; thus, Latvians, Sorbs and Slovaks were omitted. For calculations on other levels we used haplogroup frequencies in populations speaking all 12 languages.
The analysis was performed in two variants: with Baltic and Slavic languages and with dialects.
Genetic differentiation within ethnic (defined by language) Balto-Slavic populations.
POPULATION	Npop	Nsum	Fst
Poles	3	415	0.0046
Kashubians	3	204	0.0119
Czechs	5	257	0
Slovaks	1	164	-
Sorbs	1	123	-
Russians Northern	4	380	0.0517
Russians Central and Southern	9	758	0.0211
Belarusians	8	761	0.0186
Ukrainians	8	757	0.0108
Macedonians	2	284	0
Bulgarians	6	644	0.004
Bosnians, Serbians and Croatians	9	843	0.05
Lithuanians	6	301	0.0034
Latvians	1	113	-
on average			0.016
Notes: Npop – number of local populations . Nsum – total sample size.
The variation among local populations speaking the same language was calculated for 9 Balto-Slavic languages.

## Sheet: Table I in S1 File
Table I in S1 File. Matrices of geographic, lexicostatistical and genetic distances between Balto-Slavic populations used in Mantel Tests.
a) Matrix of geographic distances between Balto-Slavic populations.
	Populations	RUS	RUN	UKR	BEL	BUL	MAC	BCS	POL	CZE	SLC	LIT	LАT
	RUS	0	974	703.04	379.96	1583.55	1782.97	1782.09	1155.14	1560.3	1395.73	825	770.62		RUS	Central and Southern Russians
	RUN		0	1670.56	1272.41	2548.83	2729.82	2670.76	1862.72	2293.22	2224.18	1440.92	1272.67		RUN	Northern Russians
	UKR			0	444.99	880.56	1087.4	1143.38	856.7	1131.22	867.29	809.28	914.61		UKR	Ukrainians
	BEL				0	1290.3	1457.88	1418.24	790.16	1184.02	1016.92	525.9	551.59		BEL	Belarusians
	BUL					0	285.22	611.21	1179.46	1115.06	813.81	1425.1	1596.48		BUL	Bulgarians
	MAC						0	398.49	1183.21	1014.38	758.99	1497.52	1681.11		MAC	Macedonians
	BCS							0	935.23	664.26	490.66	1315.57	1506.27		BCS	Bosnians, Croatians and Serbians
	POL								0	431.08	445.68	424	607.06		POL	Poles
	CZE									0	320.06	852.75	1030.01		CZE	Slovaks
	SLC										0	830.84	1021.55		SLC	Czechs
	LIT											0	190.82		LIT	Lithuanians
	LАT												0		LAT	Latvians
	Note:	Geographic distances are in kilometers
b) Matrix of lexicostatistical distances between Balto-Slavic languages.
	Languages	RUS	RUN	UKR	BEL	BUL	MAC	BCS	POL	CZE	SLC	LIT	LAT
	RUS	0	0.0450704	0.0930233	0.0652174	0.135447	0.143266	0.13881	0.135211	0.138028	0.135211	0.335227	0.352601		RUS	Russian
	RUN		0	0.102564	0.0652174	0.127119	0.146067	0.129834	0.137363	0.134615	0.120879	0.34903	0.371831		RUN	Russian (northern dialect)
	UKR			0	0.0341615	0.157434	0.156522	0.13467	0.131054	0.145299	0.125356	0.321839	0.345029		UKR	Ukrainian
	BEL				0	0.117834	0.123418	0.1	0.0869565	0.0962733	0.0776397	0.322884	0.348243		BEL	Belarusian
	BUL					0	0.0718391	0.0909091	0.149718	0.146893	0.132768	0.361823	0.37971		BUL	Bulgarian
	MAC						0	0.0932203	0.157303	0.126405	0.140449	0.35694	0.37464		MAC	Macedonian
	BCS							0	0.140884	0.121547	0.107735	0.337047	0.354108		BCS	Serbo-Croatian (Bosnian/Croatian/Serbian)
	POL								0	0.0961538	0.0989011	0.34903	0.360563		POL	Polish
	CZE									0	0.0576923	0.34626	0.36338		CZE	Slovak
	SLC										0	0.33795	0.360563		SLC	Czechs
	LIT											0	0.210227		LIT	Lithuanian
	LAT												0		LAT	Latvian (Lettish)
c) Matrix of mean populations pairwise FST distances between Balto-Slavic populations based on autosomal data.
	Populations	RUS	RUN	UKR	BEL	BUL	MAC	BCS	POL	CZE	SLC	LIT	LAT
	RUS	0	0.00143404	0.000585552	0.00033724	0.00337121	0.00365616	0.00233105	0.000327368	0.00102574	0.00114034	0.00140639	0.00116819		RUS	Central and Southern Russians
	RUN		0	0.00226196	0.00242578	0.00564724	0.00600202	0.00453684	0.00210126	0.00333685	0.00292914	0.00342662	0.00237917		RUN	Northern Russians
	UKR			0	0.000287806	0.00228928	0.00248309	0.00149478	0.000243016	0.000714357	0.0006653	0.00197349	0.00190897		UKR	Ukrainians
	BEL				0	0.00334015	0.00312281	0.00233908	5.11612e-05	0.00105818	0.00117624	0.000850767	0.00151657		BEL	Belarusians
	BUL					0	0.000202692	0.000438531	0.00298516	0.00187894	0.00157188	0.00577743	0.00585519		BUL	Bulgarians
	MAC						0	0.000620288	0.00314286	0.00174681	0.0020768	0.00648637	0.00658764		MAC	Macedonians
	BCS							0	0.00194236	0.000985738	0.00108985	0.00450511	0.00436425		BCS	Bosnians, Croatians and Serbians
	POL								0	0.000546019	0.000623054	0.00113268	0.00113863		POL	Poles
	CZE									0	0.000409361	0.0026233	0.00290262		CZE	Czechs
	SLC										0	0.00304003	0.00257542		SLC	Slovaks
	LIT											0	0.000393802		LIT	Lithuanians
	LAT												0		LAT	Latvians
d) Matrix of pairwise Nei distances (DNei)between Balto-Slavic populations based on NRY data.
	Populations	RUS	RUN	UKR	BEL	BUL	MAC	BCS	POL	CZE	SLC	LIT	LAT
	RUS	0	0.219082	0.058476	0.003721	0.51874	0.617386	0.519417	0.040218	0.180005	0.045345	0.16648	0.196447		RUS	Central and Southern Russians
	RUN		0	0.385816	0.273412	0.952299	1.07117	0.980811	0.366797	0.518555	0.391162	0.010731	0.008622		RUN	Northern Russians
	UKR			0	0.041204	0.260729	0.286889	0.200444	0.096423	0.18237	0.042857	0.353869	0.387644		UKR	Ukrainians
	BEL				0	0.48851	0.571597	0.457293	0.039952	0.169544	0.032648	0.216662	0.247959		BEL	Belarusians
	BUL					0	0.023425	0.164443	0.501285	0.419291	0.370804	0.96141	1.00942		BUL	Bulgarians
	MAC						0	0.088041	0.653537	0.552107	0.448798	1.12286	1.18083		MAC	Macedonians
	BCS							0	0.637608	0.613002	0.385881	1.06098	1.11128		BCS	Bosnians, Croatians and Serbians
	POL								0	0.072309	0.034128	0.298462	0.314586		POL	Poles
	CZE									0	0.07934	0.482368	0.442421		CZE	Czechs
	SLC										0	0.339725	0.356859		SLC	Slovaks
	LIT											0	0.007672		LIT	Lithuanians
	LAT												0		LAT	Latvians
e) Matrix of pairwise Nei distances (DNei) between Balto-Slavic populations based on mtDNA data.
	Populations	RUS	RUN	UKR	BEL	BUL	MAC	BCS	POL	CZE	SLC	LIT	LAT
	RUS	0	0.027135	0.008802	0.007117	0.013216	0.009563	0.009161	0.006138	0.012311	0.010703	0.008124	0.016411		RUS	Central and Southern Russians
	RUN		0	0.022788	0.041948	0.009683	0.018578	0.018346	0.018226	0.022885	0.018592	0.020266	0.040675		RUN	Northern Russians
	UKR			0	0.014633	0.009409	0.01041	0.016236	0.008513	0.007503	0.005351	0.011864	0.017682		UKR	Ukrainians
	BEL				0	0.018319	0.017488	0.013666	0.0142	0.022705	0.017877	0.016817	0.021778		BEL	Belarusians
	BUL					0	0.007293	0.010447	0.009844	0.009842	0.010059	0.012252	0.026952		BUL	Bulgarians
	MAC						0	0.008258	0.006213	0.011959	0.009615	0.007622	0.021464		MAC	Macedonians
	BCS							0	0.004013	0.02075	0.010797	0.006152	0.023309		BCS	Bosnians, Croatians and Serbians
	POL								0	0.015456	0.006008	0.004856	0.013355		POL	Poles
	CZE									0	0.00838	0.014914	0.029001		CZE	Czechs
	SLC										0	0.00497	0.015333		SLC	Slovaks
	LIT											0	0.016312		LIT	Lithuanians
	LАT												0		LAT	Latvians

## Sheet: Table J in S1 File
Table J in S1 File. Results for Mantel tests on genetic, lexicostatistical and geographic distances.
Type of correlation	Correlated parameters	Autosomal data	Y-chromosomal data	MtDNA data
Pair correlation	Genetics and linguistics	0.78*	0.76*	0.741*
Pair correlation	Genetics and geography	0.946*	0.924*	0.801*
Partial correlation	Genetics and linguistics (geography held constant)	0.171	0.137	0.298*
Partial correlation	Genetics and geography (language held constant)	0.861*	0.812*	0.525*
Note: * statistically significant correlation coefficient (p-level < 0.05)

[truncated: 4 more sheets: Table K in S1 File, Table L in S1 File, Table M in S1 File, Table N in S1 File ]
