# Supplementary material for: Genetic Heritage of the Balto-Slavic Speaking Populations: A Synthesis of Autosomal, Mitochondrial and Y-Chromosomal Data
Source: PLoS One. 2015 Sep 2;10(9):e0135820. doi: 10.1371/journal.pone.0135820 (PMC4558026; doi:10.1371/journal.pone.0135820)
Supplement: S3 File — (XLSX) [file pone.0135820.s009.xlsx]

## Sheet: Table A in S3 File
Table A in S3 File Multistate matrix with synonyms allowed
NUMBER	WORD	Outgroup German Literary	DEUNUM	Russian Literary	RUSNUM	Russian Bolshoe Davydovskoe	DVDNUM	Russian Smekhnovo	SMXNUM	Russian Arkhangelsk	ARKNUM	Ukrainian Literary	UKRNUM	Ukrainian Tisiv	TISNUM	Ukrainian Bogdan	BGDNUM	Belarusian Literary	BLRNUM	Bulgarian Literary	BULNUM	Macedonian Literary	MACNUM	Macedonian Western	MAWNUM	Serbo-Croatian Literary	SRBNUM	Polish Literary	POLNUM	Kashubian Literary	KSHNUM	Czech Literary	CHHNUM	Slovak Literary	SLCNUM	Upper Sorbian Literary	VLUNUM	Lower Sorbian Literary	NLUNUM	Lithuanian Literary	LITNUM	Latvian Literary	LETNUM
0		20	0	20	0	20	0	20	0	20	0	20	0	20	0	20	0	20	0	20	0	20	0	20	0	20	0	20	0	20	0	20	0	20	0	20	0	20	0	20	0	20	0
1	all	alle	1304	veś	1268	v'es'	1268	v'es'	1268	fs'e-má	1268	(u)weś	1268	fs'i	1268		-1	uveś	1268	vsički	1268	siot, site	1268	site	1268	svi	1268	wszystkie	1268	wszëtek	1268	všecek	1268	všetok	1268	wšytkón	1268	wšen, wšyken	1268	vìsa-	1268	viss	1268
2	ashes	Asche	2795	zola	337	zoła	337	zała	337	zolá	337	zola	337	póp'iw	899	spúzo	-1	popel	899	pepel	899	pepel	899	pepel	899	pepeo	899	popiół	899	popiół (loan?)	899	popel	899	popol	899	popjeł	899	popjeł	899	pelenaĩ	899	pęlni	899
2	ashes		0		0		0		0		0	popil	899		0		0		0		0		0		0		0		0		0		0		0		0		0		0		0
3	bark	Rinde	2983	kora	1053	kora	1053	kara	1053	kora	1053	kora	1053	korá	1053	korá	1053	kara	1053	kora	1053	kora	1053		-1	kora	1053	kora	1053	kóra	1053	kůra	1053	kôra	1053	skora	1053	škóra, škórka	1053	žiev	550	miza	2145
4	belly	Bauch	9999	život	1747	br'uxa	157	žyvot	1747	br'úxo	157	žyvit	1747	črɛvo	628	čérevo	628	žyvot	1747	korem	-1	stomak	-1	mef	783	trbux	1243	brzuch	157	brzëch	157	břixo	157	bruxo	157	brjuch	157	brjuch	157	pivas	2008	vę̂dęrs	840
4	belly		0		0		0		0		0	čerevo	628		0		0		0		0	mev	783	škembe	-1		0		0		0		0		0		0		0		0		0
5	big	groß	1726	boĺšoj	90	bol'šoj	90	bal'šoj	90	bol'šoj	90	velykyj	1453	vɛlkəj	1453	velýkɨ	1453	v́aliki	1453	goĺam	1636	golem	1636	golem, goĺem	1636	veliki	1453	wielki	1453	wiôldżi	1453	velký	1453	veĺký	1453	wulki	1453	wjeliki	1453	dìdelis	2153	liels	2313
5	big		0		0		0		0		0		0		0		0		0		0		0		0		0	duży	1935		0		0		0		0		0		0		0
6	bird	Vogel	919	ptica	2023	pt'ica; ptaška	2023	pt'ica	2023	ptíca	2023	ptax	2023	ptax	2023	ptícI	2023	ptuška	2023	ptica	2023	ptica	2023		-1	ptica	2023	ptak	2023	ptôch	2023	pták	2023	vták	2023	ptačk	2023	ptašk	2023	paũkšti-s	2023	putns	2023
7	bite	beißen	2059	kusat́	1486	kusat'	1486	kusat'	1486	kusát'	1486	kusaty	1486	kusájɛ	1486	kusáje	1486	kusać	1486	xaṕa	1488	kasa, kasne	1486	kɛsat, kəsa	1486	gristi, ugristi	1773	kąsać	1486	kęsëwac	1486	kousat	1486	hrýzt́	1773	kusać	1486	kusaś	1486	kąsti (kánd-)	1486	kuôst (kuôd-)	1486
8	black	schwarz	1030	čornyj	500	čornoj	500	čornyj	500	č'órnoj	500	čornyj	500	čórnəj	500	čórnyj	500	čorny	500	čeren	500	crn	500	cɛrn, crn	500	crn	500	czarny	500	czôrny	500	černý	500	čierny	500	čorny	500	carny	500	júodas	2243	męns	772
9	blood	Blut	2100	krov́	624	krof'	624	krof	624	krov'	624	krow	624	króv	624	krov	624	krow	624	krъv	624	krv	624	kɛrv, krf	624	krv	624	krew	624	krew	624	krev	624	krv	624	krej	624	kšej	624	kraũja-s	624	asins	249
10	bone	Knochen	3167	kost́	568	kost'	568	kost'	568	kost'	568	kistka, kist́	568	k'ístka	568	kístka	568	kosć	568	kost	568	koska	568	koska	568	kost	568	kość	568	gnôt (< *gnatъ)	8888	kost	568	kost́	568	kósć	568	kósć	568	káula-s	452	kaũls	452
11	breast	Brust	157	grud́	383	grud'i	383	grut'	383	grud'	383	grud́, grudy	383	ɣrúdə	383		-1	grudzi	383	grъd	383	gradi	383	grɛdi, grada	383	grudi	383	pierś	2001	piers	2001	prsa	2001	hrud́	383	hrudź	383	gruź	383	krūtìbē	631	krùts	631
12	burn tr.	brennen	2094	žeč	1937	žeč'	1937	žeč'	1937	žekči	1937	palyty	2011	paltə	2011	spalÍłI	2011	palić	2011	goŕa	1765	gori	1765	gorit, gori	1765	paliti	2011	palić	2011	pôlëc	2011	pálit	2011	palit́	2011	palić	2011	paliś	2011	dègti	1937	dedzināt	1937
12	burn tr.		0		0		0		0		0		0		0		0		0	paĺam	2011	pali	2011		0		0		0		0		0		0		0		0		0		0
13	nail	Nagel	832	nogot́	832	nogat'	832	nokot'	832	nókt'i	832	nigot́	832	n'íxot'	832	níɣti	832	nogać	832	nokъt	832	nokot, nokt	832	nokt	832	nokat	832	paz-nokieć	832	nokc	832	nehet	832	next	832	nochć	832	nokś	832	nãgas	832	nags	832
14	cloud	Wolke	1234	oblako	-1	oblako	-1	oblako	-1	mórok	2182	xmara	721	xmára	721	xmára	721	voblaka	-1	oblak	1461	oblak	1461	oblak	1461	oblak	1461	obłok	1461	blón (< błon? < *bolna/ъ)	8888	oblak	1461	oblak	1461	mróčel, mrok	2182	mrok	2182	debesì-s	229	mãkuônis	724
15	cold	kalt	1703	xolodnyj	460	xolodnaj	460	xalodnyj	460	stud'ónoj	2557	xolodnyj	460	studnə̂j	2557	studényj	2557	xalodny	460	studen	2557	studen	2557	studen	2557	xladan	460	zimny	370	zëmny	370	studený	2557	studeny	2557	zymny	370	zymny	370	šálta-	460	aũksts	1389
15	cold		0		0		0	stud'onyj	2557	xolódnoj	460		0		0		0		0		0		0		0		0		0		0		0		0		0		0		0	salts	460
16	come	kommen	1753	prijti	1306	pr'ijt'i	1306	pr'ijt'i	1306	pr'ijtí	1306	pryjty	1306	prəxodtə	2412	prɨšów	2412	pryjsci	1306	idvam	1306	dojde	1306	doit, idet (158), doj, idi (106), cf. 'to eat' for mrphl.	1306	dot́i	1306	przyjść	1306	przińc	1306	přijít	1306	príst́	1306	přińć	1306	pśiś	1306	ateĩti	1306	(at)nãkt	3132
16	come		0	prixodit́	2412	*pri-xed-	2412	*pri-xed-	2412	prixod'ít'	2412	pryxodyty	2412	*pri-id-	1306	*pri-id-	1306	pryxodzić	2412		0	doaǵa	2412		0	dolaziti	3151	przychodzić	2412	przëchôdac	2412	přixázet	2412	prixádzat́	2412	přichadźeć	2412	pśichadaś	2412		0		0
17	die	sterben	2571	umeret́	2183	pom'er'et'	2183	pam'ar'et'	2183	pomirát'	2183	wmerty	2183	umrtə	2183	umér	2183	pamirać	2183	umra	2183	umre	2183	umrit, umira	2183	umreti, umrijeti	2183	umrzeć	2183	umierac, umrzéc	2183	zemřít	2183	umriet́	2183	wumrěć	2183	wumrěś	2183	miti	2183	(nuo)mit	2183
18	dog	Hund	526	sobaka	-1	sobaka	-1	sabaka	-1	sobáka	-1	sobaka	-1	pɛs	1974	pes	1974	sabaka	-1	kuče	-1	kuče	-1	kuče	-1	pas	1974	pies	1974	pies	1974	pes	1974	pes	1974	pos	1974	pjas	1974	šuõ	526	suns	526
18	dog		0		0		0		0	p'os	1974		0		0		0		0		0		0		0		0		0		0		0		0		0		0		0		0
19	drink	trinken	9999	pit́	2019	p'it'	2019	p'it'	2019	p'it'	2019	pyty	2019	ptə	2019	pÍty	2019	pić	2019	pija	2019	pije	2019	piet, pie	2019	piti	2019	pić	2019	pic	2019	pít	2019	pit́	2019	pić	2019	piś	2019	gérti	1759	dzer̂t	1759
20	dry	trocken	9999	suxoj	983	suxoj	983	suxoj	983	suxój	983	suxij	983	suxj	983	suxé	983	suxi	983	sux	983	suv	983	suv, suf	983	suv	983	suchy	983	sëchi	983	suxý	983	suxý	983	suchi	983	suchy	983	saũsas	983	sàus-s	983
21	ear	Ohr	15	uxo	15	uxa	15	uxo	15	úxo	15	vuxo	15	vúxo	15	úxa	15	vuxa	15	uxo	15	uvo	15	uše, uvo	15	uxo	15	ucho	15	ucho	15	uxo	15	uxo	15	wucho	15	wucho	15	ausìs	15	àuss	15
22	earth	Erde	236	zemĺa	395	z'eml'a	395	z'aml'a	395	z'eml'á	395	zemĺa	395	zɛml'ẹ	395	zẹmle	395	źamĺa	395	zeḿa	395	zemja	395	zemja	395	zemlja	395	ziemia	395	zemia	395	půda	868	pôda	868	póda	-1	zemja	395	žẽmē	395	zeme	395
22	earth		0		0		0		0		0		0		0		0		0		0		0		0		0		0		0	země	395		0		0		0		0		0
23	eat	essen	1323	jest́	1323	jes'	1323	jist'	1323	jis'	1323	ïsti	1323	jístə	1323	jísty	1323	jesci	1323	jam	1323	jade	1323	jait, jaj	1323	jesti	1323	jeść	1323	jesc	1323	jíst	1323	jest́	1323	jěsć	1323	jěsć	1323	válgyti	1234	êst (prs. ēdu/	1323
24	egg	Ei	2968	jajco	2968	jajco	2968	jajco	2968	jajcó	2968	jajce	2968	jajc	2968	jijcé	2968	jajco	2968	jajce	2968	jajce	2968	jajce	2968	jaje	2968	jajo	2968	jajëszcze	2968	vejce	2968	vajce	2968	jejo	2968	jajo	2968	kiaušìnis	2472	uõla	1455
25	eye	Auge	822	glaz	332	glas	332	glas	332	glas	332	oko	822	óko	822	ócI	822	voka	822	oko	822	oko	822	oko	822	oko	822	oko	822	oko	822	oko	822	oko	822	wóčko	822	woko	822	akì-s	822	acs	822
26	fat n.	Fett	-1	žyr	1747	žyr	1747	žyr	1747	žyr	1747	žir	1747	smálɛc'	-1	sálo	2408	tlušč	-1	tlъstina	3228	mast	2129	mast, mas	2129	masnot́a, mast	2129	tłuszcz	3228	tołst, tłuszcz	3228	tuk	1788	tuk	1788	tuk, tučno	1788	tucne	1788	taukaĩ	1788	tauki	1788
26	fat n.		0		0		0		0	dobróta	1914		0		0		0		0	mast, maznina	2129		0		0		0		0		0		0		0		0		0		0		0
27	feather	Feder	1985	pero	865	p'oro	865	p'aro	865	p'ér'ja	865	pero	865	pɛró	865	pírI	865	ṕaro	865	pero	865	pero	865	perduf	8888	pero	865	pióro	865	pióro	865	peří	865	pero	865	pjero	865	pjero	865	plùnksna	947	spava	898
28	fire	Feuer	859	ogoń	1256	ogon'	1256	agon'	1256	ogón'	1256	vogoń	1256	oɣn'	1256	vátra	-1	agoń	1256	ogъn	1256	ogan	1256	ogan	1256	vatra	-1	ogień	1256	odżin	1256	oheń	1256	oheń	1256	woheń	1256	wogeń	1256	ugnì-s	1256	uguns	1256
29	fish	Fisch	856	ryba	2275	ryba	2275	ryba	2275	rýba	2275	ryba	2275	rba	2275	ręba	2275	ryba	2275	riba	2275	riba	2275	riba	2275	riba	2275	ryba	2275	rëba	2275	ryba	2275	ryba	2275	ryba	2275	ryba	2275	žuvìs	396	zivs	396
30	fly v.	fliegen	2035	letet́	3152	l'et'et'	3152	l'at'et'	3152	l'etát'	3152	letity	3152	lɛt'ít'ə	3152	létIt	3152	ĺatać	3152	let́a	3152	leta	3152	letat, ĺetat	3152	leteti	3152	lecieć	3152	lecec	3152	letět	3152	letiet́	3152	lećeć	3152	leśeś	3152	skrìsti	2935	lidot, laisties	2325
31	foot	Fuß	868	noga	832	noga	832	naga	832	nogá	832	noga	832	noɣá	832	nógI	832	naga	832	krak	1258	noga	832	noga	832	noga	832	noga	832	noga	832	noha	832	noha	832	noha	832	noga	832	kṓja	3139	kãja	3139
32	full	voll	2012	polnyj	2012	pownyj	2012	połnyj	2012	pólnoj	2012	pownyj	2012	póvnəj	2012	píwnyj	2012	powny	2012	pъlen	2012	poln	2012	poln	2012	pun	2012	pełny	2012	ful	-1	plný	2012	plný	2012	połny	2012	połny	2012	pìlnas	2012	pins	2012
32	full		0		0		0		0		0		0		0		0		0		0		0		0		0		0		0		0		0		0		0		0		0
33	give	geben	1489	dat́	1909	dat'	1909	dat'	1909	dat'	1909	daty	1909	dátə	1909	dáty	1909	davać	1909	davam	1909	dade	1909	dait, daj	1909	dati	1909	dać	1909	dac	1909	dát	1909	dat́	1909	dać	1909	daś	1909	dúoti	1909	duôt	1909
34	good	gut	1630	xorošyj	2513	xoroshaj	2513	xarošyj	2513	dóbroj	1914	dobryj	1914	fájnəj	-1	dóbryj	1914	dobry	1914	dobъr	1914	dobar	1914	dobor, dober	1914	dobar	1914	dobry	1914	dobri	1914	dobrý	1914	dobrý	1914	dobry	1914	dobry	1914	gẽras	1763	labs	2310
34	good		0		0		0		0	baskój	2050		0		0	čémnyj	518		0		0		0		0		0		0		0		0		0		0		0		0		0
35	green	grün	1724	zeĺonyj	372	z'el'onaj	372	z'al'onyj	372	z'el'ónoj	372	zelenyj	372	zɛlnəj	372	zelény	372	źaĺony	372	zelen	372	zelen	372	zelen, zeĺen	372	zelen	372	zielony	372	zelony	372	zelený	372	zelený	372	zeleny	372	zeleny	372	žãlias	372	zalš	372
36	hair	Haar	508	volosy	1227	volasy	1227	vałos'ja	1227	volosá	1227	volosy	1227	volós'e	1227	volósi	1227	volas	1227	kosъm	470	kosa	470	kosa	470	kosa	470	włosy	1227	włosë	1227	vlasy	1227	vlasy	1227	włosy	1227	włose	1227	pláuka-s	3173	mats	2124
37	hand	Hand	9999	ruka	2021	ruka	2021	ruka	2021	ruká	2021	ruka	2021	ruká	2021	ruká	2021	ruka	2021	rъka	2021	raka	2021	rɛka, raka	2021	ruka	2021	ręka	2021	ręka	2021	ruka	2021	ruka	2021	ruka	2021	ruka	2021	rankà	2021	ruoka	2021
38	head	Kopf	-1	golova	286	gałova	286	gałava	286	golová	286	golova	286	ɣolová	286	ɣolová	286	galava	286	glava	286	glava	286	gla, glaa	286	glava	286	głowa	286	głowa	286	hlava	286	hlava	286	hłowa	286	głowa	286	galvà	286	gal̂va	286
39	hear	hören	1507	slyšat'	1589	słyshat'	1589	słyshat'	1589	čújat'	1507	čuty	1507	čútə	1507	čúty	1507	čuć	1507	čuvam	1507	sluša	1589	slušat, sluša (107)	1589	čuti	1507	słyszeć	1589	czëc	1507	slyšet	1589	počut́	1507	słyšeć	1589	słyšaś	1589	girdḗti	1763	dzirdēt	1763
40	heart	Herz	493	serdce	493	s'erce	493	s'erco	493	s'érc'e	493	serce	493	srcɛ	493	sérce	493	serca	493	sъrce	493	srce	493	sɛrce, srce	493	srce	493	serce	493	serce	493	srdce	493	srdce	493	wutroba	227	wutšoba	227	širdì-s	493	sir̂ds	493
41	horn	Horn	487	rog	2132	rok	2132	rok	2132	rog	2132	rig	2132	riɦ	2132	róx	2132	rog	2132	rog	2132	rog	2132	rog, rok	2132	rog	2132	róg	2132	róg	2132	roh	2132	roh	2132	róh	2132	rog	2132	rãgas	2132	rags	2132
42	I	ich	2956	ja	2956	ja	2956	ja	2956	ja	2956	ja	2956	ja	2956	ja	2956	ja	2956	az	2956	jas	2956	ja, jas	2956	ja	2956	ja	2956	jo	2956	já	2956	ja	2956	ja	2956	ja	2956	àš	2956	es	2956
43	kill	töten	1924	ubit́	2058	ub'it'	2058	ub'it'	2058	ub'ít'	2058	wbyty	2058	ubtə	2058	ubýty	2058	zabivać	2058	ubivam	2058	ubije	2058	ubiet	2058	ubiti	2058	zabić	2058	zabic	2058	zabít	2058	zabit́	2058	morić	2183	móriś	2183	nu-žudti	1651	no-galināt	1767
43	kill		0		0		0		0		0		0		0		0		0		0		0		0		0		0		0		0		0		0		0	už-mùšti	2157		0
44	knee	Knie	302	koleno	1059	kol'ena	1059	kal'eno	1059	kol'éno	1059	kolino	1059	kol'íno	1059	kolíno	1059	kalena	1059	koĺano	1059	koleno	1059	kɔleno, koĺeno	1059	koleno, koljeno	1059	kolano	1059	kolano	1059	koleno	1059	koleno	1059	koleno	1059	kóleno	1059	kẽlis	1059	celis, celgals	1059
45	know	wissen	1403	znat́	1660	znat'	1660	znat'	1660	znat'	1660	znaty	1660	znátə	1660	znáty	1660	znać	1660	znaja	1660	znaje	1660	znait, znaj	1660	znati	1660	wiedzieć	1403	wiedzec	1403	vědět	1403	vedet́	1403	wědźeć	1403	wěźeś	1403	žinṓti; pa-žìnti	1660	zinât; zĩt	1660
45	know		0		0		0		0	védat'	1403		0		0		0		0		0		0		0		0		0		0		0		0		0		0		0		0
46	leaf	Blatt	2100	list	1390	l'ist	1390	l'ist	1390	l'ist	1390	lyst	1390	ləst	1390	lÍst	1390	list	1390	list	1390	list	1390	list, ĺis	1390	list	1390	liść	1390	lëst	1390	list	1390	list	1390	łopjeno	3150	łopjeno	3150	lãpas	3150	lapa	3150
47	lie	liegen	2359	ležat́	2359	l'ežat'	2359	l'ažat'	2359	l'ežát'	2359	ležaty	2359	lɛž'ẹtə	2359	ležýt	2359	ĺažać	2359	leža	2359	leži	2359	ležit, ĺeži	2359	ležati	2359	leżeć	2359	leżec	2359	ležet	2359	ležat́	2359	ležeć	2359	lažaś	2359	gulḗti	1718	gulêt	1718
48	liver	Leber	2883	pečeń	1983	p'eč'en'	1983	p'ačonka	1983	p'éčen'	1983	pečinka	1983	pɛč'ínka	1983		-1	pečań	1983	čeren drob	1964	ǯiger, crn ǯiger	-1	crn ǯiger	-1	jetra	226	wątroba	227	wątroba	227	játra	226	pečeń	1983	jatra	226	jětša	226	kẽpenys	1983	akna(s)	407
49	long	lang	186	dlinnyj	9186	dl'innaj	9186	dl'innyj	9186	dólgoj	186	dowgyj	186	dówɣə̂j	186	dówɣe	186	dowgi	186	dъlъg	186	dolg	186	dolg, dolk	186	dug	186	długi	186	dłudżi	186	dlouhý	186	dlhý	186	dołhi	186	dłujki	186	ìlgas	186	garš	2276
50	louse	Laus	1176	voš	1176	voš	1176	voš	1176	fša	1176	woša	1176	voš	1176	voš	1176	voš	1176	vъška	1176	voška	1176	voška	1176	vaš, uš	1176	wesz	1176	wsza, wesz	1176	veš	1176	voš	1176	woš	1176	weš	1176	utēl; ut	1176	uts	1176
51	man	Mann	751	mužčina	751	mužyk	751	mužyk	751	mužík	751	čolovik	1047	čolov'ík	1047	čolovík	1047	mužčyna	751	mъž	751	maž	751	mɔž, maš	751	muškarac	751	mężczyzna	751	chłop	8888	muž	751	muž	751	muž	751	muž	751	vras	1244	vîrs; vīrietis	1244
51	man		0		0		0		0		0		0	xlop	-1		0		0		0		0		0		0		0		0		0		0		0		0		0		0
52	many	viel	2013	mnogo	754	mnoga	754	mnoga	754	mnógo	754	bagato	2055	baɣáto	2055	baɣáto	2055	šmat	-1	mnogo	754	mnogu	754	mnogu	754	puno	2012	wiele	1453	wiele	1453	mnoho	754	veĺa	1453	wjele	1453	wjele	1453	daũg	1935	daũdz	1935
52	many		0		0		0		0	polnó	2012		0	mnóɣo	754	mnóɣo	754		0		0		0		0		0	dużo	1935		0	hodňe	1630		0		0		0		0		0
53	meat	Fleisch	9999	ḿaso	750	m'asa	750	m'aso	750	m'áso	750	ḿaso	750	mn'éso	750	mnæso	750	ḿasa	750	meso	750	meso	750	meso	750	meso	750	mięso	750	mięso	750	maso	750	mäso	750	mjaso	750	měso	750	mēsà	-1	gala	1767
54	moon	Mond	758	luna	2341	łuna	2341	m'es'ec	758	luná	2341	miśać	758	m'ís'ec'	758	mísic	758	meśac	758	luna	2341	mesečina	758	mɛsec, mesečina	758	mesec, mjesec	758	księżyc	8888	miesąc	758	měsíc	758	mesiac	758	měsačk	758	mjasec	758	mēnùlis	758	mẽness	758
54	moon		0		0	m'es'ac	758		0		0		0		0		0		0		0		0		0		0		0		0		0		0		0		0		0		0
55	mountain	Berg	128	gora	346	gora	346	gara	346	ugór	346	gora	346	ɣorá	346	ɣóry	346	gara	346	planina	2679	planina	2679	planina	2679	planina	2679	góra	346	góra	346	hora	346	vrx	1215	hora	346	góra	346	kálna-s	561	kal̂ns	561
55	mountain		0		0	xołm	-1		0		0		0		0		0		0		0		0		0		0		0		0		0		0		0		0		0		0
56	mouth	Mund	755	rot	2268	rot	2268	rot	2268	rot	2268	rot	2268	rot	2268	rot	2268	rot	2268	usta	821	usta	821	usta	821	usta	821	usta	821	gęba	357	ústa	821	ústa	821	huba	357	guba	357	burnà	126	mute	794
57	name	Name	231	iḿa	231	im'e	231	im'o	231	ím'a	231	jiḿa	231	ímn'ẹ	231	ímæ	231	iḿa	231	ime	231	ime	231	ime	231	ime	231	imię, miano	231	miono, jimię	231	jméno	231	meno	231	mjeno	231	mě	231	vada-s	1399	vrds	1399
58	neck	Hals	562	šeja	2435	šeja	2435	šeja	2435	šéja	2435	šyja	2435	šja	2435	šýæ	2435	šyja	2435	šija	2435	vrat	1436	šia	2435	vrat	1436	szyja	2435	szëja	2435	krk	611	krk	611	šija	2435	šyja	2435	kãklas	562	kakls	562
58	neck		0		0		0		0		0		0		0		0		0	vrat	1436		0	vrat	1436		0		0		0		0		0		0		0		0		0
59	new	neu	809	novyj	809	novaj	809	novyj	809	nóvoj	809	novyj	809	novj	809	nóve	809	novy	809	nov	809	nov	809	nov, nof	809	nov	809	nowy	809	nowi	809	nový	809	nový	809	nowy	809	nowy	809	naũjas	809	jaûns	403
60	night	Nacht	815	noč	815	noč'	815	noč'	815	noč'	815	nič	815	n'ič	815	nič	815	noč	815	nošt	815	noḱ	815	not́	815	not́	815	noc	815	noc	815	noc	815	noc	815	nóc	815	noc	815	naktì-s	815	nakts	815
61	nose	Nase	807	nos	807	nos	807	nos	807	nos	807	nis	807	n'is	807	nis	807	nos	807	nos	807	nos	807	nos	807	nos	807	nos	807	nos	807	nos	807	nos	807	nós	807	nos	807	nṓsis	807	deguns	2339
62	not	nicht	3074	ne	3074	n'e	3074	n'e	3074	n'e	3074	ne	3074	nɛ	3074	ni	3074	ne	3074	ne	3074	ne	3074	nɛ, ne	3074	ne	3074	nie	3074	nie	3074	ne	3074	nie	3074	nje	3074	nje	3074	ne	3074	ne	3074
63	one	ein	1308	odin	1308	od'in	1308	ad'in	1308	od'ín	1308	odyn	1308	odn	1308	odýn	1308	adzin	1308	jedin	1308	eden	1308	eden	1308	jedan	1308	jeden	1308	jeden	1308	jeden	1308	jeden	1308	jedyn	1308	jaden	1308	víena-	1308	viêns	1308
64	person	Mensch	751	čelovek	1047	č'ełov'ek	1047	č'iłav'ek	1047	čelovék	1047	ĺudyna	678	čolov'ík	1047	čolovík	1047	čalavek	1047	čovek	1047	čovek	1047	čvɛk, čoek	1047	čovek, čovjek	1047	człowiek	1047	człowiek	1047	člověk	1047	človek	1047	čłowjek	1047	cłowjek	1047	žmōgùs	395	cilveks	-1
65	rain	Regen	2288	dožd́	1878	dožž'ik	1878	došt'	1878	dóžžyk	1878	došč	1878	došč	1878	došč	1878	dožǯ	1878	dъžd	1878	dožd	1878	dožd, doš	1878	kiša	595	deszcz	1878	deszcz	1878	dešt́	1878	dážd́	1878	dešć	1878	dešć	1878	lietù-s	2321	liêtus	2321
66	red	rot	2279	krasnyj	1495	krasnyj	1495	krasnyj	1495	krásnoj	1395	červonyj	-1	čɛrvónəj	-1	červóny	-1	čyrvony	-1	červen	518	crven	518	cɛrven, crven	518	crven	518	czerwony	518	czerwony, czerwiony	518	červený	518	červený	518	čerwjeny	518	cerwjeny	518	raudónas	2279	sarkans	2354
67	road	Weg	1417	doroga	2854	doroga	2854	daroga	2854	doróga	2854	doroga	2854	doróɣa	2854	doróɣa	2854	daroga	2854	pъt	870	pat	870	pɔt, pat	870	put	870	droga	2854	darga	2854	cesta	2458	cesta	2458	dróha	2854	droga	2854	kẽlias	482	celš	482
67	road		0		0		0		0	put'	870		0		0		0		0		0		0		0		0		0		0		0		0		0		0		0		0
68	root	Wurzel	1225	koreń	512	kor'en'	512	kor'in'	512	kóren'	512	koriń	512	kór'in'	512	kórin	512	korań	512	koren	512	koren	512	koren	512	koren	512	korzeń	512	korzéń	512	kořen	512	koreń	512	korjeń	512	kórjeń	512	šaknì-s	425	sakne	425
69	round	rund	-1	kruglyj	613	krugłaj	613	krugłyj	613	krúgloj	613	kruglyj	613	krúɣləj	613	krúɣlI	613	krugly	613	krъgъl	613	kružen	613	tɛrkalest	1826	okrugao	613	okrągły	613	okręgłi	613	okrouhlý	613	okrúhly	613	kulojty	8888	kulowaty	8888	ãp-skritas	2935	ap-alš	1455
69	round		0		0		0		0		0		0		0		0		0		0	trkalest, trkalezen	1826		0		0		0		0	kulatý	8888		0		0		0	ap-valùs, -valìnis	1455		0
70	sand	Sand	2727	pesok	907	p'osok	907	p'asok	907	p'esók	907	pisok	907	p'isók	907	pįsók	907	ṕasok	907	ṕasъk	907	pesok	907	pesok	907	pesak, pijesak	907	piasek	907	piôsk	907	písek	907	piesok	907	pěsk	907	pěsk	907	smlis; smitīs (Pl.)	778	smilts	778
71	say	sagen	2403	skazat́	1614	skazat'	1614	skazat'	1614	skazát'	1614	skazaty	1614	skazátə	1614	kazáty	1614	skazać	1614	kaža	1614	kaže	1614	kažit	1614	ret́i	2282	powiedzieć	1403	powiedzec	1403	říci	2282	povedat́	1403	powědźeć, powěsć	1403	groniś	1763	pasakti	2403	sact	2403
71	say		0		0		0		0		0		0		0		0		0		0	reče	2282	rečit, reči (107)	2282		0		0		0		0		0		0		0		0	teikt	1811
72	see	sehen	2404	videt́	1403	v'id'et'	1403	v'id'et'	1403	v'íd'et'	1403	bačyty	-1	vəd'itə	1403	vÍžu	1403	bačyć	-1	viždam	1403	gleda	1706	gledat (158)	1706	videti, vidjeti	1403	widzieć	1403	widzec	1403	vidět	1403	vidiet́	1403	widźeć	1403	wiźeś	1403	matti	2766	redzēt	1882
72	see		0		0		0		0		0		0		0		0		0		0		0	puĺi (107)	8888		0		0		0		0		0		0		0		0		0
73	seed	Same	2379	seḿa	2379	s'em'e	2379	s'em'o	2379	s'ém'a	2379	siḿa, nasinyna	2379	nas'ín'ẹ	2379	(na)sÍn'e	2379	seḿa	2379	seme	2379	seme	2379	sɛmenka, seme	2379	seme, sjeme	2379	siemię	2379	semię	2379	semeno	2379	semeno	2379	symjo	2379	semje	2379	sḗkla	2379	sękla	2379
74	sit	sitzen	2408	sidet́	2408	s'id'et'	2408	s'id'et'	2408	s'id'ét'	2408	sydity	2408	səd'ítə	2408	sIdImó	2408	śadzeć	2408	sed́a	2408	sedi	2408	sedit, sedi	2408	sedeti	2408	siedzieć	2408	sedzec	2408	sedět	2408	sediet́	2408	sedźeć	2408	sejźeś	2408	sēdḗti	2408	sêdêt	2408
75	skin	Haut	1051	koža	525	koža	525	koža	525	kóža	525	skira	1053	šk'íra	1053	škíra	1053	skura	-1	koža	525	koža	525	koža	525	koža	525	skóra	1053	skóra	1053	kůže	525	koža	525	koža	525	kóža	525	ṓda	1330	âda	1330
76	sleep	schlafen	692	spat́	2443	spat'	2443	spat'	2443	spat'	2443	spaty	2443	spátə	2443	spáty	2443	spać	2443	sṕa	2443	spije	2443	spiet, spie	2443	spavati	2443	spać	2443	spac	2443	spát	2443	spat́	2443	spać	2443	spaś	2443	miegṓti	2144	gulêt	1718
77	small	klein	9999	maleńkij	778	mal'en'k'ij	778	mal'en'k'ij	778	mál'en'koj	778	maleńkyj	778	maln'kəj	778	malé	778	maly	778	malъk	778	mal	778	mal	778	malen	778	mały	778	môłi	778	malý	778	malý	778	małki	778	mały	778	mãžas	2274	mazs	2274
78	smoke	Rauch	9999	dym	1927	dym	1927	dym	1927	dym	1927	dym	1927	də̂m	1927	dыm	1927	dym	1927	dim	1927	čad	1512	čad, čat	1512	dim	1927	dym	1927	dim	1927	kouř	573	dym	1927	kur	573	kuŕ	573	dmai	1927	dũmi	1927
78	smoke		0		0		0		0		0		0		0		0		0		0		0		0		0		0		0		0		0	dym	1927	dym	1927		0		0
79	stand	stehen	2540	stojat́	2540	stojat'	2540	stajat'	2540	stoját'	2540	stojaty	2540	stojátə	2540	stojáty	2540	stajać	2540	stoja	2540	stoi	2540	stoit, stoj	2540	stajati	2540	stać	2540	stojec	2540	stát	2540	stat́	2540	stać	2540	stojaś	2540	stōvḗti	2540	stãvêt	2540
80	star	Stern	1063	zvezda	3125	zv'ezda	3125	zv'azda	3125	zv'ózdy	3125	zoŕa, zirka	1692	z'írka	1692	zirnÍci	1692	zara	1692	zvezda	3125	ʒvezda	3125	ʒvezda	3125	zvezda, zvijezda	3125	gwiazda	3125	gwiôzda	3125	hvězda	3125	hviezda	3125	hwězda	3125	gwězda	3125	žvaigžd	3125	zvàigzne	3125
81	stone	Stein	2546	kameń	24	kam'en'	24	kam'en'	24	kam'én'jo	24	kamiń	24	kám'in'	24	kaméni	24	kameń	24	kamъk	24	kamen	24	kamen	24	kamen	24	kamień	24	kam	24	kámen	24	kameń	24	kamjeń	24	kamjeń	24	akmuõ	24	akmens	24
82	sun	Sonne	982	solnce	982	sonce	982	sonco	982	sólnce	982	sonce	982	sóncɛ	982	sónce	982	sonca	982	slъnce	982	sonce	982	sɛnce, sonce	982	sunce	982	słońce	982	słuńce	982	slunce	982	slnce	982	słónco	982	słyńco	982	sáulē	982	saũle	982
83	swim	schwimmen	2445	plyt́	2033	płavat'	2033	płavat'	2033	plávat'	2033	plavaty	2033	plávatə, plstə	2033	plávaje	2033	plavać	2033	pluvam	2033	pliva	2033	kapi	8888	plivati	2033	pływać	2033	płëwac	2033	plavat	2033	plávat́	2033	płunyć	2033	plěś	2033	plaũkti	2033	peldēt	2008
84	tail	Schwanz	2448	xvost	338	xvost	338	xvost	338	xvost	338	xvist	338	xv'ist	338	xvist	338	xvost	338	opaška	2478	opaška	2478	ɔpaška, opaška	2478	rep	963	ogon	1758	ogón	1758	ocas	1559	xvost	338	wopuš	928	wogon	1758	uodegà	825	aste	22
85	that	jener	3076	tot	3020	tot	3020	tot	3020	tot	3020	toj	3020	toj	3020	tot	3020	toj	3020	onzi	3076	toj	3020	toj	3020	taj	3020	tamten	3020	nen	8888	ten	3020	ten	3020	tamny	3020	tamny	3020	tà-s	3020	tas	3020
85	that		0		0		0		0		0		0		0		0		0		0		0	onoj	3076	onaj	3076		0		0		0		0	wony	3076	wóny	3076		0		0
86	this	dieser	3020	etot	3020	etat	3020	etot	3020	jétot	3020	cej	2917	otój	3020	toj	3020	gety	3020	tozi, toja	3020	ovoj	3048	ovoj	3048	ovaj	3048	ten	3020	ten	3020	tento	3020	tento	3020	tón	3020	ten	3020	šì-s	2917	ši	2917
87	thou	du	2949	ty	2949	ty	2949	ty	2949	ty	2949	ty	2949	tə	2949	tы	2949	ty	2949	ti	2949	ti	2949	ti	2949	ti	2949	ty	2949	të	2949	ty	2949	ty	2949	ty	2949	ty	2949	tù	2949	tu	2949
88	tongue	Zunge	189	jazyk	189	jazyk	189	jazyk	189	jazýk	189	jazyk	189	jazk	189	jezыk	189	jazyk	189	jezik	189	jazik	189	ɛzik, jazik	189	jezik	189	język	189	jęzëk	189	jazyk	189	jazyk	189	jazyk	189	jězyk	189	liežùvis	189	mēle	1970
89	tooth	Zahn	222	zub	315	zup	315	zup	315	zub	315	zub	315	zub	315	zup	315	zub	315	zъb	315	zab	315	zɛb, zɔb, zap	315	zub	315	ząb	315	ząb	315	zub	315	zub	315	zub	315	zub	315	dantìs	222	zobs	315
90	tree	Baum	2062	derevo	188	d'er'eva	188	d'er'evo	188	d'ér'evo	188	derevo	188	drɛvo	188	dérevo	188	dreva	-1	dъrvo	188	drvo	188	dɛrvo, drvo	188	drvo	188	drzewo	188	drzewo	188	strom	2569	strom	2569	štom	2569	bom	-1	mẽdis	749	koks	570
91	two	zwei	2950	dva	2950	dva	2950	dva	2950	dva	2950	dva	2950	dva	2950	dva	2950	dva	2950	dva	2950	dva	2950	dva	2950	dva	2950	dwa	2950	dwa	2950	dva	2950	dva	2950	dwaj	2950	dwa	2950	dù	2950	divi	2950
92	go	gehen	1637	idti	1306	it'i	1306	it'i	1306	idt'í	1306	jyty	1306		-1		-1	isci	1306	vъrv́a	2267	odi	2412	ojt, odva	2412	it́i	1306	iść	1306	jic	1306	jít	1306	ist́	1306	hić	1306	hyś	1306	eĩti	1306	iet	1306
93	warm	warm	1765	t́oplyj	1800	t'oplaj	1800	t'opłyj	1800	t'óploj	1800	teplyj	1800	tpləj	1800	téplIj	1800	ćoply	1800	topъl	1800	topol	1800	topol	1800	topao	1800	ciepły	1800	cepłi	1800	teplý	1800	teplý	1800	ćopły	1800	śopły	1800	šitas	1545	sìlts	1545
94	water	Wasser	1204	voda	1204	voda	1204	vada	1204	vodá	1204	voda	1204	vodá	1204	vodá	1204	vada	1204	voda	1204	voda	1204	voda	1204	voda	1204	woda	1204	woda	1204	voda	1204	voda	1204	woda	1204	wóda	1204	vanduõ	1204	ûdens	1204
95	we	wir	3055	my	3162	my	3162	my	3162	my	3162	my	3162	mə	3162	my	3162	my	3162	nije	3075	nije	3075	mie, nie	3162	mi	3162	my	3162	më	3162	my	3162	my	3162	my	3162	my	3162	mẽs	3162	mẽs	3162
95	we	uns	3075	nas	3075	nas	3075	nas	3075	nas	3075	nas	3075	n-	3075	n-	3075	nas	3075		0		0	nas, ne	3075	nas	3075	nas	3075	nas	3075	nás	3075	nás	3075	nas	3075	nas	3075		0		0
96	what	was	2940	čto	2940		-1	što	2940	č'to	2940	ščo	2940	ščo	2940	šo	2940	što	2940	kakvo, što	2940	što	2940	što, šo	2940	šta, što	2940	co	2940	co	2940	co	2940	čo	2940	što	2940	co	2940	kà-s	2940	kas	2940
97	white	weiß	1568	belyj	129	b'ełaj	129	b'ełyj	129	b'éloj	129	bilyj	129	b'ílə̂j	129	bílIj	129	bely	129	bal	129	bel	129	bel	129	beo, bijel	129	biały	129	biôłi	129	bílý	129	biely	129	běły	129	běły	129	báltas	129	bats	129
98	who	wer	2940	kto	2940		-1	xto	2940	xto	2940	xto	2940	xto	2940	xto	2940	xto	2940	koj	2940	koj	2940	koj	2940	ko, tko	2940	kto	2940	chto	2940	kdo	2940	kto	2940	štó	2940	chto	2940	kà-s	2940	kas	2940
99	woman	Frau	873	ženščina	345	žonka	345	baba	2232	žónka	345	žinka	345	ž'ínka	345	žoná	345	žančyna	345	žena	345	žena	345	žena	345	žena	345	kobieta	412	białka	129	žena	345	žena	345	žona	345	žeńska, žona	345	mṓter-is	729	sieviete	479
100	yellow	gelb	2677	žoltyj	2677	žołtaj	2677	žołtyj	2677	žóltoj	2677	žowtyj	2677	žóvtəj	2677	žówty	2677	žowty	2677	žъlt	2677	žolt	2677	žolt	2677	žut	2677	żółty	2677	żôłti	2677	žlutý	2677	žltý	2677	žołty	2677	žołty	2677	geltṓna-s	2677	dzęl̂tęns	2677
101	far	fern	3007	daĺeko	186	dal'okaj	186	dal'ok'ij	186	dal'óko	186	daleko	186	dɛlákəj	186	daléko	186	daĺoka	186	daleko	186	daleku	186	daleku, daĺeko	186	daleko	186	daleko	186	dalek	186	daleko	186	d́aleko	186	daloko	186	daloko	186	tōlì	3020	tālu	3020
102	heavy	schwer	1432	t́ažolyj	1812	t'ažołaj	1812	t'ažołyj	1812	t'ažóloj	1812	važkyj	9999		-1		-1	ćazhki	1812	težъk	1812	težok	1812	teški, težok	1812	težak	1812	ciężki	1812	cężczi	1812	těžký	1812	t́ažký	1812	ćežki	1812	śěžki	1812	sunkù-s	1022	smags	1095
103	near	nahe	3132	blizko	2121	bl'iska	2121	bl'isk'ij	2121	bl'ísko	2121	blyźko	2121	blsk'əj	2121	blÍsko	2121	blizka	2121	blizo, blizko	2121	blizu, blisku	2121	blizu, bĺizu	2121	blizu	2121	blisko	2121	krótko	2511	blízko	2121	blízo, blízko	2121	blisko	2121	blisko	2121	artì	1289	tuvu	3020
104	salt	Salz	988	soĺ	988	sol'	988	sol'	988	sol'	988	siĺ	988	s'il'	988	sil	988	soĺ	988	sol	988	sol	988	soĺ	988	so, sol	988	sól	988	sól	988	sůl	988	soĺ	988	sól, sele	988	sol	988	druskà	1958	sls	988
105	short	kurz	-1	korotkij	2511	korotkaj	2511	karotk'ij	2511	korótkoj	2511	korotkyj	2511	kurtə̂j	-1	korótke	2511	karotki	2511	kъs	1486	kus	1486	kus	1486	kratak	2511	krótki	2511	krótczi	2511	krátký	2511	krátky	2511	krótki	2511	krotki	2511	trupas	1077	īss	2053
106	snake	Schlange	1774	zmeja	272	zm'eja	272	gad'uga	351	zmejá	272	zmija	272	ɣádəna	351	ɣat	351	zḿaja	272	zmija	272	zmija	272	zmef, zmia	272	zmija	272	wąż	1172	żmija, żnija	272	had	351	had	351	had	351	wuž	1172	gyvãtē	1747	čūska	3146
106	snake		0		0		0	zm'aja	272		0		0		0		0	vužaka	1172		0		0		0		0		0		0		0		0		0		0		0		0
107	thin	dünn	1118	tonkij	1118	tonkaj	1118	tonk'ij	1118	tónko	1118	tonkyj	1118		-1		-1	tonki	1118	tъnъk	1118	tenok	1118	tanok	1118	tanak	1118	cienki	1118	cenczi	1118	tenký	1118	tenký	1118	ćeńki	1118	śańki	1118	plṓnas	944	tiêvs	1118
107	thin		0		0		0		0		0		0		0		0		0		0	slab	692		0		0		0		0		0		0		0		0	láibas	2985		0
108	wind	Wind	1387	veter	1387	v'et'or	1387	v'et'er	1387	v'ét'er	1387	viter	1387	v'itɛr	1387	vítér	1387	vecer	1387	v́atъr	1387	vetar	1387	vetar, veter	1387	vetar, vjetar	1387	wiatr	1387	wiater	1387	vítr	1387	vietor	1387	wětr	1387	wětš	1387	vḗja-s	1387	vẽjš	1387
109	worm	Wurm	1181	červь	518		-1		-1	červóč'k'i	518	červ	518		-1		-1	červej	518	červej	518	crv, crvec	518	glista	1701	crv	518	robak	8888	robôk	8888	červ	518	červ	518	čerw	518	cerw	518	slíekas	663	slieka	663
109	worm		0		0		0		0		0		0		0		0		0		0	glista	1701		0		0		0		0		0		0	waka	1385		0	kirmēl	518		0
110	year	Jahr	214	god	1630	got	1630	got	1630	god	1630	rik	2282	r'ik	2282	ɣid	1630	god	2282	godina	1630	godina	1630	gɔdina	1630	godina	1630	rok	2282	rok	2282	rok	2282	rok	2282	lěto	685	lěto	685	mẽtai	2134	gads	-1

## Sheet: Table B in S3 File
Table B in S3 File Reverse distance matrix, generated from the multistate matrix in the Starling software
LANGUAGE	Outgroup German Literary	Russian Literary	Russian Bolshoe Davydovskoe	Russian Smekhnovo	Russian Arkhangelsk	Ukrainian Literary	Ukrainian Tisiv	Ukrainian Bogdan	Belarusian Literary	Bulgarian Literary	Macedonian Literary	Macedonian Western	Serbo-Croatian Literary	Polish Literary	Kashubian Literary	Czech Literary	Slovak Literary	Upper Sorbian Literary	Lower Sorbian Literary	Lithuanian Literary	Latvian Literary
Outgroup German Literary	0.00	0.31	0.31	0.32	0.33	0.33	0.34	0.35	0.36	0.35	0.33	0.34	0.34	0.33	0.33	0.34	0.35	0.34	0.34	0.30	0.27
Russian Literary		0.00	0.99	0.98	0.95	0.86	0.86	0.86	0.90	0.80	0.79	0.76	0.79	0.79	0.75	0.79	0.78	0.78	0.79	0.48	0.44
Russian Bolshoe Davydovskoe			0.00	0.98	0.96	0.85	0.87	0.86	0.90	0.80	0.80	0.77	0.79	0.80	0.77	0.80	0.79	0.79	0.80	0.47	0.44
Russian Smekhnovo				0.00	0.93	0.86	0.88	0.88	0.90	0.79	0.80	0.78	0.78	0.79	0.76	0.80	0.79	0.78	0.78	0.48	0.45
Russian Arkhangelsk					0.00	0.87	0.88	0.89	0.92	0.84	0.81	0.78	0.83	0.81	0.79	0.82	0.83	0.81	0.82	0.48	0.43
Ukrainian Literary						0.00	0.96	0.94	0.96	0.77	0.78	0.74	0.80	0.80	0.80	0.79	0.80	0.77	0.78	0.51	0.46
Ukrainian Tisiv							0.00	0.99	0.96	0.83	0.82	0.79	0.80	0.84	0.83	0.84	0.85	0.81	0.81	0.50	0.45
Ukrainian Bogdan								0.00	0.95	0.83	0.81	0.77	0.81	0.84	0.83	0.84	0.83	0.81	0.81	0.46	0.42
Belarusian Literary									0.00	0.84	0.84	0.80	0.86	0.87	0.85	0.86	0.88	0.85	0.86	0.52	0.48
Bulgarian Literary										0.00	0.92	0.89	0.88	0.79	0.76	0.80	0.81	0.76	0.77	0.44	0.40
Macedonian Literary											0.00	0.98	0.89	0.78	0.73	0.83	0.80	0.76	0.77	0.46	0.42
Macedonian Western												0.00	0.84	0.75	0.70	0.78	0.75	0.72	0.73	0.45	0.43
Serbo-Croatian Literary													0.00	0.79	0.76	0.83	0.83	0.78	0.79	0.47	0.44
Polish Literary														0.00	0.91	0.86	0.85	0.84	0.86	0.46	0.43
Kashubian Literary															0.00	0.81	0.81	0.81	0.82	0.44	0.42
Czech Literary																0.00	0.92	0.88	0.87	0.47	0.43
Slovak Literary																	0.00	0.86	0.83	0.47	0.42
Upper Sorbian Literary																		0.00	0.97	0.47	0.44
Lower Sorbian Literary																			0.00	0.48	0.44
Lithuanian Literary																				0.00	0.68
Latvian Literary																					0.00

## Sheet: Table C in S3 File
Table C in S3 File Distance matrix, generated from the binary matrix in the SplitsTree4 software
BEGIN Distances;
DIMENSIONS ntax=21;
FORMAT labels=left diagonal triangle=both;
MATRIX
[1]	'Outgroup_German_Literary'	0.0	0.43362832	0.43504533	0.43543544	0.43103448	0.42686567	0.42902207	0.42019543	0.41666666	0.4112426	0.42941177	0.41916168	0.41040462	0.4224138	0.41210374	0.41666666	0.4051724	0.4173913	0.41690964	0.4405797	0.45722714
[2]	'Russian_Literary'	0.43362832	0.0	0.008645534	0.017191976	0.04507042	0.093023255	0.09235669	0.0955414	0.06521739	0.13544668	0.14326647	0.16034986	0.1388102	0.13521127	0.15254237	0.13802817	0.13521127	0.14488636	0.13714285	0.33522728	0.35260117
[3]	'Russian_Bolshoe_Davydovskoe'	0.43504533	0.008645534	0.0	0.02017291	0.043227665	0.09821428	0.08974359	0.09294872	0.070063695	0.14159292	0.14076246	0.15522388	0.13913043	0.129683	0.14161849	0.13256484	0.129683	0.13662791	0.13157895	0.3372093	0.35207102
[4]	'Russian_Smekhnovo'	0.43543544	0.017191976	0.02017291	0.0	0.05730659	0.10059172	0.08598726	0.089171976	0.07278481	0.14956012	0.14285715	0.15727003	0.14697406	0.13753581	0.14942528	0.13467048	0.13180515	0.14450867	0.14534883	0.3381503	0.3529412
[5]	'Russian_Arkhangelsk'	0.43103448	0.04507042	0.043227665	0.05730659	0.0	0.102564104	0.08978328	0.09287926	0.06521739	0.12711865	0.14606741	0.16285715	0.12983425	0.13736264	0.14325069	0.13461539	0.12087912	0.14127424	0.13370474	0.34903046	0.371831
[6]	'Ukrainian_Literary'	0.42686567	0.093023255	0.09821428	0.10059172	0.102564104	0.0	0.034920637	0.04761905	0.03416149	0.1574344	0.15652174	0.17699115	0.13467048	0.13105413	0.12571429	0.14529915	0.12535612	0.15229885	0.14450867	0.3218391	0.34502923
[7]	'Ukrainian_Tisiv'	0.42902207	0.09235669	0.08974359	0.08598726	0.08978328	0.034920637	0.0	0.006535948	0.030821918	0.12460064	0.13015874	0.1553398	0.13707165	0.108359136	0.10869565	0.111455105	0.095975235	0.128125	0.12893082	0.334375	0.36624205
[8]	'Ukrainian_Bogdan'	0.42019543	0.0955414	0.09294872	0.089171976	0.09287926	0.04761905	0.006535948	0.0	0.04195804	0.13099042	0.13707165	0.16190477	0.13312693	0.111455105	0.111801244	0.11455108	0.111455105	0.13125	0.13207547	0.35	0.37579617
[9]	'Belarusian_Literary'	0.41666666	0.06521739	0.070063695	0.07278481	0.06521739	0.03416149	0.030821918	0.04195804	0.0	0.1178344	0.12341772	0.14516129	0.1	0.08695652	0.09657321	0.096273296	0.07763975	0.106583074	0.096273296	0.32288402	0.34824282
[10]	'Bulgarian_Literary'	0.4112426	0.13544668	0.14159292	0.14956012	0.12711865	0.1574344	0.12460064	0.13099042	0.1178344	0.0	0.07183908	0.0877193	0.09090909	0.14971751	0.16147308	0.14689265	0.13276836	0.17094018	0.16332377	0.36182335	0.37971014
[11]	'Macedonian_Literary'	0.42941177	0.14326647	0.14076246	0.14285715	0.14606741	0.15652174	0.13015874	0.13707165	0.12341772	0.07183908	0.0	0.037142858	0.09322034	0.15730338	0.18028168	0.1264045	0.14044943	0.17280453	0.16524217	0.3569405	0.37463978
[12]	'Macedonian_Western'	0.41916168	0.16034986	0.15522388	0.15727003	0.16285715	0.17699115	0.1553398	0.16190477	0.14516129	0.0877193	0.037142858	0.0	0.109195404	0.17428571	0.19770774	0.15428571	0.16857143	0.18443803	0.17681159	0.36023054	0.36656892
[13]	'Serbo_Croatian_Literary'	0.41040462	0.1388102	0.13913043	0.14697406	0.12983425	0.13467048	0.13707165	0.13312693	0.1	0.09090909	0.09322034	0.109195404	0.0	0.14088398	0.15235457	0.12154696	0.10773481	0.1448468	0.13725491	0.33704737	0.35410765
[14]	'Polish_Literary'	0.4224138	0.13521127	0.129683	0.13753581	0.13736264	0.13105413	0.108359136	0.111455105	0.08695652	0.14971751	0.15730338	0.17428571	0.14088398	0.0	0.060606062	0.09615385	0.0989011	0.10803324	0.09470752	0.34903046	0.36056337
[15]	'Kashubian_Literary'	0.41210374	0.15254237	0.14161849	0.14942528	0.14325069	0.12571429	0.10869565	0.111801244	0.09657321	0.16147308	0.18028168	0.19770774	0.15235457	0.060606062	0.0	0.12396694	0.11570248	0.119444445	0.11173184	0.35	0.36158192
[16]	'Czech_Literary'	0.41666666	0.13802817	0.13256484	0.13467048	0.13461539	0.14529915	0.111455105	0.11455108	0.096273296	0.14689265	0.1264045	0.15428571	0.12154696	0.09615385	0.12396694	0.0	0.057692308	0.085872576	0.09192201	0.3462604	0.36338028
[17]	'Slovak_Literary'	0.4051724	0.13521127	0.129683	0.13180515	0.12087912	0.12535612	0.095975235	0.111455105	0.07763975	0.13276836	0.14044943	0.16857143	0.10773481	0.0989011	0.11570248	0.057692308	0.0	0.091412745	0.10584958	0.33795014	0.36056337
[18]	'Upper_Sorbian_Literary'	0.4173913	0.14488636	0.13662791	0.14450867	0.14127424	0.15229885	0.128125	0.13125	0.106583074	0.17094018	0.17280453	0.18443803	0.1448468	0.10803324	0.119444445	0.085872576	0.091412745	0.0	0.019662922	0.34357542	0.36079547
[19]	'Lower_Sorbian_Literary'	0.41690964	0.13714285	0.13157895	0.14534883	0.13370474	0.14450867	0.12893082	0.13207547	0.096273296	0.16332377	0.16524217	0.17681159	0.13725491	0.09470752	0.11173184	0.09192201	0.10584958	0.019662922	0.0	0.33707866	0.35428572
[20]	'Lithuanian_Literary'	0.4405797	0.33522728	0.3372093	0.3381503	0.34903046	0.3218391	0.334375	0.35	0.32288402	0.36182335	0.3569405	0.36023054	0.33704737	0.34903046	0.35	0.3462604	0.33795014	0.34357542	0.33707866	0.0	0.21022727
[21]	'Latvian_Literary'	0.45722714	0.35260117	0.35207102	0.3529412	0.371831	0.34502923	0.36624205	0.37579617	0.34824282	0.37971014	0.37463978	0.36656892	0.35410765	0.36056337	0.36158192	0.36338028	0.36056337	0.36079547	0.35428572	0.21022727	0.0
;
END;	[Distances]
